# Supplementary material for: Hspb1 and Lgals3 in spinal neurons are closely associated with autophagy following excitotoxicity based on machine learning algorithms
Source: PLoS One. 2024 May 10;19(5):e0303235. doi: 10.1371/journal.pone.0303235 (PMC11086895; doi:10.1371/journal.pone.0303235)
Supplement: S1 Table — (XLSX) [file pone.0303235.s002.xlsx]

## Sheet: GSEA_Go_BP
	ID	Description	setSize	enrichmentScore	NES	pvalue	p.adjust	qvalue	rank	leading_edge	core_enrichment
GO:0045109	GO:0045109	intermediate filament organization	50	0.982955	2.0069	2.29546e-08	0.0001473	0.000143309	13	tags=4%, list=0%, signal=4%	2670/7431
GO:1903365	GO:1903365	regulation of fear response	10	0.98136	1.66818	0.00457179	0.490158	0.476879	3	tags=10%, list=0%, signal=10%	348
GO:0007271	GO:0007271	synaptic transmission, cholinergic	27	0.979458	1.87605	0.000228286	0.180433	0.175545	100	tags=7%, list=1%, signal=7%	348/1728
GO:0090209	GO:0090209	negative regulation of triglyceride metabolic process	10	0.978488	1.6633	0.00618534	0.490158	0.476879	3	tags=10%, list=0%, signal=10%	348
GO:0015851	GO:0015851	nucleobase transport	10	0.977238	1.66117	0.00695369	0.490158	0.476879	53	tags=20%, list=0%, signal=20%	291/292
GO:0051580	GO:0051580	regulation of neurotransmitter uptake	17	0.974474	1.78425	0.000478004	0.180433	0.175545	39	tags=12%, list=0%, signal=12%	2670/477
GO:2001140	GO:2001140	positive regulation of phospholipid transport	12	0.972407	1.66931	0.000469477	0.180433	0.175545	54	tags=17%, list=0%, signal=17%	348/1622
GO:0034374	GO:0034374	low-density lipoprotein particle remodeling	14	0.972168	1.71177	0.00264578	0.47161	0.458834	203	tags=21%, list=1%, signal=21%	348/183/7941
GO:0010624	GO:0010624	regulation of Schwann cell proliferation	10	0.972076	1.6524	0.00903431	0.490158	0.476879	2	tags=10%, list=0%, signal=10%	2670
GO:0014010	GO:0014010	Schwann cell proliferation	10	0.972076	1.6524	0.00903431	0.490158	0.476879	2	tags=10%, list=0%, signal=10%	2670
GO:0034384	GO:0034384	high-density lipoprotein particle clearance	11	0.970802	1.66551	0.00464831	0.490158	0.476879	3	tags=9%, list=0%, signal=9%	348
GO:0051873	GO:0051873	killing by host of symbiont cells	13	0.97035	1.68749	0.00833018	0.490158	0.476879	9	tags=8%, list=0%, signal=8%	2597
GO:2001138	GO:2001138	regulation of phospholipid transport	13	0.969972	1.68683	0.00833018	0.490158	0.476879	54	tags=15%, list=0%, signal=15%	348/1622
GO:0048245	GO:0048245	eosinophil chemotaxis	14	0.968821	1.70587	0.00362151	0.490158	0.476879	11	tags=7%, list=0%, signal=7%	3958
GO:0060252	GO:0060252	positive regulation of glial cell proliferation	20	0.967716	1.80048	0.00713075	0.490158	0.476879	2	tags=5%, list=0%, signal=5%	2670
GO:0006122	GO:0006122	mitochondrial electron transport, ubiquinol to cytochrome c	12	0.966952	1.65995	0.000839275	0.244661	0.238033	326	tags=50%, list=2%, signal=49%	4519/10975/1537/7386/29796/7384
GO:0030007	GO:0030007	cellular potassium ion homeostasis	14	0.965938	1.7008	0.00456342	0.490158	0.476879	389	tags=36%, list=3%, signal=35%	482/477/481/476/483
GO:0010713	GO:0010713	negative regulation of collagen metabolic process	11	0.965803	1.65693	0.00631109	0.490158	0.476879	5	tags=9%, list=0%, signal=9%	1471
GO:0090205	GO:0090205	positive regulation of cholesterol metabolic process	12	0.965762	1.6579	0.000905657	0.244661	0.238033	3	tags=8%, list=0%, signal=8%	348
GO:0060020	GO:0060020	Bergmann glial cell differentiation	11	0.965318	1.6561	0.00638668	0.490158	0.476879	182	tags=27%, list=1%, signal=27%	2670/7431/9283
GO:0010715	GO:0010715	regulation of extracellular matrix disassembly	15	0.963409	1.70998	0.00288269	0.483559	0.470459	52	tags=13%, list=0%, signal=13%	1471/780
GO:0097113	GO:0097113	AMPA glutamate receptor clustering	10	0.963324	1.63752	0.0156748	0.511344	0.497492	3	tags=10%, list=0%, signal=10%	348
GO:0097688	GO:0097688	glutamate receptor clustering	10	0.963324	1.63752	0.0156748	0.511344	0.497492	3	tags=10%, list=0%, signal=10%	348
GO:0034370	GO:0034370	triglyceride-rich lipoprotein particle remodeling	10	0.962135	1.6355	0.0172267	0.512491	0.498608	290	tags=20%, list=2%, signal=20%	348/3931
GO:0034372	GO:0034372	very-low-density lipoprotein particle remodeling	10	0.962135	1.6355	0.0172267	0.512491	0.498608	290	tags=20%, list=2%, signal=20%	348/3931
GO:0035745	GO:0035745	T-helper 2 cell cytokine production	11	0.959247	1.64568	0.00888681	0.490158	0.476879	23	tags=9%, list=0%, signal=9%	975
GO:2000551	GO:2000551	regulation of T-helper 2 cell cytokine production	11	0.959247	1.64568	0.00888681	0.490158	0.476879	23	tags=9%, list=0%, signal=9%	975
GO:0002021	GO:0002021	response to dietary excess	31	0.958845	1.87746	0.014817	0.511344	0.497492	3	tags=3%, list=0%, signal=3%	348
GO:0033700	GO:0033700	phospholipid efflux	13	0.958558	1.66698	0.0127627	0.510418	0.49659	3	tags=8%, list=0%, signal=8%	348
GO:0055089	GO:0055089	fatty acid homeostasis	14	0.958214	1.6872	0.00682623	0.490158	0.476879	3	tags=7%, list=0%, signal=7%	348
GO:0030320	GO:0030320	cellular monovalent inorganic anion homeostasis	11	0.956958	1.64176	0.00934254	0.490158	0.476879	8	tags=9%, list=0%, signal=9%	1152
GO:0030644	GO:0030644	cellular chloride ion homeostasis	11	0.956958	1.64176	0.00934254	0.490158	0.476879	8	tags=9%, list=0%, signal=9%	1152
GO:0002323	GO:0002323	natural killer cell activation involved in immune response	15	0.955953	1.69675	0.0050365	0.490158	0.476879	12	tags=7%, list=0%, signal=7%	3916
GO:1902931	GO:1902931	negative regulation of alcohol biosynthetic process	14	0.955876	1.68308	0.00826232	0.490158	0.476879	265	tags=14%, list=2%, signal=14%	348/6647
GO:0034375	GO:0034375	high-density lipoprotein particle remodeling	15	0.955787	1.69646	0.00511223	0.490158	0.476879	290	tags=20%, list=2%, signal=20%	348/5360/3931
GO:1900221	GO:1900221	regulation of amyloid-beta clearance	16	0.955388	1.71793	0.00126107	0.289009	0.28118	95	tags=12%, list=1%, signal=12%	348/1191
GO:1905907	GO:1905907	negative regulation of amyloid fibril formation	12	0.953761	1.6373	0.0023177	0.424934	0.413422	456	tags=50%, list=3%, signal=49%	348/1191/5204/54209/7411/1410
GO:0034104	GO:0034104	negative regulation of tissue remodeling	21	0.952401	1.79676	0.00442814	0.490158	0.476879	130	tags=10%, list=1%, signal=9%	1471/183
GO:0090713	GO:0090713	immunological memory process	14	0.950866	1.67426	0.0097783	0.490158	0.476879	23	tags=7%, list=0%, signal=7%	975
GO:0044794	GO:0044794	positive regulation by host of viral process	19	0.947875	1.74429	0.00720337	0.490158	0.476879	277	tags=32%, list=2%, signal=31%	348/1072/1915/9218/3312/5091
GO:0010894	GO:0010894	negative regulation of steroid biosynthetic process	25	0.947647	1.81741	0.00495026	0.490158	0.476879	265	tags=12%, list=2%, signal=12%	348/476/6647
GO:1903054	GO:1903054	negative regulation of extracellular matrix organization	12	0.946265	1.62443	0.00350526	0.490158	0.476879	5	tags=8%, list=0%, signal=8%	1471
GO:0051000	GO:0051000	positive regulation of nitric-oxide synthase activity	20	0.945975	1.76003	0.0120809	0.50519	0.491504	137	tags=10%, list=1%, signal=10%	348/808
GO:0045104	GO:0045104	intermediate filament cytoskeleton organization	69	0.944145	2.00059	0.00101369	0.244661	0.238033	13	tags=3%, list=0%, signal=3%	2670/7431
GO:0019934	GO:0019934	cGMP-mediated signaling	32	0.943944	1.85225	0.0155419	0.511344	0.497492	3	tags=3%, list=0%, signal=3%	348
GO:0072677	GO:0072677	eosinophil migration	18	0.943341	1.72669	0.0139098	0.511344	0.497492	11	tags=6%, list=0%, signal=6%	3958
GO:0045103	GO:0045103	intermediate filament-based process	70	0.943264	1.9978	0.000398281	0.180433	0.175545	13	tags=3%, list=0%, signal=3%	2670/7431
GO:0034368	GO:0034368	protein-lipid complex remodeling	27	0.942902	1.80603	0.00423158	0.490158	0.476879	290	tags=19%, list=2%, signal=18%	348/5360/183/7941/3931
GO:0034369	GO:0034369	plasma lipoprotein particle remodeling	27	0.942902	1.80603	0.00423158	0.490158	0.476879	290	tags=19%, list=2%, signal=18%	348/5360/183/7941/3931
GO:0090160	GO:0090160	Golgi to lysosome transport	10	0.942287	1.60176	0.0268486	0.545776	0.530991	12	tags=10%, list=0%, signal=10%	3916
GO:0002227	GO:0002227	innate immune response in mucosa	11	0.942221	1.61647	0.0129883	0.510418	0.49659	266	tags=18%, list=2%, signal=18%	2197/6170
GO:0043691	GO:0043691	reverse cholesterol transport	15	0.942203	1.67234	0.00844833	0.490158	0.476879	290	tags=20%, list=2%, signal=20%	348/1191/3931
GO:0006516	GO:0006516	glycoprotein catabolic process	27	0.94204	1.80437	0.00430392	0.490158	0.476879	201	tags=15%, list=1%, signal=15%	1471/1514/26232/2817
GO:0006883	GO:0006883	cellular sodium ion homeostasis	21	0.941057	1.77536	0.0100769	0.490158	0.476879	389	tags=29%, list=3%, signal=28%	482/477/481/183/476/483
GO:0034380	GO:0034380	high-density lipoprotein particle assembly	13	0.940207	1.63507	0.0179714	0.517142	0.503132	290	tags=15%, list=2%, signal=15%	348/3931
GO:0034367	GO:0034367	protein-containing complex remodeling	29	0.939407	1.81114	0.00514179	0.490158	0.476879	290	tags=17%, list=2%, signal=17%	348/5360/183/7941/3931
GO:0042159	GO:0042159	lipoprotein catabolic process	15	0.938782	1.66627	0.00951386	0.490158	0.476879	807	tags=53%, list=5%, signal=51%	348/1509/5538/26090/81926/11313/10434/58489
GO:0045940	GO:0045940	positive regulation of steroid metabolic process	25	0.936803	1.79661	0.00862285	0.490158	0.476879	3	tags=4%, list=0%, signal=4%	348
GO:0061684	GO:0061684	chaperone-mediated autophagy	16	0.936432	1.68385	0.00353361	0.490158	0.476879	178	tags=25%, list=1%, signal=25%	2670/1915/1191/3312
GO:0008535	GO:0008535	respiratory chain complex IV assembly	22	0.935126	1.77957	0.0105599	0.490158	0.476879	218	tags=9%, list=1%, signal=9%	4514/84987
GO:0045954	GO:0045954	positive regulation of natural killer cell mediated cytotoxicity	20	0.935101	1.7398	0.0137316	0.510418	0.49659	12	tags=5%, list=0%, signal=5%	3916
GO:1903019	GO:1903019	negative regulation of glycoprotein metabolic process	16	0.934977	1.68123	0.00371861	0.490158	0.476879	191	tags=12%, list=1%, signal=12%	1471/81618
GO:0060736	GO:0060736	prostate gland growth	12	0.932982	1.60163	0.00681416	0.490158	0.476879	22	tags=8%, list=0%, signal=8%	5660
GO:0017014	GO:0017014	protein nitrosylation	16	0.932741	1.67721	0.00412744	0.490158	0.476879	9	tags=6%, list=0%, signal=6%	2597
GO:0018119	GO:0018119	peptidyl-cysteine S-nitrosylation	16	0.932741	1.67721	0.00412744	0.490158	0.476879	9	tags=6%, list=0%, signal=6%	2597
GO:0001504	GO:0001504	neurotransmitter uptake	42	0.932662	1.87268	0.00462941	0.490158	0.476879	39	tags=5%, list=0%, signal=5%	2670/477
GO:0060251	GO:0060251	regulation of glial cell proliferation	38	0.932512	1.85561	0.00900326	0.490158	0.476879	2	tags=3%, list=0%, signal=3%	2670
GO:0006590	GO:0006590	thyroid hormone generation	20	0.93224	1.73448	0.0143319	0.511344	0.497492	17	tags=5%, list=0%, signal=5%	1508
GO:0015740	GO:0015740	C4-dicarboxylate transport	27	0.932189	1.78551	0.00654625	0.490158	0.476879	395	tags=15%, list=3%, signal=14%	2670/1468/6506/8402
GO:0036376	GO:0036376	sodium ion export across plasma membrane	16	0.932027	1.67592	0.00427618	0.490158	0.476879	389	tags=38%, list=3%, signal=37%	482/477/481/476/5348/483
GO:0010269	GO:0010269	response to selenium ion	14	0.932018	1.64107	0.0134167	0.510418	0.49659	129	tags=29%, list=1%, signal=28%	6175/6414/6415/140606
GO:0090660	GO:0090660	cerebrospinal fluid circulation	13	0.931161	1.61934	0.0207362	0.518175	0.504138	357	tags=15%, list=2%, signal=15%	361/9368
GO:0071294	GO:0071294	cellular response to zinc ion	14	0.931035	1.63934	0.0134167	0.510418	0.49659	70	tags=14%, list=0%, signal=14%	4502/4504
GO:0030574	GO:0030574	collagen catabolic process	38	0.929839	1.85029	0.00957039	0.490158	0.476879	58	tags=11%, list=0%, signal=11%	1471/1508/4323/1514
GO:0032488	GO:0032488	Cdc42 protein signal transduction	14	0.929817	1.63719	0.0135683	0.510418	0.49659	3	tags=7%, list=0%, signal=7%	348
GO:0060352	GO:0060352	cell adhesion molecule production	14	0.929368	1.6364	0.0135683	0.510418	0.49659	32	tags=14%, list=0%, signal=14%	361/5478
GO:0015874	GO:0015874	norepinephrine transport	20	0.92935	1.7291	0.0150823	0.511344	0.497492	130	tags=10%, list=1%, signal=10%	60/183
GO:0002717	GO:0002717	positive regulation of natural killer cell mediated immunity	22	0.928671	1.76728	0.0132183	0.510418	0.49659	12	tags=5%, list=0%, signal=5%	3916
GO:0045540	GO:0045540	regulation of cholesterol biosynthetic process	20	0.928091	1.72676	0.0152324	0.511344	0.497492	265	tags=10%, list=2%, signal=10%	348/6647
GO:0106118	GO:0106118	regulation of sterol biosynthetic process	20	0.928091	1.72676	0.0152324	0.511344	0.497492	265	tags=10%, list=2%, signal=10%	348/6647
GO:0035743	GO:0035743	CD4-positive, alpha-beta T cell cytokine production	17	0.927855	1.69889	0.0107717	0.490158	0.476879	23	tags=6%, list=0%, signal=6%	975
GO:0010712	GO:0010712	regulation of collagen metabolic process	42	0.926766	1.86084	0.00541891	0.490158	0.476879	13	tags=5%, list=0%, signal=5%	1471/7431
GO:0097501	GO:0097501	stress response to metal ion	10	0.926639	1.57516	0.0358712	0.596586	0.580424	535	tags=40%, list=3%, signal=39%	4502/4504/3309/11315
GO:0010544	GO:0010544	negative regulation of platelet activation	18	0.925206	1.6935	0.0231212	0.524769	0.510553	195	tags=11%, list=1%, signal=11%	348/928
GO:0032770	GO:0032770	positive regulation of monooxygenase activity	29	0.924413	1.78223	0.0113461	0.490158	0.476879	137	tags=7%, list=1%, signal=7%	348/808
GO:0090280	GO:0090280	positive regulation of calcium ion import	15	0.924269	1.64051	0.0131671	0.510418	0.49659	11	tags=7%, list=0%, signal=7%	3958
GO:0034333	GO:0034333	adherens junction assembly	11	0.923406	1.5842	0.0172508	0.512491	0.498608	128	tags=18%, list=1%, signal=18%	60/1499
GO:0002385	GO:0002385	mucosal immune response	19	0.92337	1.69919	0.0166062	0.512491	0.498608	266	tags=11%, list=2%, signal=10%	2197/6170
GO:0010248	GO:0010248	establishment or maintenance of transmembrane electrochemical gradient	11	0.922568	1.58276	0.0172508	0.512491	0.498608	965	tags=45%, list=6%, signal=43%	477/481/476/581/486
GO:0030002	GO:0030002	cellular anion homeostasis	19	0.922166	1.69698	0.0169109	0.512491	0.498608	357	tags=11%, list=2%, signal=10%	1152/9368
GO:0089718	GO:0089718	amino acid import across plasma membrane	49	0.921907	1.86968	0.000453511	0.180433	0.175545	130	tags=8%, list=1%, signal=8%	2670/477/23204/183
GO:0045939	GO:0045939	negative regulation of steroid metabolic process	28	0.92097	1.76904	0.00512964	0.490158	0.476879	265	tags=11%, list=2%, signal=11%	348/476/6647
GO:0040019	GO:0040019	positive regulation of embryonic development	21	0.919145	1.73402	0.0196619	0.517396	0.503379	173	tags=10%, list=1%, signal=9%	1072/10399
GO:0010954	GO:0010954	positive regulation of protein processing	25	0.918572	1.76165	0.0191083	0.517396	0.503379	258	tags=20%, list=2%, signal=20%	6281/2023/4323/302/2934
GO:1903319	GO:1903319	positive regulation of protein maturation	26	0.918399	1.75662	0.0254244	0.542405	0.52771	258	tags=19%, list=2%, signal=19%	6281/2023/4323/302/2934
GO:0021670	GO:0021670	lateral ventricle development	12	0.91783	1.57562	0.0113744	0.490158	0.476879	26	tags=8%, list=0%, signal=8%	482
GO:0042403	GO:0042403	thyroid hormone metabolic process	24	0.917369	1.74668	0.0163073	0.512491	0.498608	17	tags=4%, list=0%, signal=4%	1508
GO:0072578	GO:0072578	neurotransmitter-gated ion channel clustering	16	0.917182	1.64923	0.00754832	0.490158	0.476879	3	tags=6%, list=0%, signal=6%	348
GO:0051351	GO:0051351	positive regulation of ligase activity	10	0.91718	1.55908	0.043981	0.604347	0.587975	296	tags=20%, list=2%, signal=20%	7114/58526
GO:0035641	GO:0035641	locomotory exploration behavior	15	0.915278	1.62455	0.0157563	0.511344	0.497492	39	tags=13%, list=0%, signal=13%	348/477
GO:0051340	GO:0051340	regulation of ligase activity	12	0.91496	1.57069	0.0129219	0.510418	0.49659	296	tags=17%, list=2%, signal=16%	7114/58526
GO:0001662	GO:0001662	behavioral fear response	37	0.913708	1.81176	0.0234205	0.524769	0.510553	176	tags=8%, list=1%, signal=8%	348/477/4192
GO:0002209	GO:0002209	behavioral defense response	37	0.913708	1.81176	0.0234205	0.524769	0.510553	176	tags=8%, list=1%, signal=8%	348/477/4192
GO:2000644	GO:2000644	regulation of receptor catabolic process	11	0.913465	1.56714	0.0218305	0.518838	0.504783	233	tags=18%, list=2%, signal=18%	348/302
GO:0042362	GO:0042362	fat-soluble vitamin biosynthetic process	10	0.913135	1.5522	0.0471002	0.604347	0.587975	90	tags=10%, list=1%, signal=10%	5360
GO:1905906	GO:1905906	regulation of amyloid fibril formation	15	0.912786	1.62013	0.0169801	0.512491	0.498608	456	tags=40%, list=3%, signal=39%	348/1191/5204/54209/7411/1410
GO:0051481	GO:0051481	negative regulation of cytosolic calcium ion concentration	13	0.912538	1.58695	0.0305665	0.562962	0.54771	39	tags=8%, list=0%, signal=8%	477
GO:1901524	GO:1901524	regulation of mitophagy	13	0.912136	1.58625	0.0308737	0.562962	0.54771	53	tags=15%, list=0%, signal=15%	291/292
GO:0032717	GO:0032717	negative regulation of interleukin-8 production	26	0.911981	1.74434	0.0277758	0.550885	0.535961	10	tags=4%, list=0%, signal=4%	7114
GO:0090181	GO:0090181	regulation of cholesterol metabolic process	34	0.911824	1.77561	0.0103746	0.490158	0.476879	265	tags=9%, list=2%, signal=9%	348/33/6647
GO:0090207	GO:0090207	regulation of triglyceride metabolic process	39	0.91074	1.81585	0.00750083	0.490158	0.476879	255	tags=5%, list=2%, signal=5%	348/376497
GO:0120009	GO:0120009	intermembrane lipid transfer	46	0.909969	1.84599	0.00521473	0.490158	0.476879	183	tags=7%, list=1%, signal=6%	348/5360/10577
GO:0050999	GO:0050999	regulation of nitric-oxide synthase activity	39	0.909231	1.81284	0.00792943	0.490158	0.476879	137	tags=5%, list=1%, signal=5%	348/808
GO:0017004	GO:0017004	cytochrome complex assembly	31	0.908793	1.77946	0.0378758	0.599478	0.583237	218	tags=10%, list=1%, signal=10%	4514/7386/84987
GO:0050862	GO:0050862	positive regulation of T cell receptor signaling pathway	15	0.908416	1.61238	0.0188157	0.517396	0.503379	206	tags=13%, list=1%, signal=13%	975/6188
GO:0042596	GO:0042596	fear response	43	0.908385	1.82927	0.0137607	0.510418	0.49659	176	tags=7%, list=1%, signal=7%	348/477/4192
GO:0044341	GO:0044341	sodium-dependent phosphate transport	10	0.908382	1.54413	0.0489717	0.604347	0.587975	560	tags=20%, list=4%, signal=19%	468/1051
GO:0032816	GO:0032816	positive regulation of natural killer cell activation	20	0.907545	1.68853	0.0215664	0.518175	0.504138	382	tags=15%, list=2%, signal=15%	3916/7305/2621
GO:0010875	GO:0010875	positive regulation of cholesterol efflux	25	0.907447	1.74031	0.0235521	0.524769	0.510553	90	tags=8%, list=1%, signal=8%	348/5360
GO:0042311	GO:0042311	vasodilation	46	0.905686	1.8373	0.00564042	0.490158	0.476879	265	tags=7%, list=2%, signal=6%	348/183/6647
GO:0072530	GO:0072530	purine-containing compound transmembrane transport	25	0.905371	1.73633	0.0241446	0.530601	0.516227	53	tags=8%, list=0%, signal=8%	291/292
GO:0042994	GO:0042994	cytoplasmic sequestering of transcription factor	15	0.905134	1.60655	0.0200395	0.517396	0.503379	10	tags=7%, list=0%, signal=7%	7114
GO:0046185	GO:0046185	aldehyde catabolic process	13	0.904853	1.57359	0.0342681	0.58392	0.568101	912	tags=54%, list=6%, signal=51%	10327/217/11315/127/128/2098/25953
GO:0015669	GO:0015669	gas transport	11	0.90386	1.55066	0.025189	0.542405	0.52771	174	tags=18%, list=1%, signal=18%	361/669
GO:0043537	GO:0043537	negative regulation of blood vessel endothelial cell migration	46	0.903293	1.83245	0.00599515	0.490158	0.476879	3	tags=2%, list=0%, signal=2%	348
GO:0014061	GO:0014061	regulation of norepinephrine secretion	12	0.902947	1.55007	0.0178846	0.517142	0.503132	130	tags=8%, list=1%, signal=8%	183
GO:0048243	GO:0048243	norepinephrine secretion	12	0.902947	1.55007	0.0178846	0.517142	0.503132	130	tags=8%, list=1%, signal=8%	183
GO:0034381	GO:0034381	plasma lipoprotein particle clearance	43	0.900835	1.81407	0.0147603	0.511344	0.497492	507	tags=14%, list=3%, signal=14%	348/3162/302/3988/54209/8570
GO:0014002	GO:0014002	astrocyte development	41	0.900236	1.79235	0.0156329	0.511344	0.497492	98	tags=12%, list=1%, signal=12%	2670/7431/5354/4504/712
GO:0009642	GO:0009642	response to light intensity	16	0.899246	1.61698	0.0166732	0.512491	0.498608	20	tags=6%, list=0%, signal=6%	4537
GO:0086064	GO:0086064	cell communication by electrical coupling involved in cardiac conduction	23	0.899062	1.7099	0.0295317	0.560808	0.545615	172	tags=22%, list=1%, signal=22%	482/477/481/808/476
GO:0019755	GO:0019755	one-carbon compound transport	13	0.89903	1.56346	0.0379726	0.599478	0.583237	18	tags=8%, list=0%, signal=8%	361
GO:1903025	GO:1903025	regulation of RNA polymerase II regulatory region sequence-specific DNA binding	12	0.898794	1.54294	0.0185066	0.517396	0.503379	510	tags=17%, list=3%, signal=16%	7114/9802
GO:0001771	GO:0001771	immunological synapse formation	13	0.898417	1.56239	0.0392075	0.604347	0.587975	23	tags=15%, list=0%, signal=15%	3958/975
GO:1901029	GO:1901029	negative regulation of mitochondrial outer membrane permeabilization involved in apoptotic signaling pathway	13	0.898368	1.56231	0.0392075	0.604347	0.587975	1171	tags=38%, list=8%, signal=36%	291/292/10449/666/2729
GO:0055119	GO:0055119	relaxation of cardiac muscle	17	0.898288	1.64475	0.0309098	0.562962	0.54771	258	tags=24%, list=2%, signal=23%	477/481/476/2934
GO:0006833	GO:0006833	water transport	22	0.898244	1.70938	0.0230051	0.524769	0.510553	18	tags=5%, list=0%, signal=5%	361
GO:0019062	GO:0019062	virion attachment to host cell	10	0.897618	1.52583	0.0564577	0.604347	0.587975	451	tags=30%, list=3%, signal=29%	975/2621/3326
GO:0060353	GO:0060353	regulation of cell adhesion molecule production	11	0.897153	1.53916	0.0306847	0.562962	0.54771	18	tags=9%, list=0%, signal=9%	361
GO:0014009	GO:0014009	glial cell proliferation	51	0.897095	1.83432	0.00799078	0.490158	0.476879	95	tags=4%, list=1%, signal=4%	2670/1191
GO:0061635	GO:0061635	regulation of protein complex stability	12	0.896842	1.53959	0.0197507	0.517396	0.503379	178	tags=17%, list=1%, signal=16%	8878/3312
GO:0044650	GO:0044650	adhesion of symbiont to host cell	12	0.896595	1.53917	0.0200618	0.517396	0.503379	451	tags=25%, list=3%, signal=24%	975/2621/3326
GO:0051044	GO:0051044	positive regulation of membrane protein ectodomain proteolysis	15	0.896135	1.59058	0.0230989	0.524769	0.510553	3	tags=7%, list=0%, signal=7%	348
GO:0055064	GO:0055064	chloride ion homeostasis	20	0.89593	1.66692	0.0279005	0.550885	0.535961	8	tags=5%, list=0%, signal=5%	1152
GO:0055083	GO:0055083	monovalent inorganic anion homeostasis	20	0.89593	1.66692	0.0279005	0.550885	0.535961	8	tags=5%, list=0%, signal=5%	1152
GO:0050832	GO:0050832	defense response to fungus	30	0.895615	1.74404	0.0287373	0.557121	0.542028	274	tags=7%, list=2%, signal=7%	2597/23406
GO:0055090	GO:0055090	acylglycerol homeostasis	34	0.895503	1.74383	0.0141472	0.511344	0.497492	3	tags=3%, list=0%, signal=3%	348
GO:0070328	GO:0070328	triglyceride homeostasis	34	0.895503	1.74383	0.0141472	0.511344	0.497492	3	tags=3%, list=0%, signal=3%	348
GO:0098976	GO:0098976	excitatory chemical synaptic transmission	10	0.894095	1.51984	0.0602007	0.604347	0.587975	654	tags=20%, list=4%, signal=19%	8572/5816
GO:0060742	GO:0060742	epithelial cell differentiation involved in prostate gland development	11	0.892609	1.53136	0.0510204	0.604347	0.587975	128	tags=18%, list=1%, signal=18%	5660/1499
GO:0055078	GO:0055078	sodium ion homeostasis	48	0.892433	1.81495	0.0202834	0.518175	0.504138	389	tags=15%, list=3%, signal=14%	482/477/481/2771/183/476/483
GO:0070863	GO:0070863	positive regulation of protein exit from endoplasmic reticulum	12	0.891886	1.53108	0.0213059	0.518175	0.504138	894	tags=33%, list=6%, signal=31%	975/55754/51128/10134
GO:0001973	GO:0001973	G protein-coupled adenosine receptor signaling pathway	12	0.89186	1.53104	0.0213059	0.518175	0.504138	49	tags=8%, list=0%, signal=8%	2771
GO:0035588	GO:0035588	G protein-coupled purinergic receptor signaling pathway	12	0.89186	1.53104	0.0213059	0.518175	0.504138	49	tags=8%, list=0%, signal=8%	2771
GO:0003333	GO:0003333	amino acid transmembrane transport	98	0.891358	1.9266	0.00546478	0.490158	0.476879	130	tags=4%, list=1%, signal=4%	2670/477/23204/183
GO:0002863	GO:0002863	positive regulation of inflammatory response to antigenic stimulus	11	0.88975	1.52645	0.0530612	0.604347	0.587975	535	tags=18%, list=3%, signal=18%	975/11315
GO:0051353	GO:0051353	positive regulation of oxidoreductase activity	55	0.889338	1.82439	0.031919	0.56738	0.552009	137	tags=7%, list=1%, signal=7%	348/2771/183/808
GO:0055075	GO:0055075	potassium ion homeostasis	34	0.889317	1.73178	0.0158941	0.511344	0.497492	918	tags=24%, list=6%, signal=22%	482/477/481/476/483/3766/56996/6560
GO:0001937	GO:0001937	negative regulation of endothelial cell proliferation	50	0.889311	1.8157	0.0080723	0.490158	0.476879	132	tags=6%, list=1%, signal=6%	348/498/6678
GO:0007616	GO:0007616	long-term memory	36	0.88855	1.75213	0.0213112	0.518175	0.504138	101	tags=6%, list=1%, signal=6%	348/55450
GO:0044788	GO:0044788	modulation by host of viral process	38	0.888506	1.76804	0.0229398	0.524769	0.510553	277	tags=16%, list=2%, signal=16%	348/1072/1915/9218/3312/5091
GO:0035640	GO:0035640	exploration behavior	27	0.887654	1.70021	0.0200159	0.517396	0.503379	39	tags=7%, list=0%, signal=7%	348/477
GO:0090279	GO:0090279	regulation of calcium ion import	28	0.88671	1.70324	0.0148433	0.511344	0.497492	128	tags=7%, list=1%, signal=7%	3958/1499
GO:0046164	GO:0046164	alcohol catabolic process	45	0.886651	1.78559	0.0104182	0.490158	0.476879	325	tags=11%, list=2%, signal=11%	348/4504/57016/27124/217
GO:0006835	GO:0006835	dicarboxylic acid transport	88	0.886067	1.89908	0.00283622	0.483559	0.470459	423	tags=10%, list=3%, signal=10%	2670/477/23204/2550/1468/6506/8402/3766/10755
GO:0051043	GO:0051043	regulation of membrane protein ectodomain proteolysis	23	0.885694	1.68447	0.0370595	0.597514	0.581327	124	tags=13%, list=1%, signal=13%	348/7076/7077
GO:0032373	GO:0032373	positive regulation of sterol transport	35	0.884953	1.7448	0.0167986	0.512491	0.498608	558	tags=14%, list=4%, signal=14%	348/5360/302/54209/6342
GO:0032376	GO:0032376	positive regulation of cholesterol transport	35	0.884953	1.7448	0.0167986	0.512491	0.498608	558	tags=14%, list=4%, signal=14%	348/5360/302/54209/6342
GO:0043373	GO:0043373	CD4-positive, alpha-beta T cell lineage commitment	21	0.883869	1.66747	0.0365468	0.597514	0.581327	58	tags=5%, list=0%, signal=5%	1514
GO:0007214	GO:0007214	gamma-aminobutyric acid signaling pathway	27	0.883858	1.69293	0.0208925	0.518175	0.504138	630	tags=15%, list=4%, signal=14%	2771/2550/468/2565
GO:0006000	GO:0006000	fructose metabolic process	14	0.883182	1.55508	0.0254424	0.542405	0.52771	847	tags=29%, list=6%, signal=27%	230/226/231/6652
GO:2000678	GO:2000678	negative regulation of transcription regulatory region DNA binding	17	0.883176	1.61708	0.0405126	0.604347	0.587975	10	tags=6%, list=0%, signal=6%	7114
GO:0003351	GO:0003351	epithelial cilium movement involved in extracellular fluid movement	40	0.881627	1.76037	0.0310563	0.562962	0.54771	357	tags=8%, list=2%, signal=7%	361/388389/9368
GO:0035627	GO:0035627	ceramide transport	15	0.881394	1.56441	0.0295237	0.560808	0.545615	139	tags=20%, list=1%, signal=20%	5660/5360/9218
GO:0032768	GO:0032768	regulation of monooxygenase activity	50	0.881085	1.79891	0.00978673	0.490158	0.476879	137	tags=4%, list=1%, signal=4%	348/808
GO:0001974	GO:0001974	blood vessel remodeling	42	0.878352	1.76363	0.0149319	0.511344	0.497492	301	tags=10%, list=2%, signal=9%	1471/183/2034/64114
GO:0032814	GO:0032814	regulation of natural killer cell activation	32	0.878226	1.72329	0.0359081	0.596586	0.580424	382	tags=9%, list=2%, signal=9%	3916/7305/2621
GO:0060999	GO:0060999	positive regulation of dendritic spine development	32	0.878117	1.72308	0.0359081	0.596586	0.580424	3	tags=3%, list=0%, signal=3%	348
GO:1902930	GO:1902930	regulation of alcohol biosynthetic process	46	0.877577	1.78028	0.0116217	0.493885	0.480505	265	tags=4%, list=2%, signal=4%	348/6647
GO:0031392	GO:0031392	regulation of prostaglandin biosynthetic process	11	0.877433	1.50532	0.0632653	0.604347	0.587975	67	tags=9%, list=0%, signal=9%	2171
GO:0001765	GO:0001765	membrane raft assembly	10	0.876737	1.49033	0.0643154	0.604347	0.587975	233	tags=20%, list=2%, signal=20%	6281/302
GO:1904350	GO:1904350	regulation of protein catabolic process in the vacuole	11	0.875942	1.50277	0.0673469	0.604347	0.587975	304	tags=27%, list=2%, signal=27%	975/55353/51257
GO:0002830	GO:0002830	positive regulation of type 2 immune response	17	0.874901	1.60193	0.0441136	0.604347	0.587975	23	tags=6%, list=0%, signal=6%	975
GO:0044406	GO:0044406	adhesion of symbiont to host	14	0.874237	1.53933	0.0529532	0.604347	0.587975	451	tags=21%, list=3%, signal=21%	975/2621/3326
GO:0090493	GO:0090493	catecholamine uptake	17	0.874176	1.60061	0.045314	0.604347	0.587975	1011	tags=18%, list=7%, signal=17%	60/11315/1861
GO:0032967	GO:0032967	positive regulation of collagen biosynthetic process	27	0.872351	1.67089	0.0235223	0.524769	0.510553	13	tags=4%, list=0%, signal=4%	7431
GO:0070307	GO:0070307	lens fiber cell development	13	0.871591	1.51574	0.0554415	0.604347	0.587975	546	tags=15%, list=4%, signal=15%	7431/468
GO:0050795	GO:0050795	regulation of behavior	64	0.871007	1.8285	0.0292968	0.560808	0.545615	176	tags=3%, list=1%, signal=3%	348/4192
GO:0043302	GO:0043302	positive regulation of leukocyte degranulation	21	0.870445	1.64214	0.0424892	0.604347	0.587975	12	tags=5%, list=0%, signal=5%	3916
GO:0042118	GO:0042118	endothelial cell activation	10	0.869692	1.47836	0.06639	0.604347	0.587975	32	tags=10%, list=0%, signal=10%	5478
GO:0043369	GO:0043369	CD4-positive or CD8-positive, alpha-beta T cell lineage commitment	24	0.868491	1.65361	0.0309716	0.562962	0.54771	58	tags=4%, list=0%, signal=4%	1514
GO:1901616	GO:1901616	organic hydroxy compound catabolic process	60	0.867337	1.792	0.0279005	0.550885	0.535961	325	tags=8%, list=2%, signal=8%	348/4504/57016/27124/217
GO:0032963	GO:0032963	collagen metabolic process	95	0.866885	1.86812	0.0193361	0.517396	0.503379	181	tags=6%, list=1%, signal=6%	1471/7431/1508/4323/1514/1277
GO:0051055	GO:0051055	negative regulation of lipid biosynthetic process	56	0.86671	1.77121	0.0200766	0.517396	0.503379	386	tags=11%, list=3%, signal=10%	348/476/33/376497/6647/94103
GO:0002363	GO:0002363	alpha-beta T cell lineage commitment	23	0.866686	1.64832	0.0485085	0.604347	0.587975	58	tags=4%, list=0%, signal=4%	1514
GO:0043407	GO:0043407	negative regulation of MAP kinase activity	55	0.866452	1.77744	0.0420612	0.604347	0.587975	317	tags=9%, list=2%, signal=9%	348/2950/183/7345/6609
GO:0000028	GO:0000028	ribosomal small subunit assembly	15	0.865868	1.53685	0.0421216	0.604347	0.587975	1689	tags=60%, list=11%, signal=53%	6209/6208/6193/3921/6232/51081/6234/51065/7520
GO:0010874	GO:0010874	regulation of cholesterol efflux	39	0.86583	1.72631	0.0231159	0.524769	0.510553	437	tags=10%, list=3%, signal=10%	348/5360/54209/55004
GO:0051588	GO:0051588	regulation of neurotransmitter transport	100	0.865825	1.87489	0.00838624	0.490158	0.476879	252	tags=4%, list=2%, signal=4%	2670/477/808/5908
GO:0032495	GO:0032495	response to muramyl dipeptide	19	0.86553	1.59275	0.0578725	0.604347	0.587975	13	tags=5%, list=0%, signal=5%	7431
GO:0022617	GO:0022617	extracellular matrix disassembly	54	0.865437	1.77733	0.031919	0.56738	0.552009	476	tags=11%, list=3%, signal=11%	1471/4323/780/57326/4327/8751
GO:0070341	GO:0070341	fat cell proliferation	13	0.864614	1.50361	0.0616016	0.604347	0.587975	417	tags=15%, list=3%, signal=15%	8878/54209
GO:0097242	GO:0097242	amyloid-beta clearance	33	0.864561	1.69082	0.0426619	0.604347	0.587975	186	tags=9%, list=1%, signal=9%	348/1191/9230
GO:0033210	GO:0033210	leptin-mediated signaling pathway	11	0.864546	1.48322	0.0693878	0.604347	0.587975	70	tags=9%, list=0%, signal=9%	4504
GO:0042759	GO:0042759	long-chain fatty acid biosynthetic process	21	0.863737	1.62949	0.044272	0.604347	0.587975	490	tags=19%, list=3%, signal=18%	5354/2950/23205/3992
GO:1902513	GO:1902513	regulation of organelle transport along microtubule	10	0.863342	1.46756	0.0705394	0.604347	0.587975	12	tags=10%, list=0%, signal=10%	3916
GO:0032515	GO:0032515	negative regulation of phosphoprotein phosphatase activity	24	0.861851	1.64097	0.0339785	0.58392	0.568101	88	tags=12%, list=1%, signal=12%	3958/2771/2280
GO:0055094	GO:0055094	response to lipoprotein particle	29	0.861696	1.66131	0.0382435	0.601485	0.585191	195	tags=10%, list=1%, signal=10%	348/975/928
GO:0010543	GO:0010543	regulation of platelet activation	48	0.861047	1.75112	0.0243112	0.53244	0.518016	195	tags=4%, list=1%, signal=4%	348/928
GO:0051933	GO:0051933	amino acid neurotransmitter reuptake	10	0.860971	1.46353	0.0705394	0.604347	0.587975	1524	tags=50%, list=10%, signal=45%	477/3766/6538/6529/3688
GO:0010644	GO:0010644	cell communication by electrical coupling	30	0.860748	1.67615	0.0426659	0.604347	0.587975	172	tags=17%, list=1%, signal=17%	482/477/481/808/476
GO:0002674	GO:0002674	negative regulation of acute inflammatory response	10	0.859942	1.46178	0.0705394	0.604347	0.587975	46	tags=10%, list=0%, signal=10%	2950
GO:0010155	GO:0010155	regulation of proton transport	23	0.859751	1.63513	0.0563421	0.604347	0.587975	1059	tags=30%, list=7%, signal=28%	7114/9368/11315/4697/10063/11331/10312
GO:0098734	GO:0098734	macromolecule depalmitoylation	13	0.858843	1.49357	0.063655	0.604347	0.587975	1763	tags=69%, list=11%, signal=61%	5538/26090/81926/11313/10434/58489/7920/51104/9374
GO:0050819	GO:0050819	negative regulation of coagulation	51	0.85873	1.75587	0.0267672	0.545776	0.530991	257	tags=10%, list=2%, signal=10%	348/5327/928/302/308
GO:0030195	GO:0030195	negative regulation of blood coagulation	48	0.85855	1.74604	0.0251743	0.542405	0.52771	233	tags=8%, list=2%, signal=8%	348/5327/928/302
GO:1900047	GO:1900047	negative regulation of hemostasis	49	0.858518	1.74112	0.0174735	0.514347	0.500413	233	tags=8%, list=2%, signal=8%	348/5327/928/302
GO:0010831	GO:0010831	positive regulation of myotube differentiation	13	0.858483	1.49295	0.063655	0.604347	0.587975	50	tags=8%, list=0%, signal=8%	4323
GO:0030903	GO:0030903	notochord development	16	0.858342	1.54343	0.0389452	0.604347	0.587975	612	tags=12%, list=4%, signal=12%	3399/10413
GO:2001279	GO:2001279	regulation of unsaturated fatty acid biosynthetic process	13	0.858138	1.49235	0.063655	0.604347	0.587975	67	tags=8%, list=0%, signal=8%	2171
GO:0038063	GO:0038063	collagen-activated tyrosine kinase receptor signaling pathway	12	0.857831	1.47262	0.0665281	0.604347	0.587975	1397	tags=33%, list=9%, signal=30%	780/1277/1282/1284
GO:1902430	GO:1902430	negative regulation of amyloid-beta formation	20	0.857498	1.59541	0.0427396	0.604347	0.587975	224	tags=15%, list=1%, signal=15%	348/1191/10313
GO:0000027	GO:0000027	ribosomal large subunit assembly	23	0.85712	1.63013	0.0575472	0.604347	0.587975	161	tags=13%, list=1%, signal=13%	6175/6134/6128
GO:0003091	GO:0003091	renal water homeostasis	19	0.856458	1.57606	0.064621	0.604347	0.587975	638	tags=11%, list=4%, signal=10%	361/231
GO:0019935	GO:0019935	cyclic-nucleotide-mediated signaling	79	0.856024	1.82848	0.018921	0.517396	0.503379	3	tags=1%, list=0%, signal=1%	348
GO:0042538	GO:0042538	hyperosmotic salinity response	14	0.85591	1.50706	0.0631365	0.604347	0.587975	638	tags=21%, list=4%, signal=21%	361/80303/231
GO:0015867	GO:0015867	ATP transport	15	0.855509	1.51847	0.0572597	0.604347	0.587975	53	tags=13%, list=0%, signal=13%	291/292
GO:0002251	GO:0002251	organ or tissue specific immune response	23	0.855358	1.62678	0.059355	0.604347	0.587975	266	tags=9%, list=2%, signal=9%	2197/6170
GO:0030049	GO:0030049	muscle filament sliding	13	0.854704	1.48637	0.0657084	0.604347	0.587975	908	tags=31%, list=6%, signal=29%	4637/4620/4622/4632
GO:0034377	GO:0034377	plasma lipoprotein particle assembly	24	0.854381	1.62675	0.0375867	0.599478	0.583237	290	tags=8%, list=2%, signal=8%	348/3931
GO:0006865	GO:0006865	amino acid transport	140	0.853803	1.89185	0.00751134	0.490158	0.476879	674	tags=10%, list=4%, signal=10%	2670/477/23204/2550/183/6506/9368/3766/10755/23657/18/6536/6538/6520
GO:0006896	GO:0006896	Golgi to vacuole transport	19	0.853525	1.57066	0.0683135	0.604347	0.587975	12	tags=5%, list=0%, signal=5%	3916
GO:0010714	GO:0010714	positive regulation of collagen metabolic process	28	0.853026	1.63853	0.0333777	0.580446	0.564721	13	tags=4%, list=0%, signal=4%	7431
GO:0090075	GO:0090075	relaxation of muscle	29	0.852958	1.64447	0.044666	0.604347	0.587975	265	tags=17%, list=2%, signal=17%	477/481/476/2934/6647
GO:0010958	GO:0010958	regulation of amino acid import across plasma membrane	18	0.8514	1.5584	0.0610495	0.604347	0.587975	130	tags=17%, list=1%, signal=17%	477/23204/183
GO:1903789	GO:1903789	regulation of amino acid transmembrane transport	18	0.8514	1.5584	0.0610495	0.604347	0.587975	130	tags=17%, list=1%, signal=17%	477/23204/183
GO:0071402	GO:0071402	cellular response to lipoprotein particle stimulus	32	0.850673	1.66923	0.0481692	0.604347	0.587975	195	tags=9%, list=1%, signal=9%	348/975/928
GO:0070509	GO:0070509	calcium ion import	43	0.850189	1.71208	0.0360026	0.596586	0.580424	128	tags=5%, list=1%, signal=5%	3958/1499
GO:0021535	GO:0021535	cell migration in hindbrain	14	0.849949	1.49657	0.0651731	0.604347	0.587975	26	tags=7%, list=0%, signal=7%	482
GO:0046051	GO:0046051	UTP metabolic process	10	0.849908	1.44473	0.0767635	0.604347	0.587975	1182	tags=40%, list=8%, signal=37%	4831/50808/4830/4832
GO:0010596	GO:0010596	negative regulation of endothelial cell migration	65	0.849097	1.78351	0.0240387	0.530601	0.516227	3	tags=2%, list=0%, signal=2%	348
GO:0031640	GO:0031640	killing of cells of another organism	14	0.848164	1.49342	0.0712831	0.604347	0.587975	104	tags=14%, list=1%, signal=14%	2597/6156
GO:0065005	GO:0065005	protein-lipid complex assembly	26	0.848098	1.62215	0.0528722	0.604347	0.587975	290	tags=8%, list=2%, signal=8%	348/3931
GO:0050709	GO:0050709	negative regulation of protein secretion	60	0.847187	1.75037	0.0348587	0.587003	0.571101	3	tags=2%, list=0%, signal=2%	348
GO:1905039	GO:1905039	carboxylic acid transmembrane transport	146	0.846623	1.88193	0.0124514	0.50519	0.491504	674	tags=10%, list=4%, signal=9%	2670/477/23204/183/376497/1468/6506/8402/3766/51660/23657/6536/6538/6520
GO:0050810	GO:0050810	regulation of steroid biosynthetic process	64	0.84598	1.77596	0.0409493	0.604347	0.587975	460	tags=6%, list=3%, signal=6%	348/476/6647/3490
GO:0033275	GO:0033275	actin-myosin filament sliding	14	0.845455	1.48865	0.0712831	0.604347	0.587975	908	tags=29%, list=6%, signal=27%	4637/4620/4622/4632
GO:1903018	GO:1903018	regulation of glycoprotein metabolic process	47	0.845012	1.70642	0.0186288	0.517396	0.503379	228	tags=11%, list=1%, signal=11%	1471/4504/1499/81618/5861
GO:1903825	GO:1903825	organic acid transmembrane transport	147	0.844569	1.88295	0.0114361	0.490158	0.476879	674	tags=10%, list=4%, signal=9%	2670/477/23204/183/376497/1468/6506/8402/3766/51660/23657/6536/6538/6520
GO:0009620	GO:0009620	response to fungus	41	0.844421	1.68122	0.0314203	0.563195	0.547938	274	tags=5%, list=2%, signal=5%	2597/23406
GO:0051702	GO:0051702	biological process involved in interaction with symbiont	89	0.8442	1.81176	0.0161314	0.512491	0.498608	277	tags=8%, list=2%, signal=8%	348/2597/1072/1915/9218/3312/5091
GO:0038065	GO:0038065	collagen-activated signaling pathway	17	0.844154	1.54564	0.0538922	0.604347	0.587975	1397	tags=24%, list=9%, signal=21%	780/1277/1282/1284
GO:0048168	GO:0048168	regulation of neuronal synaptic plasticity	55	0.843899	1.73118	0.0516069	0.604347	0.587975	130	tags=5%, list=1%, signal=5%	348/6285/183
GO:0060291	GO:0060291	long-term synaptic potentiation	90	0.843863	1.81027	0.0173729	0.513742	0.499824	30	tags=3%, list=0%, signal=3%	2670/348/8878
GO:1900272	GO:1900272	negative regulation of long-term synaptic potentiation	11	0.843553	1.4472	0.0857143	0.604347	0.587975	215	tags=18%, list=1%, signal=18%	348/7305
GO:0032095	GO:0032095	regulation of response to food	14	0.843059	1.48443	0.0712831	0.604347	0.587975	70	tags=7%, list=0%, signal=7%	4504
GO:0006449	GO:0006449	regulation of translational termination	10	0.842917	1.43284	0.0809129	0.604347	0.587975	79	tags=10%, list=1%, signal=10%	1984
GO:0071827	GO:0071827	plasma lipoprotein particle organization	40	0.84284	1.68292	0.0420854	0.604347	0.587975	290	tags=12%, list=2%, signal=12%	348/5360/183/7941/3931
GO:0006695	GO:0006695	cholesterol biosynthetic process	52	0.84269	1.7283	0.0259493	0.54469	0.529934	544	tags=10%, list=4%, signal=9%	348/3157/6647/2224/10449
GO:1902653	GO:1902653	secondary alcohol biosynthetic process	52	0.84269	1.7283	0.0259493	0.54469	0.529934	544	tags=10%, list=4%, signal=9%	348/3157/6647/2224/10449
GO:0051851	GO:0051851	modulation by host of symbiont process	70	0.84254	1.78447	0.0262546	0.54469	0.529934	501	tags=11%, list=3%, signal=11%	348/1072/1915/9218/3312/5091/3725/998
GO:0061844	GO:0061844	antimicrobial humoral immune response mediated by antimicrobial peptide	31	0.842251	1.64917	0.0679903	0.604347	0.587975	266	tags=16%, list=2%, signal=16%	2597/9547/6156/2197/6170
GO:0032371	GO:0032371	regulation of sterol transport	65	0.842237	1.7691	0.0264276	0.54469	0.529934	558	tags=9%, list=4%, signal=9%	348/5360/302/54209/55004/6342
GO:0032374	GO:0032374	regulation of cholesterol transport	65	0.842237	1.7691	0.0264276	0.54469	0.529934	558	tags=9%, list=4%, signal=9%	348/5360/302/54209/55004/6342
GO:0045161	GO:0045161	neuronal ion channel clustering	12	0.842096	1.44561	0.0748441	0.604347	0.587975	69	tags=8%, list=0%, signal=8%	23787
GO:0033555	GO:0033555	multicellular organismal response to stress	79	0.842088	1.79871	0.0212678	0.518175	0.504138	176	tags=4%, list=1%, signal=4%	348/477/4192
GO:0032930	GO:0032930	positive regulation of superoxide anion generation	19	0.840076	1.54591	0.0793911	0.604347	0.587975	265	tags=26%, list=2%, signal=26%	2950/2771/183/7305/6647
GO:0051014	GO:0051014	actin filament severing	15	0.839856	1.49068	0.0654397	0.604347	0.587975	537	tags=20%, list=3%, signal=19%	1072/2934/2764
GO:0006534	GO:0006534	cysteine metabolic process	12	0.839768	1.44161	0.0769231	0.604347	0.587975	1426	tags=58%, list=9%, signal=53%	7263/1036/23657/875/2730/2729/4357
GO:1903053	GO:1903053	regulation of extracellular matrix organization	52	0.839474	1.7217	0.027399	0.550885	0.535961	130	tags=6%, list=1%, signal=6%	1471/780/183
GO:0033344	GO:0033344	cholesterol efflux	57	0.839268	1.71721	0.0588704	0.604347	0.587975	437	tags=9%, list=3%, signal=9%	348/5360/10577/54209/55004
GO:0010043	GO:0010043	response to zinc ion	41	0.838948	1.67032	0.0349439	0.587003	0.571101	70	tags=5%, list=0%, signal=5%	4502/4504
GO:0048241	GO:0048241	epinephrine transport	10	0.838568	1.42545	0.0892116	0.604347	0.587975	115	tags=10%, list=1%, signal=10%	2550
GO:0014824	GO:0014824	artery smooth muscle contraction	10	0.838265	1.42493	0.0892116	0.604347	0.587975	130	tags=10%, list=1%, signal=10%	183
GO:0071825	GO:0071825	protein-lipid complex subunit organization	42	0.8375	1.6816	0.02305	0.524769	0.510553	290	tags=12%, list=2%, signal=12%	348/5360/183/7941/3931
GO:0009110	GO:0009110	vitamin biosynthetic process	17	0.836827	1.53222	0.0558882	0.604347	0.587975	1066	tags=24%, list=7%, signal=22%	5360/10327/29968/55312
GO:0033539	GO:0033539	fatty acid beta-oxidation using acyl-CoA dehydrogenase	12	0.835557	1.43438	0.0852391	0.604347	0.587975	1717	tags=67%, list=11%, signal=59%	33/2108/2109/3712/35/37/2110/34
GO:0071392	GO:0071392	cellular response to estradiol stimulus	39	0.834985	1.66481	0.0320318	0.567812	0.552429	68	tags=5%, list=0%, signal=5%	361/3015
GO:0080154	GO:0080154	regulation of fertilization	14	0.834539	1.46943	0.0794297	0.604347	0.587975	160	tags=7%, list=1%, signal=7%	5327
GO:0008300	GO:0008300	isoprenoid catabolic process	10	0.834334	1.41825	0.093361	0.604347	0.587975	204	tags=10%, list=1%, signal=10%	57016
GO:0032905	GO:0032905	transforming growth factor beta1 production	14	0.833617	1.46781	0.0794297	0.604347	0.587975	1046	tags=36%, list=7%, signal=33%	7305/55353/1281/4060/10159
GO:0042269	GO:0042269	regulation of natural killer cell mediated cytotoxicity	33	0.833356	1.62979	0.0579611	0.604347	0.587975	12	tags=3%, list=0%, signal=3%	3916
GO:0060856	GO:0060856	establishment of blood-brain barrier	10	0.832972	1.41594	0.0954357	0.604347	0.587975	1010	tags=20%, list=7%, signal=19%	669/54587
GO:1990573	GO:1990573	potassium ion import across plasma membrane	48	0.832778	1.69363	0.0332498	0.580446	0.564721	420	tags=12%, list=3%, signal=12%	482/477/481/476/483/3766
GO:0032928	GO:0032928	regulation of superoxide anion generation	22	0.831376	1.58213	0.0653523	0.604347	0.587975	265	tags=23%, list=2%, signal=22%	2950/2771/183/7305/6647
GO:0015908	GO:0015908	fatty acid transport	92	0.830605	1.77788	0.0313944	0.563195	0.547938	255	tags=4%, list=2%, signal=4%	348/2173/2171/376497
GO:0015914	GO:0015914	phospholipid transport	97	0.830155	1.79044	0.0130404	0.510418	0.49659	346	tags=6%, list=2%, signal=6%	348/1622/5360/9218/10577/55754
GO:0045579	GO:0045579	positive regulation of B cell differentiation	14	0.829898	1.46126	0.0814664	0.604347	0.587975	721	tags=21%, list=5%, signal=20%	4323/7494/572
GO:0006596	GO:0006596	polyamine biosynthetic process	14	0.829209	1.46005	0.0814664	0.604347	0.587975	718	tags=29%, list=5%, signal=27%	4946/4947/6303/262
GO:0016126	GO:0016126	sterol biosynthetic process	59	0.828865	1.70569	0.0577788	0.604347	0.587975	544	tags=8%, list=4%, signal=8%	348/3157/6647/2224/10449
GO:0035815	GO:0035815	positive regulation of renal sodium excretion	12	0.8287	1.42261	0.0873181	0.604347	0.587975	130	tags=17%, list=1%, signal=17%	2771/183
GO:0002715	GO:0002715	regulation of natural killer cell mediated immunity	36	0.82821	1.63315	0.0434078	0.604347	0.587975	12	tags=3%, list=0%, signal=3%	3916
GO:0048708	GO:0048708	astrocyte differentiation	80	0.828125	1.77201	0.0349439	0.587003	0.571101	182	tags=8%, list=1%, signal=7%	2670/7431/5354/4504/712/9283
GO:0010633	GO:0010633	negative regulation of epithelial cell migration	78	0.827907	1.77206	0.0281974	0.553342	0.538352	3	tags=1%, list=0%, signal=1%	348
GO:0050857	GO:0050857	positive regulation of antigen receptor-mediated signaling pathway	23	0.82705	1.57294	0.0781182	0.604347	0.587975	206	tags=9%, list=1%, signal=9%	975/6188
GO:0006544	GO:0006544	glycine metabolic process	14	0.82703	1.45621	0.0835031	0.604347	0.587975	445	tags=21%, list=3%, signal=21%	26227/2653/275
GO:0002828	GO:0002828	regulation of type 2 immune response	28	0.826979	1.5885	0.0528722	0.604347	0.587975	280	tags=7%, list=2%, signal=7%	975/80762
GO:0001941	GO:0001941	postsynaptic membrane organization	35	0.82571	1.628	0.0366488	0.597514	0.581327	3	tags=3%, list=0%, signal=3%	348
GO:0042756	GO:0042756	drinking behavior	12	0.825389	1.41693	0.0893971	0.604347	0.587975	130	tags=8%, list=1%, signal=8%	183
GO:0070601	GO:0070601	centromeric sister chromatid cohesion	12	0.825037	1.41632	0.0893971	0.604347	0.587975	1270	tags=33%, list=8%, signal=31%	1499/5518/8260/91272
GO:0006858	GO:0006858	extracellular transport	43	0.824666	1.66068	0.0457951	0.604347	0.587975	357	tags=7%, list=2%, signal=7%	361/388389/9368
GO:0050855	GO:0050855	regulation of B cell receptor signaling pathway	19	0.824132	1.51657	0.0549898	0.604347	0.587975	23	tags=5%, list=0%, signal=5%	975
GO:0007263	GO:0007263	nitric oxide mediated signal transduction	24	0.823364	1.56769	0.0586349	0.604347	0.587975	130	tags=8%, list=1%, signal=8%	348/183
GO:0042976	GO:0042976	activation of Janus kinase activity	14	0.82272	1.44862	0.0855397	0.604347	0.587975	808	tags=14%, list=5%, signal=14%	183/11314
GO:0050667	GO:0050667	homocysteine metabolic process	13	0.822615	1.43057	0.0800821	0.604347	0.587975	1426	tags=31%, list=9%, signal=28%	7263/642/875/4357
GO:0061045	GO:0061045	negative regulation of wound healing	70	0.822417	1.74185	0.0333122	0.580446	0.564721	629	tags=10%, list=4%, signal=10%	348/5327/928/302/18/25817/5154
GO:1903909	GO:1903909	regulation of receptor clustering	13	0.822336	1.43008	0.0800821	0.604347	0.587975	841	tags=31%, list=5%, signal=29%	975/2934/23657/51201
GO:0072672	GO:0072672	neutrophil extravasation	12	0.822086	1.41126	0.0935551	0.604347	0.587975	694	tags=17%, list=5%, signal=16%	4192/4267
GO:0030193	GO:0030193	regulation of blood coagulation	68	0.821405	1.73749	0.0341024	0.58392	0.568101	288	tags=7%, list=2%, signal=7%	348/5327/928/302/7001
GO:1900046	GO:1900046	regulation of hemostasis	70	0.821352	1.7396	0.0333122	0.580446	0.564721	288	tags=7%, list=2%, signal=7%	348/5327/928/302/7001
GO:0015849	GO:0015849	organic acid transport	296	0.820259	1.92759	0.000382984	0.180433	0.175545	469	tags=5%, list=3%, signal=5%	2670/348/2173/477/2171/23204/2550/183/376497/1468/6506/9368/8402/3766/10755/51660
GO:0098656	GO:0098656	anion transmembrane transport	250	0.820108	1.89425	0.000821556	0.244661	0.238033	928	tags=12%, list=6%, signal=12%	2670/291/477/292/57348/23204/183/5250/5348/376497/6535/1468/6506/51629/8402/7417/3766/51660/23657/6536/2565/6520/56996/10237/11230/10227/25874/6574/6560/55248/1192
GO:0097062	GO:0097062	dendritic spine maintenance	18	0.820025	1.50098	0.0606061	0.604347	0.587975	3	tags=6%, list=0%, signal=6%	348
GO:0006067	GO:0006067	ethanol metabolic process	12	0.819839	1.4074	0.0977131	0.604347	0.587975	1884	tags=42%, list=12%, signal=37%	217/127/128/84532/55902
GO:0051503	GO:0051503	adenine nucleotide transport	25	0.819779	1.57218	0.0526955	0.604347	0.587975	53	tags=8%, list=0%, signal=8%	291/292
GO:0007588	GO:0007588	excretion	36	0.818329	1.61367	0.0474323	0.604347	0.587975	357	tags=11%, list=2%, signal=11%	2771/183/4192/9368
GO:0014850	GO:0014850	response to muscle activity	23	0.818109	1.55594	0.0521042	0.604347	0.587975	711	tags=13%, list=5%, signal=12%	498/183/284207
GO:0046942	GO:0046942	carboxylic acid transport	265	0.817541	1.89401	0.000779287	0.244661	0.238033	674	tags=8%, list=4%, signal=7%	2670/5660/477/23204/2550/183/376497/6535/1468/6506/9368/8402/3766/10755/51660/23657/18/6536/6538/6520
GO:1903959	GO:1903959	regulation of anion transmembrane transport	25	0.817426	1.56767	0.0526955	0.604347	0.587975	130	tags=12%, list=1%, signal=12%	477/23204/183
GO:0007342	GO:0007342	fusion of sperm to egg plasma membrane involved in single fertilization	14	0.817083	1.4387	0.0916497	0.604347	0.587975	1439	tags=14%, list=9%, signal=13%	928/2350
GO:0035358	GO:0035358	regulation of peroxisome proliferator activated receptor signaling pathway	12	0.816824	1.40222	0.0997921	0.604347	0.587975	67	tags=8%, list=0%, signal=8%	2171
GO:0055081	GO:0055081	anion homeostasis	47	0.81658	1.64901	0.0293149	0.560808	0.545615	918	tags=11%, list=6%, signal=10%	1152/9368/23657/56996/6560
GO:0000423	GO:0000423	mitophagy	33	0.816421	1.59667	0.0632744	0.604347	0.587975	53	tags=9%, list=0%, signal=9%	291/8878/292
GO:0098739	GO:0098739	import across plasma membrane	188	0.816386	1.86671	0.00821875	0.490158	0.476879	420	tags=6%, list=3%, signal=6%	2670/482/477/481/23204/183/476/376497/6506/9368/483/3766
GO:0010838	GO:0010838	positive regulation of keratinocyte proliferation	13	0.815778	1.41868	0.0841889	0.604347	0.587975	176	tags=8%, list=1%, signal=8%	4192
GO:0050818	GO:0050818	regulation of coagulation	72	0.815429	1.72492	0.049123	0.604347	0.587975	288	tags=8%, list=2%, signal=8%	348/5327/928/302/308/7001
GO:1901223	GO:1901223	negative regulation of NIK/NF-kappaB signaling	32	0.814164	1.59759	0.0721708	0.604347	0.587975	10	tags=3%, list=0%, signal=3%	7114
GO:1901679	GO:1901679	nucleotide transmembrane transport	19	0.813881	1.49771	0.0672098	0.604347	0.587975	53	tags=11%, list=0%, signal=11%	291/292
GO:1903599	GO:1903599	positive regulation of autophagy of mitochondrion	12	0.813374	1.3963	0.106029	0.604347	0.587975	535	tags=25%, list=3%, signal=24%	291/292/11315
GO:0014015	GO:0014015	positive regulation of gliogenesis	66	0.813345	1.7132	0.0403515	0.604347	0.587975	176	tags=3%, list=1%, signal=3%	2670/4192
GO:0006595	GO:0006595	polyamine metabolic process	18	0.81191	1.48612	0.0727273	0.604347	0.587975	1037	tags=33%, list=7%, signal=31%	4946/4947/6303/262/1725/112483
GO:0032908	GO:0032908	regulation of transforming growth factor beta1 production	12	0.811907	1.39378	0.110187	0.604347	0.587975	1046	tags=33%, list=7%, signal=31%	7305/55353/4060/10159
GO:0014049	GO:0014049	positive regulation of glutamate secretion	11	0.811071	1.39147	0.12449	0.606897	0.590456	115	tags=9%, list=1%, signal=9%	2550
GO:0032801	GO:0032801	receptor catabolic process	26	0.810519	1.55028	0.0491159	0.604347	0.587975	233	tags=8%, list=2%, signal=8%	348/302
GO:0060788	GO:0060788	ectodermal placode formation	12	0.810344	1.3911	0.112266	0.604347	0.587975	1704	tags=25%, list=11%, signal=22%	1499/3065/3066
GO:0071697	GO:0071697	ectodermal placode morphogenesis	12	0.810344	1.3911	0.112266	0.604347	0.587975	1704	tags=25%, list=11%, signal=22%	1499/3065/3066
GO:0006099	GO:0006099	tricarboxylic acid cycle	30	0.810278	1.57786	0.0612527	0.604347	0.587975	2157	tags=63%, list=14%, signal=55%	6391/4190/8801/5162/1431/6392/50/6390/8803/3421/8802/4967/4191/2271/3417/5160/48/1743/3658
GO:0051583	GO:0051583	dopamine uptake involved in synaptic transmission	11	0.81001	1.38965	0.12449	0.606897	0.590456	1011	tags=18%, list=7%, signal=17%	11315/1861
GO:0051934	GO:0051934	catecholamine uptake involved in synaptic transmission	11	0.81001	1.38965	0.12449	0.606897	0.590456	1011	tags=18%, list=7%, signal=17%	11315/1861
GO:0015865	GO:0015865	purine nucleotide transport	26	0.809999	1.54928	0.0491159	0.604347	0.587975	53	tags=8%, list=0%, signal=8%	291/292
GO:0015868	GO:0015868	purine ribonucleotide transport	26	0.809999	1.54928	0.0491159	0.604347	0.587975	53	tags=8%, list=0%, signal=8%	291/292
GO:0035813	GO:0035813	regulation of renal sodium excretion	18	0.809917	1.48247	0.0747475	0.604347	0.587975	130	tags=11%, list=1%, signal=11%	2771/183
GO:1902992	GO:1902992	negative regulation of amyloid precursor protein catabolic process	24	0.80964	1.54156	0.052	0.604347	0.587975	224	tags=12%, list=1%, signal=12%	348/1191/10313
GO:1903059	GO:1903059	regulation of protein lipidation	10	0.80959	1.37619	0.130705	0.611324	0.594763	54	tags=10%, list=0%, signal=10%	1622
GO:0042744	GO:0042744	hydrogen peroxide catabolic process	20	0.809425	1.50597	0.0665323	0.604347	0.587975	921	tags=30%, list=6%, signal=28%	4504/5052/7001/10549/2876/10935
GO:0019218	GO:0019218	regulation of steroid metabolic process	90	0.809099	1.73569	0.0259874	0.54469	0.529934	460	tags=7%, list=3%, signal=7%	348/476/33/6647/55004/3490
GO:0098883	GO:0098883	synapse pruning	10	0.808186	1.37381	0.13278	0.611376	0.594813	417	tags=40%, list=3%, signal=39%	712/713/714/54209
GO:0010923	GO:0010923	negative regulation of phosphatase activity	30	0.807689	1.57282	0.0624194	0.604347	0.587975	88	tags=10%, list=1%, signal=10%	3958/2771/2280
GO:0035112	GO:0035112	genitalia morphogenesis	10	0.807212	1.37215	0.134855	0.612572	0.595977	128	tags=10%, list=1%, signal=10%	1499
GO:0060998	GO:0060998	regulation of dendritic spine development	49	0.807137	1.63692	0.038022	0.599478	0.583237	3	tags=2%, list=0%, signal=2%	348
GO:0086065	GO:0086065	cell communication involved in cardiac conduction	57	0.806615	1.6504	0.0794887	0.604347	0.587975	172	tags=9%, list=1%, signal=9%	482/477/481/808/476
GO:0044062	GO:0044062	regulation of excretion	21	0.806614	1.52172	0.0632411	0.604347	0.587975	357	tags=14%, list=2%, signal=14%	2771/183/9368
GO:0071353	GO:0071353	cellular response to interleukin-4	32	0.806311	1.58218	0.0745178	0.604347	0.587975	451	tags=16%, list=3%, signal=15%	6175/3309/6122/7494/3326
GO:0071712	GO:0071712	ER-associated misfolded protein catabolic process	12	0.806091	1.3838	0.118503	0.605658	0.58925	1648	tags=58%, list=11%, signal=52%	7415/6048/1861/550/23753/7917/79139
GO:0010232	GO:0010232	vascular transport	85	0.805896	1.73723	0.0306422	0.562962	0.54771	357	tags=8%, list=2%, signal=8%	348/482/477/2171/376497/6506/9368
GO:0150104	GO:0150104	transport across blood-brain barrier	85	0.805896	1.73723	0.0306422	0.562962	0.54771	357	tags=8%, list=2%, signal=8%	348/482/477/2171/376497/6506/9368
GO:0044320	GO:0044320	cellular response to leptin stimulus	18	0.805891	1.4751	0.0747475	0.604347	0.587975	70	tags=6%, list=0%, signal=6%	4504
GO:0030539	GO:0030539	male genitalia development	23	0.805602	1.53215	0.0601202	0.604347	0.587975	128	tags=4%, list=1%, signal=4%	1499
GO:0043476	GO:0043476	pigment accumulation	11	0.80558	1.38205	0.132653	0.611376	0.594813	29	tags=9%, list=0%, signal=9%	967
GO:0043482	GO:0043482	cellular pigment accumulation	11	0.80558	1.38205	0.132653	0.611376	0.594813	29	tags=9%, list=0%, signal=9%	967
GO:0035812	GO:0035812	renal sodium excretion	20	0.805218	1.49815	0.0685484	0.604347	0.587975	130	tags=10%, list=1%, signal=10%	2771/183
GO:0097006	GO:0097006	regulation of plasma lipoprotein particle levels	70	0.804959	1.70487	0.0374393	0.599478	0.583237	507	tags=14%, list=3%, signal=14%	348/5360/183/7941/3162/302/3931/3988/54209/8570
GO:0007440	GO:0007440	foregut morphogenesis	10	0.804644	1.36778	0.139004	0.615165	0.5985	128	tags=10%, list=1%, signal=10%	1499
GO:1900242	GO:1900242	regulation of synaptic vesicle endocytosis	13	0.804614	1.39926	0.102669	0.604347	0.587975	1011	tags=23%, list=7%, signal=22%	1173/808/1861
GO:0007193	GO:0007193	adenylate cyclase-inhibiting G protein-coupled receptor signaling pathway	72	0.80459	1.70199	0.0550772	0.604347	0.587975	182	tags=6%, list=1%, signal=6%	5660/2771/2550/9283
GO:0032965	GO:0032965	regulation of collagen biosynthetic process	38	0.804201	1.60028	0.060436	0.604347	0.587975	13	tags=3%, list=0%, signal=3%	7431
GO:0042044	GO:0042044	fluid transport	31	0.803794	1.57387	0.0947209	0.604347	0.587975	18	tags=3%, list=0%, signal=3%	361
GO:0019068	GO:0019068	virion assembly	33	0.80371	1.57181	0.0680051	0.604347	0.587975	361	tags=12%, list=2%, signal=12%	348/5861/5091/51160
GO:1901857	GO:1901857	positive regulation of cellular respiration	10	0.801619	1.36264	0.145228	0.618159	0.601412	633	tags=30%, list=4%, signal=29%	7415/11315/23479
GO:0035296	GO:0035296	regulation of tube diameter	140	0.801169	1.77522	0.0308895	0.562962	0.54771	265	tags=3%, list=2%, signal=3%	348/477/183/6647
GO:0097746	GO:0097746	blood vessel diameter maintenance	140	0.801169	1.77522	0.0308895	0.562962	0.54771	265	tags=3%, list=2%, signal=3%	348/477/183/6647
GO:0035150	GO:0035150	regulation of tube size	141	0.801163	1.77556	0.0237149	0.52657	0.512304	265	tags=3%, list=2%, signal=3%	348/477/183/6647
GO:0051220	GO:0051220	cytoplasmic sequestering of protein	22	0.801125	1.52456	0.0654762	0.604347	0.587975	10	tags=5%, list=0%, signal=5%	7114
GO:0046641	GO:0046641	positive regulation of alpha-beta T cell proliferation	21	0.80091	1.51096	0.0671937	0.604347	0.587975	23	tags=5%, list=0%, signal=5%	975
GO:0006878	GO:0006878	cellular copper ion homeostasis	15	0.800758	1.42129	0.104294	0.604347	0.587975	275	tags=13%, list=2%, signal=13%	4502/375
GO:0071276	GO:0071276	cellular response to cadmium ion	27	0.800129	1.53256	0.0527344	0.604347	0.587975	411	tags=19%, list=3%, signal=18%	4502/4504/3162/6647/3725
GO:0006509	GO:0006509	membrane protein ectodomain proteolysis	42	0.799886	1.60608	0.0364212	0.597514	0.581327	400	tags=12%, list=3%, signal=12%	348/7076/7077/51107/55851
GO:1901018	GO:1901018	positive regulation of potassium ion transmembrane transporter activity	26	0.799729	1.52964	0.0530452	0.604347	0.587975	658	tags=19%, list=4%, signal=18%	482/481/483/54209/219527
GO:0010988	GO:0010988	regulation of low-density lipoprotein particle clearance	18	0.799696	1.46376	0.0828283	0.604347	0.587975	1178	tags=33%, list=8%, signal=31%	302/54209/8570/3190/407019/10330
GO:0050856	GO:0050856	regulation of T cell receptor signaling pathway	42	0.798866	1.60403	0.0364212	0.597514	0.581327	206	tags=7%, list=1%, signal=7%	3958/975/6188
GO:0030101	GO:0030101	natural killer cell activation	69	0.798629	1.69225	0.0703704	0.604347	0.587975	382	tags=6%, list=2%, signal=6%	3916/5052/7305/2621
GO:0002360	GO:0002360	T cell lineage commitment	28	0.798274	1.53336	0.0550098	0.604347	0.587975	58	tags=4%, list=0%, signal=4%	1514
GO:0015909	GO:0015909	long-chain fatty acid transport	65	0.79825	1.6767	0.0519159	0.604347	0.587975	255	tags=5%, list=2%, signal=5%	348/2171/376497
GO:0050806	GO:0050806	positive regulation of synaptic transmission	151	0.797764	1.77965	0.0177059	0.517142	0.503132	30	tags=2%, list=0%, signal=2%	2670/348/8878
GO:0070232	GO:0070232	regulation of T cell apoptotic process	34	0.797543	1.55307	0.0526316	0.604347	0.587975	11	tags=3%, list=0%, signal=3%	3958
GO:0043535	GO:0043535	regulation of blood vessel endothelial cell migration	109	0.796486	1.74534	0.0229237	0.524769	0.510553	207	tags=6%, list=1%, signal=5%	348/7114/3315/498/506/3162
GO:0006882	GO:0006882	cellular zinc ion homeostasis	31	0.7962	1.559	0.0519231	0.604347	0.587975	70	tags=6%, list=0%, signal=6%	4502/4504
GO:0006641	GO:0006641	triglyceride metabolic process	90	0.795792	1.70714	0.0297232	0.560808	0.545615	255	tags=2%, list=2%, signal=2%	348/376497
GO:0070670	GO:0070670	response to interleukin-4	35	0.795306	1.56805	0.05974	0.604347	0.587975	451	tags=14%, list=3%, signal=14%	6175/3309/6122/7494/3326
GO:0042092	GO:0042092	type 2 immune response	33	0.795147	1.55506	0.0508806	0.604347	0.587975	730	tags=9%, list=5%, signal=9%	975/80762/602
GO:0055069	GO:0055069	zinc ion homeostasis	32	0.794873	1.55973	0.0485437	0.604347	0.587975	70	tags=6%, list=0%, signal=6%	4502/4504
GO:0051409	GO:0051409	response to nitrosative stress	10	0.79457	1.35066	0.159751	0.634729	0.617534	1525	tags=50%, list=10%, signal=45%	11315/128/2730/2729/9474
GO:0015748	GO:0015748	organophosphate ester transport	135	0.793837	1.76049	0.031153	0.563124	0.547868	183	tags=5%, list=1%, signal=5%	348/291/292/1622/5360/9218/10577
GO:0090218	GO:0090218	positive regulation of lipid kinase activity	35	0.793687	1.56486	0.049904	0.604347	0.587975	501	tags=6%, list=3%, signal=6%	975/998
GO:0097254	GO:0097254	renal tubular secretion	28	0.793556	1.5243	0.0589391	0.604347	0.587975	357	tags=11%, list=2%, signal=10%	2771/183/9368
GO:0042632	GO:0042632	cholesterol homeostasis	86	0.793514	1.70248	0.0313343	0.563195	0.547938	437	tags=7%, list=3%, signal=7%	348/10577/7555/3931/7494/55004
GO:1905517	GO:1905517	macrophage migration	56	0.793511	1.62162	0.0463294	0.604347	0.587975	522	tags=14%, list=3%, signal=14%	3958/975/4323/1652/4192/928/54209/1435
GO:0015711	GO:0015711	organic anion transport	336	0.79328	1.87796	0.000298945	0.180433	0.175545	741	tags=7%, list=5%, signal=7%	2670/5660/291/477/292/23204/2550/183/376497/6535/1468/6506/9368/51629/8402/3766/10755/51660/23657/18/6536/6538/6520/10237/4257
GO:0055092	GO:0055092	sterol homeostasis	87	0.792986	1.70143	0.0234031	0.524769	0.510553	437	tags=7%, list=3%, signal=7%	348/10577/7555/3931/7494/55004
GO:0035739	GO:0035739	CD4-positive, alpha-beta T cell proliferation	18	0.792903	1.45133	0.0868687	0.604347	0.587975	280	tags=11%, list=2%, signal=11%	975/80762
GO:2000561	GO:2000561	regulation of CD4-positive, alpha-beta T cell proliferation	18	0.792903	1.45133	0.0868687	0.604347	0.587975	280	tags=11%, list=2%, signal=11%	975/80762
GO:0021819	GO:0021819	layer formation in cerebral cortex	14	0.792735	1.39583	0.112016	0.604347	0.587975	351	tags=21%, list=2%, signal=21%	1499/9289/1281
GO:0061744	GO:0061744	motor behavior	13	0.792247	1.37776	0.10883	0.604347	0.587975	386	tags=15%, list=3%, signal=15%	482/94103
GO:0043117	GO:0043117	positive regulation of vascular permeability	18	0.792215	1.45007	0.0868687	0.604347	0.587975	3	tags=6%, list=0%, signal=6%	348
GO:1902358	GO:1902358	sulfate transmembrane transport	16	0.79145	1.42315	0.0943775	0.604347	0.587975	395	tags=12%, list=3%, signal=12%	1468/8402
GO:0042939	GO:0042939	tripeptide transport	10	0.791097	1.34476	0.1639	0.634729	0.617534	741	tags=40%, list=5%, signal=38%	9368/51629/23657/4257
GO:0035795	GO:0035795	negative regulation of mitochondrial membrane permeability	17	0.790403	1.44722	0.0898204	0.604347	0.587975	1296	tags=35%, list=8%, signal=32%	291/292/10449/666/2729/8996
GO:0043650	GO:0043650	dicarboxylic acid biosynthetic process	13	0.790147	1.37411	0.110883	0.604347	0.587975	1850	tags=31%, list=12%, signal=27%	2746/2806/2805/8604
GO:0051918	GO:0051918	negative regulation of fibrinolysis	12	0.790129	1.3564	0.141372	0.615658	0.598979	160	tags=8%, list=1%, signal=8%	5327
GO:0019065	GO:0019065	receptor-mediated endocytosis of virus by host cell	11	0.789468	1.35441	0.159184	0.634427	0.61724	58	tags=9%, list=0%, signal=9%	1514
GO:0071696	GO:0071696	ectodermal placode development	13	0.789114	1.37231	0.112936	0.605658	0.58925	2095	tags=31%, list=14%, signal=27%	1499/3065/3066/8829
GO:1905709	GO:1905709	negative regulation of membrane permeability	20	0.789032	1.46803	0.0806452	0.604347	0.587975	1296	tags=30%, list=8%, signal=28%	291/292/10449/666/2729/8996
GO:0014820	GO:0014820	tonic smooth muscle contraction	11	0.788634	1.35298	0.159184	0.634427	0.61724	130	tags=9%, list=1%, signal=9%	183
GO:0046889	GO:0046889	positive regulation of lipid biosynthetic process	79	0.787938	1.68305	0.0427456	0.604347	0.587975	296	tags=5%, list=2%, signal=5%	348/376497/60481/58526
GO:0042398	GO:0042398	cellular modified amino acid biosynthetic process	39	0.786898	1.56893	0.049904	0.604347	0.587975	1171	tags=26%, list=8%, signal=24%	1152/2628/376497/6506/11315/23657/1158/4780/2730/2729
GO:0009988	GO:0009988	cell-cell recognition	56	0.786827	1.60796	0.0487205	0.604347	0.587975	662	tags=16%, list=4%, signal=15%	3958/975/226/928/7203/7417/10576/10575/22948
GO:0006241	GO:0006241	CTP biosynthetic process	12	0.786705	1.35052	0.153846	0.628409	0.611385	1182	tags=25%, list=8%, signal=23%	4831/4830/4832
GO:0046459	GO:0046459	short-chain fatty acid metabolic process	14	0.784816	1.38188	0.120163	0.605658	0.58925	1345	tags=29%, list=9%, signal=26%	1384/35/84693/84532
GO:1901661	GO:1901661	quinone metabolic process	30	0.784716	1.52809	0.0598456	0.604347	0.587975	1930	tags=40%, list=13%, signal=35%	1728/10327/57016/4704/231/127/51805/8574/51004/10229/84274/57017
GO:1900102	GO:1900102	negative regulation of endoplasmic reticulum unfolded protein response	14	0.784706	1.38169	0.120163	0.605658	0.58925	173	tags=14%, list=1%, signal=14%	3309/10399
GO:0045833	GO:0045833	negative regulation of lipid metabolic process	98	0.784684	1.69604	0.0398475	0.604347	0.587975	386	tags=6%, list=3%, signal=6%	348/476/33/376497/6647/94103
GO:0050860	GO:0050860	negative regulation of T cell receptor signaling pathway	24	0.784307	1.49333	0.068	0.604347	0.587975	11	tags=4%, list=0%, signal=4%	3958
GO:0002026	GO:0002026	regulation of the force of heart contraction	26	0.783233	1.49809	0.0667976	0.604347	0.587975	593	tags=15%, list=4%, signal=15%	477/476/10539/2548
GO:0051956	GO:0051956	negative regulation of amino acid transport	15	0.783167	1.39007	0.114519	0.605658	0.58925	1309	tags=20%, list=9%, signal=18%	2550/18/10550
GO:0006063	GO:0006063	uronic acid metabolic process	18	0.782992	1.43319	0.0929293	0.604347	0.587975	847	tags=11%, list=6%, signal=11%	10327/6652
GO:0019585	GO:0019585	glucuronate metabolic process	18	0.782992	1.43319	0.0929293	0.604347	0.587975	847	tags=11%, list=6%, signal=11%	10327/6652
GO:0010918	GO:0010918	positive regulation of mitochondrial membrane potential	10	0.782854	1.33074	0.170124	0.640428	0.623078	860	tags=40%, list=6%, signal=38%	7415/4718/572/30968
GO:0055070	GO:0055070	copper ion homeostasis	18	0.782841	1.43291	0.0929293	0.604347	0.587975	275	tags=11%, list=2%, signal=11%	4502/375
GO:0014819	GO:0014819	regulation of skeletal muscle contraction	12	0.782219	1.34282	0.155925	0.630951	0.613858	1415	tags=33%, list=9%, signal=30%	1760/2946/9446/89
GO:0110096	GO:0110096	cellular response to aldehyde	16	0.781935	1.40604	0.100402	0.604347	0.587975	796	tags=38%, list=5%, signal=36%	10327/57016/11315/127/128/2098
GO:0009950	GO:0009950	dorsal/ventral axis specification	11	0.781497	1.34074	0.171429	0.640428	0.623078	128	tags=9%, list=1%, signal=9%	1499
GO:0034383	GO:0034383	low-density lipoprotein particle clearance	29	0.781278	1.50627	0.0640777	0.604347	0.587975	1242	tags=31%, list=8%, signal=29%	3162/302/3988/54209/8570/3190/407019/10330/949
GO:0071492	GO:0071492	cellular response to UV-A	10	0.780317	1.32643	0.176349	0.644156	0.626705	71	tags=10%, list=0%, signal=10%	7076
GO:0048662	GO:0048662	negative regulation of smooth muscle cell proliferation	58	0.779447	1.60183	0.0922817	0.604347	0.587975	394	tags=7%, list=3%, signal=7%	348/57447/3162/1026
GO:0098657	GO:0098657	import into cell	235	0.77814	1.79798	0.0100964	0.490158	0.476879	674	tags=9%, list=4%, signal=8%	2670/482/60/477/481/23204/183/476/376497/6506/51160/483/54209/3766/11315/23657/6536/23479/6538/6520
GO:1902991	GO:1902991	regulation of amyloid precursor protein catabolic process	44	0.778039	1.56375	0.0502901	0.604347	0.587975	224	tags=9%, list=1%, signal=9%	348/2280/1191/10313
GO:0071468	GO:0071468	cellular response to acidic pH	15	0.778015	1.38092	0.120654	0.605658	0.58925	1341	tags=20%, list=9%, signal=18%	9230/10991/26056
GO:0033619	GO:0033619	membrane protein proteolysis	56	0.776698	1.58726	0.0523073	0.604347	0.587975	613	tags=12%, list=4%, signal=12%	348/7076/7077/51107/55851/1512/56928
GO:0048368	GO:0048368	lateral mesoderm development	15	0.775577	1.3766	0.124744	0.606897	0.590456	1613	tags=27%, list=11%, signal=24%	10413/6881/6608/657
GO:0006836	GO:0006836	neurotransmitter transport	204	0.775553	1.79332	0.0293812	0.560808	0.545615	707	tags=7%, list=5%, signal=7%	2670/477/808/5908/6535/6506/5538/3766/10755/11315/6536/6538/23557/9379
GO:0042554	GO:0042554	superoxide anion generation	39	0.775512	1.54623	0.0575816	0.604347	0.587975	265	tags=13%, list=2%, signal=13%	2950/2771/183/7305/6647
GO:1903961	GO:1903961	positive regulation of anion transmembrane transport	12	0.77549	1.33127	0.164241	0.634729	0.617534	130	tags=17%, list=1%, signal=17%	23204/183
GO:0051955	GO:0051955	regulation of amino acid transport	44	0.774314	1.55627	0.0541586	0.604347	0.587975	1309	tags=18%, list=9%, signal=17%	477/23204/2550/183/18/10991/6529/10550
GO:1902644	GO:1902644	tertiary alcohol metabolic process	15	0.77425	1.37424	0.124744	0.606897	0.590456	638	tags=20%, list=4%, signal=19%	10327/57016/231
GO:0044321	GO:0044321	response to leptin	22	0.773803	1.47256	0.0853175	0.604347	0.587975	70	tags=5%, list=0%, signal=5%	4504
GO:0001505	GO:0001505	regulation of neurotransmitter levels	209	0.773588	1.77963	0.0336196	0.582953	0.567161	707	tags=6%, list=5%, signal=6%	2670/477/808/5908/6506/5538/3766/10755/11315/18/6538/23557/9379
GO:0071732	GO:0071732	cellular response to nitric oxide	17	0.773539	1.41634	0.107784	0.604347	0.587975	70	tags=12%, list=0%, signal=12%	498/4504
GO:0015812	GO:0015812	gamma-aminobutyric acid transport	18	0.773117	1.41511	0.0989899	0.604347	0.587975	1287	tags=28%, list=8%, signal=25%	2550/9368/18/6538/6529
GO:0021854	GO:0021854	hypothalamus development	22	0.77269	1.47045	0.0873016	0.604347	0.587975	1145	tags=18%, list=7%, signal=17%	1499/7314/581/27089
GO:1902003	GO:1902003	regulation of amyloid-beta formation	37	0.772348	1.53146	0.0588235	0.604347	0.587975	224	tags=8%, list=1%, signal=8%	348/1191/10313
GO:0016137	GO:0016137	glycoside metabolic process	14	0.772275	1.3598	0.138493	0.615165	0.5985	638	tags=21%, list=4%, signal=21%	10327/57016/231
GO:0030168	GO:0030168	platelet activation	125	0.771867	1.69029	0.040074	0.604347	0.587975	629	tags=8%, list=4%, signal=8%	348/5478/3315/60/928/954/1281/23657/18/5154
GO:1900037	GO:1900037	regulation of cellular response to hypoxia	16	0.771426	1.38714	0.110442	0.604347	0.587975	2259	tags=38%, list=15%, signal=32%	2023/10869/8996/406991/406992/65018
GO:0032692	GO:0032692	negative regulation of interleukin-1 production	33	0.771316	1.50846	0.0567515	0.604347	0.587975	417	tags=12%, list=3%, signal=12%	361/2950/2621/54209
GO:0014013	GO:0014013	regulation of gliogenesis	104	0.771124	1.68064	0.0395648	0.604347	0.587975	182	tags=4%, list=1%, signal=4%	2670/1499/4192/9283
GO:0009209	GO:0009209	pyrimidine ribonucleoside triphosphate biosynthetic process	13	0.771117	1.34101	0.147844	0.622108	0.605254	1182	tags=23%, list=8%, signal=21%	4831/4830/4832
GO:1901264	GO:1901264	carbohydrate derivative transport	74	0.771078	1.64292	0.093206	0.604347	0.587975	183	tags=7%, list=1%, signal=7%	5660/291/292/5360/10577
GO:0003306	GO:0003306	Wnt signaling pathway involved in heart development	10	0.771013	1.31062	0.186722	0.64727	0.629735	128	tags=10%, list=1%, signal=10%	1499
GO:0006639	GO:0006639	acylglycerol metabolic process	117	0.770948	1.67918	0.0347382	0.587003	0.571101	684	tags=5%, list=4%, signal=5%	348/376497/26090/11145/11313/2876
GO:0071280	GO:0071280	cellular response to copper ion	18	0.770604	1.41051	0.10101	0.604347	0.587975	247	tags=17%, list=2%, signal=16%	4502/4504/84557
GO:0006638	GO:0006638	neutral lipid metabolic process	118	0.770588	1.68172	0.0411039	0.604347	0.587975	684	tags=5%, list=4%, signal=5%	348/376497/26090/11145/11313/2876
GO:0033869	GO:0033869	nucleoside bisphosphate catabolic process	11	0.770096	1.32118	0.181633	0.644904	0.627433	3015	tags=82%, list=20%, signal=66%	8801/8803/8802/23417/38/254552/390916/283927/11332
GO:0034031	GO:0034031	ribonucleoside bisphosphate catabolic process	11	0.770096	1.32118	0.181633	0.644904	0.627433	3015	tags=82%, list=20%, signal=66%	8801/8803/8802/23417/38/254552/390916/283927/11332
GO:0034034	GO:0034034	purine nucleoside bisphosphate catabolic process	11	0.770096	1.32118	0.181633	0.644904	0.627433	3015	tags=82%, list=20%, signal=66%	8801/8803/8802/23417/38/254552/390916/283927/11332
GO:0043392	GO:0043392	negative regulation of DNA binding	44	0.77003	1.54766	0.0560928	0.604347	0.587975	411	tags=9%, list=3%, signal=9%	7114/3397/3162/3725
GO:0043534	GO:0043534	blood vessel endothelial cell migration	135	0.76963	1.70681	0.0376544	0.599478	0.583237	207	tags=5%, list=1%, signal=5%	348/7114/3315/498/506/3397/3162
GO:0019915	GO:0019915	lipid storage	82	0.769503	1.65725	0.0761257	0.604347	0.587975	417	tags=5%, list=3%, signal=5%	348/3074/3073/54209
GO:0098712	GO:0098712	L-glutamate import across plasma membrane	17	0.769099	1.40821	0.107784	0.604347	0.587975	585	tags=29%, list=4%, signal=28%	477/23204/6506/3766/23657
GO:1902170	GO:1902170	cellular response to reactive nitrogen species	19	0.768995	1.41511	0.107943	0.604347	0.587975	70	tags=11%, list=0%, signal=10%	498/4504
GO:0048167	GO:0048167	regulation of synaptic plasticity	190	0.768757	1.75601	0.0445571	0.604347	0.587975	423	tags=6%, list=3%, signal=6%	2670/348/8878/6285/183/5327/7305/375/991/3766/10755
GO:0009437	GO:0009437	carnitine metabolic process	12	0.76853	1.31932	0.172557	0.640428	0.623078	2492	tags=67%, list=16%, signal=56%	33/1384/5447/34/1374/223/55217/1376
GO:1903307	GO:1903307	positive regulation of regulated secretory pathway	47	0.768156	1.55122	0.0540541	0.604347	0.587975	12	tags=2%, list=0%, signal=2%	3916
GO:1902307	GO:1902307	positive regulation of sodium ion transmembrane transport	21	0.76812	1.4491	0.0948617	0.604347	0.587975	389	tags=19%, list=3%, signal=19%	482/481/5348/483
GO:0032691	GO:0032691	negative regulation of interleukin-1 beta production	26	0.76679	1.46664	0.0785855	0.604347	0.587975	417	tags=12%, list=3%, signal=11%	361/2950/54209
GO:0043586	GO:0043586	tongue development	17	0.766743	1.4039	0.111776	0.604347	0.587975	1704	tags=18%, list=11%, signal=16%	1499/3065/3066
GO:0060632	GO:0060632	regulation of microtubule-based movement	48	0.766512	1.55886	0.0519231	0.604347	0.587975	12	tags=2%, list=0%, signal=2%	3916
GO:1902176	GO:1902176	negative regulation of oxidative stress-induced intrinsic apoptotic signaling pathway	16	0.765629	1.37672	0.11245	0.604347	0.587975	895	tags=31%, list=6%, signal=29%	5478/3315/11315/2876/4780
GO:0060444	GO:0060444	branching involved in mammary gland duct morphogenesis	22	0.765555	1.45687	0.0952381	0.604347	0.587975	1053	tags=18%, list=7%, signal=17%	780/1435/11331/6714
GO:0006817	GO:0006817	phosphate ion transport	26	0.765408	1.46399	0.0805501	0.604347	0.587975	1678	tags=31%, list=11%, signal=27%	5250/1468/8402/468/1051/6574/51447/2542
GO:0008272	GO:0008272	sulfate transport	17	0.764736	1.40022	0.111776	0.604347	0.587975	395	tags=12%, list=3%, signal=11%	1468/8402
GO:0032964	GO:0032964	collagen biosynthetic process	48	0.763611	1.55296	0.0519231	0.604347	0.587975	181	tags=4%, list=1%, signal=4%	7431/1277
GO:1900271	GO:1900271	regulation of long-term synaptic potentiation	44	0.763243	1.53402	0.0599613	0.604347	0.587975	215	tags=7%, list=1%, signal=7%	348/8878/7305
GO:0009220	GO:0009220	pyrimidine ribonucleotide biosynthetic process	20	0.762994	1.41959	0.104839	0.604347	0.587975	1182	tags=20%, list=8%, signal=18%	4831/51727/4830/4832
GO:0042255	GO:0042255	ribosome assembly	54	0.762849	1.56665	0.0515873	0.604347	0.587975	391	tags=17%, list=3%, signal=16%	6175/6209/6208/6134/6128/6193/3921/51119/6232
GO:0009309	GO:0009309	amine biosynthetic process	35	0.762607	1.50358	0.0652591	0.604347	0.587975	1021	tags=20%, list=7%, signal=19%	4946/4947/217/6303/11315/262/55737
GO:0042401	GO:0042401	cellular biogenic amine biosynthetic process	35	0.762607	1.50358	0.0652591	0.604347	0.587975	1021	tags=20%, list=7%, signal=19%	4946/4947/217/6303/11315/262/55737
GO:0000096	GO:0000096	sulfur amino acid metabolic process	31	0.762516	1.49304	0.0653846	0.604347	0.587975	1426	tags=32%, list=9%, signal=29%	7263/1036/642/23657/875/4482/51074/2730/2729/4357
GO:0006820	GO:0006820	anion transport	459	0.761712	1.83631	0.000363682	0.180433	0.175545	928	tags=9%, list=6%, signal=9%	2670/5660/291/477/292/57348/23204/2550/183/5250/9230/5348/376497/6535/1468/6506/9368/51629/8402/7417/3766/10755/51660/468/1051/23657/18/6536/2565/6538/6520/56996/10237/1207/4257/11230/10227/25874/6574/6560/55248/1192
GO:0045822	GO:0045822	negative regulation of heart contraction	22	0.761543	1.44923	0.0952381	0.604347	0.587975	172	tags=9%, list=1%, signal=9%	477/476
GO:0010882	GO:0010882	regulation of cardiac muscle contraction by calcium ion signaling	24	0.761194	1.44932	0.086	0.604347	0.587975	137	tags=12%, list=1%, signal=12%	477/481/808
GO:0030198	GO:0030198	extracellular matrix organization	289	0.760541	1.78132	0.0125176	0.50519	0.491504	668	tags=7%, list=4%, signal=7%	2670/1471/4323/780/183/1277/302/50509/51144/1281/57326/4327/2621/4147/8751/10549/1299/1545/7132/4060/1302
GO:0043062	GO:0043062	extracellular structure organization	290	0.760538	1.78241	0.00809966	0.490158	0.476879	668	tags=7%, list=4%, signal=7%	2670/1471/4323/780/183/1277/302/50509/51144/1281/57326/4327/2621/4147/8751/10549/1299/1545/7132/4060/1302
GO:0045229	GO:0045229	external encapsulating structure organization	292	0.76048	1.79035	0.00897224	0.490158	0.476879	668	tags=7%, list=4%, signal=7%	2670/1471/4323/780/183/1277/302/50509/51144/1281/57326/4327/2621/4147/8751/10549/1299/1545/7132/4060/1302
GO:0014051	GO:0014051	gamma-aminobutyric acid secretion	12	0.760326	1.30523	0.18711	0.64727	0.629735	1287	tags=25%, list=8%, signal=23%	2550/18/6529
GO:0021782	GO:0021782	glial cell development	113	0.760319	1.66046	0.0514771	0.604347	0.587975	491	tags=13%, list=3%, signal=13%	2670/7431/5354/4504/26227/1191/712/4192/6647/3400/54209/3766/3691/116448/163175
GO:0006577	GO:0006577	amino-acid betaine metabolic process	16	0.760031	1.36665	0.128514	0.611087	0.594532	2681	tags=62%, list=17%, signal=52%	33/1384/5447/34/1374/223/55349/55217/1376/501
GO:0071372	GO:0071372	cellular response to follicle-stimulating hormone stimulus	11	0.759261	1.30259	0.2	0.656807	0.639013	1417	tags=36%, list=9%, signal=33%	5327/2730/2729/5447
GO:0007194	GO:0007194	negative regulation of adenylate cyclase activity	20	0.759024	1.4122	0.104839	0.604347	0.587975	115	tags=10%, list=1%, signal=10%	2771/2550
GO:0035235	GO:0035235	ionotropic glutamate receptor signaling pathway	24	0.758679	1.44453	0.086	0.604347	0.587975	16	tags=4%, list=0%, signal=4%	5354
GO:1990806	GO:1990806	ligand-gated ion channel signaling pathway	24	0.758679	1.44453	0.086	0.604347	0.587975	16	tags=4%, list=0%, signal=4%	5354
GO:0071901	GO:0071901	negative regulation of protein serine/threonine kinase activity	107	0.758648	1.66088	0.060545	0.604347	0.587975	394	tags=7%, list=3%, signal=6%	348/2950/183/7345/6609/11142/1026
GO:0045039	GO:0045039	protein insertion into mitochondrial inner membrane	11	0.758537	1.30135	0.2	0.656807	0.639013	2945	tags=64%, list=19%, signal=51%	51079/26517/26519/9868/90580/29928/26520
GO:0006743	GO:0006743	ubiquinone metabolic process	19	0.758122	1.3951	0.114053	0.605658	0.58925	2367	tags=47%, list=15%, signal=40%	1728/4704/51805/51004/10229/84274/57017/93058/23590
GO:0000463	GO:0000463	maturation of LSU-rRNA from tricistronic rRNA transcript (SSU-rRNA, 5.8S rRNA, LSU-rRNA)	15	0.757725	1.34491	0.151329	0.626334	0.609366	1743	tags=33%, list=11%, signal=30%	11224/6129/23246/23481/84365
GO:0050854	GO:0050854	regulation of antigen receptor-mediated signaling pathway	59	0.757579	1.55899	0.0523139	0.604347	0.587975	206	tags=5%, list=1%, signal=5%	3958/975/6188
GO:0031280	GO:0031280	negative regulation of cyclase activity	23	0.757473	1.44062	0.0941884	0.604347	0.587975	115	tags=9%, list=1%, signal=9%	2771/2550
GO:0042182	GO:0042182	ketone catabolic process	10	0.757366	1.28742	0.20332	0.662621	0.64467	2372	tags=50%, list=15%, signal=42%	11315/5019/25953/883/3029
GO:1903818	GO:1903818	positive regulation of voltage-gated potassium channel activity	16	0.756925	1.36107	0.134538	0.612572	0.595977	658	tags=12%, list=4%, signal=12%	54209/219527
GO:0070141	GO:0070141	response to UV-A	13	0.756917	1.31632	0.176591	0.644156	0.626705	71	tags=8%, list=0%, signal=8%	7076
GO:0009208	GO:0009208	pyrimidine ribonucleoside triphosphate metabolic process	16	0.756367	1.36006	0.134538	0.612572	0.595977	1182	tags=25%, list=8%, signal=23%	4831/50808/4830/4832
GO:0010804	GO:0010804	negative regulation of tumor necrosis factor-mediated signaling pathway	17	0.756328	1.38483	0.125749	0.606897	0.590456	1296	tags=29%, list=8%, signal=27%	2950/2621/407019/5516/8996
GO:0036151	GO:0036151	phosphatidylcholine acyl-chain remodeling	13	0.756297	1.31524	0.176591	0.644156	0.626705	54	tags=8%, list=0%, signal=8%	1622
GO:0060996	GO:0060996	dendritic spine development	83	0.756113	1.62405	0.057097	0.604347	0.587975	14	tags=2%, list=0%, signal=2%	348/1072
GO:0046036	GO:0046036	CTP metabolic process	14	0.755758	1.33072	0.162933	0.634729	0.617534	1182	tags=21%, list=8%, signal=20%	4831/4830/4832
GO:0009071	GO:0009071	serine family amino acid catabolic process	14	0.755358	1.33001	0.162933	0.634729	0.617534	670	tags=29%, list=4%, signal=27%	2653/275/1036/875
GO:0006521	GO:0006521	regulation of cellular amino acid metabolic process	11	0.755247	1.2957	0.204082	0.662927	0.644968	1760	tags=36%, list=11%, signal=32%	11315/23657/10295/406991
GO:0045834	GO:0045834	positive regulation of lipid metabolic process	140	0.755224	1.67342	0.042917	0.604347	0.587975	296	tags=4%, list=2%, signal=4%	348/975/376497/60481/58526
GO:0060547	GO:0060547	negative regulation of necrotic cell death	26	0.75469	1.44349	0.0923379	0.604347	0.587975	524	tags=12%, list=3%, signal=11%	291/4504/4718
GO:0035435	GO:0035435	phosphate ion transmembrane transport	15	0.754422	1.33905	0.155419	0.630951	0.613858	916	tags=27%, list=6%, signal=25%	5250/1468/8402/6574
GO:0071371	GO:0071371	cellular response to gonadotropin stimulus	19	0.754141	1.38777	0.118126	0.605658	0.58925	1984	tags=37%, list=13%, signal=32%	5327/1545/26012/2730/2729/5447/890
GO:0042267	GO:0042267	natural killer cell mediated cytotoxicity	53	0.753785	1.5524	0.0531496	0.604347	0.587975	84	tags=6%, list=1%, signal=6%	3916/10383/5052
GO:0010755	GO:0010755	regulation of plasminogen activation	18	0.753382	1.37899	0.117172	0.605658	0.58925	233	tags=22%, list=2%, signal=22%	6281/2023/5327/302
GO:1901028	GO:1901028	regulation of mitochondrial outer membrane permeabilization involved in apoptotic signaling pathway	23	0.753359	1.43279	0.102204	0.604347	0.587975	1171	tags=26%, list=8%, signal=24%	291/292/10449/400916/666/2729
GO:1990403	GO:1990403	embryonic brain development	16	0.753214	1.35439	0.136546	0.612572	0.595977	212	tags=19%, list=1%, signal=19%	6134/1499/347733
GO:0046500	GO:0046500	S-adenosylmethionine metabolic process	14	0.753117	1.32607	0.167006	0.636676	0.619428	1381	tags=36%, list=9%, signal=33%	4144/262/51074/79066/27430
GO:0070306	GO:0070306	lens fiber cell differentiation	33	0.752949	1.47254	0.0704501	0.604347	0.587975	824	tags=15%, list=5%, signal=14%	7431/11145/468/23657/4094
GO:1901136	GO:1901136	carbohydrate derivative catabolic process	146	0.752442	1.67258	0.0502986	0.604347	0.587975	353	tags=7%, list=2%, signal=7%	1471/1514/26232/3094/3074/669/2817/8801/3704/3073
GO:0048742	GO:0048742	regulation of skeletal muscle fiber development	10	0.752052	1.27839	0.207469	0.664667	0.64666	2620	tags=30%, list=17%, signal=25%	89/64855/26263
GO:0043950	GO:0043950	positive regulation of cAMP-mediated signaling	13	0.751945	1.30767	0.190965	0.650238	0.632622	1105	tags=15%, list=7%, signal=14%	118442/117
GO:0060346	GO:0060346	bone trabecula formation	10	0.75175	1.27787	0.207469	0.664667	0.64666	181	tags=10%, list=1%, signal=10%	1277
GO:1903523	GO:1903523	negative regulation of blood circulation	23	0.751448	1.42916	0.102204	0.604347	0.587975	172	tags=9%, list=1%, signal=9%	477/476
GO:0002228	GO:0002228	natural killer cell mediated immunity	56	0.750709	1.53415	0.0596421	0.604347	0.587975	84	tags=5%, list=1%, signal=5%	3916/10383/5052
GO:0010984	GO:0010984	regulation of lipoprotein particle clearance	25	0.749834	1.43804	0.0950495	0.604347	0.587975	1178	tags=24%, list=8%, signal=22%	302/54209/8570/3190/407019/10330
GO:1903792	GO:1903792	negative regulation of anion transport	20	0.748926	1.39341	0.118952	0.605658	0.58925	1309	tags=15%, list=9%, signal=14%	2550/18/10550
GO:0060159	GO:0060159	regulation of dopamine receptor signaling pathway	10	0.748798	1.27285	0.209544	0.665414	0.647387	1150	tags=20%, list=7%, signal=19%	55737/5064
GO:0014048	GO:0014048	regulation of glutamate secretion	19	0.748684	1.37773	0.126273	0.606897	0.590456	115	tags=5%, list=1%, signal=5%	2550
GO:2000677	GO:2000677	regulation of transcription regulatory region DNA binding	46	0.748644	1.51872	0.0651341	0.604347	0.587975	535	tags=9%, list=3%, signal=8%	7114/1499/9802/11315
GO:0035721	GO:0035721	intraciliary retrograde transport	14	0.748588	1.31809	0.175153	0.644156	0.626705	992	tags=21%, list=6%, signal=20%	8655/255758/112752
GO:1902041	GO:1902041	regulation of extrinsic apoptotic signaling pathway via death domain receptors	49	0.748545	1.51809	0.0579151	0.604347	0.587975	684	tags=12%, list=4%, signal=12%	3958/3162/64114/8682/11315/2876
GO:1903729	GO:1903729	regulation of plasma membrane organization	15	0.748536	1.3286	0.163599	0.634729	0.617534	258	tags=20%, list=2%, signal=20%	6281/302/2934
GO:0086103	GO:0086103	G protein-coupled receptor signaling pathway involved in heart process	15	0.748254	1.3281	0.163599	0.634729	0.617534	1053	tags=20%, list=7%, signal=19%	2771/998/6714
GO:0035581	GO:0035581	sequestering of extracellular ligand from receptor	10	0.747888	1.27131	0.211618	0.666491	0.648435	360	tags=10%, list=2%, signal=10%	4681
GO:0070471	GO:0070471	uterine smooth muscle contraction	11	0.747879	1.28306	0.214286	0.668159	0.650058	600	tags=18%, list=4%, signal=17%	183/18
GO:0034205	GO:0034205	amyloid-beta formation	45	0.747716	1.50579	0.0656371	0.604347	0.587975	486	tags=13%, list=3%, signal=13%	348/1191/10313/51107/55851/10972
GO:0008203	GO:0008203	cholesterol metabolic process	121	0.747255	1.63473	0.0348431	0.587003	0.571101	601	tags=9%, list=4%, signal=9%	348/4504/3157/10577/33/6647/3931/6609/2224/10449/9784
GO:0002548	GO:0002548	monocyte chemotaxis	45	0.747215	1.50479	0.0656371	0.604347	0.587975	360	tags=7%, list=2%, signal=7%	3958/7941/4681
GO:0044827	GO:0044827	modulation by host of viral genome replication	18	0.747203	1.36768	0.129293	0.611324	0.594763	178	tags=17%, list=1%, signal=16%	1915/9218/3312
GO:0051957	GO:0051957	positive regulation of amino acid transport	25	0.747082	1.43276	0.0970297	0.604347	0.587975	1524	tags=28%, list=10%, signal=25%	23204/2550/183/18/10991/6529/3688
GO:1902915	GO:1902915	negative regulation of protein polyubiquitination	11	0.746669	1.28098	0.216327	0.668811	0.650692	675	tags=18%, list=4%, signal=17%	5478/55611
GO:0075509	GO:0075509	endocytosis involved in viral entry into host cell	13	0.746659	1.29848	0.195072	0.655862	0.638094	58	tags=8%, list=0%, signal=8%	1514
GO:0031579	GO:0031579	membrane raft organization	24	0.746581	1.4215	0.098	0.604347	0.587975	354	tags=17%, list=2%, signal=16%	6281/302/2934/5538
GO:0043666	GO:0043666	regulation of phosphoprotein phosphatase activity	53	0.746455	1.5373	0.0590551	0.604347	0.587975	1270	tags=26%, list=8%, signal=24%	3958/2771/2280/808/3326/5524/1460/22870/11314/84152/805/1827/5504/91272
GO:0050858	GO:0050858	negative regulation of antigen receptor-mediated signaling pathway	30	0.746097	1.45288	0.0965251	0.604347	0.587975	11	tags=3%, list=0%, signal=3%	3958
GO:0051593	GO:0051593	response to folic acid	10	0.746061	1.2682	0.213693	0.667934	0.649839	2684	tags=50%, list=17%, signal=41%	875/2876/2350/4255/7298
GO:0042428	GO:0042428	serotonin metabolic process	11	0.745821	1.27953	0.218367	0.670549	0.652383	325	tags=9%, list=2%, signal=9%	217
GO:0010881	GO:0010881	regulation of cardiac muscle contraction by regulation of the release of sequestered calcium ion	20	0.7456	1.38722	0.125	0.606897	0.590456	1223	tags=25%, list=8%, signal=23%	477/808/2946/805/9446
GO:0018202	GO:0018202	peptidyl-histidine modification	11	0.745276	1.2786	0.218367	0.670549	0.652383	83	tags=9%, list=1%, signal=9%	4831
GO:0050891	GO:0050891	multicellular organismal water homeostasis	57	0.744708	1.52373	0.0582329	0.604347	0.587975	18	tags=2%, list=0%, signal=2%	361
GO:0043113	GO:0043113	receptor clustering	57	0.744129	1.52255	0.060241	0.604347	0.587975	258	tags=5%, list=2%, signal=5%	348/975/2934
GO:0035988	GO:0035988	chondrocyte proliferation	23	0.743566	1.41417	0.106212	0.604347	0.587975	1881	tags=26%, list=12%, signal=23%	4323/57326/51548/658/406991/2261
GO:0048485	GO:0048485	sympathetic nervous system development	18	0.743469	1.36085	0.131313	0.611376	0.594813	128	tags=6%, list=1%, signal=6%	1499
GO:0060546	GO:0060546	negative regulation of necroptotic process	20	0.74343	1.38319	0.127016	0.606897	0.590456	25	tags=5%, list=0%, signal=5%	291
GO:0062099	GO:0062099	negative regulation of programmed necrotic cell death	20	0.74343	1.38319	0.127016	0.606897	0.590456	25	tags=5%, list=0%, signal=5%	291
GO:0042987	GO:0042987	amyloid precursor protein catabolic process	57	0.74314	1.52053	0.060241	0.604347	0.587975	486	tags=12%, list=3%, signal=12%	348/2280/1191/10313/51107/55851/10972
GO:0071731	GO:0071731	response to nitric oxide	20	0.742821	1.38205	0.127016	0.606897	0.590456	70	tags=10%, list=0%, signal=10%	498/4504
GO:0030301	GO:0030301	cholesterol transport	103	0.741525	1.61499	0.0392327	0.604347	0.587975	558	tags=9%, list=4%, signal=8%	348/5360/1191/10577/302/3931/54209/55004/6342
GO:1903975	GO:1903975	regulation of glial cell migration	18	0.741464	1.35718	0.133333	0.612455	0.595863	522	tags=17%, list=3%, signal=16%	482/54209/1435
GO:0016125	GO:0016125	sterol metabolic process	134	0.741142	1.63635	0.058681	0.604347	0.587975	1024	tags=13%, list=7%, signal=13%	348/4504/3157/10577/33/6647/3931/6609/3988/2224/10449/9784/1545/4779/1717/6713/84650/9420
GO:0090201	GO:0090201	negative regulation of release of cytochrome c from mitochondria	19	0.740888	1.36339	0.132383	0.611376	0.594813	1509	tags=37%, list=10%, signal=33%	1191/27069/2876/3479/55486/8996/4000
GO:0019400	GO:0019400	alditol metabolic process	20	0.740586	1.37789	0.131048	0.611376	0.594813	1696	tags=30%, list=11%, signal=27%	6652/2584/51805/283871/2820/2805
GO:0043300	GO:0043300	regulation of leukocyte degranulation	42	0.740493	1.48682	0.0736434	0.604347	0.587975	207	tags=5%, list=1%, signal=5%	3916/3162
GO:0070231	GO:0070231	T cell apoptotic process	48	0.740443	1.50584	0.0673077	0.604347	0.587975	11	tags=2%, list=0%, signal=2%	3958
GO:1902652	GO:1902652	secondary alcohol metabolic process	130	0.739829	1.6175	0.0679488	0.604347	0.587975	1475	tags=19%, list=10%, signal=18%	348/4504/3157/10577/33/6647/3931/6609/2224/10449/50/9784/3421/4779/1717/6713/9420/37/949/3638/4598/3417/5447/10654/50814
GO:0036159	GO:0036159	inner dynein arm assembly	17	0.739695	1.35437	0.151697	0.626334	0.609366	223	tags=6%, list=1%, signal=6%	388389
GO:0030104	GO:0030104	water homeostasis	61	0.739457	1.53927	0.0538922	0.604347	0.587975	18	tags=2%, list=0%, signal=2%	361
GO:0021984	GO:0021984	adenohypophysis development	14	0.738965	1.30115	0.189409	0.648946	0.631366	373	tags=7%, list=2%, signal=7%	6657
GO:0048246	GO:0048246	macrophage chemotaxis	38	0.738553	1.46965	0.08	0.604347	0.587975	176	tags=8%, list=1%, signal=8%	3958/1652/4192
GO:0006787	GO:0006787	porphyrin-containing compound catabolic process	10	0.73821	1.25486	0.23029	0.675327	0.657032	1659	tags=40%, list=11%, signal=36%	3162/7389/645/11309
GO:0033015	GO:0033015	tetrapyrrole catabolic process	10	0.73821	1.25486	0.23029	0.675327	0.657032	1659	tags=40%, list=11%, signal=36%	3162/7389/645/11309
GO:0048262	GO:0048262	determination of dorsal/ventral asymmetry	10	0.737231	1.25319	0.232365	0.676318	0.657996	360	tags=20%, list=2%, signal=20%	1499/4681
GO:1905521	GO:1905521	regulation of macrophage migration	43	0.737221	1.48459	0.0727969	0.604347	0.587975	522	tags=16%, list=3%, signal=16%	975/4323/1652/4192/928/54209/1435
GO:0043403	GO:0043403	skeletal muscle tissue regeneration	36	0.736579	1.45246	0.0860421	0.604347	0.587975	1161	tags=22%, list=8%, signal=21%	975/84525/928/2876/55909/3479/79647/6895
GO:0043112	GO:0043112	receptor metabolic process	58	0.736229	1.51301	0.0618762	0.604347	0.587975	233	tags=5%, list=2%, signal=5%	348/9230/302
GO:0050435	GO:0050435	amyloid-beta metabolic process	53	0.73567	1.51509	0.0629921	0.604347	0.587975	486	tags=11%, list=3%, signal=11%	348/1191/10313/51107/55851/10972
GO:1900115	GO:1900115	extracellular regulation of signal transduction	11	0.735256	1.2614	0.236735	0.676548	0.65822	360	tags=9%, list=2%, signal=9%	4681
GO:1900116	GO:1900116	extracellular negative regulation of signal transduction	11	0.735256	1.2614	0.236735	0.676548	0.65822	360	tags=9%, list=2%, signal=9%	4681
GO:0051350	GO:0051350	negative regulation of lyase activity	26	0.735243	1.4063	0.108055	0.604347	0.587975	115	tags=8%, list=1%, signal=8%	2771/2550
GO:0031639	GO:0031639	plasminogen activation	26	0.735062	1.40595	0.108055	0.604347	0.587975	233	tags=15%, list=2%, signal=15%	6281/2023/5327/302
GO:0006415	GO:0006415	translational termination	17	0.73472	1.34526	0.153693	0.628182	0.611164	79	tags=6%, list=1%, signal=6%	1984
GO:1902236	GO:1902236	negative regulation of endoplasmic reticulum stress-induced intrinsic apoptotic signaling pathway	17	0.734648	1.34513	0.153693	0.628182	0.611164	535	tags=18%, list=3%, signal=17%	2907/7494/11315
GO:0060628	GO:0060628	regulation of ER to Golgi vesicle-mediated transport	12	0.734598	1.26107	0.220374	0.672165	0.653956	2981	tags=67%, list=19%, signal=54%	51128/2619/53407/81555/11236/56681/60561/128637
GO:0045932	GO:0045932	negative regulation of muscle contraction	22	0.734412	1.3976	0.117063	0.605658	0.58925	265	tags=9%, list=2%, signal=9%	477/6647
GO:0097067	GO:0097067	cellular response to thyroid hormone stimulus	16	0.734342	1.32046	0.168675	0.637447	0.620178	495	tags=19%, list=3%, signal=18%	1508/1514/1512
GO:1901381	GO:1901381	positive regulation of potassium ion transmembrane transport	42	0.732956	1.47169	0.0794574	0.604347	0.587975	658	tags=12%, list=4%, signal=11%	482/481/483/54209/219527
GO:0048664	GO:0048664	neuron fate determination	10	0.732268	1.24476	0.238589	0.678647	0.660262	501	tags=20%, list=3%, signal=19%	1499/998
GO:0034389	GO:0034389	lipid droplet organization	31	0.732203	1.43369	0.113462	0.605658	0.58925	1347	tags=19%, list=9%, signal=18%	5478/26580/22931/6713/8760/550
GO:1901569	GO:1901569	fatty acid derivative catabolic process	13	0.731939	1.27288	0.211499	0.666491	0.648435	3456	tags=69%, list=23%, signal=54%	11313/5019/7920/38/254552/390916/283927/11332/128486
GO:0006694	GO:0006694	steroid biosynthetic process	153	0.731554	1.6374	0.0332577	0.580446	0.564721	638	tags=7%, list=4%, signal=7%	348/3157/476/6647/51144/3490/2224/84681/10449/6342/231
GO:1902510	GO:1902510	regulation of apoptotic DNA fragmentation	10	0.731331	1.24316	0.242739	0.681626	0.663161	1759	tags=30%, list=11%, signal=27%	581/1149/2021
GO:0032925	GO:0032925	regulation of activin receptor signaling pathway	24	0.731231	1.39227	0.112	0.604347	0.587975	581	tags=8%, list=4%, signal=8%	2280/1460
GO:0015918	GO:0015918	sterol transport	116	0.731103	1.59695	0.0808409	0.604347	0.587975	558	tags=9%, list=4%, signal=8%	348/5360/1191/9218/10577/302/3931/54209/55004/6342
GO:0043114	GO:0043114	regulation of vascular permeability	47	0.731058	1.4763	0.0733591	0.604347	0.587975	3	tags=2%, list=0%, signal=2%	348
GO:0055093	GO:0055093	response to hyperoxia	20	0.730565	1.35925	0.143145	0.615773	0.599091	181	tags=10%, list=1%, signal=10%	4508/1277
GO:0006575	GO:0006575	cellular modified amino acid metabolic process	159	0.730026	1.6404	0.0398878	0.604347	0.587975	1504	tags=23%, list=10%, signal=21%	1152/1508/2950/2628/33/2739/376497/6647/6535/6506/26090/1384/57515/2947/2949/11315/23657/1158/2876/7920/4780/2946/10840/373156/2806/2730/2729/9446/27306/8836/10550/9791/3417/5447/2593/1513
GO:0051443	GO:0051443	positive regulation of ubiquitin-protein transferase activity	26	0.729604	1.39551	0.115914	0.605658	0.58925	1379	tags=35%, list=9%, signal=32%	6187/6500/27338/991/7334/84259/11065/7332/5300
GO:0042304	GO:0042304	regulation of fatty acid biosynthetic process	44	0.728411	1.46401	0.0831721	0.604347	0.587975	1496	tags=20%, list=10%, signal=19%	2171/33/60481/58526/7376/3692/37/3638/23038
GO:0030593	GO:0030593	neutrophil chemotaxis	83	0.728292	1.56429	0.0515267	0.604347	0.587975	176	tags=4%, list=1%, signal=4%	3958/5478/4192
GO:0009218	GO:0009218	pyrimidine ribonucleotide metabolic process	27	0.727614	1.39367	0.119141	0.605658	0.58925	1182	tags=19%, list=8%, signal=17%	4831/51727/50808/4830/4832
GO:0006857	GO:0006857	oligopeptide transport	16	0.727359	1.3079	0.180723	0.644904	0.627433	1290	tags=31%, list=8%, signal=29%	9368/51629/23657/4257/6565
GO:0006949	GO:0006949	syncytium formation	60	0.727272	1.50261	0.0665323	0.604347	0.587975	417	tags=10%, list=3%, signal=10%	975/928/7305/900/30846/54209
GO:0010765	GO:0010765	positive regulation of sodium ion transport	33	0.727219	1.42222	0.105675	0.604347	0.587975	389	tags=12%, list=3%, signal=12%	482/481/5348/483
GO:0002286	GO:0002286	T cell activation involved in immune response	95	0.726967	1.5666	0.0584906	0.604347	0.587975	176	tags=3%, list=1%, signal=3%	3958/975/4192
GO:1903894	GO:1903894	regulation of IRE1-mediated unfolded protein response	14	0.726966	1.28002	0.207739	0.664869	0.646858	887	tags=21%, list=6%, signal=20%	3309/10987/581
GO:0030949	GO:0030949	positive regulation of vascular endothelial growth factor receptor signaling pathway	15	0.725951	1.28851	0.202454	0.661817	0.643888	70	tags=7%, list=0%, signal=7%	4504
GO:0010506	GO:0010506	regulation of autophagy	318	0.725912	1.70843	0.0216608	0.518175	0.504138	535	tags=8%, list=3%, signal=8%	2670/2597/5660/1915/291/3315/292/4504/340371/58476/9114/3162/527/26353/11180/7345/526/6048/94103/54209/5476/51606/27131/79142/11315
GO:1903531	GO:1903531	negative regulation of secretion by cell	135	0.725785	1.60958	0.0615248	0.604347	0.587975	252	tags=4%, list=2%, signal=4%	348/2771/2550/3162/5908
GO:0032148	GO:0032148	activation of protein kinase B activity	27	0.725707	1.39001	0.121094	0.605658	0.58925	1053	tags=26%, list=7%, signal=24%	5478/4504/2621/11315/9270/3479/6714
GO:0060019	GO:0060019	radial glial cell differentiation	14	0.725585	1.27759	0.209776	0.665414	0.647387	59	tags=7%, list=0%, signal=7%	79006
GO:0046165	GO:0046165	alcohol biosynthetic process	126	0.725372	1.58868	0.0360722	0.596586	0.580424	544	tags=5%, list=4%, signal=5%	348/3157/6647/2224/11315/10449
GO:0071354	GO:0071354	cellular response to interleukin-6	35	0.725187	1.4298	0.0998081	0.604347	0.587975	1053	tags=11%, list=7%, signal=11%	361/10413/3716/6714
GO:0033483	GO:0033483	gas homeostasis	10	0.724579	1.23169	0.255187	0.686885	0.668276	46	tags=10%, list=0%, signal=10%	2950
GO:0071404	GO:0071404	cellular response to low-density lipoprotein particle stimulus	18	0.724557	1.32623	0.159596	0.634729	0.617534	195	tags=11%, list=1%, signal=11%	975/928
GO:0072350	GO:0072350	tricarboxylic acid metabolic process	14	0.724524	1.27572	0.209776	0.665414	0.647387	739	tags=29%, list=5%, signal=27%	2746/1431/50/3421
GO:0035590	GO:0035590	purinergic nucleotide receptor signaling pathway	30	0.724338	1.41051	0.11583	0.605658	0.58925	753	tags=7%, list=5%, signal=6%	2771/2857
GO:0043508	GO:0043508	negative regulation of JUN kinase activity	14	0.723421	1.27378	0.209776	0.665414	0.647387	46	tags=7%, list=0%, signal=7%	2950
GO:0034755	GO:0034755	iron ion transmembrane transport	20	0.723399	1.34592	0.15121	0.626334	0.609366	2268	tags=30%, list=15%, signal=26%	57348/23479/4891/57192/406992/10058
GO:1903206	GO:1903206	negative regulation of hydrogen peroxide-induced cell death	18	0.722581	1.32261	0.167677	0.636676	0.619428	895	tags=22%, list=6%, signal=21%	10399/9283/11315/4780
GO:0099175	GO:0099175	regulation of postsynapse organization	79	0.722392	1.54304	0.054902	0.604347	0.587975	450	tags=8%, list=3%, signal=7%	348/1072/3312/378/78999/81926
GO:0006706	GO:0006706	steroid catabolic process	24	0.721983	1.37466	0.12	0.605658	0.58925	70	tags=8%, list=0%, signal=8%	348/4504
GO:0000768	GO:0000768	syncytium formation by plasma membrane fusion	57	0.721743	1.47675	0.0763052	0.604347	0.587975	417	tags=9%, list=3%, signal=9%	975/928/7305/30846/54209
GO:0140253	GO:0140253	cell-cell fusion	57	0.721743	1.47675	0.0763052	0.604347	0.587975	417	tags=9%, list=3%, signal=9%	975/928/7305/30846/54209
GO:0030194	GO:0030194	positive regulation of blood coagulation	27	0.721591	1.38213	0.125	0.606897	0.590456	2071	tags=30%, list=13%, signal=26%	5327/7001/4780/2152/6484/11117/7391/10855
GO:1900048	GO:1900048	positive regulation of hemostasis	27	0.721591	1.38213	0.125	0.606897	0.590456	2071	tags=30%, list=13%, signal=26%	5327/7001/4780/2152/6484/11117/7391/10855
GO:0048532	GO:0048532	anatomical structure arrangement	16	0.721106	1.29666	0.186747	0.64727	0.629735	2095	tags=25%, list=14%, signal=22%	3309/3212/657/8829
GO:0051928	GO:0051928	positive regulation of calcium ion transport	122	0.721024	1.58206	0.048012	0.604347	0.587975	137	tags=3%, list=1%, signal=3%	3958/5354/481/808
GO:0001958	GO:0001958	endochondral ossification	27	0.720562	1.38016	0.125	0.606897	0.590456	670	tags=11%, list=4%, signal=11%	4323/1277/875
GO:0036075	GO:0036075	replacement ossification	27	0.720562	1.38016	0.125	0.606897	0.590456	670	tags=11%, list=4%, signal=11%	4323/1277/875
GO:0006686	GO:0006686	sphingomyelin biosynthetic process	11	0.7205	1.23609	0.25102	0.686108	0.667521	386	tags=18%, list=3%, signal=18%	9218/94103
GO:0006268	GO:0006268	DNA unwinding involved in DNA replication	22	0.720499	1.37112	0.136905	0.612572	0.595977	48	tags=5%, list=0%, signal=5%	3159
GO:0070861	GO:0070861	regulation of protein exit from endoplasmic reticulum	23	0.719353	1.36812	0.134269	0.612572	0.595977	894	tags=17%, list=6%, signal=16%	975/55754/51128/10134
GO:0015813	GO:0015813	L-glutamate transmembrane transport	28	0.719165	1.38141	0.129666	0.611324	0.594763	849	tags=21%, list=6%, signal=20%	477/23204/6506/3766/23657/11230
GO:0051938	GO:0051938	L-glutamate import	28	0.719165	1.38141	0.129666	0.611324	0.594763	849	tags=21%, list=6%, signal=20%	477/23204/6506/3766/23657/11230
GO:0032354	GO:0032354	response to follicle-stimulating hormone	15	0.719132	1.27641	0.204499	0.662927	0.644968	1417	tags=33%, list=9%, signal=30%	5327/1545/2730/2729/5447
GO:0060314	GO:0060314	regulation of ryanodine-sensitive calcium-release channel activity	26	0.719092	1.37541	0.137525	0.614162	0.597523	1223	tags=19%, list=8%, signal=18%	2280/808/2946/805/9446
GO:0007520	GO:0007520	myoblast fusion	45	0.718259	1.44647	0.0868726	0.604347	0.587975	358	tags=7%, list=2%, signal=7%	975/928/30846
GO:0061041	GO:0061041	regulation of wound healing	125	0.717626	1.57151	0.0627689	0.604347	0.587975	629	tags=8%, list=4%, signal=8%	348/199731/5327/928/302/7001/7494/18/25817/5154
GO:0021527	GO:0021527	spinal cord association neuron differentiation	11	0.717394	1.23076	0.255102	0.686885	0.668276	622	tags=9%, list=4%, signal=9%	8543
GO:0019372	GO:0019372	lipoxygenase pathway	10	0.717356	1.21941	0.259336	0.688238	0.669593	2613	tags=20%, list=17%, signal=17%	2876/241
GO:0044070	GO:0044070	regulation of anion transport	82	0.717102	1.5444	0.0576923	0.604347	0.587975	1524	tags=16%, list=10%, signal=14%	477/23204/2550/183/9230/468/1051/18/10991/6529/10550/5621/3688
GO:0098810	GO:0098810	neurotransmitter reuptake	35	0.717082	1.41382	0.111324	0.604347	0.587975	1524	tags=23%, list=10%, signal=21%	477/6506/3766/11315/6538/1861/6529/3688
GO:0006862	GO:0006862	nucleotide transport	33	0.717052	1.40233	0.113503	0.605658	0.58925	53	tags=6%, list=0%, signal=6%	291/292
GO:1902175	GO:1902175	regulation of oxidative stress-induced intrinsic apoptotic signaling pathway	25	0.716943	1.37496	0.132673	0.611376	0.594813	1077	tags=32%, list=7%, signal=30%	5478/3315/6647/54209/11315/2876/4780/6421
GO:0006086	GO:0006086	acetyl-CoA biosynthetic process from pyruvate	10	0.716788	1.21844	0.263485	0.692661	0.673897	1568	tags=50%, list=10%, signal=45%	5162/8050/25874/1738/5160
GO:0001976	GO:0001976	nervous system process involved in regulation of systemic arterial blood pressure	14	0.716593	1.26176	0.215886	0.668811	0.650692	130	tags=7%, list=1%, signal=7%	183
GO:0071346	GO:0071346	cellular response to interferon-gamma	99	0.716549	1.5519	0.0595903	0.604347	0.587975	258	tags=4%, list=2%, signal=4%	2597/7431/361/2934
GO:0006655	GO:0006655	phosphatidylglycerol biosynthetic process	10	0.716098	1.21727	0.26556	0.694134	0.67533	3187	tags=80%, list=21%, signal=63%	376497/8760/57048/57678/6901/132001/114971/9489
GO:0072172	GO:0072172	mesonephric tubule formation	10	0.715951	1.21702	0.26556	0.694134	0.67533	1929	tags=20%, list=13%, signal=17%	9653/9241
GO:1990440	GO:1990440	positive regulation of transcription from RNA polymerase II promoter in response to endoplasmic reticulum stress	11	0.715269	1.22711	0.255102	0.686885	0.668276	560	tags=27%, list=4%, signal=26%	3309/468/1051
GO:0032823	GO:0032823	regulation of natural killer cell differentiation	11	0.715155	1.22692	0.255102	0.686885	0.668276	2442	tags=27%, list=16%, signal=23%	2621/558/22890
GO:0070741	GO:0070741	response to interleukin-6	38	0.715154	1.42309	0.102857	0.604347	0.587975	1053	tags=11%, list=7%, signal=10%	361/10413/3716/6714
GO:0051917	GO:0051917	regulation of fibrinolysis	17	0.715119	1.30937	0.183633	0.646391	0.62888	160	tags=6%, list=1%, signal=6%	5327
GO:2000679	GO:2000679	positive regulation of transcription regulatory region DNA binding	21	0.714807	1.34852	0.142292	0.615658	0.598979	1733	tags=29%, list=11%, signal=25%	1499/9802/11315/3479/2959/64855
GO:0016264	GO:0016264	gap junction assembly	17	0.714744	1.30869	0.183633	0.646391	0.62888	1263	tags=24%, list=8%, signal=22%	183/84525/187/1495
GO:0050866	GO:0050866	negative regulation of cell activation	197	0.713976	1.63991	0.0818286	0.604347	0.587975	629	tags=6%, list=4%, signal=6%	348/3958/4192/928/3162/7305/80762/7001/54209/1051/18/5154
GO:0070278	GO:0070278	extracellular matrix constituent secretion	13	0.713638	1.24105	0.234086	0.676318	0.657996	1338	tags=23%, list=9%, signal=21%	183/7132/28984
GO:0140042	GO:0140042	lipid droplet formation	13	0.713399	1.24064	0.234086	0.676318	0.657996	1347	tags=31%, list=9%, signal=28%	26580/6713/8760/550
GO:0006465	GO:0006465	signal peptide processing	11	0.713306	1.22375	0.257143	0.687249	0.668631	2560	tags=64%, list=17%, signal=53%	90701/28972/81502/23478/55486/9789/5045
GO:0051048	GO:0051048	negative regulation of secretion	155	0.713152	1.60635	0.053499	0.604347	0.587975	252	tags=3%, list=2%, signal=3%	348/2771/2550/3162/5908
GO:0009148	GO:0009148	pyrimidine nucleoside triphosphate biosynthetic process	17	0.71249	1.30456	0.185629	0.64727	0.629735	1182	tags=18%, list=8%, signal=16%	4831/4830/4832
GO:0048844	GO:0048844	artery morphogenesis	68	0.712418	1.50695	0.0631164	0.604347	0.587975	351	tags=4%, list=2%, signal=4%	348/4192/1281
GO:0042176	GO:0042176	regulation of protein catabolic process	341	0.71234	1.69268	0.0149874	0.511344	0.497492	577	tags=10%, list=4%, signal=10%	2670/348/1471/975/1915/7076/4946/1191/11337/1728/7077/10399/7415/4947/51079/6386/302/55353/80762/51257/991/51160/6923/54209/10755/7314/5476/3326/11345/23640/57095/11315/5704/5708
GO:0051937	GO:0051937	catecholamine transport	67	0.712058	1.50171	0.0631164	0.604347	0.587975	600	tags=9%, list=4%, signal=9%	60/2550/183/6392/11315/18
GO:0097009	GO:0097009	energy homeostasis	42	0.711827	1.42927	0.0930233	0.604347	0.587975	711	tags=7%, list=5%, signal=7%	8878/7314/284207
GO:0048715	GO:0048715	negative regulation of oligodendrocyte differentiation	14	0.71113	1.25214	0.221996	0.673669	0.655419	302	tags=14%, list=2%, signal=14%	1499/3400
GO:0071816	GO:0071816	tail-anchored membrane protein insertion into ER membrane	16	0.71102	1.27852	0.196787	0.655862	0.638094	3177	tags=69%, list=21%, signal=55%	83460/10328/56851/284361/7917/51608/7485/8266/6449/819/439
GO:0035930	GO:0035930	corticosteroid hormone secretion	18	0.710865	1.30117	0.181818	0.644904	0.627433	130	tags=11%, list=1%, signal=11%	140606/183
GO:0070228	GO:0070228	regulation of lymphocyte apoptotic process	52	0.710369	1.45692	0.0872093	0.604347	0.587975	887	tags=8%, list=6%, signal=7%	3958/94103/602/581
GO:0043536	GO:0043536	positive regulation of blood vessel endothelial cell migration	65	0.710367	1.49211	0.0658683	0.604347	0.587975	207	tags=8%, list=1%, signal=8%	7114/3315/498/506/3162
GO:0033617	GO:0033617	mitochondrial cytochrome c oxidase assembly	18	0.709769	1.29916	0.183838	0.64676	0.629239	2197	tags=39%, list=14%, signal=33%	84987/10063/647087/79064/51241/29090/617
GO:0042982	GO:0042982	amyloid precursor protein metabolic process	74	0.70945	1.51161	0.0628684	0.604347	0.587975	486	tags=11%, list=3%, signal=11%	348/2280/1191/81618/10313/51107/55851/10972
GO:0032891	GO:0032891	negative regulation of organic acid transport	21	0.70939	1.33831	0.146245	0.618159	0.601412	1309	tags=14%, list=9%, signal=13%	2550/18/10550
GO:0051788	GO:0051788	response to misfolded protein	24	0.709312	1.35054	0.136	0.612572	0.595977	1648	tags=42%, list=11%, signal=37%	1191/7415/6048/55122/1861/55658/550/23753/7917/79139
GO:2000117	GO:2000117	negative regulation of cysteine-type endopeptidase activity	70	0.709096	1.50184	0.0647059	0.604347	0.587975	535	tags=9%, list=3%, signal=8%	1471/4504/23204/2621/1410/11315
GO:0043248	GO:0043248	proteasome assembly	12	0.708812	1.2168	0.259875	0.688238	0.669593	2965	tags=58%, list=19%, signal=47%	11047/5711/84262/8624/389362/5715/56984
GO:0035461	GO:0035461	vitamin transmembrane transport	19	0.708072	1.303	0.177189	0.644156	0.626705	1439	tags=16%, list=9%, signal=14%	376497/949/2350
GO:0032715	GO:0032715	negative regulation of interleukin-6 production	49	0.707405	1.43465	0.0907336	0.604347	0.587975	382	tags=4%, list=2%, signal=4%	361/2621
GO:2001044	GO:2001044	regulation of integrin-mediated signaling pathway	22	0.707295	1.346	0.142857	0.615658	0.598979	861	tags=18%, list=6%, signal=17%	967/7076/9270/693235
GO:0010823	GO:0010823	negative regulation of mitochondrion organization	49	0.707054	1.43394	0.0907336	0.604347	0.587975	1296	tags=27%, list=8%, signal=24%	291/292/1191/10493/27069/10449/2876/666/3479/2729/201163/55486/8996
GO:0046640	GO:0046640	regulation of alpha-beta T cell proliferation	35	0.706304	1.39257	0.120921	0.605658	0.58925	280	tags=6%, list=2%, signal=6%	975/80762
GO:0035810	GO:0035810	positive regulation of urine volume	13	0.706248	1.2282	0.256674	0.687249	0.668631	49	tags=8%, list=0%, signal=8%	2771
GO:0097066	GO:0097066	response to thyroid hormone	26	0.70598	1.35033	0.151277	0.626334	0.609366	495	tags=12%, list=3%, signal=11%	1508/1514/1512
GO:0010867	GO:0010867	positive regulation of triglyceride biosynthetic process	14	0.705703	1.24258	0.234216	0.676318	0.657996	1411	tags=29%, list=9%, signal=26%	376497/7376/949/255919
GO:0060272	GO:0060272	embryonic skeletal joint morphogenesis	10	0.705613	1.19945	0.286307	0.709082	0.689873	128	tags=10%, list=1%, signal=10%	1499
GO:0035933	GO:0035933	glucocorticoid secretion	12	0.70553	1.21117	0.259875	0.688238	0.669593	129	tags=8%, list=1%, signal=8%	140606
GO:0009651	GO:0009651	response to salt stress	30	0.705334	1.37351	0.138996	0.615165	0.5985	887	tags=17%, list=6%, signal=16%	361/80303/3326/231/581
GO:0031102	GO:0031102	neuron projection regeneration	57	0.704938	1.44236	0.0903614	0.604347	0.587975	2	tags=2%, list=0%, signal=2%	2670
GO:0098801	GO:0098801	regulation of renal system process	31	0.704658	1.37975	0.136538	0.612572	0.595977	382	tags=13%, list=2%, signal=13%	2771/183/9368/2621
GO:2001046	GO:2001046	positive regulation of integrin-mediated signaling pathway	13	0.704571	1.22528	0.258727	0.688044	0.669404	29	tags=8%, list=0%, signal=8%	967
GO:0032677	GO:0032677	regulation of interleukin-8 production	83	0.703631	1.51132	0.0687023	0.604347	0.587975	730	tags=5%, list=5%, signal=5%	7114/5861/11315/602
GO:0032637	GO:0032637	interleukin-8 production	84	0.703528	1.50934	0.0669216	0.604347	0.587975	730	tags=5%, list=5%, signal=5%	7114/5861/11315/602
GO:0071635	GO:0071635	negative regulation of transforming growth factor beta production	12	0.702878	1.20661	0.261954	0.690476	0.671771	451	tags=25%, list=3%, signal=24%	7305/55353/3326
GO:0046633	GO:0046633	alpha-beta T cell proliferation	37	0.702765	1.39349	0.11575	0.605658	0.58925	280	tags=5%, list=2%, signal=5%	975/80762
GO:0043270	GO:0043270	positive regulation of ion transport	272	0.702407	1.6359	0.0442195	0.604347	0.587975	965	tags=10%, list=6%, signal=9%	7114/3958/5354/482/60/481/23204/2550/183/808/5348/9368/483/54209/468/1051/18/219527/4697/2631/10063/6324/581/2946/805/187/486
GO:0006749	GO:0006749	glutathione metabolic process	49	0.702313	1.42433	0.0926641	0.604347	0.587975	1402	tags=37%, list=9%, signal=33%	2950/2739/6647/6506/2947/2949/11315/23657/2876/4780/2946/373156/2730/2729/9446/27306/10550/3417
GO:0097061	GO:0097061	dendritic spine organization	73	0.702013	1.49139	0.0687623	0.604347	0.587975	14	tags=3%, list=0%, signal=3%	348/1072
GO:0046686	GO:0046686	response to cadmium ion	49	0.701253	1.42218	0.0965251	0.604347	0.587975	1171	tags=22%, list=8%, signal=21%	4502/4504/3162/6647/5111/3725/6652/983/4499/653361/2729
GO:0002357	GO:0002357	defense response to tumor cell	11	0.701234	1.20304	0.27551	0.700733	0.681749	1003	tags=18%, list=7%, signal=17%	7001/7805
GO:0032414	GO:0032414	positive regulation of ion transmembrane transporter activity	107	0.701052	1.53478	0.0541516	0.604347	0.587975	965	tags=12%, list=6%, signal=11%	7114/482/481/808/483/54209/219527/4697/2631/10063/2946/805/486
GO:0032351	GO:0032351	negative regulation of hormone metabolic process	10	0.700945	1.19151	0.307054	0.720465	0.700947	172	tags=10%, list=1%, signal=10%	476
GO:0090090	GO:0090090	negative regulation of canonical Wnt signaling pathway	129	0.700912	1.52947	0.0531136	0.604347	0.587975	688	tags=9%, list=4%, signal=9%	348/1499/3485/4192/83786/9368/6657/5204/25776/166/267/3487
GO:0006182	GO:0006182	cGMP biosynthetic process	11	0.70065	1.20204	0.279592	0.704413	0.68533	3565	tags=27%, list=23%, signal=21%	2983/4882/4881
GO:0000413	GO:0000413	protein peptidyl-prolyl isomerization	26	0.700074	1.33903	0.157171	0.631143	0.614044	1413	tags=27%, list=9%, signal=24%	5478/2280/51303/2286/5480/5300/2288
GO:0034982	GO:0034982	mitochondrial protein processing	12	0.699978	1.20164	0.264033	0.693249	0.674469	2207	tags=42%, list=14%, signal=36%	30968/10939/9512/6687/91419
GO:0034767	GO:0034767	positive regulation of ion transmembrane transport	177	0.699937	1.59728	0.0717126	0.604347	0.587975	965	tags=11%, list=6%, signal=11%	7114/5354/482/481/23204/183/808/5348/9368/483/54209/219527/4697/2631/10063/581/2946/805/187/486
GO:0033604	GO:0033604	negative regulation of catecholamine secretion	12	0.699768	1.20128	0.266112	0.694248	0.675441	600	tags=17%, list=4%, signal=16%	2550/18
GO:0036499	GO:0036499	PERK-mediated unfolded protein response	18	0.699756	1.28083	0.193939	0.653629	0.635921	1339	tags=28%, list=9%, signal=25%	3309/468/4780/666/1965
GO:0009069	GO:0009069	serine family amino acid metabolic process	37	0.699682	1.38738	0.117647	0.605658	0.58925	1426	tags=32%, list=9%, signal=29%	26227/7263/2653/275/29968/1036/23657/875/2730/2729/10247/4357
GO:1903624	GO:1903624	regulation of DNA catabolic process	12	0.69958	1.20095	0.266112	0.694248	0.675441	1759	tags=25%, list=11%, signal=22%	581/1149/2021
GO:0051224	GO:0051224	negative regulation of protein transport	112	0.699375	1.52404	0.0562613	0.604347	0.587975	742	tags=8%, list=5%, signal=8%	348/80762/11142/11315/5905/9531/9270/10434/10961
GO:0060315	GO:0060315	negative regulation of ryanodine-sensitive calcium-release channel activity	11	0.699278	1.19968	0.281633	0.707057	0.687902	1223	tags=36%, list=8%, signal=33%	808/2946/805/9446
GO:1904064	GO:1904064	positive regulation of cation transmembrane transport	163	0.699215	1.58294	0.0262638	0.54469	0.529934	965	tags=10%, list=6%, signal=9%	7114/5354/482/481/183/808/5348/483/54209/219527/2631/581/2946/805/187/486
GO:0009147	GO:0009147	pyrimidine nucleoside triphosphate metabolic process	22	0.698698	1.32964	0.14881	0.624068	0.607162	1996	tags=32%, list=13%, signal=28%	4831/50808/4830/4832/1854/79077/9519
GO:0018198	GO:0018198	peptidyl-cysteine modification	47	0.698377	1.41031	0.0965251	0.604347	0.587975	921	tags=13%, list=6%, signal=12%	2597/11315/128/6640/51201/10935
GO:0061043	GO:0061043	regulation of vascular wound healing	10	0.698266	1.18696	0.309129	0.721455	0.70191	627	tags=20%, list=4%, signal=19%	7494/25817
GO:1903897	GO:1903897	regulation of PERK-mediated unfolded protein response	11	0.698202	1.19784	0.285714	0.709082	0.689873	934	tags=18%, list=6%, signal=17%	3309/666
GO:2000650	GO:2000650	negative regulation of sodium ion transmembrane transporter activity	13	0.698156	1.21413	0.26694	0.694759	0.675938	357	tags=15%, list=2%, signal=15%	477/9368
GO:0097709	GO:0097709	connective tissue replacement	13	0.697782	1.21348	0.268994	0.696387	0.677521	71	tags=8%, list=0%, signal=8%	7076
GO:0051280	GO:0051280	negative regulation of release of sequestered calcium ion into cytosol	12	0.697766	1.19784	0.268191	0.696387	0.677521	1223	tags=33%, list=8%, signal=31%	808/2946/805/9446
GO:0052646	GO:0052646	alditol phosphate metabolic process	10	0.697604	1.18583	0.311203	0.723548	0.703946	4121	tags=70%, list=27%, signal=51%	2820/2819/57678/84803/51205/23171/57406
GO:0051284	GO:0051284	positive regulation of sequestering of calcium ion	13	0.697529	1.21304	0.268994	0.696387	0.677521	1223	tags=31%, list=8%, signal=28%	808/2946/805/9446
GO:0007596	GO:0007596	blood coagulation	212	0.697075	1.60457	0.0762202	0.604347	0.587975	928	tags=9%, list=6%, signal=9%	348/5478/3315/60/5327/928/302/308/7001/954/1281/2621/23657/18/5154/10627/50808/2778/4780/1192
GO:0009629	GO:0009629	response to gravity	10	0.69691	1.18465	0.311203	0.723548	0.703946	231	tags=10%, list=2%, signal=10%	900
GO:0045761	GO:0045761	regulation of adenylate cyclase activity	52	0.69687	1.42923	0.0930233	0.604347	0.587975	137	tags=6%, list=1%, signal=6%	2771/2550/808
GO:0048148	GO:0048148	behavioral response to cocaine	14	0.69682	1.22694	0.252546	0.686108	0.667521	1036	tags=21%, list=7%, signal=20%	18/84152/10919
GO:0046890	GO:0046890	regulation of lipid biosynthetic process	164	0.696659	1.57665	0.0460405	0.604347	0.587975	460	tags=6%, list=3%, signal=6%	348/2171/476/33/376497/6647/60481/58526/94103/3490
GO:0010880	GO:0010880	regulation of release of sequestered calcium ion into cytosol by sarcoplasmic reticulum	29	0.696568	1.34295	0.157282	0.631192	0.614092	1223	tags=17%, list=8%, signal=16%	477/808/2946/805/9446
GO:0034698	GO:0034698	response to gonadotropin	26	0.696327	1.33186	0.1611	0.634729	0.617534	1984	tags=27%, list=13%, signal=23%	5327/1545/26012/2730/2729/5447/890
GO:0010921	GO:0010921	regulation of phosphatase activity	72	0.696011	1.47231	0.0732673	0.604347	0.587975	1270	tags=19%, list=8%, signal=18%	3958/2771/2280/808/3326/5524/1460/22870/11314/84152/805/1827/5504/91272
GO:0042158	GO:0042158	lipoprotein biosynthetic process	96	0.695619	1.49656	0.0721063	0.604347	0.587975	841	tags=8%, list=5%, signal=8%	348/1622/3931/58515/10026/54344/8818/51201
GO:0002285	GO:0002285	lymphocyte activation involved in immune response	172	0.69557	1.57775	0.0600989	0.604347	0.587975	340	tags=3%, list=2%, signal=3%	3958/3916/975/4192/80762/7494
GO:0051384	GO:0051384	response to glucocorticoid	131	0.694736	1.52421	0.0545455	0.604347	0.587975	721	tags=11%, list=5%, signal=11%	361/4537/498/808/5327/3485/4192/23205/3931/5111/3490/1036/5066/1545/572
GO:0044403	GO:0044403	biological process involved in symbiotic interaction	260	0.694594	1.60811	0.0582581	0.604347	0.587975	501	tags=7%, list=3%, signal=7%	348/2597/3916/1072/1508/975/1915/5478/1514/9218/3312/2934/5091/6609/3921/2621/3725/3326/998
GO:0051791	GO:0051791	medium-chain fatty acid metabolic process	11	0.694131	1.19085	0.304082	0.718179	0.698723	3015	tags=45%, list=20%, signal=37%	1384/28976/34/171586/11332
GO:0042157	GO:0042157	lipoprotein metabolic process	129	0.693598	1.51351	0.0567766	0.604347	0.587975	841	tags=12%, list=5%, signal=11%	348/1622/1509/3931/5538/58515/26090/81926/11313/10026/54344/10434/8818/58489/51201
GO:1903573	GO:1903573	negative regulation of response to endoplasmic reticulum stress	40	0.69342	1.38457	0.1139	0.605658	0.58925	780	tags=18%, list=5%, signal=17%	1191/2907/3309/10399/7494/11315/9097
GO:0060544	GO:0060544	regulation of necroptotic process	29	0.692951	1.33598	0.163107	0.634729	0.617534	25	tags=3%, list=0%, signal=3%	291
GO:0045921	GO:0045921	positive regulation of exocytosis	80	0.692872	1.4826	0.0703125	0.604347	0.587975	233	tags=5%, list=2%, signal=5%	3916/6281/6386/302
GO:0007599	GO:0007599	hemostasis	217	0.692682	1.60024	0.0268763	0.545776	0.530991	928	tags=9%, list=6%, signal=9%	348/5478/3315/60/5327/928/302/308/7001/954/1281/2621/23657/18/5154/10627/50808/2778/4780/1192
GO:0050817	GO:0050817	coagulation	214	0.692567	1.59754	0.0681646	0.604347	0.587975	928	tags=9%, list=6%, signal=9%	348/5478/3315/60/5327/928/302/308/7001/954/1281/2621/23657/18/5154/10627/50808/2778/4780/1192
GO:0048712	GO:0048712	negative regulation of astrocyte differentiation	15	0.692561	1.22925	0.237219	0.676548	0.65822	417	tags=20%, list=3%, signal=19%	9283/3400/54209
GO:2001234	GO:2001234	negative regulation of apoptotic signaling pathway	217	0.692481	1.59978	0.0268763	0.545776	0.530991	612	tags=11%, list=4%, signal=11%	3958/291/5478/3315/2950/2023/2771/292/1191/2907/1499/51079/3162/4150/7001/27069/64114/7494/7417/754/8682/11315/10449/10413
GO:2001259	GO:2001259	positive regulation of cation channel activity	74	0.691664	1.47372	0.0726916	0.604347	0.587975	955	tags=9%, list=6%, signal=9%	7114/808/54209/219527/2631/2946/805
GO:0009083	GO:0009083	branched-chain amino acid catabolic process	21	0.691656	1.30485	0.164032	0.634729	0.617534	2388	tags=57%, list=16%, signal=48%	64087/3712/10295/11112/594/3155/549/1738/587/593/38/56922
GO:0060343	GO:0060343	trabecula formation	26	0.69117	1.322	0.168959	0.638145	0.620857	181	tags=8%, list=1%, signal=8%	2280/1277
GO:0032890	GO:0032890	regulation of organic acid transport	70	0.690743	1.46297	0.0862745	0.604347	0.587975	130	tags=6%, list=1%, signal=6%	477/23204/2550/183
GO:0070374	GO:0070374	positive regulation of ERK1 and ERK2 cascade	190	0.690705	1.57772	0.0829615	0.604347	0.587975	1071	tags=9%, list=7%, signal=9%	348/2771/4504/1652/5908/2621/3725/54209/152007/5154/920/11331/10519/3479/407019/6714/3265/27020
GO:0055088	GO:0055088	lipid homeostasis	151	0.689748	1.53869	0.0568807	0.604347	0.587975	565	tags=8%, list=4%, signal=8%	348/10577/7555/3931/7494/94103/54209/55004/23788/51128/51129/7392
GO:0000462	GO:0000462	maturation of SSU-rRNA from tricistronic rRNA transcript (SSU-rRNA, 5.8S rRNA, LSU-rRNA)	36	0.689573	1.35977	0.139579	0.615165	0.5985	935	tags=11%, list=6%, signal=10%	6217/6208/6227/6202
GO:0045717	GO:0045717	negative regulation of fatty acid biosynthetic process	18	0.688713	1.26062	0.220202	0.672165	0.653956	1496	tags=22%, list=10%, signal=20%	33/37/3638/23038
GO:1900262	GO:1900262	regulation of DNA-directed DNA polymerase activity	13	0.688565	1.19745	0.283368	0.708205	0.689019	4233	tags=69%, list=28%, signal=50%	5111/54921/5984/84296/9837/79075/5982/64785/5985
GO:1900264	GO:1900264	positive regulation of DNA-directed DNA polymerase activity	13	0.688565	1.19745	0.283368	0.708205	0.689019	4233	tags=69%, list=28%, signal=50%	5111/54921/5984/84296/9837/79075/5982/64785/5985
GO:0043409	GO:0043409	negative regulation of MAPK cascade	161	0.688392	1.55202	0.0536044	0.604347	0.587975	417	tags=7%, list=3%, signal=7%	348/5478/2950/57447/183/5518/5037/7345/6609/9368/3276/54209
GO:2001198	GO:2001198	regulation of dendritic cell differentiation	11	0.688367	1.18096	0.306122	0.719478	0.699987	560	tags=27%, list=4%, signal=26%	28959/55365/1051
GO:0002455	GO:0002455	humoral immune response mediated by circulating immunoglobulin	45	0.688142	1.38582	0.104247	0.604347	0.587975	417	tags=13%, list=3%, signal=13%	975/1191/712/713/714/54209
GO:0035881	GO:0035881	amacrine cell differentiation	12	0.687735	1.18062	0.280665	0.705629	0.686512	3947	tags=33%, list=26%, signal=25%	10220/3280/60436/6096
GO:0015780	GO:0015780	nucleotide-sugar transmembrane transport	12	0.687631	1.18044	0.282744	0.708205	0.689019	4007	tags=75%, list=26%, signal=55%	10237/113829/10559/84912/51006/55343/23169/23443/7355
GO:0051954	GO:0051954	positive regulation of amine transport	42	0.687568	1.38056	0.112403	0.604347	0.587975	1734	tags=19%, list=11%, signal=17%	23204/2550/183/18/10991/6529/3688/156
GO:1990542	GO:1990542	mitochondrial transmembrane transport	84	0.686672	1.47318	0.0764818	0.604347	0.587975	1994	tags=37%, list=13%, signal=32%	291/292/5250/7263/10452/51629/91689/51660/10440/788/100287932/30968/54543/25874/92609/6576/84275/728489/11194/94081/54946/7416/3329/10939/8604/84134/9868/29090/1374/9512/80024
GO:2000516	GO:2000516	positive regulation of CD4-positive, alpha-beta T cell activation	40	0.686544	1.37084	0.123552	0.606897	0.590456	23	tags=2%, list=0%, signal=3%	975
GO:0045116	GO:0045116	protein neddylation	27	0.686462	1.31484	0.177734	0.644156	0.626705	2282	tags=48%, list=15%, signal=41%	2034/4738/10987/9040/84259/9978/2873/9616/6125/10980/10920/51138/50813
GO:1902306	GO:1902306	negative regulation of sodium ion transmembrane transport	14	0.685801	1.20754	0.268839	0.696387	0.677521	357	tags=14%, list=2%, signal=14%	477/9368
GO:1902914	GO:1902914	regulation of protein polyubiquitination	28	0.68552	1.31678	0.176817	0.644156	0.626705	675	tags=14%, list=4%, signal=14%	5478/11337/7334/55611
GO:0032411	GO:0032411	positive regulation of transporter activity	118	0.6855	1.49602	0.0605505	0.604347	0.587975	965	tags=12%, list=6%, signal=11%	7114/482/481/808/483/54209/11315/219527/4697/2631/10063/2946/805/486
GO:0071880	GO:0071880	adenylate cyclase-activating adrenergic receptor signaling pathway	25	0.685494	1.31465	0.166337	0.636483	0.61924	49	tags=4%, list=0%, signal=4%	2771
GO:0030890	GO:0030890	positive regulation of B cell proliferation	42	0.68539	1.37618	0.116279	0.605658	0.58925	394	tags=5%, list=3%, signal=5%	975/1026
GO:1903793	GO:1903793	positive regulation of anion transport	46	0.685271	1.39016	0.105364	0.604347	0.587975	1524	tags=20%, list=10%, signal=18%	23204/2550/183/468/1051/18/10991/6529/3688
GO:1904950	GO:1904950	negative regulation of establishment of protein localization	116	0.685258	1.49681	0.0590406	0.604347	0.587975	742	tags=8%, list=5%, signal=7%	348/80762/11142/11315/5905/9531/9270/10434/10961
GO:0051451	GO:0051451	myoblast migration	13	0.685174	1.19155	0.285421	0.709082	0.689873	1127	tags=31%, list=7%, signal=29%	9270/55909/6608/79647
GO:0043954	GO:0043954	cellular component maintenance	63	0.68496	1.42956	0.0961924	0.604347	0.587975	3	tags=2%, list=0%, signal=2%	348
GO:0006744	GO:0006744	ubiquinone biosynthetic process	17	0.68491	1.25406	0.229541	0.675219	0.656927	3594	tags=65%, list=23%, signal=50%	4704/51805/51004/10229/84274/57017/93058/23590/27235/57107/29914
GO:1901663	GO:1901663	quinone biosynthetic process	17	0.68491	1.25406	0.229541	0.675219	0.656927	3594	tags=65%, list=23%, signal=50%	4704/51805/51004/10229/84274/57017/93058/23590/27235/57107/29914
GO:0007183	GO:0007183	SMAD protein complex assembly	13	0.684673	1.19068	0.285421	0.709082	0.689873	1041	tags=15%, list=7%, signal=14%	2280/163126
GO:0090481	GO:0090481	pyrimidine nucleotide-sugar transmembrane transport	11	0.684666	1.17461	0.314286	0.726512	0.70683	4007	tags=73%, list=26%, signal=54%	10237/113829/10559/84912/51006/23169/23443/7355
GO:0033209	GO:0033209	tumor necrosis factor-mediated signaling pathway	89	0.684295	1.46858	0.0782443	0.604347	0.587975	1170	tags=11%, list=8%, signal=10%	7114/2950/1984/2621/56928/7132/10670/7805/407019/5516
GO:0045454	GO:0045454	cell redox homeostasis	39	0.683771	1.36331	0.126679	0.606897	0.590456	1948	tags=51%, list=13%, signal=45%	5052/1728/9588/7001/25828/7296/10539/10549/2876/328/552900/4780/10935/112398/2729/1738/388962/51027/55829/51218
GO:0007008	GO:0007008	outer mitochondrial membrane organization	12	0.683654	1.17361	0.284823	0.708415	0.689224	2015	tags=58%, list=13%, signal=51%	100188893/10452/56993/54543/25813/9868/4580
GO:0045040	GO:0045040	protein insertion into mitochondrial outer membrane	12	0.683654	1.17361	0.284823	0.708415	0.689224	2015	tags=58%, list=13%, signal=51%	100188893/10452/56993/54543/25813/9868/4580
GO:1900746	GO:1900746	regulation of vascular endothelial growth factor signaling pathway	22	0.683564	1.30084	0.170635	0.640428	0.623078	60	tags=9%, list=0%, signal=9%	967/199731
GO:1903146	GO:1903146	regulation of autophagy of mitochondrion	35	0.683339	1.34729	0.151631	0.626334	0.609366	53	tags=6%, list=0%, signal=6%	291/292
GO:2001237	GO:2001237	negative regulation of extrinsic apoptotic signaling pathway	93	0.682807	1.46683	0.08	0.604347	0.587975	1296	tags=16%, list=8%, signal=15%	3958/2950/3162/7001/64114/8682/11315/10413/2876/3479/6714/2730/2729/1495/8996
GO:0008631	GO:0008631	intrinsic apoptotic signaling pathway in response to oxidative stress	39	0.682737	1.36125	0.126679	0.606897	0.590456	1309	tags=28%, list=9%, signal=26%	5478/3315/6647/54209/11315/1545/2876/4780/6421/8996/10550
GO:0030178	GO:0030178	negative regulation of Wnt signaling pathway	159	0.681953	1.53238	0.0538033	0.604347	0.587975	688	tags=9%, list=4%, signal=8%	348/1499/3485/10399/4192/83786/9368/6657/30851/5204/25776/166/267/3487
GO:0051342	GO:0051342	regulation of cyclic-nucleotide phosphodiesterase activity	10	0.681339	1.15818	0.340249	0.740379	0.720321	955	tags=30%, list=6%, signal=28%	808/10399/805
GO:0031960	GO:0031960	response to corticosteroid	152	0.681209	1.5215	0.0659341	0.604347	0.587975	721	tags=11%, list=5%, signal=11%	361/4537/498/6155/808/5327/3485/4192/1277/23205/3931/5111/3490/1036/5066/1545/572
GO:0060347	GO:0060347	heart trabecula formation	15	0.680834	1.20843	0.255624	0.687249	0.668631	88	tags=7%, list=1%, signal=7%	2280
GO:0045494	GO:0045494	photoreceptor cell maintenance	42	0.680755	1.36688	0.125969	0.606897	0.590456	26	tags=2%, list=0%, signal=2%	482
GO:1902547	GO:1902547	regulation of cellular response to vascular endothelial growth factor stimulus	24	0.680636	1.29594	0.178	0.644531	0.62707	60	tags=8%, list=0%, signal=8%	967/199731
GO:0044273	GO:0044273	sulfur compound catabolic process	31	0.680582	1.33261	0.171154	0.640428	0.623078	3015	tags=55%, list=20%, signal=44%	7263/8801/1036/642/875/8803/8802/23417/4357/191/51380/38/2720/254552/390916/283927/11332
GO:0048660	GO:0048660	regulation of smooth muscle cell proliferation	149	0.680486	1.51923	0.0692168	0.604347	0.587975	411	tags=5%, list=3%, signal=5%	348/2771/57447/1499/183/3162/1026/3725
GO:0051952	GO:0051952	regulation of amine transport	92	0.679653	1.45477	0.0823755	0.604347	0.587975	1327	tags=12%, list=9%, signal=11%	477/23204/2550/183/6392/18/1861/10991/6529/10550/6623
GO:0010466	GO:0010466	negative regulation of peptidase activity	178	0.679179	1.54658	0.0490018	0.604347	0.587975	684	tags=11%, list=4%, signal=10%	1471/2597/1508/4504/7076/23204/7077/183/1476/302/5037/2621/1410/10972/5918/11315/334/1294/2876
GO:0090151	GO:0090151	establishment of protein localization to mitochondrial membrane	33	0.679119	1.32815	0.170254	0.640428	0.623078	1202	tags=27%, list=8%, signal=25%	100188893/808/51079/10452/56993/26517/54543/581/25813
GO:0031293	GO:0031293	membrane protein intracellular domain proteolysis	11	0.679041	1.16496	0.326531	0.730086	0.710307	613	tags=27%, list=4%, signal=26%	51107/55851/56928
GO:0071467	GO:0071467	cellular response to pH	25	0.67854	1.30131	0.176238	0.644156	0.626705	1557	tags=16%, list=10%, signal=14%	9230/10991/26056/57192
GO:1990266	GO:1990266	neutrophil migration	104	0.678265	1.47825	0.076225	0.604347	0.587975	436	tags=4%, list=3%, signal=4%	3958/5478/4192/58515
GO:0030850	GO:0030850	prostate gland development	46	0.677553	1.3745	0.111111	0.604347	0.587975	302	tags=7%, list=2%, signal=6%	5660/1499/3400
GO:0048659	GO:0048659	smooth muscle cell proliferation	153	0.677504	1.51643	0.071298	0.604347	0.587975	411	tags=5%, list=3%, signal=5%	348/2771/57447/1499/183/3162/1026/3725
GO:1901617	GO:1901617	organic hydroxy compound biosynthetic process	215	0.677437	1.56162	0.0463458	0.604347	0.587975	585	tags=6%, list=4%, signal=6%	348/5360/3157/1652/6647/217/10755/29968/2224/11315/10449/6342/23657
GO:0015837	GO:0015837	amine transport	99	0.67675	1.4657	0.0800745	0.604347	0.587975	1327	tags=11%, list=9%, signal=10%	477/23204/2550/183/6392/18/1861/10991/6529/10550/6623
GO:1905383	GO:1905383	protein localization to presynapse	10	0.676287	1.1496	0.354772	0.745825	0.72562	33	tags=10%, list=0%, signal=10%	3315
GO:0045348	GO:0045348	positive regulation of MHC class II biosynthetic process	11	0.675815	1.15943	0.336735	0.738239	0.71824	340	tags=9%, list=2%, signal=9%	7494
GO:0070227	GO:0070227	lymphocyte apoptotic process	68	0.674674	1.42711	0.0946746	0.604347	0.587975	1185	tags=9%, list=8%, signal=8%	3958/94103/602/581/10945/9093
GO:1901160	GO:1901160	primary amino compound metabolic process	14	0.674371	1.18741	0.299389	0.717228	0.697798	1488	tags=14%, list=10%, signal=13%	217/51573
GO:0060088	GO:0060088	auditory receptor cell stereocilium organization	14	0.674167	1.18705	0.299389	0.717228	0.697798	1818	tags=29%, list=12%, signal=25%	6647/9368/23513/286262
GO:0014808	GO:0014808	release of sequestered calcium ion into cytosol by sarcoplasmic reticulum	33	0.674025	1.31819	0.176125	0.644156	0.626705	1296	tags=18%, list=8%, signal=17%	477/808/2946/805/9446/8996
GO:0097094	GO:0097094	craniofacial suture morphogenesis	17	0.673929	1.23396	0.245509	0.682792	0.664295	50	tags=6%, list=0%, signal=6%	4323
GO:0007613	GO:0007613	memory	117	0.673736	1.46745	0.064695	0.604347	0.587975	176	tags=3%, list=1%, signal=3%	348/6285/55450/4192
GO:0006730	GO:0006730	one-carbon metabolic process	32	0.673638	1.32184	0.172816	0.64065	0.623294	2730	tags=38%, list=18%, signal=31%	4144/23632/10840/27430/94081/191/767/81855/770/7298/4522/377677
GO:0042219	GO:0042219	cellular modified amino acid catabolic process	25	0.673506	1.29166	0.182178	0.645164	0.627686	2028	tags=28%, list=13%, signal=24%	33/26090/7920/10840/2806/60496/191
GO:0002087	GO:0002087	regulation of respiratory gaseous exchange by nervous system process	11	0.673395	1.15528	0.340816	0.740609	0.720545	39	tags=9%, list=0%, signal=9%	477
GO:0045933	GO:0045933	positive regulation of muscle contraction	46	0.672408	1.36407	0.118774	0.605658	0.58925	1415	tags=11%, list=9%, signal=10%	2023/476/18/9446/89
GO:1903514	GO:1903514	release of sequestered calcium ion into cytosol by endoplasmic reticulum	34	0.672391	1.30936	0.179337	0.644692	0.627227	1296	tags=18%, list=8%, signal=16%	477/808/2946/805/9446/8996
GO:0086012	GO:0086012	membrane depolarization during cardiac muscle cell action potential	21	0.672281	1.2683	0.209486	0.665414	0.647387	39	tags=5%, list=0%, signal=5%	477
GO:0006884	GO:0006884	cell volume homeostasis	32	0.672102	1.31883	0.174757	0.644156	0.626705	918	tags=12%, list=6%, signal=12%	361/56996/1207/6560
GO:0010977	GO:0010977	negative regulation of neuron projection development	134	0.67175	1.48314	0.0653358	0.604347	0.587975	297	tags=5%, list=2%, signal=5%	2670/348/7431/4504/81618/5376/27124
GO:0007039	GO:0007039	protein catabolic process in the vacuole	21	0.67156	1.26694	0.209486	0.665414	0.647387	304	tags=14%, list=2%, signal=14%	975/55353/51257
GO:0032543	GO:0032543	mitochondrial translation	127	0.671492	1.47586	0.0655738	0.604347	0.587975	3134	tags=57%, list=20%, signal=45%	63875/64968/54460/4701/9553/84300/84545/10573/55168/118487/65993/116541/78988/7284/51081/122704/51264/28977/51253/6182/11222/64981/28973/51069/26164/124995/64983/10884/6150/51650/64928/708/10128/51649/55052/26995/84769/3035/64951/51021/7818/51023/51318/65003/63931/65005/85476/84311/29088/6183/64432/3396/65080/28957/60488/92170/26589/219927/9801/128308/64949/51373/10102/54931/740/55699/55037/28958…
GO:0006635	GO:0006635	fatty acid beta-oxidation	74	0.670859	1.42939	0.0943026	0.604347	0.587975	2492	tags=41%, list=16%, signal=34%	1891/33/3032/2108/1666/1384/2109/10449/6342/1632/3712/35/3295/3033/23417/37/56898/2110/549/39/10455/51/34/5826/1374/5467/83752/38/219743/1376
GO:0006221	GO:0006221	pyrimidine nucleotide biosynthetic process	28	0.670825	1.28855	0.196464	0.655862	0.638094	2077	tags=25%, list=14%, signal=22%	4831/51727/4830/4832/1854/9519/5631
GO:2001028	GO:2001028	positive regulation of endothelial cell chemotaxis	13	0.670245	1.16559	0.312115	0.724093	0.704477	33	tags=15%, list=0%, signal=15%	7114/3315
GO:0045686	GO:0045686	negative regulation of glial cell differentiation	27	0.669638	1.28262	0.199219	0.656593	0.638805	417	tags=15%, list=3%, signal=14%	1499/9283/3400/54209
GO:0036498	GO:0036498	IRE1-mediated unfolded protein response	20	0.66853	1.24383	0.227823	0.674289	0.656021	1735	tags=30%, list=11%, signal=27%	3309/7494/10987/581/54431/4189
GO:0042053	GO:0042053	regulation of dopamine metabolic process	17	0.66818	1.22343	0.259481	0.688238	0.669593	1021	tags=29%, list=7%, signal=27%	217/11315/18/25953/55737
GO:0042069	GO:0042069	regulation of catecholamine metabolic process	17	0.66818	1.22343	0.259481	0.688238	0.669593	1021	tags=29%, list=7%, signal=27%	217/11315/18/25953/55737
GO:0042761	GO:0042761	very long-chain fatty acid biosynthetic process	12	0.66757	1.146	0.324324	0.729053	0.709303	1228	tags=42%, list=8%, signal=38%	60481/51495/54898/64834/9200
GO:1904953	GO:1904953	Wnt signaling pathway involved in midbrain dopaminergic neuron differentiation	12	0.667509	1.1459	0.324324	0.729053	0.709303	128	tags=8%, list=1%, signal=8%	1499
GO:0007187	GO:0007187	G protein-coupled receptor signaling pathway, coupled to cyclic nucleotide second messenger	49	0.667332	1.35339	0.1139	0.605658	0.58925	130	tags=2%, list=1%, signal=2%	183
GO:0045723	GO:0045723	positive regulation of fatty acid biosynthetic process	21	0.667147	1.25861	0.215415	0.668811	0.650692	1175	tags=14%, list=8%, signal=13%	60481/58526/7376
GO:0070189	GO:0070189	kynurenine metabolic process	10	0.666957	1.13374	0.377593	0.753586	0.733171	2401	tags=30%, list=16%, signal=25%	2806/883/51166
GO:0051256	GO:0051256	mitotic spindle midzone assembly	10	0.665847	1.13185	0.377593	0.753586	0.733171	3304	tags=60%, list=22%, signal=47%	9055/6795/9493/24137/55143/29127
GO:0006301	GO:0006301	postreplication repair	35	0.665694	1.31251	0.176583	0.644156	0.626705	2442	tags=34%, list=16%, signal=29%	7415/5111/7334/9768/7319/10459/197370/25898/7336/5425/26073/22890
GO:0097345	GO:0097345	mitochondrial outer membrane permeabilization	33	0.665191	1.30091	0.18591	0.64727	0.629735	934	tags=21%, list=6%, signal=20%	291/292/7417/10449/581/400916/666
GO:0035023	GO:0035023	regulation of Rho protein signal transduction	85	0.664901	1.4333	0.0971429	0.604347	0.587975	351	tags=5%, list=2%, signal=5%	348/396/9289/1281
GO:0044282	GO:0044282	small molecule catabolic process	345	0.664764	1.58233	0.050915	0.604347	0.587975	1717	tags=22%, list=11%, signal=20%	348/2023/4504/2746/10327/7263/1891/57016/33/3032/27124/217/2108/2653/1666/275/1384/1036/642/5213/2109/11315/10449/6342/64087/18/9784/1632/875/3712/35/572/5019/127/128/2098/10295/84706/6652/4942/3295/11112/3033/5973/25953/10840/2806/2584/51005/594/23417/37/949/56898/84693/2110/2820/3155/10247/89/4357/2875/23564/11165/10007/549/1738/39/10380/10455/23475/60496/587/51/2805/593/34
GO:0043299	GO:0043299	leukocyte degranulation	70	0.664451	1.40729	0.107843	0.604347	0.587975	207	tags=3%, list=1%, signal=3%	3916/3162
GO:0060840	GO:0060840	artery development	96	0.664089	1.42873	0.0891841	0.604347	0.587975	351	tags=3%, list=2%, signal=3%	348/4192/1281
GO:0051339	GO:0051339	regulation of lyase activity	68	0.663742	1.40399	0.110454	0.604347	0.587975	633	tags=7%, list=4%, signal=7%	2771/2550/808/11315/23479
GO:0042430	GO:0042430	indole-containing compound metabolic process	23	0.66345	1.2618	0.212425	0.667547	0.649462	325	tags=4%, list=2%, signal=4%	217
GO:0018195	GO:0018195	peptidyl-arginine modification	24	0.663338	1.263	0.21	0.665458	0.64743	2992	tags=33%, list=19%, signal=27%	3276/11315/200185/1207/3275/124512/55471/55352
GO:0010951	GO:0010951	negative regulation of endopeptidase activity	169	0.663206	1.4962	0.075188	0.604347	0.587975	684	tags=11%, list=4%, signal=10%	1471/2597/4504/7076/23204/7077/183/1476/302/5037/2621/1410/10972/5918/11315/334/1294/2876
GO:0008347	GO:0008347	glial cell migration	52	0.663067	1.3599	0.116279	0.605658	0.58925	522	tags=19%, list=3%, signal=19%	482/4323/1499/3074/928/4692/9289/1281/54209/1435
GO:0021591	GO:0021591	ventricular system development	30	0.663019	1.29111	0.198842	0.656593	0.638805	585	tags=7%, list=4%, signal=6%	482/23657
GO:1905710	GO:1905710	positive regulation of membrane permeability	45	0.663003	1.33519	0.131274	0.611376	0.594813	1171	tags=22%, list=8%, signal=21%	291/292/4504/7417/10449/581/400916/666/7805/2729
GO:2001026	GO:2001026	regulation of endothelial cell chemotaxis	19	0.662993	1.22004	0.264766	0.694071	0.675268	33	tags=11%, list=0%, signal=11%	7114/3315
GO:0051204	GO:0051204	protein insertion into mitochondrial membrane	29	0.662811	1.27787	0.196117	0.655862	0.638094	2015	tags=38%, list=13%, signal=33%	100188893/51079/10452/56993/26517/54543/581/25813/26519/9868/4580
GO:0032370	GO:0032370	positive regulation of lipid transport	80	0.662632	1.41789	0.101562	0.604347	0.587975	417	tags=8%, list=3%, signal=7%	348/1622/5360/302/55754/54209
GO:0099177	GO:0099177	regulation of trans-synaptic signaling	420	0.662267	1.59386	0.0257988	0.54469	0.529934	433	tags=5%, list=3%, signal=5%	2670/348/8878/6285/477/2771/2171/2550/183/808/5327/347733/7305/5908/375/991/3766/10755/127262
GO:0106027	GO:0106027	neuron projection organization	83	0.662091	1.4221	0.104962	0.604347	0.587975	14	tags=2%, list=0%, signal=2%	348/1072
GO:0070613	GO:0070613	regulation of protein processing	59	0.661478	1.36123	0.1167	0.605658	0.58925	258	tags=10%, list=2%, signal=10%	6281/2023/4323/5327/302/2934
GO:0098840	GO:0098840	protein transport along microtubule	13	0.661341	1.15011	0.324435	0.729053	0.709303	649	tags=15%, list=4%, signal=15%	3315/9531
GO:0099118	GO:0099118	microtubule-based protein transport	13	0.661341	1.15011	0.324435	0.729053	0.709303	649	tags=15%, list=4%, signal=15%	3315/9531
GO:0032481	GO:0032481	positive regulation of type I interferon production	56	0.661215	1.35126	0.125249	0.606897	0.590456	9	tags=2%, list=0%, signal=2%	2597
GO:0050746	GO:0050746	regulation of lipoprotein metabolic process	17	0.660966	1.21022	0.265469	0.694134	0.67533	54	tags=6%, list=0%, signal=6%	1622
GO:0019985	GO:0019985	translesion synthesis	25	0.660933	1.26754	0.205941	0.664081	0.64609	2442	tags=32%, list=16%, signal=27%	7415/5111/9768/10459/25898/5425/26073/22890
GO:0006071	GO:0006071	glycerol metabolic process	18	0.66065	1.20925	0.270707	0.698483	0.679561	1696	tags=22%, list=11%, signal=20%	51805/283871/2820/2805
GO:0043268	GO:0043268	positive regulation of potassium ion transport	49	0.660095	1.33871	0.119691	0.605658	0.58925	658	tags=10%, list=4%, signal=10%	482/481/483/54209/219527
GO:1902475	GO:1902475	L-alpha-amino acid transmembrane transport	74	0.659977	1.4062	0.10609	0.604347	0.587975	1078	tags=14%, list=7%, signal=13%	477/23204/183/6506/3766/23657/6536/6520/11230/10991
GO:0032088	GO:0032088	negative regulation of NF-kappaB transcription factor activity	79	0.659933	1.40963	0.105882	0.604347	0.587975	730	tags=5%, list=5%, signal=5%	7114/7001/1545/602
GO:1902305	GO:1902305	regulation of sodium ion transmembrane transport	65	0.659764	1.38582	0.101796	0.604347	0.587975	987	tags=17%, list=6%, signal=16%	482/477/481/5348/9368/483/6640/6324/2040/486/53826
GO:0030497	GO:0030497	fatty acid elongation	12	0.659539	1.13222	0.349272	0.743249	0.723114	1228	tags=42%, list=8%, signal=38%	60481/51495/54898/64834/9200
GO:0019730	GO:0019730	antimicrobial humoral response	52	0.659393	1.35237	0.118217	0.605658	0.58925	266	tags=10%, list=2%, signal=9%	2597/9547/6156/2197/6170
GO:0032104	GO:0032104	regulation of response to extracellular stimulus	25	0.659146	1.26412	0.211881	0.666491	0.648435	2084	tags=20%, list=14%, signal=17%	4504/581/29937/6256/25959
GO:0032107	GO:0032107	regulation of response to nutrient levels	25	0.659146	1.26412	0.211881	0.666491	0.648435	2084	tags=20%, list=14%, signal=17%	4504/581/29937/6256/25959
GO:0042789	GO:0042789	mRNA transcription by RNA polymerase II	42	0.65879	1.32277	0.156977	0.630951	0.613858	677	tags=14%, list=4%, signal=14%	6281/2034/302/468/6884/6881
GO:0050804	GO:0050804	modulation of chemical synaptic transmission	419	0.658022	1.58572	0.051154	0.604347	0.587975	433	tags=4%, list=3%, signal=4%	2670/348/8878/6285/477/2771/2550/183/808/5327/347733/7305/5908/375/991/3766/10755/127262
GO:0006103	GO:0006103	2-oxoglutarate metabolic process	17	0.657773	1.20437	0.271457	0.698803	0.679872	2401	tags=41%, list=16%, signal=35%	84706/4967/2806/3417/2805/1743/51166
GO:0062098	GO:0062098	regulation of programmed necrotic cell death	31	0.657706	1.28782	0.201923	0.660755	0.642854	25	tags=3%, list=0%, signal=3%	291
GO:0098743	GO:0098743	cell aggregation	19	0.657546	1.21002	0.268839	0.696387	0.677521	2487	tags=32%, list=16%, signal=26%	4256/4359/658/649/7067/7476
GO:0070071	GO:0070071	proton-transporting two-sector ATPase complex assembly	16	0.657545	1.18236	0.283133	0.708205	0.689019	3130	tags=56%, list=20%, signal=45%	513/729515/54968/90809/252839/91419/91647/64756/5018
GO:0032611	GO:0032611	interleukin-1 beta production	81	0.65677	1.40926	0.104046	0.604347	0.587975	417	tags=6%, list=3%, signal=6%	361/3315/2950/7305/54209
GO:0032651	GO:0032651	regulation of interleukin-1 beta production	81	0.65677	1.40926	0.104046	0.604347	0.587975	417	tags=6%, list=3%, signal=6%	361/3315/2950/7305/54209
GO:0034341	GO:0034341	response to interferon-gamma	120	0.656698	1.43605	0.0798548	0.604347	0.587975	258	tags=3%, list=2%, signal=3%	2597/7431/361/2934
GO:0006469	GO:0006469	negative regulation of protein kinase activity	197	0.656644	1.50823	0.0672566	0.604347	0.587975	603	tags=7%, list=4%, signal=7%	348/5478/3315/2950/55450/183/10399/7345/6609/11142/1026/84335/11315/10614
GO:0032402	GO:0032402	melanosome transport	21	0.656592	1.2387	0.227273	0.674289	0.656021	1972	tags=33%, list=13%, signal=29%	9230/5861/10540/55686/388552/84100/8766
GO:0051767	GO:0051767	nitric-oxide synthase biosynthetic process	20	0.656537	1.22152	0.241935	0.680324	0.661894	46	tags=5%, list=0%, signal=5%	2950
GO:0051769	GO:0051769	regulation of nitric-oxide synthase biosynthetic process	20	0.656537	1.22152	0.241935	0.680324	0.661894	46	tags=5%, list=0%, signal=5%	2950
GO:1904427	GO:1904427	positive regulation of calcium ion transmembrane transport	89	0.656373	1.40866	0.0973282	0.604347	0.587975	1286	tags=12%, list=8%, signal=11%	5354/481/808/2631/581/2946/805/187/117/9446/81671
GO:0060287	GO:0060287	epithelial cilium movement involved in determination of left/right asymmetry	13	0.656102	1.141	0.332649	0.734353	0.714459	223	tags=8%, list=1%, signal=8%	388389
GO:0051904	GO:0051904	pigment granule transport	22	0.655789	1.24798	0.224206	0.674195	0.65593	1972	tags=32%, list=13%, signal=28%	9230/5861/10540/55686/388552/84100/8766
GO:0006914	GO:0006914	autophagy	514	0.655411	1.58705	0.0232412	0.524769	0.510553	721	tags=10%, list=5%, signal=9%	2670/2597/5660/1915/291/8878/3315/292/4504/1191/11337/340371/1509/58476/3312/7415/9114/3162/527/5861/84557/26353/11180/7345/7494/526/51160/6048/94103/54209/5476/3691/51606/83460/11345/27131/79142/23710/11315/51368/29100/2548/6009/310/9531/8992/529/23557/572
GO:0061919	GO:0061919	process utilizing autophagic mechanism	514	0.655411	1.58705	0.0232412	0.524769	0.510553	721	tags=10%, list=5%, signal=9%	2670/2597/5660/1915/291/8878/3315/292/4504/1191/11337/340371/1509/58476/3312/7415/9114/3162/527/5861/84557/26353/11180/7345/7494/526/51160/6048/94103/54209/5476/3691/51606/83460/11345/27131/79142/23710/11315/51368/29100/2548/6009/310/9531/8992/529/23557/572
GO:0036296	GO:0036296	response to increased oxygen levels	27	0.655218	1.255	0.220703	0.672165	0.653956	202	tags=11%, list=1%, signal=11%	4508/1277/9114
GO:2001223	GO:2001223	negative regulation of neuron migration	11	0.655181	1.12403	0.379592	0.754598	0.734155	351	tags=18%, list=2%, signal=18%	9289/1281
GO:0036035	GO:0036035	osteoclast development	15	0.654896	1.16239	0.312883	0.724628	0.704998	1053	tags=20%, list=7%, signal=19%	7305/302/6714
GO:1903317	GO:1903317	regulation of protein maturation	63	0.654651	1.3663	0.11022	0.604347	0.587975	258	tags=10%, list=2%, signal=9%	6281/2023/4323/5327/302/2934
GO:0072498	GO:0072498	embryonic skeletal joint development	14	0.654468	1.15237	0.342159	0.740713	0.720647	128	tags=7%, list=1%, signal=7%	1499
GO:1902235	GO:1902235	regulation of endoplasmic reticulum stress-induced intrinsic apoptotic signaling pathway	29	0.654312	1.26149	0.213592	0.667934	0.649839	934	tags=17%, list=6%, signal=16%	2907/7494/11315/10961/666
GO:0009081	GO:0009081	branched-chain amino acid metabolic process	27	0.654307	1.25325	0.220703	0.672165	0.653956	3586	tags=67%, list=23%, signal=51%	64087/3712/10295/11112/594/3155/549/1738/587/593/38/56922/113675/4329/26275/10993/5096/27034
GO:0060068	GO:0060068	vagina development	10	0.653892	1.11153	0.396266	0.768608	0.747786	1612	tags=20%, list=11%, signal=18%	581/558
GO:0031099	GO:0031099	regeneration	177	0.653821	1.49204	0.076087	0.604347	0.587975	612	tags=8%, list=4%, signal=8%	2670/975/4192/84525/928/3162/5111/6657/2621/1026/3725/8751/1051/4814/10413
GO:2001243	GO:2001243	negative regulation of intrinsic apoptotic signaling pathway	92	0.653136	1.39801	0.101533	0.604347	0.587975	1296	tags=18%, list=8%, signal=17%	5478/3315/2023/1191/2907/51079/7494/7417/754/11315/2876/4780/9479/6714/3065/55486/8996
GO:0072182	GO:0072182	regulation of nephron tubule epithelial cell differentiation	12	0.652822	1.12069	0.37422	0.753153	0.732749	612	tags=17%, list=4%, signal=16%	1499/10413
GO:0051346	GO:0051346	negative regulation of hydrolase activity	274	0.652759	1.52216	0.0500894	0.604347	0.587975	579	tags=8%, list=4%, signal=8%	1471/2597/3958/1508/2771/4504/7076/2280/23204/7077/183/1476/302/5037/2621/1410/10972/5918/11315/51129/334/5524
GO:0035809	GO:0035809	regulation of urine volume	22	0.652705	1.24211	0.228175	0.674499	0.656227	638	tags=9%, list=4%, signal=9%	2771/231
GO:0006563	GO:0006563	L-serine metabolic process	12	0.652316	1.11982	0.37422	0.753153	0.732749	670	tags=25%, list=4%, signal=24%	26227/29968/875
GO:2001135	GO:2001135	regulation of endocytic recycling	18	0.65204	1.1935	0.278788	0.703651	0.684588	1151	tags=22%, list=8%, signal=21%	9230/30846/51201/65009
GO:0043405	GO:0043405	regulation of MAP kinase activity	170	0.651919	1.47239	0.076779	0.604347	0.587975	317	tags=4%, list=2%, signal=4%	348/2950/183/9500/6188/7345/6609
GO:0071549	GO:0071549	cellular response to dexamethasone stimulus	25	0.651426	1.24931	0.219802	0.672119	0.65391	160	tags=8%, list=1%, signal=8%	498/5327
GO:2000434	GO:2000434	regulation of protein neddylation	19	0.650955	1.19789	0.279022	0.703651	0.684588	2282	tags=47%, list=15%, signal=40%	2034/10987/84259/2873/6125/10980/10920/51138/50813
GO:0071875	GO:0071875	adrenergic receptor signaling pathway	30	0.650499	1.26673	0.216216	0.668811	0.650692	49	tags=3%, list=0%, signal=3%	2771
GO:2000288	GO:2000288	positive regulation of myoblast proliferation	12	0.650481	1.11667	0.37422	0.753153	0.732749	128	tags=8%, list=1%, signal=8%	1499
GO:0042416	GO:0042416	dopamine biosynthetic process	12	0.650256	1.11628	0.376299	0.753586	0.733171	1995	tags=33%, list=13%, signal=29%	217/11315/55737/2643
GO:0030150	GO:0030150	protein import into mitochondrial matrix	17	0.649823	1.18982	0.275449	0.700733	0.681749	2596	tags=65%, list=17%, signal=54%	10452/10440/100287932/54543/92609/728489/84134/9868/29090/131118/80273
GO:0032612	GO:0032612	interleukin-1 production	97	0.649688	1.40122	0.0965909	0.604347	0.587975	486	tags=7%, list=3%, signal=7%	361/3315/2950/7305/2621/54209/10972
GO:0032652	GO:0032652	regulation of interleukin-1 production	97	0.649688	1.40122	0.0965909	0.604347	0.587975	486	tags=7%, list=3%, signal=7%	361/3315/2950/7305/2621/54209/10972
GO:0051291	GO:0051291	protein heterooligomerization	22	0.649496	1.236	0.234127	0.676318	0.657996	1590	tags=32%, list=10%, signal=29%	4144/6241/6240/11051/83862/2193/7923
GO:0007266	GO:0007266	Rho protein signal transduction	128	0.649127	1.41697	0.0810313	0.604347	0.587975	374	tags=5%, list=2%, signal=5%	348/1072/396/9289/1281/30851
GO:0006646	GO:0006646	phosphatidylethanolamine biosynthetic process	10	0.649103	1.10339	0.408714	0.770934	0.750048	1064	tags=30%, list=7%, signal=28%	376497/5833/1119
GO:0086069	GO:0086069	bundle of His cell to Purkinje myocyte communication	13	0.647739	1.12645	0.349076	0.743249	0.723114	2548	tags=23%, list=17%, signal=19%	29098/29119/3728
GO:0030490	GO:0030490	maturation of SSU-rRNA	52	0.647546	1.32807	0.131783	0.611376	0.594813	1480	tags=15%, list=10%, signal=14%	6217/6208/4809/6227/6202/28987/6234/161424
GO:0002093	GO:0002093	auditory receptor cell morphogenesis	16	0.64722	1.1638	0.301205	0.717383	0.697949	1818	tags=25%, list=12%, signal=22%	6647/9368/23513/286262
GO:0000338	GO:0000338	protein deneddylation	11	0.647203	1.11034	0.397959	0.768988	0.748155	2282	tags=64%, list=15%, signal=54%	10987/1861/2873/10980/10920/51138/50813
GO:0007007	GO:0007007	inner mitochondrial membrane organization	38	0.647153	1.28777	0.19619	0.655862	0.638094	2960	tags=61%, list=19%, signal=49%	51079/440574/27069/125988/10989/26517/400916/25813/8834/79135/6901/10939/26519/9868/790955/4580/65018/90580/55735/29928/84303/26520/79568
GO:0045176	GO:0045176	apical protein localization	15	0.647044	1.14846	0.331288	0.733853	0.713973	307	tags=13%, list=2%, signal=13%	60/378
GO:0097212	GO:0097212	lysosomal membrane organization	13	0.64651	1.12431	0.349076	0.743249	0.723114	1141	tags=31%, list=7%, signal=29%	4504/55353/7805/5119
GO:1904874	GO:1904874	positive regulation of telomerase RNA localization to Cajal body	14	0.646437	1.13823	0.356415	0.746425	0.726203	1095	tags=50%, list=7%, signal=46%	7203/10576/10575/22948/55505/10694/10574
GO:0035767	GO:0035767	endothelial cell chemotaxis	26	0.646427	1.23642	0.225933	0.674289	0.656021	33	tags=8%, list=0%, signal=8%	7114/3315
GO:0072528	GO:0072528	pyrimidine-containing compound biosynthetic process	32	0.646116	1.26784	0.215534	0.668811	0.650692	2077	tags=22%, list=14%, signal=19%	4831/51727/4830/4832/1854/9519/5631
GO:0010573	GO:0010573	vascular endothelial growth factor production	41	0.645999	1.28617	0.185547	0.64727	0.629735	634	tags=12%, list=4%, signal=12%	361/57447/9289/468/1545
GO:0035020	GO:0035020	regulation of Rac protein signal transduction	22	0.645886	1.22914	0.240079	0.678647	0.660262	96	tags=9%, list=1%, signal=9%	199731/11337
GO:0006940	GO:0006940	regulation of smooth muscle contraction	61	0.645453	1.34359	0.129741	0.611324	0.594763	600	tags=7%, list=4%, signal=6%	477/6647/94103/18
GO:0010829	GO:0010829	negative regulation of glucose transmembrane transport	19	0.645411	1.18769	0.283096	0.708205	0.689019	513	tags=11%, list=3%, signal=10%	2171/8682
GO:0007144	GO:0007144	female meiosis I	11	0.645269	1.10702	0.402041	0.768988	0.748155	4154	tags=55%, list=27%, signal=40%	7314/6790/994/10403/9319/26271
GO:0010989	GO:0010989	negative regulation of low-density lipoprotein particle clearance	12	0.644966	1.1072	0.390852	0.764739	0.744022	1050	tags=17%, list=7%, signal=16%	8570/407019
GO:0014823	GO:0014823	response to activity	67	0.644654	1.35956	0.120316	0.605658	0.58925	1579	tags=16%, list=10%, signal=15%	498/183/7384/284207/5019/3033/983/2730/2729/1284/252995
GO:0001935	GO:0001935	endothelial cell proliferation	162	0.644473	1.45744	0.0807339	0.604347	0.587975	269	tags=4%, list=2%, signal=4%	348/498/4323/6678/4192/3162/56005
GO:0022010	GO:0022010	central nervous system myelination	23	0.644249	1.22528	0.244489	0.681978	0.663502	420	tags=17%, list=3%, signal=17%	5354/1191/3400/3766
GO:0032291	GO:0032291	axon ensheathment in central nervous system	23	0.644249	1.22528	0.244489	0.681978	0.663502	420	tags=17%, list=3%, signal=17%	5354/1191/3400/3766
GO:0014075	GO:0014075	response to amine	43	0.644235	1.29734	0.176245	0.644156	0.626705	995	tags=12%, list=6%, signal=11%	1728/808/6647/84152/983
GO:0035036	GO:0035036	sperm-egg recognition	39	0.644129	1.28428	0.197697	0.655862	0.638094	1439	tags=26%, list=9%, signal=23%	226/928/7203/7417/10576/10575/22948/10694/10574/2350
GO:0006167	GO:0006167	AMP biosynthetic process	11	0.644126	1.10506	0.402041	0.768988	0.748155	3499	tags=64%, list=23%, signal=49%	353/2618/5471/5634/471/100/132
GO:0033238	GO:0033238	regulation of cellular amine metabolic process	29	0.643824	1.24126	0.231068	0.676318	0.657996	1021	tags=24%, list=7%, signal=23%	217/11315/23657/18/10295/25953/55737
GO:0030004	GO:0030004	cellular monovalent inorganic cation homeostasis	107	0.643736	1.4093	0.0920578	0.604347	0.587975	787	tags=14%, list=5%, signal=13%	482/477/481/506/183/476/9114/527/5538/526/483/51606/8992/23557/55858
GO:0071621	GO:0071621	granulocyte chemotaxis	104	0.643471	1.40242	0.0943739	0.604347	0.587975	176	tags=3%, list=1%, signal=3%	3958/5478/4192
GO:0010664	GO:0010664	negative regulation of striated muscle cell apoptotic process	25	0.642467	1.23213	0.227723	0.674289	0.656021	1760	tags=32%, list=11%, signal=28%	4192/5863/9531/4780/8996/23408/9474/406991
GO:0001936	GO:0001936	regulation of endothelial cell proliferation	147	0.642402	1.43222	0.0818182	0.604347	0.587975	269	tags=4%, list=2%, signal=4%	348/498/6678/4192/3162/56005
GO:0036363	GO:0036363	transforming growth factor beta activation	10	0.642306	1.09183	0.414938	0.771155	0.750264	2560	tags=40%, list=17%, signal=33%	3326/3696/4054/5045
GO:1904851	GO:1904851	positive regulation of establishment of protein localization to telomere	10	0.642158	1.09158	0.414938	0.771155	0.750264	1095	tags=60%, list=7%, signal=56%	7203/10576/10575/22948/10694/10574
GO:0019229	GO:0019229	regulation of vasoconstriction	63	0.642049	1.34	0.126253	0.606897	0.590456	130	tags=3%, list=1%, signal=3%	477/183
GO:0009713	GO:0009713	catechol-containing compound biosynthetic process	19	0.641757	1.18097	0.287169	0.709574	0.690351	1995	tags=21%, list=13%, signal=18%	217/11315/55737/2643
GO:0042423	GO:0042423	catecholamine biosynthetic process	19	0.641757	1.18097	0.287169	0.709574	0.690351	1995	tags=21%, list=13%, signal=18%	217/11315/55737/2643
GO:0033625	GO:0033625	positive regulation of integrin activation	11	0.641594	1.10072	0.406122	0.769211	0.748373	1053	tags=18%, list=7%, signal=17%	5908/6714
GO:0008625	GO:0008625	extrinsic apoptotic signaling pathway via death domain receptors	80	0.641348	1.37235	0.125	0.606897	0.590456	887	tags=14%, list=6%, signal=13%	3958/11337/3162/64114/8682/11315/7132/9531/2876/572/581
GO:0015844	GO:0015844	monoamine transport	78	0.64124	1.37252	0.128906	0.611265	0.594706	600	tags=8%, list=4%, signal=7%	60/2550/183/6392/11315/18
GO:1902110	GO:1902110	positive regulation of mitochondrial membrane permeability involved in apoptotic process	36	0.641042	1.26407	0.206501	0.664477	0.646476	934	tags=19%, list=6%, signal=18%	291/292/7417/10449/581/400916/666
GO:0032892	GO:0032892	positive regulation of organic acid transport	44	0.640678	1.28768	0.174081	0.643479	0.626046	1524	tags=16%, list=10%, signal=14%	23204/2550/183/18/10991/6529/3688
GO:0042177	GO:0042177	negative regulation of protein catabolic process	102	0.640457	1.3937	0.0983607	0.604347	0.587975	535	tags=12%, list=3%, signal=11%	1471/7076/1728/7077/6386/302/55353/10755/5476/3326/11345/11315
GO:0006704	GO:0006704	glucocorticoid biosynthetic process	12	0.640322	1.09923	0.405405	0.768988	0.748155	172	tags=8%, list=1%, signal=8%	476
GO:0032368	GO:0032368	regulation of lipid transport	131	0.640281	1.40474	0.0836364	0.604347	0.587975	558	tags=8%, list=4%, signal=7%	348/1622/5360/183/302/55754/54209/55004/51128/6342
GO:0016226	GO:0016226	iron-sulfur cluster assembly	28	0.640074	1.22948	0.239686	0.678647	0.660262	2305	tags=43%, list=15%, signal=36%	10539/23479/552900/81689/57019/388962/51027/51647/51218/4706/112812/84191
GO:0031163	GO:0031163	metallo-sulfur cluster assembly	28	0.640074	1.22948	0.239686	0.678647	0.660262	2305	tags=43%, list=15%, signal=36%	10539/23479/552900/81689/57019/388962/51027/51647/51218/4706/112812/84191
GO:0061912	GO:0061912	selective autophagy	78	0.639782	1.3694	0.132812	0.611376	0.594813	883	tags=13%, list=6%, signal=12%	291/8878/292/26353/23710/51368/2548/9531/54543/11331
GO:0010803	GO:0010803	regulation of tumor necrosis factor-mediated signaling pathway	43	0.639744	1.28829	0.181992	0.644904	0.627433	2196	tags=28%, list=14%, signal=24%	2950/2621/56928/7132/7805/407019/5516/8996/3551/51588/5771/29108
GO:0042407	GO:0042407	cristae formation	18	0.639504	1.17055	0.294949	0.715952	0.696556	2885	tags=67%, list=19%, signal=54%	440574/125988/10989/400916/25813/79135/6901/10939/790955/65018/55735/84303
GO:0034969	GO:0034969	histone arginine methylation	12	0.639452	1.09773	0.405405	0.768988	0.748155	714	tags=17%, list=5%, signal=16%	3276/1207
GO:0006213	GO:0006213	pyrimidine nucleoside metabolic process	13	0.639004	1.11126	0.371663	0.751643	0.73128	2168	tags=31%, list=14%, signal=26%	2079/51251/7083/81602
GO:0015808	GO:0015808	L-alanine transport	11	0.638641	1.09565	0.414286	0.771155	0.750264	1387	tags=27%, list=9%, signal=25%	6520/10991/94081
GO:1904948	GO:1904948	midbrain dopaminergic neuron differentiation	16	0.638459	1.14805	0.321285	0.729053	0.709303	128	tags=6%, list=1%, signal=6%	1499
GO:0048147	GO:0048147	negative regulation of fibroblast proliferation	30	0.638314	1.243	0.23166	0.676318	0.657996	887	tags=13%, list=6%, signal=13%	2950/10437/11314/581
GO:0009062	GO:0009062	fatty acid catabolic process	98	0.637831	1.37863	0.109023	0.604347	0.587975	2890	tags=40%, list=19%, signal=33%	1891/33/3032/2108/1666/1384/2109/10449/6342/1632/3712/35/3295/3033/23417/37/56898/84693/2110/549/39/10455/51/34/5826/1374/5467/83752/171586/38/9663/219743/1376/254552/5191/23659/390916/55862/3030
GO:0033504	GO:0033504	floor plate development	11	0.63778	1.09418	0.414286	0.771155	0.750264	566	tags=9%, list=4%, signal=9%	25776
GO:0018958	GO:0018958	phenol-containing compound metabolic process	95	0.637668	1.37417	0.115094	0.605658	0.58925	1021	tags=11%, list=7%, signal=10%	1508/1652/2034/217/10755/11315/23657/18/25953/55737
GO:2000291	GO:2000291	regulation of myoblast proliferation	17	0.637599	1.16744	0.287425	0.709933	0.690701	128	tags=6%, list=1%, signal=6%	1499
GO:0045823	GO:0045823	positive regulation of heart contraction	37	0.637574	1.26423	0.204934	0.662927	0.644968	172	tags=5%, list=1%, signal=5%	477/476
GO:0045048	GO:0045048	protein insertion into ER membrane	22	0.637443	1.21307	0.257937	0.687652	0.669023	3177	tags=64%, list=21%, signal=51%	51398/83460/10328/56851/284361/7917/51608/7485/29927/8266/133022/6449/819/439
GO:0002931	GO:0002931	response to ischemia	52	0.637393	1.30725	0.141473	0.615658	0.598979	1296	tags=17%, list=8%, signal=16%	8878/1728/7345/54209/1435/10519/1827/23417/8996
GO:0050871	GO:0050871	positive regulation of B cell activation	80	0.637234	1.36355	0.130859	0.611376	0.594813	954	tags=9%, list=6%, signal=8%	975/4323/7494/1026/572/10459/55122
GO:0036158	GO:0036158	outer dynein arm assembly	22	0.637226	1.21266	0.257937	0.687652	0.669023	223	tags=5%, list=1%, signal=4%	388389
GO:0086010	GO:0086010	membrane depolarization during action potential	35	0.636491	1.25493	0.222649	0.674195	0.65593	39	tags=3%, list=0%, signal=3%	477
GO:0070266	GO:0070266	necroptotic process	42	0.63642	1.27786	0.197674	0.655862	0.638094	25	tags=2%, list=0%, signal=2%	291
GO:0010574	GO:0010574	regulation of vascular endothelial growth factor production	37	0.636348	1.26179	0.210626	0.665807	0.64777	634	tags=11%, list=4%, signal=10%	361/57447/468/1545
GO:0050769	GO:0050769	positive regulation of neurogenesis	221	0.636069	1.47461	0.068662	0.604347	0.587975	176	tags=2%, list=1%, signal=2%	2670/79006/1499/4192
GO:0031345	GO:0031345	negative regulation of cell projection organization	178	0.635976	1.4482	0.0834846	0.604347	0.587975	329	tags=5%, list=2%, signal=5%	2670/348/7431/4504/81618/3397/5376/27124/2665
GO:0005980	GO:0005980	glycogen catabolic process	14	0.635786	1.11947	0.364562	0.751643	0.73128	2407	tags=50%, list=16%, signal=42%	5213/23710/2548/5837/5261/55276/178
GO:0009251	GO:0009251	glucan catabolic process	14	0.635786	1.11947	0.364562	0.751643	0.73128	2407	tags=50%, list=16%, signal=42%	5213/23710/2548/5837/5261/55276/178
GO:0000727	GO:0000727	double-strand break repair via break-induced replication	12	0.63574	1.09136	0.4158	0.771155	0.750264	3603	tags=58%, list=23%, signal=45%	84296/4172/4174/4176/80198/4175/157777
GO:0006220	GO:0006220	pyrimidine nucleotide metabolic process	47	0.635697	1.28373	0.167954	0.63703	0.619773	2863	tags=32%, list=19%, signal=26%	4831/51727/50808/4830/4832/1854/79077/6996/9519/5631/5169/56953/7298/957/56474
GO:1902686	GO:1902686	mitochondrial outer membrane permeabilization involved in programmed cell death	38	0.635657	1.26489	0.217143	0.669386	0.651252	934	tags=18%, list=6%, signal=17%	291/292/7417/10449/581/400916/666
GO:0070527	GO:0070527	platelet aggregation	67	0.635485	1.34022	0.130178	0.611324	0.594763	928	tags=13%, list=6%, signal=13%	5478/3315/60/928/23657/18/10627/2778/1192
GO:0000054	GO:0000054	ribosomal subunit export from nucleus	15	0.635188	1.12741	0.353783	0.745447	0.725252	133	tags=13%, list=1%, signal=13%	6209/5901
GO:0033750	GO:0033750	ribosome localization	15	0.635188	1.12741	0.353783	0.745447	0.725252	133	tags=13%, list=1%, signal=13%	6209/5901
GO:0098780	GO:0098780	response to mitochondrial depolarisation	19	0.634769	1.16811	0.295316	0.715952	0.696556	30	tags=5%, list=0%, signal=5%	8878
GO:0070203	GO:0070203	regulation of establishment of protein localization to telomere	11	0.634659	1.08882	0.420408	0.772507	0.751579	1095	tags=55%, list=7%, signal=51%	7203/10576/10575/22948/10694/10574
GO:0006972	GO:0006972	hyperosmotic response	28	0.634561	1.2189	0.24558	0.682792	0.664295	638	tags=11%, list=4%, signal=10%	361/80303/231
GO:0001767	GO:0001767	establishment of lymphocyte polarity	13	0.634393	1.10324	0.37577	0.753586	0.733171	1548	tags=23%, list=10%, signal=21%	2934/23513/81609
GO:0046039	GO:0046039	GTP metabolic process	23	0.63439	1.20653	0.258517	0.688044	0.669404	1798	tags=30%, list=12%, signal=27%	4831/5901/50808/4830/4832/3615/23433
GO:0019216	GO:0019216	regulation of lipid metabolic process	318	0.634254	1.49271	0.057554	0.604347	0.587975	501	tags=5%, list=3%, signal=5%	348/5660/975/2171/476/10577/33/376497/8611/6647/60481/58526/94103/54209/55004/3490/998
GO:0035437	GO:0035437	maintenance of protein localization in endoplasmic reticulum	12	0.634217	1.08875	0.4158	0.771155	0.750264	1365	tags=50%, list=9%, signal=46%	3309/11079/81573/8733/10945/3638
GO:0010667	GO:0010667	negative regulation of cardiac muscle cell apoptotic process	23	0.634163	1.20609	0.258517	0.688044	0.669404	1760	tags=30%, list=11%, signal=27%	4192/5863/4780/8996/23408/9474/406991
GO:0031638	GO:0031638	zymogen activation	58	0.633927	1.30277	0.145709	0.618159	0.601412	495	tags=12%, list=3%, signal=12%	6281/2023/4323/1514/5327/302/1512
GO:0000731	GO:0000731	DNA synthesis involved in DNA repair	38	0.633495	1.26059	0.219048	0.670704	0.652534	2562	tags=29%, list=17%, signal=24%	7415/5111/6240/9768/10459/25898/5425/11277/26073/22890/57804
GO:0030888	GO:0030888	regulation of B cell proliferation	64	0.63336	1.32961	0.135189	0.612572	0.595977	394	tags=5%, list=3%, signal=5%	975/7305/1026
GO:0043368	GO:0043368	positive T cell selection	33	0.633358	1.23865	0.240705	0.678647	0.660262	58	tags=3%, list=0%, signal=3%	1514
GO:0014902	GO:0014902	myotube differentiation	116	0.633118	1.38292	0.0940959	0.604347	0.587975	1873	tags=19%, list=12%, signal=17%	975/4323/928/58/23646/7494/30846/2876/55909/1760/6608/9518/3479/1827/10211/57486/89/3688/824/64855/9149/26509
GO:0000422	GO:0000422	autophagy of mitochondrion	87	0.633061	1.3583	0.12476	0.606897	0.590456	535	tags=9%, list=3%, signal=9%	291/8878/292/11337/84557/11345/23710/11315
GO:0061726	GO:0061726	mitochondrion disassembly	87	0.633061	1.3583	0.12476	0.606897	0.590456	535	tags=9%, list=3%, signal=9%	291/8878/292/11337/84557/11345/23710/11315
GO:0055067	GO:0055067	monovalent inorganic cation homeostasis	149	0.632423	1.41193	0.0856102	0.604347	0.587975	787	tags=12%, list=5%, signal=12%	482/477/481/506/2771/183/476/9114/527/5538/526/483/3766/51606/8992/56996/23557/55858
GO:0061548	GO:0061548	ganglion development	15	0.632402	1.12247	0.353783	0.745447	0.725252	1204	tags=20%, list=8%, signal=18%	1499/1545/10381
GO:1904706	GO:1904706	negative regulation of vascular associated smooth muscle cell proliferation	30	0.632062	1.23082	0.245174	0.682764	0.664268	627	tags=13%, list=4%, signal=13%	57447/3162/1026/25817
GO:0070202	GO:0070202	regulation of establishment of protein localization to chromosome	12	0.632035	1.085	0.417879	0.771886	0.750975	1095	tags=50%, list=7%, signal=46%	7203/10576/10575/22948/10694/10574
GO:0002829	GO:0002829	negative regulation of type 2 immune response	10	0.631749	1.07389	0.423237	0.773543	0.752587	280	tags=10%, list=2%, signal=10%	80762
GO:0002088	GO:0002088	lens development in camera-type eye	77	0.631602	1.35409	0.133981	0.612572	0.595977	865	tags=10%, list=6%, signal=10%	7431/1499/1410/11145/468/23657/4094/90780
GO:0070200	GO:0070200	establishment of protein localization to telomere	15	0.631337	1.12058	0.353783	0.745447	0.725252	1269	tags=47%, list=8%, signal=43%	7203/10576/10575/22948/10694/10574/79035
GO:0071605	GO:0071605	monocyte chemotactic protein-1 production	19	0.631084	1.16132	0.303462	0.718179	0.698723	436	tags=11%, list=3%, signal=10%	2950/58515
GO:0071637	GO:0071637	regulation of monocyte chemotactic protein-1 production	19	0.631084	1.16132	0.303462	0.718179	0.698723	436	tags=11%, list=3%, signal=10%	2950/58515
GO:0009070	GO:0009070	serine family amino acid biosynthetic process	18	0.631081	1.15513	0.307071	0.720465	0.700947	670	tags=17%, list=4%, signal=16%	26227/29968/875
GO:0072329	GO:0072329	monocarboxylic acid catabolic process	115	0.630805	1.37968	0.0970696	0.604347	0.587975	2890	tags=36%, list=19%, signal=29%	10327/1891/33/3032/2108/1666/1384/2109/10449/6342/1632/3712/35/6652/3295/3033/23417/37/56898/84693/2110/549/39/10455/51/34/5826/1374/5467/83752/171586/38/9663/219743/1376/254552/5191/23659/390916/55862/3030
GO:0044247	GO:0044247	cellular polysaccharide catabolic process	15	0.630526	1.11914	0.353783	0.745447	0.725252	2407	tags=47%, list=16%, signal=39%	5213/23710/2548/5837/5261/55276/178
GO:0033762	GO:0033762	response to glucagon	20	0.630446	1.17297	0.282258	0.708073	0.68889	496	tags=10%, list=3%, signal=10%	1537/1036
GO:0010594	GO:0010594	regulation of endothelial cell migration	184	0.629391	1.43528	0.0882883	0.604347	0.587975	207	tags=4%, list=1%, signal=4%	348/7114/3315/498/506/183/6678/3162
GO:0050820	GO:0050820	positive regulation of coagulation	29	0.629133	1.21294	0.252427	0.686108	0.667521	2071	tags=28%, list=13%, signal=24%	5327/7001/4780/2152/6484/11117/7391/10855
GO:1903524	GO:1903524	positive regulation of blood circulation	38	0.628866	1.25138	0.222857	0.674195	0.65593	172	tags=5%, list=1%, signal=5%	477/476
GO:0086009	GO:0086009	membrane repolarization	47	0.62851	1.26922	0.177606	0.644156	0.626705	389	tags=11%, list=3%, signal=10%	482/477/481/476/483
GO:0000272	GO:0000272	polysaccharide catabolic process	17	0.628467	1.15072	0.301397	0.717383	0.697949	2407	tags=41%, list=16%, signal=35%	5213/23710/2548/5837/5261/55276/178
GO:1905522	GO:1905522	negative regulation of macrophage migration	13	0.628459	1.09292	0.396304	0.768608	0.747786	135	tags=8%, list=1%, signal=8%	1652
GO:0034764	GO:0034764	positive regulation of transmembrane transport	223	0.628365	1.45166	0.0795053	0.604347	0.587975	976	tags=10%, list=6%, signal=10%	7114/5354/482/481/23204/183/808/5348/6506/9368/483/54209/219527/4697/2631/10063/581/4780/2946/805/187/486/3479
GO:1905954	GO:1905954	positive regulation of lipid localization	103	0.628047	1.36784	0.111314	0.604347	0.587975	417	tags=6%, list=3%, signal=6%	348/1622/5360/302/55754/54209
GO:0015937	GO:0015937	coenzyme A biosynthetic process	11	0.628046	1.07748	0.434694	0.778894	0.757794	1025	tags=18%, list=7%, signal=17%	79877/80347
GO:0046348	GO:0046348	amino sugar catabolic process	12	0.627795	1.07772	0.430353	0.776597	0.755558	4299	tags=67%, list=28%, signal=48%	5973/51005/10007/80896/4245/216/1486/132789
GO:2001236	GO:2001236	regulation of extrinsic apoptotic signaling pathway	146	0.627731	1.39536	0.0877514	0.604347	0.587975	1296	tags=14%, list=8%, signal=13%	3958/2950/183/81618/3162/5518/7001/64114/4055/8682/11315/10413/2876/3479/2260/6714/2730/2729/2923/1495/8996
GO:0045672	GO:0045672	positive regulation of osteoclast differentiation	24	0.627644	1.19504	0.276	0.701423	0.68242	522	tags=12%, list=3%, signal=12%	7305/54209/1435
GO:0071218	GO:0071218	cellular response to misfolded protein	22	0.627236	1.19364	0.27381	0.698866	0.679933	1648	tags=41%, list=11%, signal=37%	7415/6048/55122/1861/55658/550/23753/7917/79139
GO:0032782	GO:0032782	bile acid secretion	10	0.626181	1.06442	0.43361	0.778018	0.756941	357	tags=10%, list=2%, signal=10%	9368
GO:0035794	GO:0035794	positive regulation of mitochondrial membrane permeability	41	0.625241	1.24484	0.230469	0.675327	0.657032	934	tags=17%, list=6%, signal=16%	291/292/7417/10449/581/400916/666
GO:0032527	GO:0032527	protein exit from endoplasmic reticulum	42	0.625163	1.25526	0.22093	0.672538	0.654318	1962	tags=33%, list=13%, signal=29%	975/7415/10952/55754/51128/81502/10134/550/3638/7327/79139/55829/29098/92305
GO:0002028	GO:0002028	regulation of sodium ion transport	87	0.625152	1.34133	0.142035	0.615658	0.598979	987	tags=15%, list=6%, signal=14%	482/477/481/476/5348/9368/483/1760/6640/6324/2040/486/53826
GO:1903421	GO:1903421	regulation of synaptic vesicle recycling	20	0.625062	1.16296	0.292339	0.715245	0.695869	137	tags=10%, list=1%, signal=10%	1173/808
GO:0006942	GO:0006942	regulation of striated muscle contraction	87	0.624776	1.34052	0.142035	0.615658	0.598979	194	tags=6%, list=1%, signal=6%	477/481/808/476/7140
GO:0019395	GO:0019395	fatty acid oxidation	106	0.624734	1.36554	0.108499	0.604347	0.587975	2283	tags=30%, list=15%, signal=26%	1891/33/3032/2108/1666/1384/2109/10449/6342/1632/3712/35/127/128/3295/3033/23417/37/56898/2110/5447/549/39/10455/51/34/5826/1374/51094/5467/83752/38
GO:2001233	GO:2001233	regulation of apoptotic signaling pathway	347	0.624531	1.48491	0.0637168	0.604347	0.587975	1296	tags=17%, list=8%, signal=16%	3958/291/5478/3315/2950/2023/2771/292/1984/1191/2907/1499/183/9500/10399/51079/81618/6188/3162/4150/5518/6647/7001/27069/64114/7494/9368/4055/7417/54209/7314/1512/754/8682/11315/10449/10413/2876/572/3190/10961/581/10134/4780/666/9479/3479/2260/407019/6714/2730/6421/2729/2923/201163/3065/1495/55486/8996
GO:0097428	GO:0097428	protein maturation by iron-sulfur cluster transfer	14	0.624498	1.0996	0.374745	0.753153	0.732749	2305	tags=50%, list=15%, signal=43%	10539/552900/81689/388962/51647/51218/84191
GO:1902916	GO:1902916	positive regulation of protein polyubiquitination	16	0.623959	1.12197	0.343373	0.740713	0.720647	616	tags=12%, list=4%, signal=12%	11337/7334
GO:0071385	GO:0071385	cellular response to glucocorticoid stimulus	53	0.623836	1.28477	0.163386	0.634729	0.617534	160	tags=6%, list=1%, signal=6%	4537/498/5327
GO:0140115	GO:0140115	export across plasma membrane	69	0.623807	1.32181	0.142857	0.615658	0.598979	389	tags=12%, list=3%, signal=11%	482/477/481/808/476/5348/376497/483
GO:1902108	GO:1902108	regulation of mitochondrial membrane permeability involved in apoptotic process	41	0.622903	1.24019	0.234375	0.676318	0.657996	1296	tags=22%, list=8%, signal=20%	291/292/7417/10449/581/400916/666/2729/8996
GO:0010001	GO:0010001	glial cell differentiation	217	0.622826	1.43886	0.0831858	0.604347	0.587975	491	tags=9%, list=3%, signal=9%	2670/7431/5354/79006/4504/26227/1191/712/1499/4192/9283/2817/6647/3400/6657/54209/3766/3691/116448/163175
GO:0006084	GO:0006084	acetyl-CoA metabolic process	32	0.622665	1.22182	0.248544	0.684509	0.665965	2668	tags=50%, list=17%, signal=41%	3157/5162/8050/25874/23417/84532/4598/10654/1738/5160/55902/1743/38/51166/1737/254552
GO:0000038	GO:0000038	very long-chain fatty acid metabolic process	31	0.622644	1.21917	0.253846	0.686773	0.668167	1899	tags=32%, list=12%, signal=28%	23205/60481/641371/51495/3295/54898/64834/9200/51/5826
GO:0051293	GO:0051293	establishment of spindle localization	49	0.622611	1.26269	0.179537	0.644692	0.627227	14	tags=2%, list=0%, signal=2%	1072
GO:0032400	GO:0032400	melanosome localization	24	0.622443	1.18514	0.292	0.715245	0.695869	1972	tags=33%, list=13%, signal=29%	9230/5861/10540/55686/388552/65082/84100/8766
GO:0032401	GO:0032401	establishment of melanosome localization	22	0.622205	1.18407	0.281746	0.707065	0.68791	1972	tags=32%, list=13%, signal=28%	9230/5861/10540/55686/388552/84100/8766
GO:1901021	GO:1901021	positive regulation of calcium ion transmembrane transporter activity	43	0.622179	1.25292	0.216475	0.668811	0.650692	1423	tags=19%, list=9%, signal=17%	481/808/2631/2946/805/9446/81671/5534
GO:0051875	GO:0051875	pigment granule localization	25	0.621741	1.19238	0.269307	0.696832	0.677954	1972	tags=32%, list=13%, signal=28%	9230/5861/10540/55686/388552/65082/84100/8766
GO:0007339	GO:0007339	binding of sperm to zona pellucida	31	0.621616	1.21715	0.253846	0.686773	0.668167	1095	tags=26%, list=7%, signal=24%	226/7203/7417/10576/10575/22948/10694/10574
GO:0035672	GO:0035672	oligopeptide transmembrane transport	14	0.621603	1.0945	0.384929	0.759347	0.738775	1290	tags=21%, list=8%, signal=20%	51629/23657/6565
GO:0031329	GO:0031329	regulation of cellular catabolic process	738	0.621565	1.52875	0.0235351	0.524769	0.510553	535	tags=6%, list=3%, signal=6%	2670/348/1471/2597/7431/5660/1915/291/3315/292/4504/7076/1191/11337/7077/340371/58476/10399/7415/9114/3162/6386/527/302/26353/11180/7345/991/23589/526/6048/57060/94103/6923/54209/10755/5476/3326/51606/8570/23640/27131/79142/11315
GO:0051905	GO:0051905	establishment of pigment granule localization	23	0.62147	1.18195	0.292585	0.715245	0.695869	1972	tags=30%, list=13%, signal=27%	9230/5861/10540/55686/388552/84100/8766
GO:0044065	GO:0044065	regulation of respiratory system process	14	0.621415	1.09417	0.384929	0.759347	0.738775	39	tags=7%, list=0%, signal=7%	477
GO:0009226	GO:0009226	nucleotide-sugar biosynthetic process	19	0.621303	1.14333	0.321792	0.729053	0.709303	1479	tags=32%, list=10%, signal=29%	5372/91373/51005/4351/54187/10007
GO:0072337	GO:0072337	modified amino acid transport	34	0.621024	1.20933	0.25731	0.68741	0.668787	763	tags=18%, list=5%, signal=17%	6535/9368/51629/23657/4257/788
GO:0090208	GO:0090208	positive regulation of triglyceride metabolic process	22	0.620923	1.18163	0.287698	0.710062	0.690826	1411	tags=18%, list=9%, signal=17%	376497/7376/949/255919
GO:0033673	GO:0033673	negative regulation of kinase activity	216	0.620747	1.43234	0.0852575	0.604347	0.587975	440	tags=6%, list=3%, signal=5%	348/5478/3315/2950/55450/183/10399/7345/6609/11142/1026/84335
GO:0033002	GO:0033002	muscle cell proliferation	209	0.620519	1.4275	0.0858676	0.604347	0.587975	411	tags=4%, list=3%, signal=4%	348/2771/57447/1499/183/3162/1026/3725
GO:0002181	GO:0002181	cytoplasmic translation	143	0.620099	1.38091	0.0942029	0.604347	0.587975	731	tags=34%, list=5%, signal=32%	6175/6187/6133/6171/6137/6209/6217/6208/6224/6176/6159/6230/6134/6156/11224/6155/6141/6235/6233/6128/6139/6210/10399/2197/6193/6218/6228/6188/7555/6142/6222/1973/6170/8665/6161/6122/3921/6136/6143/6232/6191/6168/6227/8662/6138/6173/6129/6146
GO:0050708	GO:0050708	regulation of protein secretion	225	0.619832	1.43138	0.0865724	0.604347	0.587975	1059	tags=9%, list=7%, signal=8%	348/5478/2746/4826/54209/27230/10972/5213/84300/5066/18/572/10961/5019/79971/25874/3033/3479/55737/10312
GO:0002638	GO:0002638	negative regulation of immunoglobulin production	11	0.619597	1.06298	0.44898	0.783357	0.762135	1483	tags=18%, list=10%, signal=16%	80762/2213
GO:0035308	GO:0035308	negative regulation of protein dephosphorylation	32	0.619468	1.21555	0.248544	0.684509	0.665965	88	tags=9%, list=1%, signal=9%	3958/2771/2280
GO:1904814	GO:1904814	regulation of protein localization to chromosome, telomeric region	14	0.619329	1.0905	0.399185	0.768988	0.748155	1120	tags=50%, list=7%, signal=46%	7203/10576/10575/22948/10694/10574/9555
GO:0043254	GO:0043254	regulation of protein-containing complex assembly	373	0.619303	1.47257	0.0736086	0.604347	0.587975	504	tags=7%, list=3%, signal=7%	2670/348/7114/3958/389/1191/3309/10399/3312/7415/6188/5908/2934/23406/10552/3931/27124/10094/7417/54209/10093/1410/55845/998/51128
GO:0060572	GO:0060572	morphogenesis of an epithelial bud	15	0.619277	1.09917	0.378323	0.753586	0.733171	1929	tags=27%, list=13%, signal=23%	1499/23213/25928/9241
GO:0003009	GO:0003009	skeletal muscle contraction	38	0.619216	1.23218	0.230476	0.675327	0.657032	1415	tags=21%, list=9%, signal=19%	7140/7136/7125/2548/1760/2946/9446/89
GO:0006929	GO:0006929	substrate-dependent cell migration	26	0.619184	1.18431	0.278978	0.703651	0.684588	701	tags=12%, list=5%, signal=11%	506/6386/9270
GO:0140053	GO:0140053	mitochondrial gene expression	157	0.618467	1.39382	0.0917431	0.604347	0.587975	3355	tags=53%, list=22%, signal=42%	63875/64968/54460/4701/9553/84300/84545/10573/55168/118487/65993/116541/78988/400916/7284/51081/122704/51264/28977/51253/84275/6182/11222/64981/28973/51069/26164/124995/64983/10884/6150/51650/64928/708/10128/51649/55052/26995/84769/3035/7019/64951/51021/7818/51023/51318/65003/63931/65005/85476/84311/29088/6183/64432/3396/65080/28957/60488/25821/92170/26589/219927/57215/9801/128308/64949/51373/101…
GO:0140467	GO:0140467	integrated stress response signaling	40	0.618428	1.23483	0.235521	0.676548	0.65822	1339	tags=25%, list=9%, signal=23%	3309/3725/468/1051/4094/4780/666/3726/55509/1965
GO:0018216	GO:0018216	peptidyl-arginine methylation	17	0.618181	1.13188	0.321357	0.729053	0.709303	2992	tags=35%, list=19%, signal=28%	3276/1207/3275/124512/55471/55352
GO:0042129	GO:0042129	regulation of T cell proliferation	155	0.618103	1.39226	0.0875912	0.604347	0.587975	560	tags=5%, list=4%, signal=5%	3958/975/1499/3485/6188/80762/58515/1051
GO:0007130	GO:0007130	synaptonemal complex assembly	19	0.617993	1.13723	0.321792	0.729053	0.709303	3276	tags=26%, list=21%, signal=21%	10919/10609/7917/256126/100130958
GO:0001768	GO:0001768	establishment of T cell polarity	12	0.617626	1.06026	0.451143	0.784894	0.763631	1349	tags=17%, list=9%, signal=15%	2934/23513
GO:0051962	GO:0051962	positive regulation of nervous system development	267	0.617352	1.42961	0.0751342	0.604347	0.587975	176	tags=1%, list=1%, signal=2%	2670/79006/1499/4192
GO:0051205	GO:0051205	protein insertion into membrane	60	0.617034	1.27485	0.159274	0.634427	0.61724	3177	tags=52%, list=21%, signal=41%	100188893/51079/51398/10452/83460/56993/10328/56851/284361/26517/54543/581/25813/7917/51608/7485/26519/9868/4580/617/90580/29927/29928/8266/133022/6449/26520/79568/819/5018/439
GO:0072348	GO:0072348	sulfur compound transport	55	0.616884	1.26548	0.164683	0.634729	0.617534	741	tags=16%, list=5%, signal=16%	376497/1468/6506/9368/51629/8402/23657/6538/4257
GO:0015800	GO:0015800	acidic amino acid transport	63	0.616844	1.2874	0.160321	0.634729	0.617534	849	tags=16%, list=6%, signal=15%	477/23204/2550/6506/9368/3766/10755/23657/18/11230
GO:0043576	GO:0043576	regulation of respiratory gaseous exchange	21	0.616782	1.16359	0.302372	0.717862	0.698415	39	tags=5%, list=0%, signal=5%	477
GO:1903035	GO:1903035	negative regulation of response to wounding	84	0.616456	1.32254	0.154876	0.629808	0.612746	233	tags=6%, list=2%, signal=6%	348/5327/4192/928/302
GO:0060099	GO:0060099	regulation of phagocytosis, engulfment	15	0.61619	1.09369	0.378323	0.753586	0.733171	808	tags=20%, list=5%, signal=19%	11031/54209/11314
GO:1905153	GO:1905153	regulation of membrane invagination	15	0.61619	1.09369	0.378323	0.753586	0.733171	808	tags=20%, list=5%, signal=19%	11031/54209/11314
GO:1990000	GO:1990000	amyloid fibril formation	34	0.616011	1.19957	0.274854	0.700173	0.681205	456	tags=24%, list=3%, signal=23%	348/2280/1191/2934/5204/54209/7411/1410
GO:0050433	GO:0050433	regulation of catecholamine secretion	51	0.615908	1.25937	0.179884	0.644692	0.627227	600	tags=8%, list=4%, signal=8%	2550/183/6392/18
GO:2000480	GO:2000480	negative regulation of cAMP-dependent protein kinase activity	10	0.615883	1.04692	0.439834	0.78055	0.759404	1139	tags=30%, list=7%, signal=28%	11142/84152/5573
GO:0015807	GO:0015807	L-amino acid transport	72	0.615734	1.30249	0.148515	0.623704	0.606807	1524	tags=17%, list=10%, signal=15%	477/23204/183/6506/3766/23657/6520/11230/10991/10550/94081/3688
GO:0031943	GO:0031943	regulation of glucocorticoid metabolic process	11	0.615088	1.05525	0.457143	0.788571	0.767208	172	tags=9%, list=1%, signal=9%	476
GO:0006959	GO:0006959	humoral immune response	144	0.614938	1.36979	0.107273	0.604347	0.587975	417	tags=8%, list=3%, signal=8%	2597/975/9547/1191/712/6156/713/2197/714/6170/54209
GO:0021988	GO:0021988	olfactory lobe development	34	0.614878	1.19736	0.276803	0.702365	0.683338	39	tags=3%, list=0%, signal=3%	477
GO:0061136	GO:0061136	regulation of proteasomal protein catabolic process	180	0.614642	1.40354	0.0913978	0.604347	0.587975	1171	tags=16%, list=8%, signal=15%	348/1191/11337/10399/7415/6386/991/6923/54209/10755/7314/3326/11345/23640/57095/11315/5704/64326/2876/9097/8078/10134/4780/10213/5700/9978/10869/5705/2729
GO:1904869	GO:1904869	regulation of protein localization to Cajal body	10	0.614593	1.04472	0.439834	0.78055	0.759404	1095	tags=60%, list=7%, signal=56%	7203/10576/10575/22948/10694/10574
GO:1904871	GO:1904871	positive regulation of protein localization to Cajal body	10	0.614593	1.04472	0.439834	0.78055	0.759404	1095	tags=60%, list=7%, signal=56%	7203/10576/10575/22948/10694/10574
GO:0009068	GO:0009068	aspartate family amino acid catabolic process	18	0.614195	1.12422	0.333333	0.735304	0.715384	2892	tags=39%, list=19%, signal=32%	2806/10247/2805/1743/51166/113675/23464
GO:0003018	GO:0003018	vascular process in circulatory system	259	0.614052	1.4234	0.0840787	0.604347	0.587975	701	tags=6%, list=5%, signal=6%	348/482/477/2171/183/376497/6647/143282/6506/9368/6456/6536/875/2876/9270
GO:0060117	GO:0060117	auditory receptor cell development	20	0.61397	1.14232	0.314516	0.726512	0.70683	1818	tags=20%, list=12%, signal=18%	6647/9368/23513/286262
GO:0010830	GO:0010830	regulation of myotube differentiation	39	0.613919	1.22404	0.239923	0.678647	0.660262	1733	tags=15%, list=11%, signal=14%	4323/7494/1760/57486/89/64855
GO:0045026	GO:0045026	plasma membrane fusion	17	0.613492	1.1233	0.329341	0.731886	0.712058	1439	tags=12%, list=9%, signal=11%	928/2350
GO:0035725	GO:0035725	sodium ion transmembrane transport	176	0.613444	1.39384	0.0976059	0.604347	0.587975	987	tags=10%, list=6%, signal=9%	482/477/481/476/5348/6535/9368/483/6536/6538/6520/6640/6324/6574/2040/486/53826
GO:0006937	GO:0006937	regulation of muscle contraction	158	0.613428	1.38174	0.0955882	0.604347	0.587975	955	tags=9%, list=6%, signal=8%	477/481/2023/808/476/7140/6647/7136/94103/7125/18/1760/2946/805
GO:0070942	GO:0070942	neutrophil mediated cytotoxicity	11	0.613039	1.05173	0.457143	0.788571	0.767208	3063	tags=18%, list=20%, signal=15%	11334/4615
GO:0042063	GO:0042063	gliogenesis	294	0.61282	1.44233	0.0659537	0.604347	0.587975	522	tags=10%, list=3%, signal=9%	2670/7431/5354/482/4323/79006/4504/26227/1191/712/1499/3074/4192/9283/928/2817/4692/6647/3400/9289/1281/6657/54209/3766/3691/116448/163175/1435
GO:1903306	GO:1903306	negative regulation of regulated secretory pathway	23	0.612328	1.16457	0.302605	0.717862	0.698415	808	tags=17%, list=5%, signal=17%	2771/3162/5908/11314
GO:0061001	GO:0061001	regulation of dendritic spine morphogenesis	40	0.611994	1.22199	0.243243	0.681626	0.663161	14	tags=2%, list=0%, signal=3%	1072
GO:0021794	GO:0021794	thalamus development	12	0.611879	1.0504	0.463617	0.789196	0.767816	1145	tags=25%, list=7%, signal=23%	6608/4967/27089
GO:0006692	GO:0006692	prostanoid metabolic process	41	0.611735	1.21795	0.251953	0.686108	0.667521	1652	tags=20%, list=11%, signal=17%	2950/2171/7132/231/27306/5730/145482/51
GO:0006693	GO:0006693	prostaglandin metabolic process	41	0.611735	1.21795	0.251953	0.686108	0.667521	1652	tags=20%, list=11%, signal=17%	2950/2171/7132/231/27306/5730/145482/51
GO:0007614	GO:0007614	short-term memory	11	0.611684	1.0494	0.459184	0.788896	0.767524	2817	tags=45%, list=18%, signal=37%	4192/1827/6517/793/5176
GO:0034350	GO:0034350	regulation of glial cell apoptotic process	11	0.61165	1.04935	0.459184	0.788896	0.767524	2589	tags=55%, list=17%, signal=45%	2621/54209/6347/1020/5584/5580
GO:0046322	GO:0046322	negative regulation of fatty acid oxidation	15	0.611537	1.08544	0.392638	0.766265	0.745506	1201	tags=13%, list=8%, signal=12%	33/37
GO:0050727	GO:0050727	regulation of inflammatory response	346	0.611439	1.45501	0.071048	0.604347	0.587975	711	tags=7%, list=5%, signal=6%	348/7114/975/2950/55450/183/1652/4192/7941/6647/80762/54209/26090/5692/4718/11315/1051/4814/5687/5682/7132/2876/284207
GO:0045838	GO:0045838	positive regulation of membrane potential	14	0.611372	1.07649	0.415479	0.771155	0.750264	860	tags=29%, list=6%, signal=27%	7415/4718/572/30968
GO:0070372	GO:0070372	regulation of ERK1 and ERK2 cascade	273	0.611316	1.42694	0.0728242	0.604347	0.587975	1206	tags=10%, list=8%, signal=9%	348/2950/2771/57447/4504/1652/5908/9368/2621/3725/54209/152007/5154/9270/920/11331/51074/10519/3479/407019/6714/3265/27020/65009/201163/6464
GO:1903828	GO:1903828	negative regulation of protein localization	185	0.611098	1.39263	0.0972973	0.604347	0.587975	1365	tags=17%, list=9%, signal=15%	348/1173/9500/9201/58476/80762/64114/2665/11142/30851/81926/11315/5905/9531/9270/10434/10961/58489/166614/3033/29934/55737/9528/9555/689/201163/9647/1495/23245/26056/3638
GO:1904380	GO:1904380	endoplasmic reticulum mannose trimming	14	0.611003	1.07584	0.417515	0.771817	0.750907	2357	tags=36%, list=15%, signal=30%	6048/267/7844/11236/55741
GO:0090494	GO:0090494	dopamine uptake	16	0.610878	1.09845	0.369478	0.751643	0.73128	1011	tags=12%, list=7%, signal=12%	11315/1861
GO:0001963	GO:0001963	synaptic transmission, dopaminergic	26	0.610806	1.16829	0.302554	0.717862	0.698415	2453	tags=23%, list=16%, signal=19%	11315/25953/1861/10211/65018/1020
GO:0042474	GO:0042474	middle ear morphogenesis	17	0.61049	1.1178	0.341317	0.740713	0.720647	2641	tags=29%, list=17%, signal=24%	4487/3638/4669/9241/8575
GO:0060049	GO:0060049	regulation of protein glycosylation	12	0.610332	1.04774	0.467775	0.790847	0.769423	70	tags=8%, list=0%, signal=8%	4504
GO:0051895	GO:0051895	negative regulation of focal adhesion assembly	16	0.610219	1.09727	0.371486	0.751643	0.73128	1053	tags=19%, list=7%, signal=17%	4323/9270/6714
GO:0150118	GO:0150118	negative regulation of cell-substrate junction organization	16	0.610219	1.09727	0.371486	0.751643	0.73128	1053	tags=19%, list=7%, signal=17%	4323/9270/6714
GO:1902947	GO:1902947	regulation of tau-protein kinase activity	10	0.61006	1.03702	0.452282	0.785465	0.764186	451	tags=20%, list=3%, signal=19%	1191/3326
GO:0098581	GO:0098581	detection of external biotic stimulus	14	0.609742	1.07362	0.417515	0.771817	0.750907	2509	tags=29%, list=16%, signal=24%	54209/949/7097/284297
GO:0072503	GO:0072503	cellular divalent inorganic cation homeostasis	295	0.609565	1.43378	0.0677362	0.604347	0.587975	165	tags=3%, list=1%, signal=3%	348/4502/477/481/4504/2280/2907/808/3074
GO:0042100	GO:0042100	B cell proliferation	84	0.609128	1.30682	0.156788	0.630951	0.613858	887	tags=6%, list=6%, signal=6%	975/7305/1026/11314/581
GO:0050728	GO:0050728	negative regulation of inflammatory response	147	0.609092	1.35796	0.101818	0.604347	0.587975	711	tags=7%, list=5%, signal=7%	348/2950/4192/6647/80762/54209/5692/5682/7132/2876/284207
GO:0009163	GO:0009163	nucleoside biosynthetic process	12	0.609035	1.04552	0.467775	0.790847	0.769423	3499	tags=42%, list=23%, signal=32%	353/55276/4507/100/132
GO:0034404	GO:0034404	nucleobase-containing small molecule biosynthetic process	12	0.609035	1.04552	0.467775	0.790847	0.769423	3499	tags=42%, list=23%, signal=32%	353/55276/4507/100/132
GO:0061029	GO:0061029	eyelid development in camera-type eye	13	0.608752	1.05865	0.437372	0.780393	0.759252	2502	tags=31%, list=16%, signal=26%	3725/3065/3066/64220
GO:1901657	GO:1901657	glycosyl compound metabolic process	58	0.608633	1.25079	0.185629	0.64727	0.629735	2786	tags=33%, list=18%, signal=27%	10327/2079/57016/353/231/51251/10591/8574/7083/55276/28992/191/81602/2717/4668/2990/4521/2517/23463
GO:0055117	GO:0055117	regulation of cardiac muscle contraction	71	0.608555	1.28858	0.14902	0.62419	0.60728	137	tags=4%, list=1%, signal=4%	477/481/808
GO:0034440	GO:0034440	lipid oxidation	111	0.608385	1.32575	0.130672	0.611324	0.594763	2182	tags=29%, list=14%, signal=25%	1891/7941/33/3032/2108/1666/1384/2109/10449/6342/1632/3712/35/127/128/3295/3033/23417/37/56898/2110/5447/549/39/10455/51/34/5826/1374/51094/5467/83752
GO:0061469	GO:0061469	regulation of type B pancreatic cell proliferation	13	0.608063	1.05745	0.437372	0.780393	0.759252	106	tags=8%, list=1%, signal=8%	5798
GO:1904816	GO:1904816	positive regulation of protein localization to chromosome, telomeric region	12	0.607921	1.04361	0.467775	0.790847	0.769423	2154	tags=67%, list=14%, signal=57%	7203/10576/10575/22948/10694/10574/1736/54552
GO:1903405	GO:1903405	protein localization to nuclear body	11	0.607633	1.04245	0.471429	0.792337	0.770872	1095	tags=55%, list=7%, signal=51%	7203/10576/10575/22948/10694/10574
GO:1904867	GO:1904867	protein localization to Cajal body	11	0.607633	1.04245	0.471429	0.792337	0.770872	1095	tags=55%, list=7%, signal=51%	7203/10576/10575/22948/10694/10574
GO:0000050	GO:0000050	urea cycle	10	0.607447	1.03258	0.458506	0.788803	0.767433	3451	tags=30%, list=22%, signal=23%	10166/1050/435
GO:0019627	GO:0019627	urea metabolic process	10	0.607447	1.03258	0.458506	0.788803	0.767433	3451	tags=30%, list=22%, signal=23%	10166/1050/435
GO:0071941	GO:0071941	nitrogen cycle metabolic process	10	0.607447	1.03258	0.458506	0.788803	0.767433	3451	tags=30%, list=22%, signal=23%	10166/1050/435
GO:0030214	GO:0030214	hyaluronan catabolic process	14	0.607364	1.06943	0.421589	0.772815	0.751879	1599	tags=29%, list=10%, signal=26%	3074/3073/10894/8692
GO:0009611	GO:0009611	response to wounding	531	0.607215	1.47295	0.0589226	0.604347	0.587975	444	tags=6%, list=3%, signal=6%	2670/348/6281/5478/3315/60/780/199731/7076/3399/389/5327/4192/1277/928/3162/7305/302/308/6647/7001/954/6609/6506/7494/1281/6657/2621/1026/3725/54209/25828/3691
GO:0097530	GO:0097530	granulocyte migration	129	0.607189	1.32496	0.106227	0.604347	0.587975	808	tags=5%, list=5%, signal=5%	3958/5478/4192/58515/1435/4267/11314
GO:0046364	GO:0046364	monosaccharide biosynthetic process	79	0.60697	1.2965	0.160784	0.634729	0.617534	1906	tags=28%, list=12%, signal=25%	230/10327/5091/1468/468/231/6652/1642/6576/283871/57486/4191/92579/467/2819/2875/51548/2542/34/6794/8604/55829
GO:0007143	GO:0007143	female meiotic nuclear division	28	0.606908	1.16578	0.302554	0.717862	0.698415	2539	tags=32%, list=17%, signal=27%	5518/7314/7153/6790/23397/56907/5347/7272/994
GO:0006081	GO:0006081	cellular aldehyde metabolic process	60	0.606664	1.25342	0.175403	0.644156	0.626705	912	tags=18%, list=6%, signal=17%	10327/6888/2739/7086/217/11315/1545/127/128/2098/25953
GO:1903202	GO:1903202	negative regulation of oxidative stress-induced cell death	45	0.606242	1.22089	0.225869	0.674289	0.656021	684	tags=20%, list=4%, signal=19%	5478/3315/1499/10399/9283/11315/468/23657/2876
GO:0006855	GO:0006855	xenobiotic transmembrane transport	13	0.606083	1.05401	0.443532	0.782827	0.76162	346	tags=8%, list=2%, signal=8%	55754
GO:0106072	GO:0106072	negative regulation of adenylate cyclase-activating G protein-coupled receptor signaling pathway	11	0.606029	1.0397	0.471429	0.792337	0.770872	49	tags=9%, list=0%, signal=9%	2771
GO:0033540	GO:0033540	fatty acid beta-oxidation using acyl-CoA oxidase	11	0.605651	1.03905	0.473469	0.792337	0.770872	1652	tags=27%, list=11%, signal=24%	1384/6342/51
GO:1905952	GO:1905952	regulation of lipid localization	160	0.605265	1.35779	0.102612	0.604347	0.587975	558	tags=6%, list=4%, signal=6%	348/1622/5360/183/302/55754/54209/55004/51128/6342
GO:0051131	GO:0051131	chaperone-mediated protein complex assembly	23	0.605115	1.15085	0.308617	0.721193	0.701656	1605	tags=35%, list=10%, signal=31%	1191/84525/3326/10576/10471/84262/8624/3329
GO:0014889	GO:0014889	muscle atrophy	12	0.604687	1.03805	0.469854	0.791977	0.770522	1415	tags=33%, list=9%, signal=30%	2628/2934/8996/89
GO:0042273	GO:0042273	ribosomal large subunit biogenesis	67	0.604558	1.275	0.163708	0.634729	0.617534	728	tags=9%, list=5%, signal=9%	6175/6134/11224/6128/4809/6129
GO:0060100	GO:0060100	positive regulation of phagocytosis, engulfment	13	0.604514	1.05128	0.447639	0.783357	0.762135	417	tags=15%, list=3%, signal=15%	11031/54209
GO:1905155	GO:1905155	positive regulation of membrane invagination	13	0.604514	1.05128	0.447639	0.783357	0.762135	417	tags=15%, list=3%, signal=15%	11031/54209
GO:0045577	GO:0045577	regulation of B cell differentiation	29	0.60444	1.16533	0.299029	0.717228	0.697798	721	tags=10%, list=5%, signal=10%	4323/7494/572
GO:0006066	GO:0006066	alcohol metabolic process	319	0.604335	1.4236	0.0736086	0.604347	0.587975	1506	tags=16%, list=10%, signal=15%	348/4504/10327/3157/10577/57016/33/8611/6647/3931/27124/6609/217/2224/11315/10449/50/9784/1545/231/54344/3421/127/128/8818/6652/4779/1717/6713/3479/9420/117/2584/37/51805/949/283871/2820/84532/171546/3638/4598/3417/5447/2819/10654/11165/50814/8574/51573/51447
GO:2001238	GO:2001238	positive regulation of extrinsic apoptotic signaling pathway	47	0.604331	1.22039	0.225869	0.674289	0.656021	2196	tags=30%, list=14%, signal=26%	183/81618/5518/4055/8682/2923/1495/467/658/8692/8915/2852/637/29108
GO:0043627	GO:0043627	response to estrogen	62	0.60429	1.25851	0.170683	0.640428	0.623078	901	tags=11%, list=6%, signal=11%	4323/3485/3162/2947/119392/411/10095
GO:0097028	GO:0097028	dendritic cell differentiation	44	0.604289	1.21454	0.243714	0.68174	0.663271	1650	tags=23%, list=11%, signal=20%	28959/55365/4055/2621/54209/1051/55509/2213/558/5971
GO:0051101	GO:0051101	regulation of DNA binding	105	0.603941	1.31592	0.142599	0.615658	0.598979	976	tags=15%, list=6%, signal=14%	7114/1499/808/3397/3162/3725/9802/11315/1460/6881/602/6608/10459/4830/805/3479
GO:2000696	GO:2000696	regulation of epithelial cell differentiation involved in kidney development	16	0.6038	1.08572	0.389558	0.763763	0.743072	612	tags=12%, list=4%, signal=12%	1499/10413
GO:0099560	GO:0099560	synaptic membrane adhesion	24	0.603788	1.14962	0.324	0.729053	0.709303	410	tags=8%, list=3%, signal=8%	8404/78999
GO:0043524	GO:0043524	negative regulation of neuron apoptotic process	139	0.603617	1.33465	0.105263	0.604347	0.587975	560	tags=8%, list=4%, signal=8%	348/4504/340371/4192/3162/6647/5538/3725/3326/11315/1051
GO:0016054	GO:0016054	organic acid catabolic process	230	0.603315	1.39689	0.0982456	0.604347	0.587975	2206	tags=29%, list=14%, signal=25%	2746/10327/7263/1891/33/3032/2108/2653/1666/275/1384/1036/642/2109/10449/6342/64087/18/1632/875/3712/35/10295/84706/6652/4942/3295/11112/3033/5973/10840/2806/51005/594/23417/37/56898/84693/2110/3155/10247/4357/2875/23564/10007/549/1738/39/10455/23475/60496/587/51/2805/593/34/406991/883/5826/1374/191/51380/1743/5467/83752/171586
GO:0009299	GO:0009299	mRNA transcription	47	0.603209	1.21812	0.225869	0.674289	0.656021	677	tags=13%, list=4%, signal=12%	6281/2034/302/468/6884/6881
GO:0050868	GO:0050868	negative regulation of T cell activation	110	0.60294	1.31348	0.136116	0.612572	0.595977	288	tags=4%, list=2%, signal=4%	3958/4192/80762/7001
GO:0016114	GO:0016114	terpenoid biosynthetic process	16	0.602747	1.08383	0.389558	0.763763	0.743072	480	tags=12%, list=3%, signal=12%	3157/2224
GO:0021534	GO:0021534	cell proliferation in hindbrain	14	0.602312	1.06053	0.433809	0.778018	0.756941	1555	tags=21%, list=10%, signal=19%	9283/6608/8624
GO:0021924	GO:0021924	cell proliferation in external granule layer	14	0.602312	1.06053	0.433809	0.778018	0.756941	1555	tags=21%, list=10%, signal=19%	9283/6608/8624
GO:0021930	GO:0021930	cerebellar granule cell precursor proliferation	14	0.602312	1.06053	0.433809	0.778018	0.756941	1555	tags=21%, list=10%, signal=19%	9283/6608/8624
GO:0071384	GO:0071384	cellular response to corticosteroid stimulus	60	0.601931	1.24365	0.189516	0.648946	0.631366	160	tags=5%, list=1%, signal=5%	4537/498/5327
GO:0044283	GO:0044283	small molecule biosynthetic process	507	0.601746	1.45782	0.0579216	0.604347	0.587975	1523	tags=16%, list=10%, signal=15%	348/5354/230/2950/2171/2746/26227/5360/10327/3157/2628/33/23205/6647/5091/60481/1468/58526/51144/7494/29968/2224/3992/1036/11315/10449/468/353/4704/6342/18/231/875/8803/51495/6652/4942/1717/2946/54898/29920/51074/1642/64834/9420/2806/3995/55312/6576/117/7376/3692/23417/37/51805/9200/283871/27306/57486/5730/23408/4191/92579/84532/171546/3638/3155/4598/5447/467/65263/2819/2875/10654/51548/50814/259…
GO:0045777	GO:0045777	positive regulation of blood pressure	32	0.6014	1.18009	0.269903	0.696991	0.678109	761	tags=6%, list=5%, signal=6%	183/128
GO:0099537	GO:0099537	trans-synaptic signaling	673	0.601146	1.47272	0.0304274	0.562962	0.54771	433	tags=4%, list=3%, signal=4%	2670/348/5354/8878/6285/477/2771/8572/2171/11337/1728/2550/1499/183/808/5327/6386/347733/7305/5908/375/5376/991/6506/5538/4359/3766/10755/127262
GO:0070296	GO:0070296	sarcoplasmic reticulum calcium ion transport	36	0.601143	1.18539	0.26195	0.690476	0.671771	1296	tags=17%, list=8%, signal=15%	477/808/2946/805/9446/8996
GO:0099173	GO:0099173	postsynapse organization	153	0.601093	1.3454	0.109689	0.604347	0.587975	501	tags=7%, list=3%, signal=6%	348/1072/60/3312/375/378/78999/54209/81926/998
GO:0006941	GO:0006941	striated muscle contraction	165	0.60107	1.36007	0.099631	0.604347	0.587975	955	tags=10%, list=6%, signal=9%	477/481/226/808/476/7140/2934/7136/7125/2548/1760/6640/6324/2946/7423/805
GO:0050803	GO:0050803	regulation of synapse structure or activity	201	0.600828	1.38357	0.102473	0.604347	0.587975	450	tags=5%, list=3%, signal=5%	348/1072/7846/3312/7415/378/991/5538/78999/54209/81926
GO:0042274	GO:0042274	ribosomal small subunit biogenesis	72	0.600668	1.27063	0.156436	0.630951	0.613858	970	tags=18%, list=6%, signal=17%	6209/6217/6208/6230/6193/6218/3921/6232/4809/6227/6202/51081/28987
GO:0032781	GO:0032781	positive regulation of ATP-dependent activity	43	0.60038	1.20902	0.249042	0.684706	0.666157	494	tags=14%, list=3%, signal=14%	482/481/7140/26097/483/11345
GO:0071548	GO:0071548	response to dexamethasone	38	0.600364	1.19466	0.257143	0.687249	0.668631	634	tags=11%, list=4%, signal=10%	498/5327/5111/1545
GO:0007268	GO:0007268	chemical synaptic transmission	666	0.600314	1.46605	0.0573366	0.604347	0.587975	433	tags=4%, list=3%, signal=4%	2670/348/5354/8878/6285/477/2771/8572/11337/1728/2550/1499/183/808/5327/6386/347733/7305/5908/375/5376/991/6506/5538/4359/3766/10755/127262
GO:0098916	GO:0098916	anterograde trans-synaptic signaling	666	0.600314	1.46605	0.0573366	0.604347	0.587975	433	tags=4%, list=3%, signal=4%	2670/348/5354/8878/6285/477/2771/8572/11337/1728/2550/1499/183/808/5327/6386/347733/7305/5908/375/5376/991/6506/5538/4359/3766/10755/127262
GO:0050807	GO:0050807	regulation of synapse organization	195	0.599859	1.37577	0.101604	0.604347	0.587975	450	tags=5%, list=3%, signal=5%	348/1072/7846/3312/7415/378/991/78999/54209/81926
GO:0019835	GO:0019835	cytolysis	19	0.59966	1.1035	0.350305	0.74366	0.723514	911	tags=11%, list=6%, signal=10%	4814/10670
GO:0070131	GO:0070131	positive regulation of mitochondrial translation	15	0.599449	1.06398	0.425358	0.774919	0.753926	3006	tags=47%, list=20%, signal=38%	84300/708/26995/84769/54931/28958/81554
GO:0098659	GO:0098659	inorganic cation import across plasma membrane	114	0.599302	1.31125	0.13587	0.612572	0.595977	420	tags=5%, list=3%, signal=5%	482/477/481/476/483/3766
GO:0099587	GO:0099587	inorganic ion import across plasma membrane	114	0.599302	1.31125	0.13587	0.612572	0.595977	420	tags=5%, list=3%, signal=5%	482/477/481/476/483/3766
GO:0097300	GO:0097300	programmed necrotic cell death	48	0.598918	1.21802	0.225	0.674289	0.656021	25	tags=2%, list=0%, signal=2%	291
GO:0072507	GO:0072507	divalent inorganic cation homeostasis	325	0.598911	1.41699	0.0784314	0.604347	0.587975	165	tags=3%, list=1%, signal=3%	348/4502/477/481/4504/2280/2907/808/3074
GO:0043542	GO:0043542	endothelial cell migration	230	0.598875	1.38661	0.103509	0.604347	0.587975	207	tags=4%, list=1%, signal=4%	348/7114/3315/498/506/183/6678/3397/3162
GO:1901841	GO:1901841	regulation of high voltage-gated calcium channel activity	14	0.598773	1.0543	0.437882	0.780393	0.759252	735	tags=14%, list=5%, signal=14%	808/2631
GO:0002366	GO:0002366	leukocyte activation involved in immune response	249	0.598498	1.37969	0.106115	0.604347	0.587975	417	tags=4%, list=3%, signal=4%	3958/3916/975/4192/3162/7305/80762/7494/54209
GO:0051450	GO:0051450	myoblast proliferation	26	0.598345	1.14445	0.3222	0.729053	0.709303	1053	tags=15%, list=7%, signal=14%	1499/2876/3479/6714
GO:0006309	GO:0006309	apoptotic DNA fragmentation	17	0.597921	1.09479	0.367265	0.751643	0.73128	1759	tags=24%, list=11%, signal=21%	1777/581/1149/2021
GO:0009263	GO:0009263	deoxyribonucleotide biosynthetic process	15	0.597714	1.0609	0.427403	0.775477	0.754469	1996	tags=33%, list=13%, signal=29%	6241/2987/6240/1854/9519
GO:0009265	GO:0009265	2'-deoxyribonucleotide biosynthetic process	15	0.597714	1.0609	0.427403	0.775477	0.754469	1996	tags=33%, list=13%, signal=29%	6241/2987/6240/1854/9519
GO:0046385	GO:0046385	deoxyribose phosphate biosynthetic process	15	0.597714	1.0609	0.427403	0.775477	0.754469	1996	tags=33%, list=13%, signal=29%	6241/2987/6240/1854/9519
GO:0061337	GO:0061337	cardiac conduction	93	0.597683	1.28396	0.171429	0.640428	0.623078	172	tags=6%, list=1%, signal=6%	482/477/481/183/808/476
GO:0006869	GO:0006869	lipid transport	379	0.597537	1.42014	0.0860215	0.604347	0.587975	437	tags=5%, list=3%, signal=5%	348/2173/5660/1622/2171/5360/1191/140606/183/9218/10577/302/376497/3931/55754/26020/54209/55004
GO:0036474	GO:0036474	cell death in response to hydrogen peroxide	30	0.597508	1.16354	0.295367	0.715952	0.696556	1915	tags=27%, list=12%, signal=23%	10399/9283/11315/4780/10280/2021/406991/11235
GO:0003016	GO:0003016	respiratory system process	36	0.597495	1.1782	0.267686	0.696006	0.677151	799	tags=14%, list=5%, signal=13%	477/4692/2548/128/7763
GO:0000097	GO:0000097	sulfur amino acid biosynthetic process	16	0.597162	1.07379	0.39759	0.768988	0.748155	946	tags=19%, list=6%, signal=18%	1036/875/51074
GO:0060123	GO:0060123	regulation of growth hormone secretion	10	0.596949	1.01473	0.475104	0.792813	0.771335	430	tags=20%, list=3%, signal=19%	2550/27230
GO:0035865	GO:0035865	cellular response to potassium ion	11	0.596576	1.02349	0.479592	0.793794	0.77229	420	tags=18%, list=3%, signal=18%	6647/3766
GO:0071887	GO:0071887	leukocyte apoptotic process	102	0.596552	1.29816	0.156648	0.630951	0.613858	887	tags=7%, list=6%, signal=7%	3958/1514/2621/94103/23657/602/581
GO:0045861	GO:0045861	negative regulation of proteolysis	259	0.59652	1.38276	0.101968	0.604347	0.587975	573	tags=8%, list=4%, signal=8%	1471/2597/1508/4504/7076/23204/7077/183/1476/5327/6386/302/5037/2621/10755/3326/1410/10972/11345/5918/11315/334
GO:0051348	GO:0051348	negative regulation of transferase activity	251	0.596499	1.37786	0.105546	0.604347	0.587975	440	tags=6%, list=3%, signal=6%	348/5478/3315/2950/6209/6224/55450/183/10399/7345/6609/991/11142/94103/1026/84335
GO:1903205	GO:1903205	regulation of hydrogen peroxide-induced cell death	26	0.596214	1.14038	0.3222	0.729053	0.709303	1760	tags=23%, list=11%, signal=20%	10399/9283/11315/4780/2021/406991
GO:0046068	GO:0046068	cGMP metabolic process	16	0.595796	1.07133	0.399598	0.768988	0.748155	4006	tags=31%, list=26%, signal=23%	2983/5152/4882/4881/6095
GO:0007626	GO:0007626	locomotory behavior	183	0.595794	1.36262	0.108734	0.604347	0.587975	600	tags=9%, list=4%, signal=9%	348/6414/477/1476/3074/6647/7345/3073/5538/10882/3766/26090/163175/11315/2548/18
GO:0099188	GO:0099188	postsynaptic cytoskeleton organization	11	0.595667	1.02193	0.483673	0.795013	0.773476	36	tags=9%, list=0%, signal=9%	60
GO:0001759	GO:0001759	organ induction	22	0.595448	1.13315	0.329365	0.731886	0.712058	128	tags=5%, list=1%, signal=5%	1499
GO:0048820	GO:0048820	hair follicle maturation	14	0.595093	1.04782	0.448065	0.783357	0.762135	128	tags=7%, list=1%, signal=7%	1499
GO:0033623	GO:0033623	regulation of integrin activation	17	0.594924	1.0893	0.371257	0.751643	0.73128	1053	tags=12%, list=7%, signal=11%	5908/6714
GO:0000578	GO:0000578	embryonic axis specification	42	0.594605	1.1939	0.25969	0.688238	0.669593	1114	tags=7%, list=7%, signal=7%	1499/10409/3234
GO:0035994	GO:0035994	response to muscle stretch	25	0.594051	1.13928	0.324752	0.729351	0.709592	411	tags=12%, list=3%, signal=12%	1499/2934/3725
GO:0032944	GO:0032944	regulation of mononuclear cell proliferation	213	0.593838	1.36813	0.11032	0.604347	0.587975	560	tags=5%, list=4%, signal=5%	3958/975/1499/3485/6188/7305/80762/1026/58515/1435/1051
GO:0021762	GO:0021762	substantia nigra development	39	0.593826	1.18398	0.268714	0.696387	0.677521	145	tags=23%, list=1%, signal=23%	1152/5354/60/57447/2746/8655/3309/808/1340
GO:0099536	GO:0099536	synaptic signaling	694	0.593785	1.45637	0.0438723	0.604347	0.587975	433	tags=4%, list=3%, signal=4%	2670/348/5354/8878/6285/477/2771/8572/2171/11337/1728/2550/1499/183/808/3838/5327/6386/347733/7305/5908/375/5376/991/6506/5538/4359/3766/10755/127262
GO:0015695	GO:0015695	organic cation transport	51	0.5936	1.21375	0.224371	0.674289	0.656021	804	tags=8%, list=5%, signal=7%	60/183/788/57153
GO:0006739	GO:0006739	NADP metabolic process	41	0.593369	1.18138	0.271484	0.698803	0.679872	1082	tags=20%, list=7%, signal=18%	1728/6888/4190/7086/5091/10840/25796/4199
GO:0007168	GO:0007168	receptor guanylyl cyclase signaling pathway	10	0.593052	1.00811	0.479253	0.793794	0.77229	3565	tags=20%, list=23%, signal=15%	4882/4881
GO:0090136	GO:0090136	epithelial cell-cell adhesion	17	0.593034	1.08584	0.37525	0.753586	0.733171	2548	tags=35%, list=17%, signal=29%	1545/1495/7414/3693/29119/3728
GO:0001835	GO:0001835	blastocyst hatching	25	0.59247	1.13625	0.332673	0.734353	0.714459	1331	tags=24%, list=9%, signal=22%	201895/4695/123920/284723/196051/50861
GO:0035188	GO:0035188	hatching	25	0.59247	1.13625	0.332673	0.734353	0.714459	1331	tags=24%, list=9%, signal=22%	201895/4695/123920/284723/196051/50861
GO:0071684	GO:0071684	organism emergence from protective structure	25	0.59247	1.13625	0.332673	0.734353	0.714459	1331	tags=24%, list=9%, signal=22%	201895/4695/123920/284723/196051/50861
GO:0006515	GO:0006515	protein quality control for misfolded or incompletely synthesized proteins	27	0.59234	1.13456	0.324219	0.729053	0.709303	2190	tags=41%, list=14%, signal=35%	7415/6048/55122/1861/55658/550/23753/7917/79139/83752/10273
GO:0006921	GO:0006921	cellular component disassembly involved in execution phase of apoptosis	28	0.592326	1.13777	0.3222	0.729053	0.709303	2263	tags=32%, list=15%, signal=27%	7153/1777/581/666/1149/11132/2021/2852/10904
GO:0046395	GO:0046395	carboxylic acid catabolic process	226	0.592204	1.3699	0.105263	0.604347	0.587975	2492	tags=31%, list=16%, signal=26%	2746/10327/1891/33/3032/2108/2653/1666/275/1384/1036/642/2109/10449/6342/64087/18/1632/875/3712/35/10295/84706/6652/4942/3295/11112/3033/5973/10840/2806/51005/594/23417/37/56898/84693/2110/3155/10247/2875/23564/10007/549/1738/39/10455/23475/60496/587/51/2805/593/34/406991/883/5826/1374/191/51380/1743/5467/83752/171586/38/56922/51166/9663/219743/1376
GO:0010259	GO:0010259	multicellular organism aging	26	0.592011	1.13234	0.324165	0.729053	0.709303	1599	tags=19%, list=10%, signal=17%	6506/27230/1410/2067/8692
GO:0046628	GO:0046628	positive regulation of insulin receptor signaling pathway	19	0.591976	1.08936	0.364562	0.751643	0.73128	520	tags=16%, list=3%, signal=15%	2771/183/27131
GO:0051349	GO:0051349	positive regulation of lyase activity	43	0.591676	1.19149	0.262452	0.691077	0.672355	633	tags=7%, list=4%, signal=7%	808/11315/23479
GO:0060143	GO:0060143	positive regulation of syncytium formation by plasma membrane fusion	22	0.591385	1.12542	0.335317	0.735661	0.715731	1722	tags=27%, list=11%, signal=24%	7305/30846/54209/9518/10211/824
GO:0050670	GO:0050670	regulation of lymphocyte proliferation	209	0.591289	1.36025	0.110912	0.604347	0.587975	560	tags=5%, list=4%, signal=5%	3958/975/1499/3485/6188/7305/80762/1026/58515/1051
GO:0000470	GO:0000470	maturation of LSU-rRNA	25	0.591155	1.13372	0.332673	0.734353	0.714459	1743	tags=28%, list=11%, signal=25%	11224/4809/6129/3692/23246/23481/84365
GO:1904044	GO:1904044	response to aldosterone	13	0.591039	1.02785	0.472279	0.792337	0.770872	112	tags=8%, list=1%, signal=8%	6155
GO:0035357	GO:0035357	peroxisome proliferator activated receptor signaling pathway	21	0.590781	1.11454	0.34585	0.742247	0.722139	67	tags=5%, list=0%, signal=5%	2171
GO:1904872	GO:1904872	regulation of telomerase RNA localization to Cajal body	17	0.59078	1.08171	0.381238	0.755762	0.735288	1095	tags=41%, list=7%, signal=38%	7203/10576/10575/22948/55505/10694/10574
GO:0051653	GO:0051653	spindle localization	54	0.590617	1.21294	0.218254	0.670549	0.652383	14	tags=2%, list=0%, signal=2%	1072
GO:0005513	GO:0005513	detection of calcium ion	13	0.590539	1.02698	0.472279	0.792337	0.770872	955	tags=15%, list=6%, signal=14%	808/805
GO:0045989	GO:0045989	positive regulation of striated muscle contraction	13	0.590488	1.02689	0.472279	0.792337	0.770872	1415	tags=23%, list=9%, signal=21%	476/9446/89
GO:2000106	GO:2000106	regulation of leukocyte apoptotic process	80	0.590294	1.2631	0.179688	0.644692	0.627227	887	tags=8%, list=6%, signal=7%	3958/2621/94103/23657/602/581
GO:0045346	GO:0045346	regulation of MHC class II biosynthetic process	16	0.590058	1.06101	0.409639	0.771155	0.750264	2585	tags=31%, list=17%, signal=26%	7494/3066/5196/6688/6879
GO:1901659	GO:1901659	glycosyl compound biosynthetic process	15	0.589914	1.04706	0.435583	0.779675	0.758553	3499	tags=33%, list=23%, signal=26%	353/55276/4507/100/132
GO:1901844	GO:1901844	regulation of cell communication by electrical coupling involved in cardiac conduction	10	0.589871	1.0027	0.483402	0.794772	0.773241	955	tags=20%, list=6%, signal=19%	808/805
GO:0051953	GO:0051953	negative regulation of amine transport	26	0.589588	1.1277	0.32613	0.729698	0.70993	1309	tags=12%, list=9%, signal=11%	2550/18/10550
GO:0001778	GO:0001778	plasma membrane repair	26	0.589382	1.12731	0.32613	0.729698	0.70993	317	tags=12%, list=2%, signal=11%	6281/302/6609
GO:0001502	GO:0001502	cartilage condensation	17	0.589231	1.07887	0.387226	0.761049	0.740432	2487	tags=29%, list=16%, signal=25%	4256/658/649/7067/7476
GO:0016241	GO:0016241	regulation of macroautophagy	150	0.589112	1.31593	0.120219	0.605658	0.58925	695	tags=11%, list=5%, signal=11%	2597/291/292/340371/9114/3162/527/26353/7345/526/51606/27131/79142/6009/9531/8992/529
GO:0050432	GO:0050432	catecholamine secretion	52	0.588915	1.20782	0.224806	0.674289	0.656021	600	tags=8%, list=4%, signal=7%	2550/183/6392/18
GO:0006458	GO:0006458	'de novo' protein folding	39	0.588633	1.17363	0.278311	0.703612	0.68455	525	tags=15%, list=3%, signal=15%	2280/3309/3336/3312/9403/10576
GO:0001711	GO:0001711	endodermal cell fate commitment	13	0.588321	1.02312	0.476386	0.792813	0.771335	373	tags=15%, list=2%, signal=15%	1499/6657
GO:0043122	GO:0043122	regulation of I-kappaB kinase/NF-kappaB signaling	224	0.588295	1.35949	0.111504	0.604347	0.587975	972	tags=12%, list=6%, signal=11%	2597/8878/3315/6285/2950/389/2280/1499/9218/3162/80762/4055/51523/54209/10783/7334/7132/920/54469/79971/57153/7105/56674/6574/3956/84270/1936
GO:0071677	GO:0071677	positive regulation of mononuclear cell migration	66	0.588005	1.23855	0.180915	0.644904	0.627433	522	tags=8%, list=3%, signal=7%	3958/7941/2621/58515/1435
GO:0045746	GO:0045746	negative regulation of Notch signaling pathway	35	0.587885	1.15909	0.287908	0.710067	0.690831	1733	tags=14%, list=11%, signal=13%	4323/3955/8788/4792/64855
GO:0002689	GO:0002689	negative regulation of leukocyte chemotaxis	21	0.587726	1.10878	0.353755	0.745447	0.725252	360	tags=10%, list=2%, signal=9%	1652/4681
GO:0090083	GO:0090083	regulation of inclusion body assembly	14	0.587649	1.03471	0.462322	0.789196	0.767816	2040	tags=29%, list=13%, signal=25%	1191/5705/3337/997
GO:0051250	GO:0051250	negative regulation of lymphocyte activation	145	0.58758	1.30914	0.122263	0.606293	0.589868	288	tags=3%, list=2%, signal=3%	3958/4192/7305/80762/7001
GO:0050884	GO:0050884	neuromuscular process controlling posture	18	0.58743	1.07523	0.383838	0.758341	0.737797	2412	tags=28%, list=16%, signal=23%	3073/2548/25953/2643/2055
GO:0019748	GO:0019748	secondary metabolic process	45	0.58737	1.18288	0.258687	0.688044	0.669404	1575	tags=27%, list=10%, signal=24%	10327/1652/57016/10755/23657/5066/1545/231/4780/56898/8574/1638
GO:0033059	GO:0033059	cellular pigmentation	60	0.587137	1.21308	0.211694	0.666491	0.648435	1655	tags=23%, list=11%, signal=21%	967/9230/5861/23557/10540/55686/1174/388552/1176/8907/10981/282991/65082/84100
GO:0019932	GO:0019932	second-messenger-mediated signaling	289	0.586969	1.37478	0.0971223	0.604347	0.587975	984	tags=7%, list=6%, signal=7%	348/477/481/183/808/3094/5518/54209/58515/875/118442/920/1760/10134/2946/10519/805/187/3479/51643
GO:0006874	GO:0006874	cellular calcium ion homeostasis	265	0.58687	1.35961	0.116279	0.605658	0.58925	960	tags=8%, list=6%, signal=8%	348/477/481/2280/2907/808/3074/91689/58515/468/10989/55858/1760/30968/79734/581/10134/2946/666/805/187
GO:0006054	GO:0006054	N-acetylneuraminate metabolic process	11	0.586829	1.00676	0.495918	0.800558	0.77887	1479	tags=27%, list=10%, signal=25%	5973/51005/10007
GO:0019319	GO:0019319	hexose biosynthetic process	76	0.586827	1.25748	0.177043	0.644156	0.626705	1906	tags=28%, list=12%, signal=24%	230/5091/1468/468/231/6652/1642/6576/283871/57486/4191/92579/467/2819/2875/51548/2542/34/6794/8604/55829
GO:0032682	GO:0032682	negative regulation of chemokine production	21	0.586816	1.10706	0.355731	0.745825	0.72562	46	tags=5%, list=0%, signal=5%	2950
GO:0035304	GO:0035304	regulation of protein dephosphorylation	86	0.586794	1.25896	0.18738	0.647856	0.630305	1067	tags=17%, list=7%, signal=16%	3958/5478/2771/2280/808/6609/3326/5524/1460/22870/11314/84152/805/26012/1827
GO:1902905	GO:1902905	positive regulation of supramolecular fiber organization	167	0.586522	1.32474	0.115242	0.605658	0.58925	258	tags=4%, list=2%, signal=4%	348/6281/389/1191/3397/6188/2934
GO:0030728	GO:0030728	ovulation	21	0.5865	1.10647	0.355731	0.745825	0.72562	364	tags=10%, list=2%, signal=9%	5327/4327
GO:0044743	GO:0044743	protein transmembrane import into intracellular organelle	33	0.586391	1.1468	0.303327	0.718179	0.698723	3612	tags=64%, list=24%, signal=49%	10452/10440/100287932/54543/92609/728489/3329/84134/9868/29090/83752/131118/80273/5195/5191/9409/5192/9131/5190/5194/131474
GO:0044106	GO:0044106	cellular amine metabolic process	94	0.586104	1.25854	0.186667	0.64727	0.629735	1037	tags=15%, list=7%, signal=14%	4946/2034/4947/217/6303/11315/23657/18/262/10295/25953/1725/55737/112483
GO:0045088	GO:0045088	regulation of innate immune response	200	0.585934	1.34982	0.107206	0.604347	0.587975	417	tags=2%, list=3%, signal=2%	348/3916/7305/8815/54209
GO:0090670	GO:0090670	RNA localization to Cajal body	18	0.585111	1.07099	0.393939	0.766265	0.745506	1095	tags=39%, list=7%, signal=36%	7203/10576/10575/22948/55505/10694/10574
GO:0090671	GO:0090671	telomerase RNA localization to Cajal body	18	0.585111	1.07099	0.393939	0.766265	0.745506	1095	tags=39%, list=7%, signal=36%	7203/10576/10575/22948/55505/10694/10574
GO:0090672	GO:0090672	telomerase RNA localization	18	0.585111	1.07099	0.393939	0.766265	0.745506	1095	tags=39%, list=7%, signal=36%	7203/10576/10575/22948/55505/10694/10574
GO:0090685	GO:0090685	RNA localization to nucleus	18	0.585111	1.07099	0.393939	0.766265	0.745506	1095	tags=39%, list=7%, signal=36%	7203/10576/10575/22948/55505/10694/10574
GO:0007190	GO:0007190	activation of adenylate cyclase activity	25	0.585079	1.12207	0.346535	0.742924	0.722797	137	tags=4%, list=1%, signal=4%	808
GO:0035630	GO:0035630	bone mineralization involved in bone maturation	11	0.584948	1.00354	0.5	0.80165	0.779933	4672	tags=55%, list=30%, signal=38%	3479/89/57560/162466/359845/650
GO:0009066	GO:0009066	aspartate family amino acid metabolic process	46	0.584743	1.18623	0.252874	0.686417	0.667821	2892	tags=37%, list=19%, signal=30%	26227/468/56954/4482/51074/2806/10247/60496/339983/2805/8604/1743/51166/4522/54529/113675/23464
GO:0003341	GO:0003341	cilium movement	167	0.584645	1.3205	0.115242	0.605658	0.58925	357	tags=2%, list=2%, signal=2%	361/5360/388389/9368
GO:0048339	GO:0048339	paraxial mesoderm development	18	0.584546	1.06995	0.393939	0.766265	0.745506	4374	tags=39%, list=29%, signal=28%	10413/657/56983/4087/2303/55746/7547
GO:0009894	GO:0009894	regulation of catabolic process	931	0.584003	1.44614	0.0200367	0.517396	0.503379	535	tags=6%, list=3%, signal=6%	2670/348/1471/2597/7431/5660/975/1915/291/3315/292/4504/7076/4946/1191/11337/1728/7077/340371/58476/10399/7415/4947/51079/9114/3162/6386/527/302/55353/26353/11180/80762/7345/51257/991/23589/526/51160/6048/57060/94103/6923/54209/10755/7314/5476/3326/51606/11345/8570/23640/27131/79142/57095/11315
GO:2001239	GO:2001239	regulation of extrinsic apoptotic signaling pathway in absence of ligand	39	0.583757	1.1639	0.289827	0.713122	0.693803	1776	tags=13%, list=12%, signal=11%	5518/7001/2260/1495/5196
GO:0006576	GO:0006576	cellular biogenic amine metabolic process	85	0.583699	1.25825	0.180952	0.644904	0.627433	1037	tags=14%, list=7%, signal=13%	4946/2034/4947/217/6303/11315/18/262/25953/1725/55737/112483
GO:0006829	GO:0006829	zinc ion transport	28	0.58361	1.12103	0.330059	0.732868	0.713014	242	tags=7%, list=2%, signal=7%	4504/27173
GO:0051402	GO:0051402	neuron apoptotic process	235	0.583603	1.34848	0.117021	0.605658	0.58925	560	tags=8%, list=4%, signal=8%	348/2597/4504/1728/3309/1499/340371/4192/3162/7305/6647/5538/3725/54209/84335/3326/11315/468/1051
GO:0006006	GO:0006006	glucose metabolic process	170	0.583558	1.318	0.117978	0.605658	0.58925	1906	tags=24%, list=12%, signal=21%	2597/230/2023/2171/5091/1468/5162/27230/5213/468/2548/3487/572/10295/6652/3479/1642/6714/6576/23417/283871/57486/4191/92579/89/467/2819/2875/51548/23038/3486/5160/83440/2542/34/6794/5214/8604/5261/55276/55829
GO:0010720	GO:0010720	positive regulation of cell development	293	0.583477	1.37073	0.0985663	0.604347	0.587975	215	tags=2%, list=1%, signal=2%	2670/6281/79006/1499/4192/7305
GO:0048302	GO:0048302	regulation of isotype switching to IgG isotypes	13	0.583407	1.01457	0.486653	0.797053	0.77546	280	tags=8%, list=2%, signal=8%	80762
GO:0098884	GO:0098884	postsynaptic neurotransmitter receptor internalization	18	0.583204	1.0675	0.39596	0.768608	0.747786	1423	tags=22%, list=9%, signal=20%	1173/1175/23513/5534
GO:0140239	GO:0140239	postsynaptic endocytosis	18	0.583204	1.0675	0.39596	0.768608	0.747786	1423	tags=22%, list=9%, signal=20%	1173/1175/23513/5534
GO:0060048	GO:0060048	cardiac muscle contraction	129	0.58319	1.27259	0.14652	0.618159	0.601412	955	tags=9%, list=6%, signal=9%	477/481/808/476/2934/7136/2548/6640/6324/2946/7423/805
GO:0019058	GO:0019058	viral life cycle	274	0.582727	1.35885	0.11449	0.605658	0.58925	451	tags=8%, list=3%, signal=8%	348/3916/1508/975/1915/5478/1514/9218/5093/3838/3312/7415/5861/2934/5091/6609/3921/51160/2621/8815/3326
GO:0060231	GO:0060231	mesenchymal to epithelial transition	20	0.582352	1.08349	0.364919	0.751643	0.73128	852	tags=15%, list=6%, signal=14%	1499/10409/6608
GO:0035710	GO:0035710	CD4-positive, alpha-beta T cell activation	103	0.582309	1.26823	0.177007	0.644156	0.626705	1089	tags=7%, list=7%, signal=6%	975/1514/80762/602/30968/10312/3726
GO:0035307	GO:0035307	positive regulation of protein dephosphorylation	46	0.582238	1.18115	0.260536	0.68886	0.670198	997	tags=17%, list=6%, signal=16%	5478/808/6609/3326/5524/11314/805/26012
GO:0001933	GO:0001933	negative regulation of protein phosphorylation	309	0.581932	1.36748	0.103943	0.604347	0.587975	964	tags=9%, list=6%, signal=9%	348/5478/3315/2950/199731/55450/183/808/10399/58190/5518/7345/27124/6609/11142/1026/3725/84335/11315/6456/10614/9270/10106/11314/84152/581/10519/805/9479
GO:0032507	GO:0032507	maintenance of protein location in cell	58	0.581882	1.19581	0.225549	0.674289	0.656021	1057	tags=21%, list=7%, signal=19%	7114/3309/6500/2934/11315/5905/920/11079/81573/400916/8733/10945
GO:0008637	GO:0008637	apoptotic mitochondrial changes	93	0.581604	1.24942	0.186667	0.64727	0.629735	1296	tags=24%, list=8%, signal=22%	291/292/1191/27069/7417/10449/2876/572/4719/581/400916/666/3479/10899/55737/92609/2730/57048/5516/2729/55486/8996
GO:0019184	GO:0019184	nonribosomal peptide biosynthetic process	16	0.581569	1.04575	0.417671	0.771817	0.750907	1779	tags=44%, list=12%, signal=39%	6506/23657/4780/2730/2729/56898/2937
GO:0002263	GO:0002263	cell activation involved in immune response	253	0.58153	1.34414	0.11828	0.605658	0.58925	417	tags=4%, list=3%, signal=4%	3958/3916/975/4192/3162/7305/80762/7494/54209
GO:1901222	GO:1901222	regulation of NIK/NF-kappaB signaling	97	0.581311	1.25375	0.191288	0.650238	0.632622	1050	tags=10%, list=7%, signal=10%	7114/5052/6188/54209/4718/602/7105/11331/7805/407019
GO:0015850	GO:0015850	organic hydroxy compound transport	256	0.581214	1.34359	0.116487	0.605658	0.58925	600	tags=7%, list=4%, signal=6%	348/60/5360/1191/2550/140606/183/9218/10577/302/3931/6392/54209/55004/11315/6342/18
GO:0051438	GO:0051438	regulation of ubiquitin-protein transferase activity	49	0.580723	1.17774	0.249035	0.684706	0.666157	938	tags=22%, list=6%, signal=21%	6187/6209/6224/6500/27338/991/11315/7334/84259/11065/10459
GO:0055074	GO:0055074	calcium ion homeostasis	288	0.580624	1.35943	0.102518	0.604347	0.587975	960	tags=7%, list=6%, signal=7%	348/477/481/2280/2907/808/3074/91689/58515/468/10989/55858/1760/30968/79734/581/10134/2946/666/805/187
GO:2000514	GO:2000514	regulation of CD4-positive, alpha-beta T cell activation	69	0.580565	1.23018	0.193738	0.653629	0.635921	280	tags=3%, list=2%, signal=3%	975/80762
GO:0010876	GO:0010876	lipid localization	427	0.580497	1.39592	0.0966608	0.604347	0.587975	437	tags=5%, list=3%, signal=5%	348/2173/5660/1622/2171/5360/1191/140606/183/9218/3074/10577/302/376497/3931/55754/3073/26020/54209/55004
GO:1903008	GO:1903008	organelle disassembly	132	0.580261	1.27424	0.145455	0.618159	0.601412	1276	tags=14%, list=8%, signal=13%	291/8878/292/11337/7415/84557/11145/11345/23710/11315/51368/54543/11331/983/28985/51506/6790/55486
GO:0035305	GO:0035305	negative regulation of dephosphorylation	41	0.58018	1.15512	0.296875	0.715952	0.696556	88	tags=7%, list=1%, signal=7%	3958/2771/2280
GO:0021979	GO:0021979	hypothalamus cell differentiation	10	0.579984	0.985894	0.497925	0.80165	0.779933	2095	tags=20%, list=14%, signal=17%	7314/8829
GO:1905523	GO:1905523	positive regulation of macrophage migration	26	0.579897	1.10917	0.355599	0.745825	0.72562	522	tags=15%, list=3%, signal=15%	4323/4192/54209/1435
GO:0051255	GO:0051255	spindle midzone assembly	13	0.579759	1.00823	0.492813	0.799745	0.778079	3304	tags=54%, list=22%, signal=42%	9055/84445/6795/9493/24137/55143/29127
GO:0051651	GO:0051651	maintenance of location in cell	207	0.579696	1.33369	0.1121	0.604347	0.587975	960	tags=11%, list=6%, signal=10%	348/7114/477/2280/3309/808/3074/6500/2934/3073/11315/5905/2548/920/11079/81573/581/400916/2946/8733/805/187
GO:0006958	GO:0006958	complement activation, classical pathway	33	0.579537	1.1334	0.317025	0.728485	0.70875	417	tags=15%, list=3%, signal=15%	1191/712/713/714/54209
GO:0050680	GO:0050680	negative regulation of epithelial cell proliferation	141	0.579419	1.28412	0.141304	0.615658	0.598979	142	tags=3%, list=1%, signal=3%	348/498/6678/9500
GO:0048857	GO:0048857	neural nucleus development	59	0.579335	1.19219	0.229376	0.675219	0.656927	145	tags=15%, list=1%, signal=15%	1152/5354/60/57447/2746/8655/3309/808/1340
GO:0098926	GO:0098926	postsynaptic signal transduction	35	0.579302	1.14217	0.301344	0.717383	0.697949	904	tags=14%, list=6%, signal=13%	2771/3838/4062/80758/6001
GO:1901615	GO:1901615	organic hydroxy compound metabolic process	482	0.579296	1.39634	0.0902778	0.604347	0.587975	1506	tags=14%, list=10%, signal=13%	348/1508/4504/3945/5360/1728/10327/3157/1652/2034/10577/57016/33/8611/6647/3931/27124/6609/217/3988/10755/29968/2224/11315/10449/50/6342/23657/18/9784/1545/231/54344/3421/127/128/8818/6652/4779/1717/25953/6713/84650/3479/55737/9420/117/2584/37/51805/949/283871/2820/84532/171546/3638/4598/3417/89/5447/2819/10654/11165/50814/8574/51573/1513/51447
GO:0052695	GO:0052695	cellular glucuronidation	13	0.579165	1.0072	0.494867	0.800511	0.778824	4058	tags=46%, list=26%, signal=34%	54658/54659/54579/54578/54576/54600
GO:0051279	GO:0051279	regulation of release of sequestered calcium ion into cytosol	79	0.579129	1.23703	0.190196	0.649887	0.632281	960	tags=9%, list=6%, signal=8%	477/2280/808/581/2946/805/187
GO:0032924	GO:0032924	activin receptor signaling pathway	44	0.57896	1.16363	0.282398	0.708148	0.688964	581	tags=5%, list=4%, signal=4%	2280/1460
GO:0042060	GO:0042060	wound healing	405	0.578954	1.38327	0.0955752	0.604347	0.587975	629	tags=7%, list=4%, signal=7%	348/6281/5478/3315/60/780/199731/7076/389/5327/1277/928/3162/302/308/7001/954/6609/7494/1281/2621/1026/23657/18/10413/25817/5154
GO:0062125	GO:0062125	regulation of mitochondrial gene expression	29	0.57895	1.11619	0.337864	0.738948	0.718929	3323	tags=52%, list=22%, signal=41%	84300/400916/26164/708/10128/26995/84769/92170/57215/10102/54931/28958/81554/51250/115416
GO:1901215	GO:1901215	negative regulation of neuron death	194	0.578633	1.32497	0.116279	0.605658	0.58925	585	tags=8%, list=4%, signal=8%	348/4504/1499/340371/10399/4192/3162/6647/5538/3725/3326/1435/11315/468/1051/23657
GO:1990776	GO:1990776	response to angiotensin	30	0.578619	1.12675	0.320463	0.729053	0.709303	1053	tags=13%, list=7%, signal=12%	183/1281/4780/6714
GO:0019362	GO:0019362	pyridine nucleotide metabolic process	69	0.57826	1.2253	0.195695	0.655862	0.638094	1082	tags=14%, list=7%, signal=14%	3945/1728/6888/4190/7086/5091/10840/554235/25796/4199
GO:0046496	GO:0046496	nicotinamide nucleotide metabolic process	69	0.57826	1.2253	0.195695	0.655862	0.638094	1082	tags=14%, list=7%, signal=14%	3945/1728/6888/4190/7086/5091/10840/554235/25796/4199
GO:1903076	GO:1903076	regulation of protein localization to plasma membrane	100	0.577904	1.25142	0.191806	0.650884	0.633251	417	tags=8%, list=3%, signal=8%	3958/8878/60/4323/1173/10399/64114/54209
GO:0051004	GO:0051004	regulation of lipoprotein lipase activity	18	0.57778	1.05757	0.40404	0.768988	0.748155	3725	tags=33%, list=24%, signal=25%	51129/7376/5045/51099/335/10062
GO:0030901	GO:0030901	midbrain development	82	0.577592	1.24394	0.188462	0.648946	0.631366	145	tags=12%, list=1%, signal=12%	1152/5354/60/57447/2746/8655/3309/1499/808/1340
GO:0030252	GO:0030252	growth hormone secretion	12	0.57756	0.991484	0.517672	0.807751	0.785869	430	tags=25%, list=3%, signal=24%	2550/5861/27230
GO:0051496	GO:0051496	positive regulation of stress fiber assembly	51	0.577522	1.18088	0.243714	0.68174	0.663271	701	tags=8%, list=5%, signal=8%	6281/389/998/9270
GO:0047484	GO:0047484	regulation of response to osmotic stress	13	0.577363	1.00406	0.498973	0.80165	0.779933	721	tags=23%, list=5%, signal=22%	23209/80303/572
GO:0006090	GO:0006090	pyruvate metabolic process	98	0.577261	1.24771	0.193609	0.653629	0.635921	503	tags=10%, list=3%, signal=10%	2597/230/2023/3945/226/669/5091/5162/8050/5213
GO:0000002	GO:0000002	mitochondrial genome maintenance	30	0.576872	1.12335	0.320463	0.729053	0.709303	1205	tags=20%, list=8%, signal=18%	291/6240/30968/84275/9093/201163
GO:0072160	GO:0072160	nephron tubule epithelial cell differentiation	14	0.576816	1.01564	0.472505	0.792337	0.770872	612	tags=14%, list=4%, signal=14%	1499/10413
GO:1900078	GO:1900078	positive regulation of cellular response to insulin stimulus	22	0.576599	1.09728	0.355159	0.745825	0.72562	1244	tags=23%, list=8%, signal=21%	2771/183/27131/6714/2101
GO:0071107	GO:0071107	response to parathyroid hormone	11	0.576454	0.988964	0.510204	0.803394	0.78163	932	tags=18%, list=6%, signal=17%	1435/50964
GO:1903203	GO:1903203	regulation of oxidative stress-induced neuron death	28	0.576395	1.10717	0.341847	0.740713	0.720647	585	tags=21%, list=4%, signal=21%	1499/10399/54209/11315/468/23657
GO:0070129	GO:0070129	regulation of mitochondrial translation	24	0.576174	1.09704	0.368	0.751643	0.73128	3323	tags=50%, list=22%, signal=39%	84300/26164/708/10128/26995/84769/92170/10102/54931/28958/81554/115416
GO:0003337	GO:0003337	mesenchymal to epithelial transition involved in metanephros morphogenesis	12	0.575997	0.988801	0.52183	0.809148	0.787228	852	tags=17%, list=6%, signal=16%	1499/6608
GO:0060828	GO:0060828	regulation of canonical Wnt signaling pathway	235	0.575966	1.33084	0.120567	0.605658	0.58925	1072	tags=10%, list=7%, signal=9%	348/1499/3485/4192/7415/1277/83786/9368/6657/5204/25776/54994/10413/166/267/3487/79971/50964/10459/55737/10159/6714/9978
GO:0010992	GO:0010992	ubiquitin recycling	10	0.575671	0.978562	0.502075	0.80165	0.779933	914	tags=20%, list=6%, signal=19%	27338/11065
GO:0010744	GO:0010744	positive regulation of macrophage derived foam cell differentiation	17	0.57567	1.05404	0.419162	0.77217	0.751251	522	tags=12%, list=3%, signal=11%	183/1435
GO:0051924	GO:0051924	regulation of calcium ion transport	247	0.575463	1.32985	0.123656	0.606897	0.590456	137	tags=4%, list=1%, signal=4%	3958/5354/477/481/2771/2280/1499/183/808
GO:0014904	GO:0014904	myotube cell development	40	0.575418	1.14895	0.299228	0.717228	0.697798	2620	tags=28%, list=17%, signal=23%	58/2876/55909/6608/3479/1827/89/64855/57190/57462/26263
GO:0046427	GO:0046427	positive regulation of receptor signaling pathway via JAK-STAT	35	0.575405	1.13449	0.305182	0.719454	0.699964	808	tags=9%, list=5%, signal=8%	183/1545/11314
GO:0030947	GO:0030947	regulation of vascular endothelial growth factor receptor signaling pathway	30	0.575243	1.12018	0.320463	0.729053	0.709303	70	tags=7%, list=0%, signal=7%	199731/4504
GO:0043433	GO:0043433	negative regulation of DNA-binding transcription factor activity	158	0.575037	1.29526	0.136029	0.612572	0.595977	938	tags=7%, list=6%, signal=7%	7114/3399/3397/3162/4692/7001/2621/1545/602/11331/10459
GO:0002693	GO:0002693	positive regulation of cellular extravasation	16	0.575037	1.034	0.441767	0.782827	0.76162	1123	tags=19%, list=7%, signal=17%	4192/4267/10894
GO:0033212	GO:0033212	iron import into cell	10	0.575032	0.977476	0.502075	0.80165	0.779933	2214	tags=30%, list=14%, signal=26%	23479/4891/406992
GO:0043523	GO:0043523	regulation of neuron apoptotic process	200	0.574834	1.32425	0.11775	0.605658	0.58925	560	tags=8%, list=4%, signal=8%	348/4504/1728/1499/340371/4192/3162/7305/6647/5538/3725/54209/84335/3326/11315/468/1051
GO:0072283	GO:0072283	metanephric renal vesicle morphogenesis	14	0.57423	1.01109	0.476578	0.792897	0.771417	852	tags=14%, list=6%, signal=14%	1499/6608
GO:0006094	GO:0006094	gluconeogenesis	73	0.574008	1.21945	0.18664	0.64727	0.629735	1906	tags=26%, list=12%, signal=23%	230/5091/1468/468/1642/6576/283871/57486/4191/92579/467/2819/2875/51548/2542/34/6794/8604/55829
GO:0006805	GO:0006805	xenobiotic metabolic process	80	0.573976	1.22819	0.199219	0.656593	0.638805	1807	tags=14%, list=12%, signal=12%	2950/1728/2947/1545/2987/316/2946/9446/5447/11309/9049
GO:1903305	GO:1903305	regulation of regulated secretory pathway	134	0.573638	1.26652	0.14882	0.624068	0.607162	423	tags=4%, list=3%, signal=4%	3916/2771/808/3162/5908/10755
GO:0072524	GO:0072524	pyridine-containing compound metabolic process	75	0.573617	1.22215	0.188235	0.648946	0.631366	1082	tags=15%, list=7%, signal=14%	3945/1728/6888/4190/7086/5091/29968/10840/554235/25796/4199
GO:0061077	GO:0061077	chaperone-mediated protein folding	67	0.573612	1.20973	0.207101	0.664482	0.646481	1095	tags=22%, list=7%, signal=21%	3315/2280/1191/3309/3336/3312/7203/10576/10575/51303/22948/2286/1861/10694/10574
GO:0002076	GO:0002076	osteoblast development	16	0.573443	1.03114	0.445783	0.783357	0.762135	219	tags=6%, list=1%, signal=6%	3727
GO:2000649	GO:2000649	regulation of sodium ion transmembrane transporter activity	56	0.573309	1.17162	0.246521	0.683193	0.664684	987	tags=14%, list=6%, signal=13%	477/481/5348/9368/6324/2040/486/53826
GO:0001676	GO:0001676	long-chain fatty acid metabolic process	80	0.573152	1.22642	0.199219	0.656593	0.638805	1004	tags=20%, list=7%, signal=19%	5354/2950/33/23205/376497/60481/26090/3992/6342/5066/1545/2876/641371/2946/54898/64834
GO:0106070	GO:0106070	regulation of adenylate cyclase-activating G protein-coupled receptor signaling pathway	14	0.573014	1.00895	0.478615	0.793653	0.772152	49	tags=7%, list=0%, signal=7%	2771
GO:1903038	GO:1903038	negative regulation of leukocyte cell-cell adhesion	124	0.572898	1.26143	0.162113	0.634729	0.617534	288	tags=3%, list=2%, signal=3%	3958/4192/80762/7001
GO:0009954	GO:0009954	proximal/distal pattern formation	30	0.572658	1.11514	0.324324	0.729053	0.709303	128	tags=3%, list=1%, signal=3%	1499
GO:0019318	GO:0019318	hexose metabolic process	209	0.572217	1.31638	0.121646	0.606293	0.589868	1906	tags=22%, list=12%, signal=20%	2597/230/2023/2171/226/5372/5091/1468/5162/27230/5213/468/2548/231/3487/572/10295/6652/3479/1642/6714/6576/2584/4351/23417/283871/57486/4191/92579/89/467/2819/2875/51548/23038/3486/5160/83440/2542/34/6794/5214/8604/5261/55276/55829
GO:0032873	GO:0032873	negative regulation of stress-activated MAPK cascade	47	0.572028	1.15516	0.272201	0.698866	0.679933	417	tags=9%, list=3%, signal=8%	5478/2950/3276/54209
GO:0070303	GO:0070303	negative regulation of stress-activated protein kinase signaling cascade	47	0.572028	1.15516	0.272201	0.698866	0.679933	417	tags=9%, list=3%, signal=8%	5478/2950/3276/54209
GO:1903201	GO:1903201	regulation of oxidative stress-induced cell death	68	0.571531	1.20894	0.209073	0.665414	0.647387	684	tags=16%, list=4%, signal=16%	5478/3315/1499/10399/9283/6647/54209/11315/468/23657/2876
GO:0043410	GO:0043410	positive regulation of MAPK cascade	448	0.571483	1.37474	0.101243	0.604347	0.587975	1071	tags=9%, list=7%, signal=9%	348/975/5478/2771/4504/1499/1652/9500/9283/6188/6386/5908/6647/56005/7001/6657/4055/2621/3725/3276/54209/55004/152007/998/5154/3487/920/10961/10912/5605/11331/60370/9518/10519/9479/3479/7805/2260/407019/6714/3265/27020
GO:2000651	GO:2000651	positive regulation of sodium ion transmembrane transporter activity	17	0.571429	1.04628	0.42515	0.774919	0.753926	42	tags=6%, list=0%, signal=6%	481
GO:0006096	GO:0006096	glycolytic process	76	0.571279	1.22416	0.190661	0.650238	0.632622	174	tags=7%, list=1%, signal=7%	2597/230/2023/226/669
GO:0006757	GO:0006757	ATP generation from ADP	77	0.571234	1.22467	0.186408	0.64727	0.629735	174	tags=6%, list=1%, signal=6%	2597/230/2023/226/669
GO:0043032	GO:0043032	positive regulation of macrophage activation	29	0.570987	1.10084	0.347573	0.742924	0.722797	417	tags=7%, list=3%, signal=7%	3727/54209
GO:0006165	GO:0006165	nucleoside diphosphate phosphorylation	90	0.57093	1.22477	0.207294	0.664667	0.64666	174	tags=7%, list=1%, signal=7%	2597/230/2023/4831/226/669
GO:0072079	GO:0072079	nephron tubule formation	20	0.570516	1.06147	0.387097	0.761049	0.740432	2290	tags=25%, list=15%, signal=21%	1499/9653/9241/153572/79191
GO:2000116	GO:2000116	regulation of cysteine-type endopeptidase activity	201	0.57043	1.31357	0.120141	0.605658	0.58925	1053	tags=14%, list=7%, signal=14%	1471/23787/4504/23204/3336/1509/10399/7415/51079/6188/2934/6657/2621/1410/1512/11315/2876/572/80758/581/10134/10935/666/10016/2152/7805/444/407019/6714
GO:0030889	GO:0030889	negative regulation of B cell proliferation	19	0.56976	1.04848	0.391039	0.764739	0.744022	1898	tags=21%, list=12%, signal=18%	7305/11314/2213/27242
GO:0035864	GO:0035864	response to potassium ion	16	0.569413	1.02389	0.453815	0.787276	0.765948	420	tags=12%, list=3%, signal=12%	6647/3766
GO:0045806	GO:0045806	negative regulation of endocytosis	53	0.569376	1.17261	0.25	0.685284	0.666719	233	tags=6%, list=2%, signal=6%	3958/6386/302
GO:2001256	GO:2001256	regulation of store-operated calcium entry	14	0.569191	1.00222	0.484725	0.795909	0.774347	1994	tags=21%, list=13%, signal=19%	51669/9454/80024
GO:0071398	GO:0071398	cellular response to fatty acid	29	0.568908	1.09683	0.347573	0.742924	0.722797	1979	tags=14%, list=13%, signal=12%	3399/6714/7520/1374
GO:0046939	GO:0046939	nucleotide phosphorylation	92	0.568761	1.21741	0.208812	0.665414	0.647387	174	tags=7%, list=1%, signal=6%	2597/230/2023/4831/226/669
GO:0031670	GO:0031670	cellular response to nutrient	41	0.568626	1.13212	0.320312	0.729053	0.709303	2084	tags=27%, list=14%, signal=23%	1277/3162/7494/2621/7392/5179/2350/28960/6256/7391/25959
GO:0030163	GO:0030163	protein catabolic process	921	0.568352	1.40889	0.0405186	0.604347	0.587975	954	tags=11%, list=6%, signal=11%	2670/348/1471/1508/975/1915/8878/1514/7076/4946/1191/11337/1728/3309/7077/26232/1499/6233/1509/58476/10399/3312/7415/4947/51079/2817/6386/302/6500/55353/4738/27338/80762/7345/5689/51257/991/10952/7494/5538/51160/6048/6923/54209/10755/7314/5476/26090/81926/3326/5714/5692/5719/11345/1512/23640/11047/57095/27246/11315/5704/5687/5708/54994/5682/11313/5685/7334/7322/9531/64326/2876/267/118424/10434/98…
GO:0032355	GO:0032355	response to estradiol	118	0.568344	1.24034	0.172477	0.640428	0.623078	958	tags=14%, list=6%, signal=13%	361/3015/1728/1499/183/3485/1277/5111/1410/5066/5154/1545/2876/572/10095/5179
GO:0006085	GO:0006085	acetyl-CoA biosynthetic process	17	0.567936	1.03988	0.437126	0.780393	0.759252	2574	tags=59%, list=17%, signal=49%	5162/8050/25874/23417/84532/1738/5160/55902/38/1737
GO:0006684	GO:0006684	sphingomyelin metabolic process	18	0.567608	1.03895	0.428283	0.775477	0.754469	386	tags=17%, list=3%, signal=16%	9218/6609/94103
GO:0045732	GO:0045732	positive regulation of protein catabolic process	201	0.567595	1.30704	0.123675	0.606897	0.590456	568	tags=8%, list=4%, signal=8%	348/975/4946/1191/11337/10399/7415/4947/51079/80762/51257/991/51160/6923/54209/23640/5704
GO:0042168	GO:0042168	heme metabolic process	39	0.566762	1.13002	0.316699	0.728485	0.70875	1659	tags=33%, list=11%, signal=30%	3162/51629/10857/6536/7389/4779/645/51522/4891/56898/211/3145/11309
GO:0006890	GO:0006890	retrograde vesicle-mediated transport, Golgi to endoplasmic reticulum	49	0.566257	1.1484	0.264479	0.694071	0.675268	2286	tags=41%, list=15%, signal=35%	381/378/10972/10749/377/11079/57410/10960/10945/55850/53407/9554/26958/11316/51614/51290/22818/5870/51272/11070
GO:0003085	GO:0003085	negative regulation of systemic arterial blood pressure	19	0.566248	1.04201	0.397149	0.768988	0.748155	182	tags=5%, list=1%, signal=5%	9283
GO:0035234	GO:0035234	ectopic germ cell programmed cell death	18	0.566243	1.03645	0.432323	0.777617	0.756551	979	tags=17%, list=6%, signal=16%	6647/581/1642
GO:0042246	GO:0042246	tissue regeneration	66	0.56596	1.19211	0.220676	0.672165	0.653956	1162	tags=23%, list=8%, signal=21%	975/4192/84525/928/6657/1026/8751/4814/10413/2876/55909/3479/79647/6895/2596
GO:0050864	GO:0050864	regulation of B cell activation	126	0.565906	1.23943	0.17033	0.640428	0.623078	1003	tags=9%, list=7%, signal=8%	975/4323/7305/80762/7494/1026/572/11314/10459/55122/7805
GO:0009223	GO:0009223	pyrimidine deoxyribonucleotide catabolic process	17	0.565649	1.0357	0.447106	0.783357	0.762135	2630	tags=24%, list=17%, signal=20%	1854/79077/6996/56953
GO:0006335	GO:0006335	DNA replication-dependent chromatin assembly	10	0.565579	0.961406	0.518672	0.808117	0.786224	2267	tags=40%, list=15%, signal=34%	5928/8520/79711/25842
GO:0042310	GO:0042310	vasoconstriction	82	0.565563	1.21803	0.2	0.656807	0.639013	130	tags=2%, list=1%, signal=2%	477/183
GO:0046578	GO:0046578	regulation of Ras protein signal transduction	187	0.565432	1.29236	0.134991	0.612572	0.595977	598	tags=5%, list=4%, signal=5%	348/8878/199731/11337/396/9289/1281/221938/1435/5863
GO:0034103	GO:0034103	regulation of tissue remodeling	70	0.565364	1.19742	0.211765	0.666491	0.648435	301	tags=6%, list=2%, signal=6%	1471/183/4192/64114
GO:0006734	GO:0006734	NADH metabolic process	36	0.565154	1.11443	0.321224	0.729053	0.709303	1455	tags=33%, list=9%, signal=30%	2023/1728/4190/7415/5091/5213/4967/4199/4191/2820/89/2819
GO:1903204	GO:1903204	negative regulation of oxidative stress-induced neuron death	20	0.565011	1.05123	0.391129	0.764739	0.744022	585	tags=25%, list=4%, signal=24%	1499/10399/11315/468/23657
GO:0045618	GO:0045618	positive regulation of keratinocyte differentiation	16	0.564571	1.01518	0.459839	0.788896	0.767524	83	tags=6%, list=1%, signal=6%	4831
GO:0005996	GO:0005996	monosaccharide metabolic process	227	0.564561	1.30642	0.132635	0.611376	0.594813	1906	tags=22%, list=12%, signal=19%	2597/230/2023/2171/226/10327/5372/5091/1468/5162/27230/5213/468/2548/231/3487/572/10295/6652/3479/1642/6714/6576/2584/4351/2729/23417/9446/283871/57486/4191/92579/89/467/2819/2875/51548/23038/3486/5160/83440/2542/34/6794/5214/8604/5261/55276/55829
GO:0006633	GO:0006633	fatty acid biosynthetic process	140	0.564516	1.25085	0.163636	0.634729	0.617534	1365	tags=17%, list=9%, signal=16%	5354/2950/2171/33/23205/60481/58526/51144/7494/3992/51495/2946/54898/64834/3995/7376/3692/23417/37/9200/27306/5730/84532/3638
GO:0060119	GO:0060119	inner ear receptor cell development	42	0.564214	1.13288	0.306202	0.719478	0.699987	1848	tags=19%, list=12%, signal=17%	6647/9368/2535/23513/6385/286262/90410/4669
GO:0071397	GO:0071397	cellular response to cholesterol	15	0.563896	1.00088	0.478528	0.793653	0.772152	852	tags=13%, list=6%, signal=13%	23209/6608
GO:0048145	GO:0048145	regulation of fibroblast proliferation	82	0.563854	1.21435	0.207692	0.664869	0.646858	1232	tags=18%, list=8%, signal=17%	2950/1499/183/2621/1026/3725/891/10437/55845/5154/11314/581/3479/3265/2355
GO:0007249	GO:0007249	I-kappaB kinase/NF-kappaB signaling	255	0.56364	1.30188	0.138739	0.615165	0.5985	972	tags=12%, list=6%, signal=11%	2597/8878/3315/6285/2950/389/2280/1499/9218/3162/80762/4055/51523/54209/10783/10549/7334/7132/602/920/54469/51495/79971/57153/7105/56674/6574/3956/84270/1936
GO:0060768	GO:0060768	regulation of epithelial cell proliferation involved in prostate gland development	10	0.563623	0.958082	0.524896	0.809449	0.78752	128	tags=10%, list=1%, signal=10%	1499
GO:1904385	GO:1904385	cellular response to angiotensin	26	0.563617	1.07803	0.369352	0.751643	0.73128	1053	tags=12%, list=7%, signal=11%	183/4780/6714
GO:0035306	GO:0035306	positive regulation of dephosphorylation	60	0.563581	1.16441	0.233871	0.676318	0.657996	1411	tags=18%, list=9%, signal=17%	5478/808/6609/3326/5524/11314/805/26012/6714/5300/255919
GO:0031279	GO:0031279	regulation of cyclase activity	70	0.56357	1.19362	0.215686	0.668811	0.650692	1150	tags=9%, list=7%, signal=8%	2771/2550/808/2778/805/5064
GO:0046718	GO:0046718	viral entry into host cell	134	0.563157	1.24338	0.172414	0.640428	0.623078	382	tags=6%, list=2%, signal=6%	3916/1508/975/1514/2934/6609/3921/2621
GO:0045807	GO:0045807	positive regulation of endocytosis	92	0.563046	1.20518	0.218391	0.670549	0.652383	501	tags=12%, list=3%, signal=12%	348/967/1191/1173/11031/302/6609/5538/51160/54209/998
GO:0007338	GO:0007338	single fertilization	115	0.562994	1.23137	0.184982	0.64727	0.629735	1484	tags=18%, list=10%, signal=17%	226/5327/3074/928/7203/7417/4809/10576/57095/11315/10575/22948/84812/983/10694/10574/6895/4240/2350/10007/119710
GO:0042559	GO:0042559	pteridine-containing compound biosynthetic process	13	0.562963	0.979022	0.533881	0.815554	0.79346	4909	tags=85%, list=32%, signal=58%	2618/2643/4522/5860/471/5092/1719/2356/84105/6697/5805
GO:0060767	GO:0060767	epithelial cell proliferation involved in prostate gland development	11	0.562651	0.965284	0.520408	0.808791	0.78688	128	tags=9%, list=1%, signal=9%	1499
GO:0071333	GO:0071333	cellular response to glucose stimulus	118	0.562329	1.22722	0.179817	0.644692	0.627227	1171	tags=12%, list=8%, signal=11%	361/5798/10399/9230/7494/2621/54209/2876/572/5019/25874/2730/653361/2729
GO:0050852	GO:0050852	T cell receptor signaling pathway	114	0.56213	1.22992	0.192029	0.651295	0.633651	206	tags=3%, list=1%, signal=3%	3958/975/6188
GO:2000251	GO:2000251	positive regulation of actin cytoskeleton reorganization	18	0.561936	1.02857	0.446465	0.783357	0.762135	2453	tags=33%, list=16%, signal=28%	998/3265/10458/8829/10456/1020
GO:0070663	GO:0070663	regulation of leukocyte proliferation	236	0.561731	1.29264	0.141324	0.615658	0.598979	560	tags=5%, list=4%, signal=5%	3958/975/2950/1499/3485/6188/7305/80762/1026/58515/1435/1051
GO:0009063	GO:0009063	cellular amino acid catabolic process	107	0.561655	1.22961	0.191336	0.650238	0.632622	2401	tags=32%, list=16%, signal=27%	2746/2108/2653/275/1036/642/2109/64087/18/875/3712/10295/84706/4942/11112/2806/594/3155/10247/2875/23564/549/1738/587/2805/593/406991/883/191/51380/1743/38/56922/51166
GO:0010595	GO:0010595	positive regulation of endothelial cell migration	115	0.561639	1.2284	0.186813	0.64727	0.629735	331	tags=7%, list=2%, signal=7%	7114/3315/498/506/183/6678/3162/14
GO:2001242	GO:2001242	regulation of intrinsic apoptotic signaling pathway	158	0.561598	1.26499	0.141544	0.615658	0.598979	1351	tags=22%, list=9%, signal=20%	5478/3315/2023/1984/1191/2907/10399/51079/6188/6647/7494/9368/7417/54209/7314/754/11315/2876/572/3190/10961/581/10134/4780/666/9479/407019/6714/6421/201163/3065/55486/8996/4487
GO:0044319	GO:0044319	wound healing, spreading of cells	37	0.561557	1.11349	0.324478	0.729053	0.709303	77	tags=5%, list=1%, signal=5%	780/389
GO:0090505	GO:0090505	epiboly involved in wound healing	37	0.561557	1.11349	0.324478	0.729053	0.709303	77	tags=5%, list=1%, signal=5%	780/389
GO:0006750	GO:0006750	glutathione biosynthetic process	14	0.561282	0.988289	0.501018	0.80165	0.779933	1779	tags=43%, list=12%, signal=38%	6506/23657/4780/2730/2729/2937
GO:0070344	GO:0070344	regulation of fat cell proliferation	11	0.561271	0.962917	0.52449	0.809449	0.78752	2146	tags=27%, list=14%, signal=23%	54209/7027/5467
GO:0051900	GO:0051900	regulation of mitochondrial depolarization	17	0.561212	1.02757	0.451098	0.784894	0.763631	1171	tags=29%, list=8%, signal=27%	10399/666/6714/2730/2729
GO:0048741	GO:0048741	skeletal muscle fiber development	37	0.560897	1.11219	0.324478	0.729053	0.709303	2620	tags=27%, list=17%, signal=22%	58/2876/55909/6608/1827/89/64855/57190/57462/26263
GO:0032092	GO:0032092	positive regulation of protein binding	82	0.560499	1.20713	0.213462	0.667934	0.649839	233	tags=5%, list=2%, signal=5%	348/2280/5901/302
GO:0016032	GO:0016032	viral process	368	0.560388	1.33124	0.116487	0.605658	0.58925	765	tags=10%, list=5%, signal=10%	348/3916/1072/1508/975/1915/5478/1514/5901/9218/5093/3838/3312/7415/5861/2934/8665/5091/6609/3921/51160/2621/8815/3725/3276/3326/7392/8662/7153/10614/28972/11282/6520/920/1487/51495
GO:0071331	GO:0071331	cellular response to hexose stimulus	120	0.560226	1.22509	0.188748	0.648946	0.631366	1171	tags=12%, list=8%, signal=11%	361/5798/10399/9230/7494/2621/54209/2876/572/5019/25874/2730/653361/2729
GO:0006448	GO:0006448	regulation of translational elongation	18	0.560219	1.02543	0.448485	0.783357	0.762135	79	tags=6%, list=1%, signal=6%	1984
GO:1902042	GO:1902042	negative regulation of extrinsic apoptotic signaling pathway via death domain receptors	30	0.560154	1.09079	0.351351	0.744591	0.724419	684	tags=17%, list=4%, signal=16%	3162/64114/8682/11315/2876
GO:0045923	GO:0045923	positive regulation of fatty acid metabolic process	36	0.560049	1.10436	0.32696	0.730791	0.710993	2146	tags=17%, list=14%, signal=14%	60481/58526/7376/23417/1374/5467
GO:0022898	GO:0022898	regulation of transmembrane transporter activity	259	0.559981	1.29806	0.139535	0.615165	0.5985	987	tags=10%, list=6%, signal=9%	7114/482/60/477/481/2280/808/5348/9368/483/54209/11315/6536/219527/4697/2631/10063/6324/11331/2946/2040/805/486/254263/53826
GO:0042339	GO:0042339	keratan sulfate metabolic process	17	0.559899	1.02517	0.453094	0.786449	0.765144	3329	tags=41%, list=22%, signal=32%	9435/6484/2720/93010/8534/10678/6483
GO:0090504	GO:0090504	epiboly	38	0.559808	1.11396	0.327619	0.7315	0.711683	77	tags=5%, list=1%, signal=5%	780/389
GO:0000212	GO:0000212	meiotic spindle organization	12	0.559739	0.960891	0.54262	0.818906	0.796721	1272	tags=17%, list=8%, signal=15%	5518/6790
GO:0001975	GO:0001975	response to amphetamine	29	0.559617	1.07892	0.365049	0.751643	0.73128	817	tags=10%, list=5%, signal=10%	808/6647/84152
GO:0060122	GO:0060122	inner ear receptor cell stereocilium organization	31	0.559107	1.09476	0.342308	0.740713	0.720647	2271	tags=23%, list=15%, signal=19%	6647/9368/23513/6385/286262/90410/115908
GO:1903078	GO:1903078	positive regulation of protein localization to plasma membrane	58	0.558953	1.14869	0.253493	0.686722	0.668118	173	tags=5%, list=1%, signal=5%	3958/8878/10399
GO:0008037	GO:0008037	cell recognition	136	0.558567	1.23573	0.174545	0.644156	0.626705	1273	tags=14%, list=8%, signal=13%	3958/975/226/928/4692/7203/7417/54209/10576/10575/22948/5199/1949/10694/27020/10574/2596/949/4240
GO:0010766	GO:0010766	negative regulation of sodium ion transport	19	0.558551	1.02785	0.423625	0.773561	0.752605	357	tags=11%, list=2%, signal=10%	477/9368
GO:0050869	GO:0050869	negative regulation of B cell activation	34	0.558541	1.08765	0.346979	0.742924	0.722797	1898	tags=18%, list=12%, signal=15%	7305/80762/11314/7805/2213/27242
GO:0006790	GO:0006790	sulfur compound metabolic process	309	0.558491	1.3124	0.12724	0.607219	0.590769	2071	tags=28%, list=13%, signal=24%	2950/26227/10327/3157/4144/7263/8801/2739/23205/6647/60481/1468/51144/5162/6506/5538/10539/2947/2949/1036/8050/642/11315/23657/79586/23479/875/2876/8803/262/641371/8802/552900/81689/4482/9653/3295/25874/4780/2946/54898/51074/373156/4967/64834/2730/9435/6576/2729/54480/23417/9446/9200/84693/27306/10550/79066/84532/57019/27430/4598/3417/4357/10654/1738/10380/5160/8459/6484/57678/8460/26873/406991/9…
GO:0006414	GO:0006414	translational elongation	48	0.558182	1.13518	0.284615	0.708415	0.689224	220	tags=10%, list=1%, signal=10%	1915/1984/6176/10399/1933
GO:0034109	GO:0034109	homotypic cell-cell adhesion	86	0.558171	1.19755	0.223709	0.674195	0.65593	928	tags=13%, list=6%, signal=12%	5478/3315/60/928/23657/18/4267/10627/3716/2778/1192
GO:0072330	GO:0072330	monocarboxylic acid biosynthetic process	188	0.55801	1.27592	0.136445	0.612572	0.595977	1496	tags=16%, list=10%, signal=15%	5354/2950/2171/2628/33/23205/60481/58526/51144/7494/3992/11315/6342/51495/2946/54898/64834/9420/3995/7376/3692/23417/37/9200/27306/5730/84532/3638/2593/23038
GO:0071326	GO:0071326	cellular response to monosaccharide stimulus	122	0.558001	1.22436	0.189781	0.649035	0.631452	1171	tags=11%, list=8%, signal=11%	361/5798/10399/9230/7494/2621/54209/2876/572/5019/25874/2730/653361/2729
GO:1905634	GO:1905634	regulation of protein localization to chromatin	11	0.557808	0.956976	0.530612	0.814189	0.792132	2249	tags=45%, list=15%, signal=39%	7415/1025/51548/55869/6688
GO:0044409	GO:0044409	entry into host	139	0.557679	1.23307	0.179673	0.644692	0.627227	382	tags=6%, list=2%, signal=6%	3916/1508/975/1514/2934/6609/3921/2621
GO:0044000	GO:0044000	movement in host	160	0.557657	1.25099	0.149254	0.624355	0.607441	382	tags=7%, list=2%, signal=7%	3916/1508/975/5478/1514/9218/2934/5091/6609/3921/2621
GO:0060142	GO:0060142	regulation of syncytium formation by plasma membrane fusion	27	0.557502	1.06783	0.382812	0.75678	0.736278	1722	tags=22%, list=11%, signal=20%	7305/30846/54209/9518/10211/824
GO:0042104	GO:0042104	positive regulation of activated T cell proliferation	25	0.557433	1.06905	0.382178	0.756776	0.736274	2427	tags=32%, list=16%, signal=27%	3485/6188/3479/57678/406991/29108/177/3718
GO:1903980	GO:1903980	positive regulation of microglial cell activation	10	0.557418	0.947534	0.529046	0.813297	0.791264	417	tags=10%, list=3%, signal=10%	54209
GO:0001906	GO:0001906	cell killing	120	0.556959	1.21794	0.192377	0.652132	0.634465	215	tags=5%, list=1%, signal=5%	2597/3916/10383/5052/6156/7305
GO:1905897	GO:1905897	regulation of response to endoplasmic reticulum stress	76	0.556953	1.19347	0.215953	0.668811	0.650692	1175	tags=21%, list=8%, signal=20%	1191/2907/3309/10399/7873/7494/10987/11315/10961/9097/581/10134/4780/666/10869/7376
GO:0070371	GO:0070371	ERK1 and ERK2 cascade	295	0.556776	1.30962	0.130125	0.611324	0.594763	1071	tags=9%, list=7%, signal=9%	348/2950/2771/57447/4504/183/1652/5908/9368/2621/3725/54209/152007/1512/5154/9270/920/5605/11331/51074/10519/3479/983/407019/6714/3265/27020
GO:0095500	GO:0095500	acetylcholine receptor signaling pathway	26	0.555904	1.06328	0.373281	0.753153	0.732749	904	tags=12%, list=6%, signal=11%	2771/4062/6001
GO:0034505	GO:0034505	tooth mineralization	29	0.555664	1.0713	0.374757	0.753153	0.732749	1059	tags=10%, list=7%, signal=10%	1277/79971/10312
GO:0042326	GO:0042326	negative regulation of phosphorylation	347	0.555641	1.32111	0.125664	0.606897	0.590456	964	tags=9%, list=6%, signal=9%	348/5478/3315/2950/199731/8655/55450/183/808/10399/58190/5518/7345/27124/6609/11142/1026/3725/84335/11315/6456/10614/9270/10106/11314/84152/581/10935/10519/805/9479
GO:0007213	GO:0007213	G protein-coupled acetylcholine receptor signaling pathway	18	0.555545	1.01687	0.460606	0.789037	0.767662	49	tags=6%, list=0%, signal=6%	2771
GO:0006027	GO:0006027	glycosaminoglycan catabolic process	21	0.555294	1.04759	0.405138	0.768988	0.748155	2773	tags=43%, list=18%, signal=35%	3074/3073/10894/8692/4669/3161/2990/2720/2517
GO:0070841	GO:0070841	inclusion body assembly	20	0.554917	1.03245	0.413306	0.771155	0.750264	1164	tags=20%, list=8%, signal=19%	1191/7415/9531/5705
GO:0021559	GO:0021559	trigeminal nerve development	10	0.554884	0.943227	0.537344	0.816755	0.794628	2845	tags=20%, list=19%, signal=16%	8829/497189
GO:2000846	GO:2000846	regulation of corticosteroid hormone secretion	15	0.554681	0.98452	0.503067	0.802233	0.780499	130	tags=7%, list=1%, signal=7%	183
GO:0031398	GO:0031398	positive regulation of protein ubiquitination	106	0.553968	1.21086	0.207957	0.664902	0.646889	1379	tags=22%, list=9%, signal=20%	6187/2280/11337/3309/6500/27338/80762/991/7314/754/23640/79142/7334/84259/11065/10016/7805/9978/7965/8841/54838/7332/5300
GO:0060603	GO:0060603	mammary gland duct morphogenesis	30	0.553768	1.07836	0.364865	0.751643	0.73128	1349	tags=17%, list=9%, signal=15%	780/1435/11331/6714/23513
GO:0010985	GO:0010985	negative regulation of lipoprotein particle clearance	16	0.55362	0.995492	0.485944	0.796298	0.774725	1050	tags=12%, list=7%, signal=12%	8570/407019
GO:0006873	GO:0006873	cellular ion homeostasis	471	0.553461	1.33421	0.115587	0.605658	0.58925	960	tags=10%, list=6%, signal=9%	348/1152/4502/482/477/481/506/4504/2280/2907/183/808/3074/476/9114/3162/51310/527/6647/375/80762/5538/526/9368/483/91689/58515/51606/10539/468/23479/10989/8992/23557/552900/55858/1760/30968/475/79734/581/10134/2946/666/805/187
GO:0071356	GO:0071356	cellular response to tumor necrosis factor	189	0.553312	1.26274	0.141561	0.615658	0.598979	1050	tags=8%, list=7%, signal=7%	7114/2950/1984/1277/6188/2621/56928/1545/7132/54469/4780/10670/10519/7805/407019
GO:0071692	GO:0071692	protein localization to extracellular region	324	0.552921	1.30579	0.125448	0.606897	0.590456	1198	tags=10%, list=8%, signal=9%	348/5478/2746/5798/9230/4826/4681/284119/114902/54209/27230/10972/5213/11315/84300/5066/18/572/10961/5019/79971/51030/25874/3033/3479/55737/1174/10312/388552/7376/322/5872
GO:1990173	GO:1990173	protein localization to nucleoplasm	13	0.552892	0.961508	0.550308	0.821763	0.799501	1095	tags=46%, list=7%, signal=43%	7203/10576/10575/22948/10694/10574
GO:0009132	GO:0009132	nucleoside diphosphate metabolic process	121	0.552729	1.20918	0.198905	0.656593	0.638805	1205	tags=17%, list=8%, signal=16%	2597/230/2023/4831/226/669/954/6241/5213/2987/6240/572/51727/50808/4830/4967/3479/2584/4832/3692/201163
GO:0010975	GO:0010975	regulation of neuron projection development	421	0.552598	1.32812	0.114583	0.605658	0.58925	346	tags=4%, list=2%, signal=4%	2670/348/7431/1072/482/79006/4504/3309/183/4192/81618/3397/347733/5376/27124/991/55754
GO:0046479	GO:0046479	glycosphingolipid catabolic process	14	0.552464	0.972763	0.519348	0.808309	0.786411	353	tags=14%, list=2%, signal=14%	3074/3073
GO:0032479	GO:0032479	regulation of type I interferon production	94	0.552397	1.18616	0.232381	0.676318	0.657996	9	tags=1%, list=0%, signal=1%	2597
GO:0032606	GO:0032606	type I interferon production	94	0.552397	1.18616	0.232381	0.676318	0.657996	9	tags=1%, list=0%, signal=1%	2597
GO:1904666	GO:1904666	regulation of ubiquitin protein ligase activity	22	0.552344	1.05112	0.404762	0.768988	0.748155	938	tags=32%, list=6%, signal=30%	6209/6224/6500/27338/991/11065/10459
GO:0090594	GO:0090594	inflammatory response to wounding	15	0.552197	0.980111	0.507157	0.803335	0.781572	207	tags=20%, list=1%, signal=20%	7076/4192/3162
GO:0010632	GO:0010632	regulation of epithelial cell migration	240	0.552066	1.27283	0.149733	0.62473	0.607805	495	tags=5%, list=3%, signal=5%	348/7114/3315/498/506/183/6678/3162/14/3725/152007/1512
GO:0030212	GO:0030212	hyaluronan metabolic process	31	0.551883	1.08061	0.355769	0.745825	0.72562	2862	tags=29%, list=19%, signal=24%	3074/3073/10894/8692/7130/160/3161/2990/1213
GO:0032409	GO:0032409	regulation of transporter activity	283	0.551597	1.28728	0.146474	0.618159	0.601412	987	tags=9%, list=6%, signal=9%	7114/482/60/477/481/2280/808/5348/80762/9368/483/54209/11315/6536/219527/4697/2631/10063/6324/11331/2946/2040/805/486/254263/53826
GO:0097191	GO:0097191	extrinsic apoptotic signaling pathway	208	0.551473	1.26772	0.139037	0.615165	0.5985	1296	tags=14%, list=8%, signal=13%	3958/2950/11337/183/51079/81618/3162/5518/7001/64114/4055/8682/11315/10413/7132/9531/2876/572/2872/581/666/10519/3479/2260/6714/2730/2729/2923/1495/8996
GO:0009306	GO:0009306	protein secretion	316	0.551259	1.29626	0.131769	0.611376	0.594813	1198	tags=10%, list=8%, signal=9%	348/5478/2746/5798/9230/4826/284119/114902/54209/27230/10972/5213/11315/84300/5066/18/572/10961/5019/79971/51030/25874/3033/3479/55737/1174/10312/388552/7376/322/5872
GO:0035592	GO:0035592	establishment of protein localization to extracellular region	317	0.551232	1.29736	0.131532	0.611376	0.594813	1198	tags=10%, list=8%, signal=9%	348/5478/2746/5798/9230/4826/284119/114902/54209/27230/10972/5213/11315/84300/5066/18/572/10961/5019/79971/51030/25874/3033/3479/55737/1174/10312/388552/7376/322/5872
GO:0097306	GO:0097306	cellular response to alcohol	91	0.551133	1.17632	0.235977	0.676548	0.65822	852	tags=7%, list=6%, signal=6%	6175/23209/1499/8751/1545/6608
GO:0032787	GO:0032787	monocarboxylic acid metabolic process	529	0.55111	1.33742	0.107383	0.604347	0.587975	1666	tags=19%, list=11%, signal=18%	2597/5354/230/2950/2023/1622/2171/3945/26227/226/10327/1891/669/2628/33/3032/23205/376497/5091/6535/60481/58526/51144/5162/2108/7494/1666/26090/1384/3992/8050/5213/2109/11315/10449/6342/5066/18/11313/1632/1545/7132/231/2876/3712/35/10434/641371/127/128/51495/8879/6652/3295/25874/3033/25953/2946/54898/4967/3479/64834/9420/3995/4199/2584/11000/7376/3692/23417/37/201163/9200/56898/84693/27306/5730/2…
GO:0010656	GO:0010656	negative regulation of muscle cell apoptotic process	43	0.55103	1.10964	0.331418	0.733853	0.713973	1953	tags=26%, list=13%, signal=22%	4192/3162/5863/9531/4780/3479/8996/23408/9474/406991/205428
GO:0021781	GO:0021781	glial cell fate commitment	10	0.550986	0.9366	0.549793	0.821582	0.799325	373	tags=20%, list=2%, signal=20%	1499/6657
GO:0052548	GO:0052548	regulation of endopeptidase activity	326	0.550623	1.30207	0.130125	0.611324	0.594763	1053	tags=14%, list=7%, signal=14%	1471/2597/23787/4504/7076/23204/7077/183/1476/3336/1509/10399/7415/51079/6188/302/2934/5037/51107/6657/2621/55851/1410/10972/1512/5918/11047/11315/334/1294/2876/572/9097/80758/581/10134/5973/10935/666/10213/55122/10016/2152/7805/444/407019/6714
GO:0060997	GO:0060997	dendritic spine morphogenesis	53	0.550413	1.13356	0.273622	0.698866	0.679933	14	tags=2%, list=0%, signal=2%	1072
GO:0000492	GO:0000492	box C/D snoRNP assembly	10	0.550144	0.935169	0.551867	0.82187	0.799605	3866	tags=50%, list=25%, signal=37%	4809/55011/8607/9326/10856
GO:0001522	GO:0001522	pseudouridine synthesis	16	0.549857	0.988726	0.48996	0.797841	0.776227	3672	tags=50%, list=24%, signal=38%	55505/26995/1736/113000/126789/80324/54433/115939
GO:0039532	GO:0039532	negative regulation of viral-induced cytoplasmic pattern recognition receptor signaling pathway	11	0.54982	0.943271	0.542857	0.819072	0.796883	2741	tags=45%, list=18%, signal=37%	7105/6397/708/79671/55666
GO:0042102	GO:0042102	positive regulation of T cell proliferation	90	0.549668	1.17915	0.239923	0.678647	0.660262	436	tags=4%, list=3%, signal=4%	975/3485/6188/58515
GO:0006775	GO:0006775	fat-soluble vitamin metabolic process	37	0.549572	1.08973	0.347249	0.742924	0.722797	100	tags=5%, list=1%, signal=5%	5360/1728
GO:0045058	GO:0045058	T cell selection	45	0.549562	1.10674	0.328185	0.731558	0.711739	740	tags=4%, list=5%, signal=4%	1514/920
GO:0042551	GO:0042551	neuron maturation	42	0.549516	1.10336	0.341085	0.740713	0.720647	491	tags=10%, list=3%, signal=9%	23787/712/10882/163175
GO:0046716	GO:0046716	muscle cell cellular homeostasis	24	0.549207	1.04569	0.402	0.768988	0.748155	649	tags=21%, list=4%, signal=20%	226/6647/5213/2548/9531
GO:0046031	GO:0046031	ADP metabolic process	84	0.548645	1.17706	0.244742	0.681978	0.663502	174	tags=6%, list=1%, signal=6%	2597/230/2023/226/669
GO:0071295	GO:0071295	cellular response to vitamin	31	0.548479	1.07395	0.363462	0.750912	0.730569	2084	tags=23%, list=14%, signal=20%	1277/2621/5179/2350/28960/6256/25959
GO:0055062	GO:0055062	phosphate ion homeostasis	18	0.548476	1.00393	0.470707	0.79218	0.770719	2693	tags=17%, list=18%, signal=14%	9368/5169/56172
GO:0072506	GO:0072506	trivalent inorganic anion homeostasis	18	0.548476	1.00393	0.470707	0.79218	0.770719	2693	tags=17%, list=18%, signal=14%	9368/5169/56172
GO:0060070	GO:0060070	canonical Wnt signaling pathway	283	0.548413	1.27985	0.15009	0.625409	0.608466	1072	tags=9%, list=7%, signal=8%	348/1499/3485/4192/7415/1277/83786/9368/6657/5204/2535/25776/54994/10413/166/267/3487/79971/90780/50964/10459/55737/10159/6714/9978
GO:0045762	GO:0045762	positive regulation of adenylate cyclase activity	32	0.54823	1.07576	0.35534	0.745825	0.72562	137	tags=3%, list=1%, signal=3%	808
GO:0042755	GO:0042755	eating behavior	35	0.548029	1.08051	0.347409	0.742924	0.722797	1979	tags=9%, list=13%, signal=7%	7345/9518/1374
GO:0071900	GO:0071900	regulation of protein serine/threonine kinase activity	339	0.547565	1.29745	0.133929	0.612572	0.595977	1139	tags=9%, list=7%, signal=9%	348/60/2950/183/808/9500/6188/900/376497/7345/6609/11142/1026/891/3326/9802/10614/5154/875/10961/11314/84152/5605/10519/805/9479/2260/6714/3265/896/9555/5573
GO:0086004	GO:0086004	regulation of cardiac muscle cell contraction	31	0.547544	1.07212	0.363462	0.750912	0.730569	39	tags=3%, list=0%, signal=3%	477
GO:0043589	GO:0043589	skin morphogenesis	10	0.54741	0.930523	0.558091	0.825136	0.802782	444	tags=20%, list=3%, signal=19%	1277/3691
GO:0009100	GO:0009100	glycoprotein metabolic process	357	0.547371	1.29329	0.136691	0.612572	0.595977	976	tags=7%, list=6%, signal=7%	1471/1514/4504/26232/1499/81618/2817/5861/5372/6048/27230/11315/7991/26229/79586/11282/200185/54344/267/8818/55858/9653/7423/57134/201595/3479
GO:0001818	GO:0001818	negative regulation of cytokine production	270	0.547353	1.27087	0.158645	0.633964	0.616789	451	tags=4%, list=3%, signal=4%	7114/361/2950/57447/3162/7305/55353/80762/2621/8815/54209/3326
GO:0032731	GO:0032731	positive regulation of interleukin-1 beta production	50	0.547303	1.11743	0.301344	0.717383	0.697949	215	tags=4%, list=1%, signal=4%	3315/7305
GO:0065002	GO:0065002	intracellular protein transmembrane transport	49	0.547263	1.10988	0.316602	0.728485	0.70875	2903	tags=47%, list=19%, signal=38%	3309/23480/10952/10452/10440/100287932/54543/92609/728489/3329/84134/9868/29090/130617/83752/131118/80273/5195/5191/9409/29927/133022/55176
GO:0006527	GO:0006527	arginine catabolic process	11	0.547238	0.938842	0.54898	0.821287	0.799038	1760	tags=27%, list=11%, signal=24%	4942/23564/406991
GO:0043123	GO:0043123	positive regulation of I-kappaB kinase/NF-kappaB signaling	170	0.547145	1.23575	0.161049	0.634729	0.617534	972	tags=12%, list=6%, signal=12%	2597/6285/389/2280/1499/9218/3162/80762/4055/51523/10783/7334/7132/920/79971/57153/7105/56674/6574/3956/1936
GO:0072202	GO:0072202	cell differentiation involved in metanephros development	24	0.547078	1.04164	0.406	0.769206	0.748368	852	tags=12%, list=6%, signal=12%	1499/10413/6608
GO:1904062	GO:1904062	regulation of cation transmembrane transport	364	0.54648	1.29529	0.136445	0.612572	0.595977	987	tags=9%, list=6%, signal=8%	7114/5354/482/967/477/481/2783/2280/183/808/5348/9368/483/54209/11315/6536/23479/219527/4697/2631/6640/10063/6324/11331/581/2946/2040/805/187/486/254263/53826
GO:0071466	GO:0071466	cellular response to xenobiotic stimulus	143	0.54626	1.21648	0.193841	0.653629	0.635921	1238	tags=11%, list=8%, signal=10%	2950/9343/1728/3309/7345/5111/2621/2947/1545/2987/316/4780/2946/10919/9446/9647
GO:0018158	GO:0018158	protein oxidation	13	0.546015	0.949548	0.558522	0.825136	0.802782	1457	tags=31%, list=9%, signal=28%	2876/10935/285362/4016
GO:0099590	GO:0099590	neurotransmitter receptor internalization	24	0.545443	1.03853	0.406	0.769206	0.748368	1423	tags=17%, list=9%, signal=15%	1173/1175/23513/5534
GO:0007585	GO:0007585	respiratory gaseous exchange by respiratory system	65	0.545416	1.14563	0.239521	0.678647	0.660262	799	tags=11%, list=5%, signal=10%	477/1329/669/4692/2548/128/7763
GO:0051930	GO:0051930	regulation of sensory perception of pain	34	0.545372	1.06201	0.366472	0.751643	0.73128	67	tags=3%, list=0%, signal=3%	2171
GO:0051931	GO:0051931	regulation of sensory perception	34	0.545372	1.06201	0.366472	0.751643	0.73128	67	tags=3%, list=0%, signal=3%	2171
GO:0042832	GO:0042832	defense response to protozoan	23	0.545095	1.0367	0.41483	0.771155	0.750264	1776	tags=17%, list=12%, signal=15%	669/602/3265/5196
GO:1904894	GO:1904894	positive regulation of receptor signaling pathway via STAT	39	0.544754	1.08614	0.349328	0.743249	0.723114	808	tags=8%, list=5%, signal=7%	183/1545/11314
GO:0030262	GO:0030262	apoptotic nuclear changes	26	0.544675	1.0418	0.388998	0.763605	0.742919	2263	tags=27%, list=15%, signal=23%	7153/1777/581/1149/2021/2852/10904
GO:1904996	GO:1904996	positive regulation of leukocyte adhesion to vascular endothelial cell	25	0.544627	1.04449	0.405941	0.769206	0.748368	2335	tags=20%, list=15%, signal=17%	4192/9435/6484/406991/3654
GO:0072527	GO:0072527	pyrimidine-containing compound metabolic process	68	0.544587	1.15194	0.234714	0.676318	0.657996	2863	tags=28%, list=19%, signal=23%	4831/2079/51727/50808/4830/4832/51251/1854/7083/79077/6996/9519/5631/81602/5169/56953/7298/957/56474
GO:0061517	GO:0061517	macrophage proliferation	11	0.544488	0.934123	0.557143	0.824535	0.802198	522	tags=27%, list=3%, signal=26%	1191/54209/1435
GO:0051051	GO:0051051	negative regulation of transport	419	0.544284	1.31163	0.117444	0.605658	0.58925	982	tags=9%, list=6%, signal=9%	348/3958/477/2771/2171/4946/2550/808/10399/4947/3162/6386/302/5908/80762/9368/11142/1410/8682/11315/5905/468/18/6536/23479/7132/9531/9270/10434/29763/10961/11314/55529/3033/25953/2946/805/29934/254263
GO:0015801	GO:0015801	aromatic amino acid transport	14	0.544166	0.958151	0.533605	0.815466	0.793375	1078	tags=14%, list=7%, signal=13%	6520/10991
GO:0001562	GO:0001562	response to protozoan	24	0.543846	1.03549	0.416	0.771155	0.750264	1776	tags=17%, list=12%, signal=15%	669/602/3265/5196
GO:0051701	GO:0051701	biological process involved in interaction with host	178	0.543843	1.2384	0.15608	0.630951	0.613858	451	tags=7%, list=3%, signal=7%	3916/1508/975/5478/1514/9218/2934/5091/6609/3921/2621/3326
GO:0097435	GO:0097435	supramolecular fiber organization	740	0.543819	1.33687	0.0936968	0.604347	0.587975	537	tags=5%, list=3%, signal=5%	2670/348/1471/7114/7431/1072/6281/389/2280/1191/226/3312/1277/7140/3397/6188/58/302/2934/23406/375/10552/58526/27124/50509/65108/10094/1281/5204/54209/7411/10093/3326/1410/114822/55845/998/4082/11315/2764
GO:0045342	GO:0045342	MHC class II biosynthetic process	17	0.543676	0.995465	0.481038	0.794167	0.772652	2585	tags=29%, list=17%, signal=24%	7494/3066/5196/6688/6879
GO:0031400	GO:0031400	negative regulation of protein modification process	478	0.543567	1.31166	0.121951	0.606293	0.589868	817	tags=9%, list=5%, signal=9%	348/3958/8878/5478/3315/2950/2771/6209/1622/199731/6224/2280/55450/1499/183/808/10399/58190/6188/5518/5348/7345/27124/6609/991/51160/11142/1026/8815/3725/84335/11315/84681/5524/6456/10614/55611/9270/1487/10106/6640/80758/11314/84152
GO:0006814	GO:0006814	sodium ion transport	242	0.543453	1.25441	0.157522	0.631368	0.614263	1165	tags=10%, list=8%, signal=9%	482/477/481/476/5348/6535/9368/483/4704/6536/6538/6520/1760/6640/6324/6574/2040/486/53826/10991/23412/10916/29099
GO:2001257	GO:2001257	regulation of cation channel activity	175	0.543451	1.2358	0.163603	0.634729	0.617534	982	tags=6%, list=6%, signal=6%	7114/2280/808/54209/6536/219527/2631/2946/2040/805/254263
GO:0019076	GO:0019076	viral release from host cell	24	0.543378	1.0346	0.416	0.771155	0.750264	277	tags=12%, list=2%, signal=12%	5478/9218/5091
GO:0035891	GO:0035891	exit from host cell	24	0.543378	1.0346	0.416	0.771155	0.750264	277	tags=12%, list=2%, signal=12%	5478/9218/5091
GO:0038061	GO:0038061	NIK/NF-kappaB signaling	124	0.543126	1.19588	0.211293	0.666491	0.648435	1050	tags=9%, list=7%, signal=8%	7114/5052/6188/54209/4718/5531/602/7105/11331/7805/407019
GO:0036315	GO:0036315	cellular response to sterol	18	0.542807	0.993555	0.484848	0.795909	0.774347	1365	tags=17%, list=9%, signal=15%	23209/6608/3638
GO:0070059	GO:0070059	intrinsic apoptotic signaling pathway in response to endoplasmic reticulum stress	55	0.542732	1.11336	0.305556	0.719478	0.699987	934	tags=16%, list=6%, signal=15%	2907/7494/58515/11315/468/1051/10961/581/666
GO:1903050	GO:1903050	regulation of proteolysis involved in protein catabolic process	211	0.542444	1.25103	0.142096	0.615658	0.598979	1171	tags=14%, list=8%, signal=13%	348/1191/11337/10399/7415/6386/991/6923/54209/10755/7314/3326/11345/23640/57095/11315/5704/64326/2876/9097/8078/10134/4780/10213/7805/5700/9978/10869/5705/2729
GO:0052547	GO:0052547	regulation of peptidase activity	355	0.542259	1.27969	0.139493	0.615165	0.5985	1053	tags=14%, list=7%, signal=13%	1471/2597/1508/23787/4504/7076/23204/7077/183/1476/3336/1509/10399/7415/51079/6188/302/2934/5037/51107/6657/2621/55851/1410/10972/1512/5918/11047/11315/334/1294/2876/572/9097/80758/581/10134/5973/10935/666/10213/55122/10016/2152/7805/444/407019/6714
GO:1902532	GO:1902532	negative regulation of intracellular signal transduction	485	0.541949	1.30075	0.131579	0.611376	0.594813	535	tags=5%, list=3%, signal=5%	348/7114/5478/3315/2950/2023/57447/1191/2907/183/10399/51079/5518/5037/7345/6609/7494/9368/3276/7417/54209/84335/754/4718/11315
GO:0051231	GO:0051231	spindle elongation	13	0.54182	0.942252	0.558522	0.825136	0.802782	801	tags=15%, list=5%, signal=15%	5518/9055
GO:1903115	GO:1903115	regulation of actin filament-based movement	37	0.541307	1.07334	0.356736	0.746425	0.726203	39	tags=3%, list=0%, signal=3%	477
GO:0007351	GO:0007351	tripartite regional subdivision	20	0.54093	1.00643	0.433468	0.778018	0.756941	1114	tags=10%, list=7%, signal=9%	10409/3234
GO:0008595	GO:0008595	anterior/posterior axis specification, embryo	20	0.54093	1.00643	0.433468	0.778018	0.756941	1114	tags=10%, list=7%, signal=9%	10409/3234
GO:1905145	GO:1905145	cellular response to acetylcholine	28	0.540899	1.03898	0.396857	0.768988	0.748155	904	tags=11%, list=6%, signal=10%	2771/4062/6001
GO:0006620	GO:0006620	post-translational protein targeting to endoplasmic reticulum membrane	15	0.540721	0.959743	0.521472	0.809148	0.787228	333	tags=20%, list=2%, signal=20%	3309/23480/10952
GO:0035966	GO:0035966	response to topologically incorrect protein	154	0.540696	1.21493	0.177007	0.644156	0.626705	1443	tags=21%, list=9%, signal=19%	3315/1191/3309/3336/10399/3312/7415/7873/26353/7494/6048/27230/3326/10987/468/9531/267/118424/581/4780/666/201595/55122/1861/871/55658/22824/1965/550/467/23753/54431
GO:0016042	GO:0016042	lipid catabolic process	299	0.540647	1.27159	0.153571	0.628182	0.611164	993	tags=13%, list=6%, signal=12%	348/4504/1891/3074/7941/57016/33/9588/3032/6609/2108/3073/5538/3988/1666/26090/11145/1384/196463/2109/84681/10449/6342/9784/11313/1632/1545/5333/3712/35/26580/5019/8879/7920/3295/3033/84812/1149
GO:0048291	GO:0048291	isotype switching to IgG isotypes	14	0.540569	0.951818	0.543788	0.819129	0.796938	1605	tags=14%, list=10%, signal=13%	80762/3329
GO:0032516	GO:0032516	positive regulation of phosphoprotein phosphatase activity	21	0.540536	1.01975	0.434783	0.778894	0.757794	955	tags=24%, list=6%, signal=22%	808/3326/5524/11314/805
GO:0016322	GO:0016322	neuron remodeling	14	0.540322	0.951383	0.543788	0.819129	0.796938	380	tags=14%, list=2%, signal=14%	712/10882
GO:0035269	GO:0035269	protein O-linked mannosylation	17	0.540305	0.989292	0.48503	0.795909	0.774347	3706	tags=41%, list=24%, signal=31%	54344/8818/29954/10585/9215/729920/10329
GO:0006625	GO:0006625	protein targeting to peroxisome	18	0.540109	0.988615	0.492929	0.799745	0.778079	3597	tags=56%, list=23%, signal=43%	54469/83752/5195/8504/5191/9409/5824/5192/5190/5194
GO:0072662	GO:0072662	protein localization to peroxisome	18	0.540109	0.988615	0.492929	0.799745	0.778079	3597	tags=56%, list=23%, signal=43%	54469/83752/5195/8504/5191/9409/5824/5192/5190/5194
GO:0072663	GO:0072663	establishment of protein localization to peroxisome	18	0.540109	0.988615	0.492929	0.799745	0.778079	3597	tags=56%, list=23%, signal=43%	54469/83752/5195/8504/5191/9409/5824/5192/5190/5194
GO:0001881	GO:0001881	receptor recycling	32	0.540074	1.05976	0.370874	0.751643	0.73128	1445	tags=22%, list=9%, signal=20%	9230/302/55004/144717/27065/23513/55111
GO:0043066	GO:0043066	negative regulation of apoptotic process	791	0.539875	1.32813	0.097973	0.604347	0.587975	995	tags=11%, list=6%, signal=11%	348/3958/1072/291/5478/3315/2950/2023/2771/292/4504/7076/4831/23204/1191/2907/6134/1728/396/3309/1499/340371/4192/5763/51079/3397/3162/4150/2739/900/308/6647/56005/7001/27069/64114/378/7494/5538/5757/4359/2621/94103/3725/7417/54209/3326/1410/1512/754/8682/10987/11315/10449/51129/1051/192286/5863/10413/231/9531/875/2876/3190/602/54469/10298/25764/84299/81567/7428/8870/6608/10296/11331/581/4780/109…
GO:0071805	GO:0071805	potassium ion transmembrane transport	206	0.539455	1.24269	0.154529	0.629197	0.612152	420	tags=4%, list=3%, signal=4%	482/967/477/481/2783/476/483/54209/3766
GO:0030162	GO:0030162	regulation of proteolysis	626	0.539436	1.31333	0.126476	0.606897	0.590456	573	tags=8%, list=4%, signal=8%	348/1471/2597/1508/6281/2023/4323/23787/4504/7076/23204/1191/11337/7077/183/1476/3336/1509/5327/10399/7415/51079/6188/6386/302/2934/5037/4738/51107/991/6657/2621/55851/6923/54209/10755/7314/3326/1410/10972/11345/1512/5918/23640/11047/57095/11315/5704/334
GO:0010976	GO:0010976	positive regulation of neuron projection development	146	0.539279	1.19875	0.206581	0.664477	0.646476	212	tags=4%, list=1%, signal=4%	348/482/3309/183/4192/347733
GO:0018146	GO:0018146	keratan sulfate biosynthetic process	15	0.538919	0.956543	0.525562	0.809505	0.787575	3329	tags=40%, list=22%, signal=31%	9435/6484/93010/8534/10678/6483
GO:0019377	GO:0019377	glycolipid catabolic process	16	0.538388	0.968103	0.504016	0.802507	0.780767	353	tags=12%, list=2%, signal=12%	3074/3073
GO:0032331	GO:0032331	negative regulation of chondrocyte differentiation	22	0.538272	1.02434	0.426587	0.775422	0.754415	128	tags=5%, list=1%, signal=5%	1499
GO:0006875	GO:0006875	cellular metal ion homeostasis	382	0.538219	1.2762	0.142857	0.615658	0.598979	960	tags=10%, list=6%, signal=9%	348/4502/482/477/481/4504/2280/2907/183/808/3074/476/9114/3162/51310/6647/375/80762/483/91689/58515/10539/468/23479/10989/552900/55858/1760/30968/475/79734/581/10134/2946/666/805/187
GO:0009133	GO:0009133	nucleoside diphosphate biosynthetic process	12	0.538139	0.923811	0.569647	0.832486	0.809933	1289	tags=33%, list=8%, signal=31%	2987/51727/50808/204
GO:0072497	GO:0072497	mesenchymal stem cell differentiation	12	0.538055	0.923667	0.569647	0.832486	0.809933	128	tags=8%, list=1%, signal=8%	1499
GO:0036473	GO:0036473	cell death in response to oxidative stress	86	0.53805	1.15438	0.260038	0.688238	0.669593	684	tags=14%, list=4%, signal=13%	5478/3315/1499/10399/9283/6647/54209/11315/468/23657/1545/2876
GO:0046635	GO:0046635	positive regulation of alpha-beta T cell activation	65	0.538024	1.13011	0.257485	0.687547	0.668921	23	tags=2%, list=0%, signal=2%	975
GO:0051084	GO:0051084	'de novo' post-translational protein folding	35	0.537965	1.06067	0.360845	0.749851	0.729537	1437	tags=23%, list=9%, signal=21%	3309/3336/3312/9403/10576/1861/27433/23753
GO:2001269	GO:2001269	positive regulation of cysteine-type endopeptidase activity involved in apoptotic signaling pathway	10	0.537774	0.914142	0.570539	0.832486	0.809933	887	tags=30%, list=6%, signal=28%	2934/80758/581
GO:0010996	GO:0010996	response to auditory stimulus	26	0.537587	1.02824	0.40275	0.768988	0.748155	707	tags=15%, list=5%, signal=15%	477/4192/26090/9379
GO:0043550	GO:0043550	regulation of lipid kinase activity	64	0.537461	1.12829	0.262425	0.691077	0.672355	501	tags=3%, list=3%, signal=3%	975/998
GO:1903238	GO:1903238	positive regulation of leukocyte tethering or rolling	12	0.537375	0.922499	0.569647	0.832486	0.809933	1584	tags=17%, list=10%, signal=15%	9435/6484
GO:0045087	GO:0045087	innate immune response	627	0.537266	1.30811	0.126689	0.606897	0.590456	317	tags=3%, list=2%, signal=3%	348/2597/3958/3916/7431/361/481/10383/5052/1191/712/713/2197/714/7305/26472/2934/6170/51257/6609
GO:0035303	GO:0035303	regulation of dephosphorylation	119	0.536988	1.17395	0.22323	0.674195	0.65593	1067	tags=13%, list=7%, signal=13%	3958/5478/2771/2280/808/6609/3326/5524/1460/22870/11314/84152/805/26012/6714/1827
GO:0006285	GO:0006285	base-excision repair, AP site formation	12	0.536948	0.921767	0.571726	0.832486	0.809933	4728	tags=50%, list=31%, signal=35%	6996/4595/7374/4968/55247/23583
GO:0051412	GO:0051412	response to corticosterone	14	0.536358	0.944403	0.549898	0.821582	0.799325	137	tags=7%, list=1%, signal=7%	808
GO:0060047	GO:0060047	heart contraction	228	0.536231	1.24382	0.15625	0.630951	0.613858	955	tags=10%, list=6%, signal=10%	482/477/481/183/808/2034/476/84525/5348/2934/6647/7136/10539/998/6271/2548/2876/1760/6640/6324/2946/7423/805
GO:0006026	GO:0006026	aminoglycan catabolic process	25	0.536203	1.02834	0.419802	0.77217	0.751251	2773	tags=36%, list=18%, signal=30%	3074/3073/10894/8692/4669/3161/2990/2720/2517
GO:0009185	GO:0009185	ribonucleoside diphosphate metabolic process	105	0.536194	1.1683	0.240072	0.678647	0.660262	1205	tags=17%, list=8%, signal=16%	2597/230/2023/226/669/954/6241/5213/2987/6240/572/51727/50808/4967/3479/2584/3692/201163
GO:2000479	GO:2000479	regulation of cAMP-dependent protein kinase activity	18	0.535823	0.980772	0.50101	0.80165	0.779933	1139	tags=17%, list=7%, signal=15%	11142/84152/5573
GO:0007063	GO:0007063	regulation of sister chromatid cohesion	21	0.535802	1.01082	0.438735	0.780393	0.759252	1172	tags=19%, list=8%, signal=18%	1499/6421/9555/8260
GO:0072537	GO:0072537	fibroblast activation	13	0.53575	0.931697	0.572895	0.832486	0.809933	1338	tags=23%, list=9%, signal=21%	2730/2729/28984
GO:0046466	GO:0046466	membrane lipid catabolic process	34	0.535711	1.0432	0.384016	0.758457	0.73791	767	tags=18%, list=5%, signal=17%	3074/6609/3073/5538/1545/8879
GO:0010821	GO:0010821	regulation of mitochondrion organization	140	0.535536	1.18664	0.212727	0.667638	0.649551	1296	tags=17%, list=8%, signal=16%	291/8878/292/1191/10493/27069/54209/23788/11315/10449/2876/572/30968/581/400916/666/3479/55737/57048/2729/201163/6790/55486/8996
GO:0043069	GO:0043069	negative regulation of programmed cell death	814	0.535507	1.32126	0.107084	0.604347	0.587975	1003	tags=11%, list=7%, signal=11%	348/3958/1072/291/5478/3315/2950/2023/2771/292/4504/7076/4831/23204/1191/2907/6134/1728/396/3309/1499/340371/4192/5763/51079/3397/3162/4150/2739/900/308/6647/56005/7001/27069/64114/378/7494/5538/5757/4359/2621/94103/3725/7417/54209/3326/1410/1512/754/8682/10987/11315/10449/51129/1051/192286/5863/10413/231/9531/875/2876/3190/602/54469/10298/25764/84299/81567/7428/8870/6608/10296/11331/581/4780/109…
GO:0071480	GO:0071480	cellular response to gamma radiation	30	0.535261	1.04232	0.374517	0.753153	0.732749	2118	tags=30%, list=14%, signal=26%	3309/1026/1410/10413/3265/7520/406991/79073/11277
GO:0097190	GO:0097190	apoptotic signaling pathway	541	0.535222	1.302	0.11745	0.605658	0.58925	1309	tags=15%, list=9%, signal=14%	3958/291/5478/3315/2950/2023/2771/292/1984/1191/11337/2907/1499/183/9500/3094/10399/51079/81618/6188/3162/4150/7305/5518/6647/7001/27069/64114/7494/9368/4055/1026/7417/54209/7314/58515/1512/754/8682/11315/10449/468/1051/10413/1545/7132/9531/2876/572/3190/602/10961/8879/2872/581/10134/4780/400916/666/10519/9479/10016/3479/2260/92609/407019/6714/3265/2730/6421/57048/2729/2923/201163/3065/9647/1495/…
GO:0006690	GO:0006690	icosanoid metabolic process	84	0.535059	1.14791	0.263862	0.693229	0.674449	1771	tags=18%, list=12%, signal=16%	2950/2171/26090/3992/1545/7132/231/2876/27306/5730/9261/4259/145482/51/4048
GO:0006779	GO:0006779	porphyrin-containing compound biosynthetic process	30	0.534679	1.04119	0.378378	0.753586	0.733171	2706	tags=47%, list=18%, signal=39%	51629/10857/6536/8803/7389/4779/51522/4891/211/3145/3658/10058/402055/1371
GO:0033014	GO:0033014	tetrapyrrole biosynthetic process	30	0.534679	1.04119	0.378378	0.753586	0.733171	2706	tags=47%, list=18%, signal=39%	51629/10857/6536/8803/7389/4779/51522/4891/211/3145/3658/10058/402055/1371
GO:0060350	GO:0060350	endochondral bone morphogenesis	55	0.534662	1.09681	0.31746	0.728654	0.708914	1538	tags=13%, list=10%, signal=11%	4323/1277/1281/875/871/5447/658
GO:0034765	GO:0034765	regulation of ion transmembrane transport	477	0.534459	1.2902	0.134146	0.612572	0.595977	987	tags=7%, list=6%, signal=7%	7114/5354/482/967/477/481/2783/2280/23204/183/808/5348/9368/483/54209/3766/11315/6536/23479/219527/4697/2631/6640/10063/6324/11331/581/2946/2040/1192/805/187/486/254263/53826
GO:0006518	GO:0006518	peptide metabolic process	828	0.534361	1.31788	0.101974	0.604347	0.587975	1412	tags=20%, list=9%, signal=19%	348/2597/7431/6175/1915/6187/3315/6133/6171/6137/2950/6209/6217/1514/6208/1984/6224/6176/6159/6230/1191/6134/6156/11224/6155/6141/6235/6233/6128/6139/6210/10399/2197/6193/6218/6228/7941/6188/1933/10313/2739/7555/6142/6222/5935/1973/63875/6647/6170/1363/8665/51107/6161/6122/6506/3921/6136/64968/6166/6143/6232/54460/55851/4701/9553/27230/6191/6168/3191/10972/2947/2949/1512/8570/6227/10987/11315/468…
GO:0021561	GO:0021561	facial nerve development	10	0.533702	0.907219	0.574689	0.832832	0.81027	2095	tags=20%, list=14%, signal=17%	3212/8829
GO:0021610	GO:0021610	facial nerve morphogenesis	10	0.533702	0.907219	0.574689	0.832832	0.81027	2095	tags=20%, list=14%, signal=17%	3212/8829
GO:0019725	GO:0019725	cellular homeostasis	702	0.533227	1.31051	0.112054	0.604347	0.587975	960	tags=11%, list=6%, signal=11%	348/1152/4502/361/482/477/481/506/4504/5052/2280/2907/1728/226/5798/183/808/3074/476/10399/9230/9114/3162/51310/527/9588/6647/27338/375/80762/7001/7494/5538/526/9368/2621/94103/483/91689/54209/25828/7296/58515/51606/10539/5213/468/10549/2548/23479/10989/9531/8992/2876/56996/23557/1207/572/5019/328/552900/55858/1760/30968/475/79734/25874/581/10134/4780/2946/11065/6560/10935/666/112398/805/187
GO:0016024	GO:0016024	CDP-diacylglycerol biosynthetic process	13	0.533199	0.927261	0.579055	0.835336	0.812706	2398	tags=46%, list=16%, signal=39%	10554/8760/56894/57678/10555/132001
GO:0051347	GO:0051347	positive regulation of transferase activity	528	0.533159	1.29571	0.127517	0.60748	0.591023	1073	tags=10%, list=7%, signal=10%	348/975/6187/5478/780/1622/4504/6176/1191/1499/183/808/9500/6188/6500/376497/27338/5111/991/2621/1026/54209/891/3326/221938/57515/998/9802/1435/10576/8106/11315/7334/8543/10575/5154/9270/572/920/10961/54921/84259/11314/5605/11331/11065/10519/805/3479/10899/2260/6714/3265/896
GO:0050729	GO:0050729	positive regulation of inflammatory response	134	0.532981	1.17676	0.23412	0.676318	0.657996	636	tags=8%, list=4%, signal=8%	975/55450/183/1652/4192/7941/54209/11315/1051/4814/7132
GO:0097529	GO:0097529	myeloid leukocyte migration	202	0.532582	1.22707	0.164311	0.634729	0.617534	522	tags=6%, list=3%, signal=6%	3958/975/5478/4323/1652/4192/928/7941/4681/54209/58515/1435
GO:0055082	GO:0055082	cellular chemical homeostasis	610	0.532368	1.2967	0.126878	0.606897	0.590456	960	tags=10%, list=6%, signal=9%	348/1152/4502/361/482/477/481/506/4504/2280/2907/5798/183/808/3074/476/10399/9230/9114/3162/51310/527/6647/375/80762/7494/5538/526/9368/2621/94103/483/91689/54209/58515/51606/10539/468/23479/10989/8992/2876/23557/572/5019/552900/55858/1760/30968/475/79734/25874/581/10134/2946/666/805/187
GO:0048144	GO:0048144	fibroblast proliferation	98	0.53176	1.14936	0.24812	0.684509	0.665965	1232	tags=20%, list=8%, signal=19%	2950/5052/1499/183/1281/2621/1026/3725/891/10437/55845/5154/2876/11314/581/3479/983/3265/26528/2355
GO:0031272	GO:0031272	regulation of pseudopodium assembly	11	0.531423	0.91171	0.569388	0.832486	0.809933	1755	tags=45%, list=11%, signal=40%	998/23580/100287171/10435/148170
GO:0031274	GO:0031274	positive regulation of pseudopodium assembly	11	0.531423	0.91171	0.569388	0.832486	0.809933	1755	tags=45%, list=11%, signal=40%	998/23580/100287171/10435/148170
GO:0032412	GO:0032412	regulation of ion transmembrane transporter activity	250	0.531401	1.22741	0.181004	0.644904	0.627433	987	tags=9%, list=6%, signal=9%	7114/482/477/481/2280/808/5348/9368/483/54209/6536/219527/4697/2631/10063/6324/11331/2946/2040/805/486/254263/53826
GO:1905144	GO:1905144	response to acetylcholine	31	0.531256	1.04022	0.380769	0.755613	0.735142	904	tags=10%, list=6%, signal=9%	2771/4062/6001
GO:0002713	GO:0002713	negative regulation of B cell mediated immunity	15	0.531227	0.942891	0.535787	0.81638	0.794263	1483	tags=13%, list=10%, signal=12%	80762/2213
GO:0002890	GO:0002890	negative regulation of immunoglobulin mediated immune response	15	0.531227	0.942891	0.535787	0.81638	0.794263	1483	tags=13%, list=10%, signal=12%	80762/2213
GO:0009135	GO:0009135	purine nucleoside diphosphate metabolic process	95	0.531175	1.14467	0.254717	0.686773	0.668167	1469	tags=20%, list=10%, signal=18%	2597/230/2023/226/669/954/5213/2987/572/50808/4967/3479/2584/3692/201163/204/89/2819/51548
GO:0009179	GO:0009179	purine ribonucleoside diphosphate metabolic process	95	0.531175	1.14467	0.254717	0.686773	0.668167	1469	tags=20%, list=10%, signal=18%	2597/230/2023/226/669/954/5213/2987/572/50808/4967/3479/2584/3692/201163/204/89/2819/51548
GO:0034762	GO:0034762	regulation of transmembrane transport	563	0.531076	1.2833	0.129915	0.611324	0.594763	987	tags=8%, list=6%, signal=7%	7114/5354/482/967/60/477/481/2171/4946/2783/2280/23204/183/808/4947/5348/6506/9368/483/54209/3766/8682/11315/6536/23479/219527/4697/2631/6640/10063/6324/11331/581/4780/2946/2040/1192/805/187/486/3479/254263/53826
GO:1901379	GO:1901379	regulation of potassium ion transmembrane transport	90	0.530496	1.13803	0.264875	0.694071	0.675268	417	tags=7%, list=3%, signal=7%	482/967/481/2783/483/54209
GO:0051129	GO:0051129	negative regulation of cellular component organization	654	0.530316	1.29668	0.128978	0.611265	0.594706	636	tags=7%, list=4%, signal=7%	2670/348/1471/7114/3958/7431/291/4323/292/4504/1191/3309/10493/3312/81618/3397/6386/302/2934/5376/27069/58526/27124/991/2665/5204/7417/54209/7025/891/7411/1410/114822/998/79142/11315/2764/11130/10449/830/7153/10413/4134/8543/7132
GO:1903322	GO:1903322	positive regulation of protein modification by small protein conjugation or removal	124	0.530108	1.16721	0.233151	0.676318	0.657996	1379	tags=20%, list=9%, signal=18%	6187/2280/11337/3309/7415/6500/27338/80762/991/7314/754/23640/79142/7334/84259/10055/11065/10016/7805/9978/7965/8841/54838/7332/5300
GO:0046717	GO:0046717	acid secretion	44	0.529681	1.06459	0.381044	0.755613	0.735142	600	tags=7%, list=4%, signal=7%	2550/9368/18
GO:0071888	GO:0071888	macrophage apoptotic process	12	0.529545	0.909058	0.577963	0.834936	0.812317	58	tags=8%, list=0%, signal=8%	1514
GO:0006983	GO:0006983	ER overload response	12	0.529522	0.909019	0.577963	0.834936	0.812317	111	tags=8%, list=1%, signal=8%	3309
GO:0034144	GO:0034144	negative regulation of toll-like receptor 4 signaling pathway	11	0.529446	0.908318	0.569388	0.832486	0.809933	1745	tags=18%, list=11%, signal=16%	54209/338382
GO:0030100	GO:0030100	regulation of endocytosis	199	0.529427	1.21985	0.17193	0.640428	0.623078	417	tags=8%, list=3%, signal=7%	348/3958/967/1191/1173/808/11031/6386/302/375/1175/6609/5538/51160/54209
GO:0016558	GO:0016558	protein import into peroxisome matrix	13	0.529391	0.920639	0.585216	0.836634	0.813969	3597	tags=54%, list=23%, signal=41%	83752/5195/5191/9409/5192/5190/5194
GO:0003156	GO:0003156	regulation of animal organ formation	27	0.529272	1.01376	0.427734	0.775477	0.754469	128	tags=4%, list=1%, signal=4%	1499
GO:1903901	GO:1903901	negative regulation of viral life cycle	22	0.529154	1.00699	0.44246	0.782827	0.76162	258	tags=9%, list=2%, signal=9%	5478/2934
GO:2000757	GO:2000757	negative regulation of peptidyl-lysine acetylation	20	0.529117	0.984448	0.471774	0.792337	0.770872	3345	tags=50%, list=22%, signal=39%	84681/1487/9474/55011/3066/6688/6879/28999/7291/80764
GO:0042180	GO:0042180	cellular ketone metabolic process	190	0.528894	1.20811	0.18	0.644692	0.627227	2401	tags=24%, list=16%, signal=20%	2171/1728/10327/57016/33/2739/60481/58526/11315/4704/23657/231/5019/127/10295/25953/2806/7376/3692/23417/37/51805/23408/2820/3638/2819/51548/8574/23038/51004/406991/883/2531/10229/84274/57017/1374/11277/5467/83752/10901/93058/23590/3029/51166
GO:0031347	GO:0031347	regulation of defense response	561	0.528533	1.28007	0.131399	0.611376	0.594813	711	tags=5%, list=5%, signal=5%	348/7114/3916/975/2950/55450/183/1652/4192/7941/7305/6647/80762/8815/54209/58515/26090/5692/4718/11315/1051/4814/5687/10614/5682/7132/2876/284207
GO:0033137	GO:0033137	negative regulation of peptidyl-serine phosphorylation	29	0.528309	1.01856	0.413592	0.771155	0.750264	1701	tags=17%, list=11%, signal=15%	10399/27124/581/9647/1647
GO:0016053	GO:0016053	organic acid biosynthetic process	280	0.528109	1.22974	0.184783	0.64727	0.629735	1610	tags=17%, list=10%, signal=15%	5354/2950/2171/2746/26227/10327/2628/33/23205/60481/58526/51144/7494/29968/3992/1036/11315/6342/18/875/8803/51495/4942/2946/54898/29920/51074/64834/9420/2806/3995/7376/3692/23417/37/9200/27306/5730/84532/3638/65263/2593/23038/4259/7923/60496/587
GO:0032732	GO:0032732	positive regulation of interleukin-1 production	59	0.528009	1.08657	0.307847	0.720646	0.701123	486	tags=5%, list=3%, signal=5%	3315/7305/10972
GO:0008015	GO:0008015	blood circulation	472	0.527826	1.27205	0.14386	0.618159	0.601412	1076	tags=8%, list=7%, signal=8%	348/482/477/481/183/808/2034/476/9283/84525/3162/5348/2934/6647/7136/143282/2621/10539/998/6271/6456/2548/18/875/2876/9270/128/1760/6640/6324/5973/2946/7423/805/10159/407019/91608/6714/2730
GO:0051290	GO:0051290	protein heterotetramerization	15	0.527439	0.936166	0.546012	0.819401	0.797203	1590	tags=33%, list=10%, signal=30%	6241/6240/11051/2193/7923
GO:0035987	GO:0035987	endodermal cell differentiation	46	0.527434	1.06997	0.363985	0.751267	0.730915	1727	tags=24%, list=11%, signal=21%	4323/1499/6657/3281/1294/1290/9555/1289/1284/4324/3679
GO:0044272	GO:0044272	sulfur compound biosynthetic process	137	0.527318	1.16718	0.232727	0.676318	0.657996	1779	tags=26%, list=12%, signal=23%	2950/10327/4144/23205/60481/51144/5162/6506/5538/1036/8050/23657/79586/875/25874/4780/54898/51074/64834/2730/9435/6576/2729/54480/23417/9200/79066/84532/27430/4357/1738/5160/6484/406991/9374/2937
GO:0140374	GO:0140374	antiviral innate immune response	13	0.527225	0.916872	0.589322	0.837582	0.814891	2676	tags=46%, list=17%, signal=38%	51257/11331/55210/29800/81570/1665
GO:0038084	GO:0038084	vascular endothelial growth factor signaling pathway	43	0.527141	1.06154	0.385057	0.759347	0.738775	60	tags=7%, list=0%, signal=7%	967/3315/199731
GO:0090239	GO:0090239	regulation of histone H4 acetylation	13	0.527055	0.916576	0.589322	0.837582	0.814891	2648	tags=46%, list=17%, signal=38%	1487/9474/55011/6688/6879/6598
GO:2000169	GO:2000169	regulation of peptidyl-cysteine S-nitrosylation	10	0.52705	0.895913	0.580913	0.836571	0.813907	794	tags=10%, list=5%, signal=9%	6640
GO:0003014	GO:0003014	renal system process	114	0.526672	1.15234	0.246377	0.683193	0.664684	382	tags=5%, list=2%, signal=5%	361/2771/183/2934/9368/2621
GO:0043280	GO:0043280	positive regulation of cysteine-type endopeptidase activity involved in apoptotic process	112	0.526391	1.14708	0.250454	0.685757	0.667179	1309	tags=18%, list=9%, signal=16%	23787/3336/1509/10399/7415/51079/6188/2934/1512/572/80758/581/10134/666/10016/2152/7805/407019/9647/10550
GO:0046394	GO:0046394	carboxylic acid biosynthetic process	278	0.526338	1.22595	0.187726	0.648141	0.630582	1610	tags=17%, list=10%, signal=15%	5354/2950/2171/2746/26227/10327/2628/33/23205/60481/58526/51144/7494/29968/3992/11315/6342/18/875/8803/51495/4942/2946/54898/29920/51074/64834/9420/2806/3995/7376/3692/23417/37/9200/27306/5730/84532/3638/65263/2593/23038/4259/7923/60496/587
GO:0010623	GO:0010623	programmed cell death involved in cell development	24	0.526203	1.00189	0.452	0.785188	0.763916	979	tags=12%, list=6%, signal=12%	6647/581/1642
GO:0006631	GO:0006631	fatty acid metabolic process	342	0.525688	1.24898	0.165187	0.634729	0.617534	1666	tags=19%, list=11%, signal=17%	5354/2950/1622/2171/1891/33/3032/23205/376497/60481/58526/51144/2108/7494/1666/26090/1384/3992/2109/10449/6342/5066/11313/1632/1545/7132/231/2876/3712/35/10434/641371/127/128/51495/8879/3295/3033/2946/54898/64834/3995/11000/7376/3692/23417/37/9200/56898/84693/27306/5730/2110/84532/3638/5447/549/23038/39/10455/145482/7923/51/57678/28976
GO:0035268	GO:0035268	protein mannosylation	22	0.525475	0.999991	0.448413	0.783357	0.762135	3706	tags=36%, list=24%, signal=28%	54344/8818/23333/29954/10585/9215/729920/10329
GO:0043506	GO:0043506	regulation of JUN kinase activity	54	0.524823	1.07782	0.345238	0.741775	0.721679	964	tags=7%, list=6%, signal=7%	2950/6188/875/9479
GO:0008016	GO:0008016	regulation of heart contraction	195	0.524573	1.2031	0.180036	0.644692	0.627227	955	tags=9%, list=6%, signal=8%	482/477/481/183/808/2034/476/84525/5348/10539/6271/2548/1760/6640/6324/2946/805
GO:0016486	GO:0016486	peptide hormone processing	34	0.524456	1.02128	0.403509	0.768988	0.748155	270	tags=9%, list=2%, signal=9%	1514/7941/1363
GO:0051235	GO:0051235	maintenance of location	315	0.524403	1.2325	0.186257	0.64727	0.629735	993	tags=9%, list=6%, signal=8%	348/7114/477/2280/3309/808/3074/6500/2934/3073/4681/54209/11315/5905/2548/26580/920/11079/10063/81573/581/400916/2946/8733/805/6713/187/1149
GO:0033865	GO:0033865	nucleoside bisphosphate metabolic process	113	0.524389	1.14521	0.251812	0.686108	0.667521	1763	tags=29%, list=11%, signal=26%	3157/79877/8801/23205/60481/51144/5162/5538/8050/64087/8803/641371/8802/3295/25874/54898/4967/64834/80347/6576/23417/9200/84693/84532/4598/10654/1738/10380/5160/8459/57678/8460/9374
GO:0033875	GO:0033875	ribonucleoside bisphosphate metabolic process	113	0.524389	1.14521	0.251812	0.686108	0.667521	1763	tags=29%, list=11%, signal=26%	3157/79877/8801/23205/60481/51144/5162/5538/8050/64087/8803/641371/8802/3295/25874/54898/4967/64834/80347/6576/23417/9200/84693/84532/4598/10654/1738/10380/5160/8459/57678/8460/9374
GO:0034032	GO:0034032	purine nucleoside bisphosphate metabolic process	113	0.524389	1.14521	0.251812	0.686108	0.667521	1763	tags=29%, list=11%, signal=26%	3157/79877/8801/23205/60481/51144/5162/5538/8050/64087/8803/641371/8802/3295/25874/54898/4967/64834/80347/6576/23417/9200/84693/84532/4598/10654/1738/10380/5160/8459/57678/8460/9374
GO:0006813	GO:0006813	potassium ion transport	230	0.524319	1.21398	0.168421	0.637217	0.619954	700	tags=6%, list=5%, signal=5%	482/967/477/481/2783/476/5348/483/54209/3766/468/219527/56996
GO:1901606	GO:1901606	alpha-amino acid catabolic process	90	0.524124	1.12436	0.268714	0.696387	0.677521	2401	tags=30%, list=16%, signal=25%	2746/2653/275/1036/642/64087/875/3712/84706/4942/11112/2806/3155/10247/2875/23564/549/587/2805/406991/883/191/51380/1743/38/56922/51166
GO:0000281	GO:0000281	mitotic cytokinesis	79	0.524091	1.11947	0.270588	0.698457	0.679535	275	tags=4%, list=2%, signal=4%	1072/389/375
GO:0031146	GO:0031146	SCF-dependent proteasomal ubiquitin-dependent protein catabolic process	46	0.523901	1.0628	0.371648	0.751643	0.73128	3386	tags=35%, list=22%, signal=27%	26232/6500/9978/93611/899/79791/54461/146330/6468/196394/23291/79176/6502/26270/26268/26233
GO:0051099	GO:0051099	positive regulation of binding	161	0.523367	1.17996	0.207024	0.664482	0.646481	535	tags=7%, list=3%, signal=7%	348/6281/2280/1499/5901/808/302/3326/3191/9802/11315
GO:2000234	GO:2000234	positive regulation of rRNA processing	10	0.523098	0.889196	0.589212	0.837582	0.814891	3490	tags=40%, list=23%, signal=31%	51504/84128/114049/51547
GO:0016540	GO:0016540	protein autoprocessing	25	0.523068	1.00315	0.449505	0.783712	0.762481	58	tags=4%, list=0%, signal=4%	1514
GO:0048548	GO:0048548	regulation of pinocytosis	12	0.523049	0.897906	0.588358	0.837582	0.814891	1612	tags=33%, list=11%, signal=30%	5538/998/7376/558
GO:0042762	GO:0042762	regulation of sulfur metabolic process	11	0.522962	0.897193	0.581633	0.836571	0.813907	1760	tags=27%, list=11%, signal=24%	23657/4780/406991
GO:0071322	GO:0071322	cellular response to carbohydrate stimulus	133	0.522487	1.14674	0.247706	0.684258	0.665721	1171	tags=11%, list=8%, signal=10%	361/5798/10399/9230/7494/2621/54209/2876/572/5019/25874/2730/653361/2729
GO:0043462	GO:0043462	regulation of ATP-dependent activity	64	0.522268	1.09639	0.306163	0.719478	0.699987	494	tags=9%, list=3%, signal=9%	482/481/7140/26097/483/11345
GO:0070199	GO:0070199	establishment of protein localization to chromosome	24	0.521872	0.993648	0.458	0.788803	0.767433	1634	tags=38%, list=11%, signal=34%	7203/10576/10575/22948/10694/10574/9555/79035/55011
GO:0030149	GO:0030149	sphingolipid catabolic process	29	0.521848	1.0061	0.425243	0.774919	0.753926	767	tags=17%, list=5%, signal=16%	3074/6609/3073/5538/8879
GO:0032377	GO:0032377	regulation of intracellular lipid transport	10	0.521672	0.886771	0.589212	0.837582	0.814891	1050	tags=30%, list=7%, signal=28%	302/6342/407019
GO:0006986	GO:0006986	response to unfolded protein	133	0.521468	1.14451	0.247706	0.684258	0.665721	1443	tags=19%, list=9%, signal=17%	3315/3309/3336/10399/3312/7415/7873/26353/7494/27230/3326/10987/468/9531/267/118424/581/4780/666/201595/871/22824/1965/467/54431
GO:1903209	GO:1903209	positive regulation of oxidative stress-induced cell death	19	0.521166	0.959053	0.509165	0.803335	0.781572	1759	tags=21%, list=11%, signal=19%	6647/11315/6421/2021
GO:0003159	GO:0003159	morphogenesis of an endothelium	18	0.521034	0.953701	0.513131	0.805048	0.783238	581	tags=11%, list=4%, signal=11%	1499/1460
GO:0061154	GO:0061154	endothelial tube morphogenesis	18	0.521034	0.953701	0.513131	0.805048	0.783238	581	tags=11%, list=4%, signal=11%	1499/1460
GO:0030516	GO:0030516	regulation of axon extension	92	0.5209	1.11497	0.283525	0.708205	0.689019	70	tags=2%, list=0%, signal=2%	348/4504
GO:0072683	GO:0072683	T cell extravasation	11	0.520572	0.893093	0.589796	0.837845	0.815147	1703	tags=27%, list=11%, signal=24%	4267/1398/6347
GO:0045185	GO:0045185	maintenance of protein location	85	0.520332	1.12166	0.266667	0.694481	0.675666	1057	tags=15%, list=7%, signal=14%	7114/3309/6500/2934/4681/11315/5905/920/11079/81573/400916/8733/10945
GO:0001656	GO:0001656	metanephros development	88	0.520274	1.11509	0.277247	0.702365	0.683338	1056	tags=11%, list=7%, signal=11%	3399/1499/51107/10409/1512/10413/5154/231/6608/10220
GO:0030336	GO:0030336	negative regulation of cell migration	297	0.520246	1.22162	0.187835	0.648141	0.630582	895	tags=7%, list=6%, signal=6%	348/482/7076/1652/3162/9289/1281/9368/4681/8751/1460/25817/1545/9270/5928/328/79685/11314/693235/4780
GO:0006783	GO:0006783	heme biosynthetic process	27	0.520225	0.996434	0.451172	0.784894	0.763631	1554	tags=33%, list=10%, signal=30%	51629/10857/6536/7389/4779/51522/4891/211/3145
GO:0016239	GO:0016239	positive regulation of macroautophagy	71	0.520085	1.10125	0.286275	0.709082	0.689873	260	tags=6%, list=2%, signal=6%	291/292/3162/26353
GO:0009134	GO:0009134	nucleoside diphosphate catabolic process	12	0.520063	0.89278	0.594595	0.840421	0.817654	306	tags=8%, list=2%, signal=8%	954
GO:0051385	GO:0051385	response to mineralocorticoid	33	0.520051	1.01706	0.412916	0.771155	0.750264	137	tags=6%, list=1%, signal=6%	6155/808
GO:0030003	GO:0030003	cellular cation homeostasis	455	0.519755	1.25093	0.147627	0.621604	0.604765	960	tags=10%, list=6%, signal=9%	348/4502/482/477/481/506/4504/2280/2907/183/808/3074/476/9114/3162/51310/527/6647/375/80762/5538/526/483/91689/58515/51606/10539/468/23479/10989/8992/23557/552900/55858/1760/30968/475/79734/581/10134/2946/666/805/187
GO:0006607	GO:0006607	NLS-bearing protein import into nucleus	13	0.519711	0.903805	0.597536	0.841801	0.818996	153	tags=8%, list=1%, signal=8%	3838
GO:0043266	GO:0043266	regulation of potassium ion transport	105	0.519614	1.13218	0.265343	0.694134	0.67533	658	tags=8%, list=4%, signal=7%	482/967/481/2783/483/54209/468/219527
GO:0050865	GO:0050865	regulation of cell activation	576	0.519609	1.26168	0.142373	0.615658	0.598979	436	tags=4%, list=3%, signal=4%	348/3958/3916/975/60/4323/1499/3485/4192/928/6188/3162/7305/3727/6647/80762/7001/7494/2621/1026/54209/58515
GO:0045429	GO:0045429	positive regulation of nitric oxide biosynthetic process	38	0.519302	1.03336	0.39619	0.768608	0.747786	451	tags=8%, list=3%, signal=8%	1191/183/3326
GO:0051098	GO:0051098	regulation of binding	333	0.519149	1.22937	0.178571	0.644692	0.627227	976	tags=12%, list=6%, signal=11%	348/7114/6281/60/2280/1499/5901/808/10399/84525/3397/3162/302/57326/1026/3725/3326/3191/8751/998/9802/11315/1460/166/6881/267/9270/23557/3955/602/6604/6608/90780/64400/581/10459/4830/805/3479
GO:0009154	GO:0009154	purine ribonucleotide catabolic process	41	0.519088	1.03349	0.404297	0.768988	0.748155	1792	tags=20%, list=12%, signal=17%	3094/8801/3704/8803/8802/23417/11165/5152
GO:0009235	GO:0009235	cobalamin metabolic process	13	0.518792	0.902206	0.597536	0.841801	0.818996	4321	tags=46%, list=28%, signal=33%	6948/5826/51293/171425/25974/27249
GO:0140448	GO:0140448	signaling receptor ligand precursor processing	36	0.518568	1.02257	0.405354	0.768988	0.748155	270	tags=8%, list=2%, signal=8%	1514/7941/1363
GO:0086003	GO:0086003	cardiac muscle cell contraction	69	0.518507	1.09869	0.295499	0.715952	0.696556	821	tags=7%, list=5%, signal=7%	477/476/2934/6640/6324
GO:1901798	GO:1901798	positive regulation of signal transduction by p53 class mediator	28	0.518361	0.995693	0.438114	0.780393	0.759252	603	tags=18%, list=4%, signal=17%	6209/1984/6224/7314/10614
GO:0048643	GO:0048643	positive regulation of skeletal muscle tissue development	19	0.518007	0.953241	0.513238	0.805048	0.783238	1733	tags=21%, list=11%, signal=19%	1499/10211/89/64855
GO:0021952	GO:0021952	central nervous system projection neuron axonogenesis	27	0.517962	0.992099	0.455078	0.787975	0.766628	1255	tags=11%, list=8%, signal=10%	9201/6324/374946
GO:0045649	GO:0045649	regulation of macrophage differentiation	24	0.517416	0.985164	0.464	0.789366	0.767981	522	tags=8%, list=3%, signal=8%	714/1435
GO:0019217	GO:0019217	regulation of fatty acid metabolic process	87	0.517324	1.10997	0.284069	0.708415	0.689224	2182	tags=16%, list=14%, signal=14%	2171/33/60481/58526/7376/3692/23417/37/3638/23038/1374/11277/5467/83752
GO:0016236	GO:0016236	macroautophagy	297	0.517133	1.21431	0.191413	0.650238	0.632622	1141	tags=14%, list=7%, signal=14%	2597/291/8878/292/11337/340371/1509/58476/7415/9114/3162/527/5861/84557/26353/7345/526/51160/6048/51606/83460/11345/27131/79142/23710/51368/2548/6009/9531/8992/529/23557/54543/11331/55737/10919/128077/6714/10312/9538/60592/51506/5119
GO:0002313	GO:0002313	mature B cell differentiation involved in immune response	27	0.517077	0.990404	0.460938	0.789037	0.767662	1483	tags=19%, list=10%, signal=17%	7494/3955/602/3956/2213
GO:1905475	GO:1905475	regulation of protein localization to membrane	160	0.516935	1.15964	0.235075	0.676446	0.65812	301	tags=6%, list=2%, signal=6%	3958/975/8878/60/4323/1173/10399/2817/2934/64114
GO:0031396	GO:0031396	regulation of protein ubiquitination	193	0.516765	1.18526	0.196429	0.655862	0.638094	1220	tags=18%, list=8%, signal=17%	6187/8878/5478/6209/6224/2280/11337/3309/26232/6188/6500/27338/80762/991/51160/7314/3326/754/23640/79142/11315/7334/55611/80758/84259/11065/10459/10016/7805/9978/7965/8841/2729/100287171/54838
GO:0042098	GO:0042098	T cell proliferation	181	0.516762	1.18162	0.190731	0.650238	0.632622	560	tags=5%, list=4%, signal=5%	3958/975/1499/3485/6188/80762/7001/58515/1051
GO:0006195	GO:0006195	purine nucleotide catabolic process	46	0.516608	1.04801	0.39272	0.766265	0.745506	3106	tags=37%, list=20%, signal=30%	3094/8801/3704/8803/8802/23417/10591/11165/5152/38/254552/131870/390916/283927/11332/170685/55190
GO:0072523	GO:0072523	purine-containing compound catabolic process	51	0.516483	1.05607	0.371373	0.751643	0.73128	3106	tags=37%, list=20%, signal=30%	3094/8801/3704/8803/8802/23417/10591/11165/5152/191/38/254552/4521/131870/390916/283927/11332/170685/55190
GO:0050821	GO:0050821	protein stabilization	193	0.516469	1.18458	0.196429	0.655862	0.638094	883	tags=12%, list=6%, signal=12%	2597/3916/482/481/4504/1191/7305/5204/483/7203/7411/10437/3326/1410/10576/11315/10575/9531/22948/64747/25764/7428/6608/11331
GO:0006353	GO:0006353	DNA-templated transcription termination	22	0.51641	0.98274	0.46627	0.790847	0.769423	371	tags=14%, list=2%, signal=13%	4150/80335/284119
GO:1905477	GO:1905477	positive regulation of protein localization to membrane	94	0.51625	1.10854	0.287619	0.710062	0.690826	173	tags=4%, list=1%, signal=4%	3958/975/8878/10399
GO:0042537	GO:0042537	benzene-containing compound metabolic process	25	0.516175	0.989925	0.461386	0.789037	0.767662	2826	tags=32%, list=18%, signal=26%	2947/1545/2946/2806/883/51166/2948/2053
GO:1900181	GO:1900181	negative regulation of protein localization to nucleus	33	0.516153	1.00944	0.422701	0.773543	0.752587	1684	tags=24%, list=11%, signal=22%	9500/9201/11142/166614/201163/1495/51548/64771
GO:0032328	GO:0032328	alanine transport	17	0.516144	0.945053	0.508982	0.803335	0.781572	2352	tags=29%, list=15%, signal=25%	6520/10991/94081/56301/388662
GO:0090331	GO:0090331	negative regulation of platelet aggregation	11	0.515835	0.884967	0.6	0.84231	0.819491	600	tags=18%, list=4%, signal=17%	928/18
GO:0000491	GO:0000491	small nucleolar ribonucleoprotein complex assembly	12	0.515746	0.885369	0.598753	0.84213	0.819316	3866	tags=42%, list=25%, signal=31%	4809/55011/8607/9326/10856
GO:0034249	GO:0034249	negative regulation of cellular amide metabolic process	222	0.515687	1.19303	0.186949	0.64727	0.629735	224	tags=3%, list=1%, signal=3%	348/2597/1191/10399/6188/10313
GO:0045606	GO:0045606	positive regulation of epidermal cell differentiation	25	0.515641	0.988902	0.463366	0.789196	0.767816	83	tags=4%, list=1%, signal=4%	4831
GO:0006956	GO:0006956	complement activation	45	0.515508	1.03816	0.405405	0.768988	0.748155	417	tags=11%, list=3%, signal=11%	1191/712/713/714/54209
GO:0046341	GO:0046341	CDP-diacylglycerol metabolic process	14	0.515193	0.907136	0.588595	0.837582	0.814891	3273	tags=57%, list=21%, signal=45%	10554/8760/56894/57678/10555/132001/10423/84803
GO:1903321	GO:1903321	negative regulation of protein modification by small protein conjugation or removal	90	0.514955	1.10469	0.285988	0.709082	0.689873	800	tags=12%, list=5%, signal=12%	8878/5478/6209/6224/1499/6188/991/51160/11315/55611/80758
GO:0035315	GO:0035315	hair cell differentiation	46	0.514847	1.04443	0.400383	0.768988	0.748155	357	tags=7%, list=2%, signal=6%	1499/6647/9368
GO:0046189	GO:0046189	phenol-containing compound biosynthetic process	42	0.514846	1.03375	0.405039	0.768988	0.748155	1021	tags=14%, list=7%, signal=13%	1652/217/10755/11315/23657/55737
GO:0002831	GO:0002831	regulation of response to biotic stimulus	295	0.514765	1.2108	0.190731	0.650238	0.632622	436	tags=2%, list=3%, signal=2%	348/3916/7305/7001/8815/54209/58515
GO:0002673	GO:0002673	regulation of acute inflammatory response	44	0.514686	1.03445	0.410058	0.771155	0.750264	535	tags=5%, list=3%, signal=4%	2950/11315
GO:0008542	GO:0008542	visual learning	47	0.514635	1.03926	0.389961	0.763853	0.74316	1929	tags=19%, list=13%, signal=17%	477/23657/84152/27020/65009/8831/3688/90410/9241
GO:0015872	GO:0015872	dopamine transport	47	0.514566	1.03912	0.389961	0.763853	0.74316	1327	tags=11%, list=9%, signal=10%	2550/11315/18/1861/6623
GO:0001706	GO:0001706	endoderm formation	55	0.51441	1.05526	0.380952	0.755613	0.735142	1727	tags=20%, list=11%, signal=18%	4323/1499/6657/3281/1294/1290/9555/1289/1284/4324/3679
GO:0050918	GO:0050918	positive chemotaxis	51	0.514383	1.05177	0.37911	0.754341	0.733905	11	tags=2%, list=0%, signal=2%	3958
GO:0008202	GO:0008202	steroid metabolic process	268	0.514332	1.19116	0.211091	0.666474	0.648418	638	tags=8%, list=4%, signal=8%	348/4504/3157/476/10577/33/6647/622/3931/6609/51144/3988/55004/3490/2224/84681/10449/6342/9784/1545/231
GO:1904407	GO:1904407	positive regulation of nitric oxide metabolic process	39	0.51431	1.02544	0.414587	0.771155	0.750264	451	tags=8%, list=3%, signal=7%	1191/183/3326
GO:0019752	GO:0019752	carboxylic acid metabolic process	812	0.51423	1.26872	0.145455	0.618159	0.601412	1821	tags=20%, list=12%, signal=19%	2597/5354/230/2950/2023/1622/2171/3945/2746/26227/226/10327/7263/1891/4190/669/2628/33/3032/23205/376497/5091/6535/60481/58526/51144/5162/2108/7494/1431/2653/1666/275/26090/1384/29968/3992/1036/8050/642/5213/2109/11315/10449/468/50/6342/23657/5066/64087/18/11313/1632/1545/7132/231/6390/875/2876/3712/8803/35/10434/3421/56954/641371/127/128/51495/8879/10295/4482/84706/6652/4942/3295/25874/11112/303…
GO:0060548	GO:0060548	negative regulation of cell death	899	0.514201	1.27237	0.132686	0.611376	0.594813	1060	tags=11%, list=7%, signal=11%	348/3958/1072/291/5478/3315/2950/2023/2771/292/4504/7076/4831/23204/1191/2907/6134/1728/396/3309/1499/340371/10399/4192/5763/9283/51079/3397/3162/4150/2739/900/308/6647/56005/7001/27069/64114/378/7494/5538/5757/4359/2621/94103/3725/7417/54209/3326/1410/1512/754/8682/1435/4718/10987/11315/10449/468/51129/1051/23657/192286/5863/10413/231/9531/875/2876/3190/602/54469/10298/25764/84299/81567/7428/887…
GO:0090130	GO:0090130	tissue migration	316	0.513842	1.20828	0.203971	0.662927	0.644968	495	tags=5%, list=3%, signal=5%	348/7114/3315/498/506/183/6678/3397/3162/58/14/3725/10755/152007/1512
GO:0046486	GO:0046486	glycerolipid metabolic process	370	0.513595	1.21838	0.187726	0.648141	0.630582	1722	tags=14%, list=11%, signal=13%	348/1622/2171/7941/9588/376497/3931/27124/26090/11145/10554/57515/5833/11313/5154/5333/10026/2876/54344/8818/57153/7920/30968/55529/11331/129303/8733/84812/1119/8760/57048/7376/949/283871/56894/3638/9791/5279/255919/79575/2819/51573/51447/10380/25979/90809/57678/129642/5296/10903/824
GO:0043651	GO:0043651	linoleic acid metabolic process	16	0.513473	0.923302	0.542169	0.818675	0.796496	1004	tags=38%, list=7%, signal=35%	2950/60481/3992/2946/54898/64834
GO:0009261	GO:0009261	ribonucleotide catabolic process	46	0.513458	1.04162	0.402299	0.768988	0.748155	3106	tags=35%, list=20%, signal=28%	3094/8801/3704/8803/8802/23417/11165/5152/38/254552/390916/957/283927/11332/170685/55190
GO:0006637	GO:0006637	acyl-CoA metabolic process	87	0.513315	1.10137	0.285988	0.709082	0.689873	1763	tags=31%, list=11%, signal=28%	3157/8801/23205/60481/51144/5162/5538/8050/8803/641371/8802/3295/25874/54898/4967/64834/6576/23417/9200/84693/84532/4598/10654/1738/5160/57678/9374
GO:0035383	GO:0035383	thioester metabolic process	87	0.513315	1.10137	0.285988	0.709082	0.689873	1763	tags=31%, list=11%, signal=28%	3157/8801/23205/60481/51144/5162/5538/8050/8803/641371/8802/3295/25874/54898/4967/64834/6576/23417/9200/84693/84532/4598/10654/1738/5160/57678/9374
GO:0098719	GO:0098719	sodium ion import across plasma membrane	21	0.512985	0.967776	0.490119	0.797841	0.776227	4767	tags=29%, list=31%, signal=20%	6529/10479/6546/285195/6548/54795
GO:0043436	GO:0043436	oxoacid metabolic process	834	0.512964	1.26504	0.14262	0.615658	0.598979	1821	tags=20%, list=12%, signal=19%	2597/5354/230/2950/2023/1622/2171/3945/2746/26227/226/10327/7263/1891/4190/669/2628/33/3032/23205/376497/5091/6535/60481/58526/51144/5162/2108/7494/1431/2653/1666/275/26090/1384/29968/3992/1036/8050/642/5213/2109/11315/10449/468/50/6342/23657/5066/64087/18/11313/1632/1545/7132/231/6390/875/2876/3712/8803/35/10434/3421/56954/641371/127/128/51495/8879/10295/4482/84706/6652/4942/3295/25874/11112/303…
GO:0071421	GO:0071421	manganese ion transmembrane transport	10	0.512918	0.871891	0.614108	0.846241	0.823316	2107	tags=30%, list=14%, signal=26%	55858/4891/27032
GO:0030111	GO:0030111	regulation of Wnt signaling pathway	307	0.512755	1.20847	0.201426	0.659507	0.64164	688	tags=7%, list=4%, signal=7%	348/1499/3485/10399/4192/7415/1277/527/5518/83786/57326/9368/6657/30851/5204/25776/54994/10413/166/267/3487
GO:0051050	GO:0051050	positive regulation of transport	828	0.512739	1.26455	0.146382	0.618159	0.601412	1055	tags=11%, list=7%, signal=11%	348/7114/3958/3916/5354/975/482/967/6281/5478/60/481/2771/1622/4946/2746/5360/23204/1191/23209/2550/1173/183/5901/808/11031/10399/4947/6386/302/5348/6647/4826/59286/6609/6506/7494/55754/5538/9368/30846/51160/2621/483/54209/27230/3326/10972/998/5213/51128/11315/468/6342/1051/18/26229/9531/219527/118424/9270/23557/572/3190/4697/2631/5019/79971/10063/5199/6324/51201/6608/54543/25874/10055/581/10134/…
GO:0042440	GO:0042440	pigment metabolic process	68	0.512733	1.08457	0.315582	0.727664	0.707951	1659	tags=25%, list=11%, signal=22%	1652/3162/51629/10755/10857/23657/6536/7389/4779/645/51522/4891/56898/211/3145/1638/11309
GO:1904667	GO:1904667	negative regulation of ubiquitin protein ligase activity	12	0.51259	0.879952	0.600832	0.842565	0.819739	82	tags=17%, list=1%, signal=17%	6209/6224
GO:0002695	GO:0002695	negative regulation of leukocyte activation	175	0.512356	1.16509	0.226103	0.674289	0.656021	288	tags=3%, list=2%, signal=3%	3958/4192/3162/7305/80762/7001
GO:0006936	GO:0006936	muscle contraction	321	0.512261	1.20732	0.205405	0.662927	0.644968	955	tags=10%, list=6%, signal=10%	477/481/2023/226/183/808/476/7140/58/5348/2934/6647/6535/7136/94103/1410/7125/8106/4637/3281/2548/18/4619/4620/4622/7169/1760/6640/6324/4632/2946/7423/805
GO:1902237	GO:1902237	positive regulation of endoplasmic reticulum stress-induced intrinsic apoptotic signaling pathway	10	0.512103	0.870504	0.614108	0.846241	0.823316	2950	tags=40%, list=19%, signal=32%	666/5771/8440/10955
GO:1900273	GO:1900273	positive regulation of long-term synaptic potentiation	22	0.511882	0.974122	0.482143	0.794649	0.773121	30	tags=5%, list=0%, signal=5%	8878
GO:0006082	GO:0006082	organic acid metabolic process	841	0.511772	1.26058	0.139073	0.615165	0.5985	1821	tags=20%, list=12%, signal=19%	2597/5354/230/2950/2023/1622/2171/3945/2746/26227/226/10327/7263/1891/4190/669/2628/33/3032/23205/376497/5091/6535/60481/58526/51144/5162/2108/7494/1431/2653/1666/275/26090/1384/29968/3992/1036/8050/642/5213/2109/11315/10449/468/50/6342/23657/5066/64087/18/11313/1632/1545/7132/231/6390/875/2876/3712/8803/35/10434/3421/56954/641371/127/128/51495/8879/10295/4482/84706/6652/4942/3295/25874/11112/303…
GO:0099566	GO:0099566	regulation of postsynaptic cytosolic calcium ion concentration	10	0.511706	0.86983	0.616183	0.847598	0.824636	3849	tags=50%, list=25%, signal=37%	793/2915/6546/2890/8326
GO:0017158	GO:0017158	regulation of calcium ion-dependent exocytosis	41	0.511598	1.01858	0.414062	0.771155	0.750264	252	tags=5%, list=2%, signal=5%	2771/5908
GO:0002708	GO:0002708	positive regulation of lymphocyte mediated immunity	95	0.511509	1.10229	0.296226	0.715952	0.696556	23	tags=2%, list=0%, signal=2%	3916/975
GO:2000146	GO:2000146	negative regulation of cell motility	310	0.511383	1.20145	0.209009	0.665414	0.647387	895	tags=6%, list=6%, signal=6%	348/482/7076/1652/3162/9289/1281/9368/4681/8751/1460/25817/1545/9270/5928/328/79685/11314/693235/4780
GO:2001267	GO:2001267	regulation of cysteine-type endopeptidase activity involved in apoptotic signaling pathway	16	0.511349	0.919482	0.554217	0.82264	0.800354	887	tags=25%, list=6%, signal=24%	2934/11315/80758/581
GO:1900747	GO:1900747	negative regulation of vascular endothelial growth factor signaling pathway	11	0.510988	0.876651	0.606122	0.843878	0.821017	60	tags=9%, list=0%, signal=9%	199731
GO:0045603	GO:0045603	positive regulation of endothelial cell differentiation	15	0.510912	0.906833	0.591002	0.838058	0.815355	1760	tags=20%, list=11%, signal=18%	1499/694/406991
GO:0098661	GO:0098661	inorganic anion transmembrane transport	117	0.510247	1.11136	0.284658	0.708415	0.689224	1738	tags=14%, list=11%, signal=12%	57348/5250/5348/1468/8402/2565/56996/6574/6560/55248/1192/6529/5621/2542/57719/55129
GO:0010631	GO:0010631	epithelial cell migration	309	0.510203	1.19893	0.209677	0.665414	0.647387	495	tags=5%, list=3%, signal=4%	348/7114/3315/498/506/183/6678/3397/3162/14/3725/10755/152007/1512
GO:0090132	GO:0090132	epithelium migration	311	0.510176	1.19798	0.210432	0.66552	0.64749	495	tags=5%, list=3%, signal=4%	348/7114/3315/498/506/183/6678/3397/3162/14/3725/10755/152007/1512
GO:0070997	GO:0070997	neuron death	335	0.510108	1.20551	0.201439	0.659507	0.64164	585	tags=7%, list=4%, signal=7%	348/2597/4504/1191/712/1728/3309/1499/340371/10399/4192/3162/7305/6647/5538/3725/54209/7314/84335/3326/1435/11315/468/1051/23657
GO:0007265	GO:0007265	Ras protein signal transduction	330	0.509722	1.205	0.19678	0.655862	0.638094	598	tags=6%, list=4%, signal=6%	348/1072/8878/199731/11337/396/6386/5908/9289/1281/30851/1026/3725/221938/6016/55845/998/1435/11315/53916/5863
GO:0006919	GO:0006919	activation of cysteine-type endopeptidase activity involved in apoptotic process	69	0.509679	1.07998	0.318982	0.729053	0.709303	1003	tags=16%, list=7%, signal=15%	23787/3336/10399/7415/1512/572/581/666/10016/2152/7805
GO:0003015	GO:0003015	heart process	239	0.509661	1.17579	0.206774	0.664482	0.646481	955	tags=10%, list=6%, signal=10%	482/477/481/2771/183/808/2034/476/84525/5348/2934/6647/7136/10539/998/6271/2548/10413/2876/1760/6640/6324/2946/7423/805
GO:0043408	GO:0043408	regulation of MAPK cascade	621	0.509419	1.23899	0.161889	0.634729	0.617534	1071	tags=9%, list=7%, signal=9%	348/975/5478/2950/2771/57447/4504/5052/1499/183/1652/9500/9283/6188/6386/5518/5908/5037/6647/56005/7001/7345/6609/9368/6657/4055/2621/3725/3276/54209/55004/152007/998/10987/5154/3487/9270/920/10961/10298/10912/11314/5605/11331/60370/9518/51074/10519/9479/3479/7805/2260/10159/407019/6714/3265/27020
GO:0035115	GO:0035115	embryonic forelimb morphogenesis	26	0.509345	0.974224	0.463654	0.789196	0.767816	2487	tags=19%, list=16%, signal=16%	1499/4487/8854/1382/7476
GO:0010801	GO:0010801	negative regulation of peptidyl-threonine phosphorylation	17	0.509088	0.932134	0.52495	0.809449	0.78752	137	tags=12%, list=1%, signal=12%	199731/808
GO:0036475	GO:0036475	neuron death in response to oxidative stress	31	0.509027	0.996699	0.428846	0.77584	0.754822	585	tags=19%, list=4%, signal=19%	1499/10399/54209/11315/468/23657
GO:0007041	GO:0007041	lysosomal transport	114	0.508953	1.11357	0.277174	0.702365	0.683338	180	tags=4%, list=1%, signal=4%	3916/5660/1191/3312/7415
GO:2000136	GO:2000136	regulation of cell proliferation involved in heart morphogenesis	15	0.508828	0.903133	0.591002	0.838058	0.815355	783	tags=13%, list=5%, signal=13%	1499/2787
GO:0061323	GO:0061323	cell proliferation involved in heart morphogenesis	16	0.508824	0.914942	0.558233	0.825136	0.802782	783	tags=12%, list=5%, signal=12%	1499/2787
GO:0001829	GO:0001829	trophectodermal cell differentiation	19	0.508801	0.936298	0.531568	0.814877	0.792801	1089	tags=16%, list=7%, signal=15%	84525/10413/3726
GO:0060571	GO:0060571	morphogenesis of an epithelial fold	24	0.508794	0.968748	0.488	0.797283	0.775684	1929	tags=17%, list=13%, signal=15%	1499/23213/25928/9241
GO:0043549	GO:0043549	regulation of kinase activity	706	0.508763	1.25048	0.144312	0.618159	0.601412	1073	tags=8%, list=7%, signal=8%	348/975/1915/5478/3315/60/2950/780/4504/6176/1191/55450/183/808/9500/10399/6188/900/376497/6647/7345/6609/9368/11142/2621/1026/54209/891/84335/3326/221938/998/9802/1435/11315/10614/8543/5154/875/9270/572/920/10961/11314/84152/5605/11331/10935/10519/805/9479/3479/10899/2260/6714/3265/896
GO:1900101	GO:1900101	regulation of endoplasmic reticulum unfolded protein response	28	0.508743	0.977219	0.459725	0.788896	0.767524	934	tags=21%, list=6%, signal=20%	3309/10399/7494/10987/581/666
GO:0046794	GO:0046794	transport of virus	22	0.5087	0.968067	0.486111	0.796368	0.774794	153	tags=9%, list=1%, signal=9%	1514/3838
GO:1902904	GO:1902904	negative regulation of supramolecular fiber organization	154	0.508624	1.14287	0.260949	0.689382	0.670706	586	tags=9%, list=4%, signal=9%	348/7114/1191/3312/2934/58526/27124/5204/54209/7411/1410/114822/2764/830
GO:0045995	GO:0045995	regulation of embryonic development	86	0.508619	1.09124	0.292543	0.715245	0.695869	173	tags=3%, list=1%, signal=3%	1072/1499/10399
GO:0045880	GO:0045880	positive regulation of smoothened signaling pathway	35	0.508487	1.00255	0.429942	0.77651	0.755474	1417	tags=17%, list=9%, signal=16%	83871/79770/6608/80210/1495/5447
GO:0071347	GO:0071347	cellular response to interleukin-1	92	0.508307	1.08801	0.300766	0.717228	0.697798	18	tags=1%, list=0%, signal=1%	361
GO:0009313	GO:0009313	oligosaccharide catabolic process	13	0.508266	0.883901	0.613963	0.846241	0.823316	165	tags=8%, list=1%, signal=8%	3074
GO:0042886	GO:0042886	amide transport	268	0.508056	1.17663	0.216458	0.668811	0.650692	1078	tags=10%, list=7%, signal=10%	5660/2746/5360/5798/2550/9218/9230/5861/376497/1363/4826/9368/51629/27230/5213/11315/84300/23657/18/6563/572/4257/5019/25874/3033/91608/10312/10991
GO:0010224	GO:0010224	response to UV-B	15	0.507657	0.901055	0.591002	0.838058	0.815355	1796	tags=20%, list=12%, signal=18%	1026/8692/6794
GO:0048340	GO:0048340	paraxial mesoderm morphogenesis	10	0.50758	0.862816	0.626556	0.853765	0.830636	3503	tags=30%, list=23%, signal=23%	657/4087/2303
GO:0046631	GO:0046631	alpha-beta T cell activation	151	0.507205	1.13147	0.26789	0.696253	0.677391	1089	tags=7%, list=7%, signal=7%	975/1514/80762/602/6146/80758/11314/30968/9479/10312/3726
GO:0072657	GO:0072657	protein localization to membrane	540	0.507167	1.23212	0.162752	0.634729	0.617534	896	tags=10%, list=6%, signal=10%	348/3958/975/8878/6281/60/481/4323/23204/3309/1173/100188893/808/11031/10399/9230/51079/2817/6386/51398/83786/2934/1363/64114/23480/10952/10452/9368/30846/2621/483/83871/54209/81926/83460/90196/56993/10328/6746/23657/7132/9270/9379/10434/10627/11079/56851/284361/26517/51201/54543/581/129303
GO:0042574	GO:0042574	retinal metabolic process	14	0.506902	0.892539	0.602851	0.842993	0.820156	2209	tags=21%, list=14%, signal=18%	1545/8854/10901
GO:0017157	GO:0017157	regulation of exocytosis	199	0.506746	1.16759	0.2	0.656807	0.639013	252	tags=4%, list=2%, signal=4%	3916/6281/2771/808/3162/6386/302/5908
GO:0008610	GO:0008610	lipid biosynthetic process	661	0.506674	1.24001	0.157983	0.63282	0.615677	1506	tags=12%, list=10%, signal=11%	348/5354/2950/2171/3157/9218/3074/476/33/23205/376497/8611/6647/60481/3931/58526/27124/6609/51144/7494/5538/94103/11145/3490/10554/57515/2224/3992/84681/10449/6342/5833/5066/5154/231/10026/54344/8818/51495/8879/57153/1717/129303/2946/54898/8733/6713/64834/9420/3995/1119/8760/57048/29095/6576/7376/3692/23417/37/9200/949/27306/5730/56894/84532/171546/3638/79798/9791/5279/3155/4598/3417/255919/5447/…
GO:0070633	GO:0070633	transepithelial transport	32	0.506673	0.994217	0.438835	0.780393	0.759252	330	tags=6%, list=2%, signal=6%	60/6506
GO:0009593	GO:0009593	detection of chemical stimulus	54	0.506597	1.04039	0.39881	0.768988	0.748155	2556	tags=17%, list=17%, signal=14%	808/54209/805/949/4825/27345/7097/284297/5330
GO:1902548	GO:1902548	negative regulation of cellular response to vascular endothelial growth factor stimulus	13	0.506138	0.8802	0.616016	0.847598	0.824636	60	tags=8%, list=0%, signal=8%	199731
GO:0018208	GO:0018208	peptidyl-proline modification	44	0.505769	1.01653	0.421663	0.772815	0.751879	1861	tags=30%, list=12%, signal=26%	5478/2280/10549/51303/2286/112398/5480/5300/2288/10536/53938/28989/2289
GO:0031348	GO:0031348	negative regulation of defense response	219	0.50554	1.17086	0.204545	0.662927	0.644968	711	tags=5%, list=5%, signal=5%	348/2950/4192/6647/80762/8815/54209/5692/5682/7132/2876/284207
GO:1904705	GO:1904705	regulation of vascular associated smooth muscle cell proliferation	71	0.505412	1.07018	0.323529	0.729053	0.709303	1053	tags=15%, list=7%, signal=14%	2771/57447/183/3162/1026/3725/25817/3479/407027/407019/6714
GO:0048520	GO:0048520	positive regulation of behavior	21	0.505316	0.953307	0.51581	0.806716	0.784861	2502	tags=24%, list=16%, signal=20%	5179/55737/29105/3066/64220
GO:0071364	GO:0071364	cellular response to epidermal growth factor stimulus	41	0.505279	1.006	0.431641	0.777485	0.756423	205	tags=7%, list=1%, signal=7%	1915/1277/3397
GO:0009948	GO:0009948	anterior/posterior axis specification	55	0.505141	1.03625	0.404762	0.768988	0.748155	1272	tags=9%, list=8%, signal=8%	1499/10409/79971/3234/6790
GO:0008284	GO:0008284	positive regulation of cell population proliferation	827	0.50508	1.24504	0.15486	0.629808	0.612746	1059	tags=9%, list=7%, signal=9%	2670/975/6285/60/2771/292/7076/4831/5798/1499/183/3485/6210/4192/9283/3397/6188/3162/6386/4150/7555/56005/3400/65108/1397/991/7494/9289/57326/26097/2621/1026/3725/3276/891/6191/58515/1512/55845/998/1435/54994/10413/5154/9270/5501/572/2787/284361/9055/10063/6604/6608/7319/7423/10935/4830/10519/55122/187/10016/3479/2152/983/407027/1725/9420/2260/407019/6714/3265/10312
GO:0009566	GO:0009566	fertilization	152	0.504452	1.12671	0.272894	0.698866	0.679933	1514	tags=16%, list=10%, signal=14%	226/5327/3074/928/7203/7417/4809/10576/57095/11315/10575/22948/581/84812/983/10919/10694/10574/6895/4240/2350/10007/119710/4753
GO:0031397	GO:0031397	negative regulation of protein ubiquitination	81	0.504264	1.08202	0.298651	0.717228	0.697798	800	tags=12%, list=5%, signal=12%	8878/5478/6209/6224/6188/991/51160/11315/55611/80758
GO:1901605	GO:1901605	alpha-amino acid metabolic process	192	0.50423	1.15344	0.22604	0.674289	0.656021	2111	tags=23%, list=14%, signal=20%	2746/26227/7263/2653/275/29968/1036/642/11315/468/23657/64087/875/3712/56954/4482/84706/4942/11112/29920/51074/2806/2730/2729/3155/10247/65263/4357/2875/23564/549/1638/60496/587/339983/2805/4953/406991/883/8604/2618/191/51380/1743
GO:0001709	GO:0001709	cell fate determination	41	0.504065	1.00358	0.433594	0.778018	0.756941	501	tags=5%, list=3%, signal=5%	1499/998
GO:0031145	GO:0031145	anaphase-promoting complex-dependent catabolic process	23	0.503983	0.958509	0.496994	0.801511	0.779797	2409	tags=48%, list=16%, signal=40%	27338/991/11065/8881/119504/79791/10393/51529/29945/25847/5347
GO:0010457	GO:0010457	centriole-centriole cohesion	14	0.503922	0.887292	0.604888	0.843819	0.820959	128	tags=7%, list=1%, signal=7%	1499
GO:0044255	GO:0044255	cellular lipid metabolic process	904	0.503889	1.2474	0.139159	0.615165	0.5985	1592	tags=14%, list=10%, signal=13%	348/5354/5660/2950/1622/2171/4504/3157/9218/1891/3074/10577/7941/57016/33/5518/9588/3032/23205/376497/8611/60481/3931/58526/27124/6609/51144/2108/7494/3073/5538/94103/55004/1666/26090/11145/10554/1384/57515/2224/3992/196463/2109/10449/6342/5833/5066/11313/1632/5154/1545/7132/231/5333/10026/2876/54344/3712/35/10434/641371/127/128/8818/51495/8879/57153/7920/30968/3295/55529/11331/581/129303/3033/29…
GO:0051085	GO:0051085	chaperone cofactor-dependent protein refolding	30	0.503605	0.980676	0.449807	0.783712	0.762481	178	tags=10%, list=1%, signal=10%	3309/3336/3312
GO:0006886	GO:0006886	intracellular protein transport	788	0.503205	1.23929	0.153457	0.628182	0.611164	1055	tags=11%, list=7%, signal=10%	2670/975/8878/3315/481/4946/23204/1191/11337/3309/1173/183/100188893/5901/3838/11031/3312/7415/4947/51079/381/6386/5861/375/1175/59286/378/23480/10952/55754/10452/51160/11142/2621/1026/10755/5476/3326/56993/10972/51128/754/27131/11315/5905/6746/9784/10440/26229/28972/9531/377/118424/9270/23557/602/10961/54469/79971/51699/26517/51201/6608/81502/100287932/54543/10055/11331/581/10134/22931/2040/1211…
GO:0009143	GO:0009143	nucleoside triphosphate catabolic process	12	0.503177	0.863793	0.615385	0.847408	0.824451	2778	tags=42%, list=18%, signal=34%	3704/1854/79077/5169/131870
GO:0098771	GO:0098771	inorganic ion homeostasis	560	0.503159	1.21728	0.17637	0.644156	0.626705	960	tags=9%, list=6%, signal=9%	348/1152/4502/482/477/481/506/2771/4504/2280/2907/183/808/3074/2034/476/9114/3162/51310/527/6647/375/80762/5538/526/9368/483/91689/3766/58515/51606/10539/468/23479/10989/8992/56996/23557/552900/55858/1760/30968/475/79734/581/10134/2946/6560/666/805/187
GO:0050801	GO:0050801	ion homeostasis	570	0.503087	1.22185	0.164407	0.634729	0.617534	960	tags=9%, list=6%, signal=9%	348/1152/4502/482/477/481/506/2771/4504/2280/2907/183/808/3074/2034/476/9114/3162/51310/527/6647/375/80762/5538/526/9368/483/91689/3766/58515/51606/10539/468/23657/23479/10989/8992/56996/23557/552900/55858/1760/30968/475/79734/581/10134/2946/6560/666/805/187
GO:0023035	GO:0023035	CD40 signaling pathway	15	0.503021	0.892828	0.603272	0.843078	0.820238	1524	tags=20%, list=10%, signal=18%	54209/11331/3688
GO:0072520	GO:0072520	seminiferous tubule development	15	0.502754	0.892352	0.603272	0.843078	0.820238	424	tags=13%, list=3%, signal=13%	9289/7314
GO:0043393	GO:0043393	regulation of protein binding	187	0.502574	1.14869	0.22913	0.675219	0.656927	720	tags=10%, list=5%, signal=9%	348/60/2280/5901/10399/84525/3397/302/1026/3326/8751/998/11315/166/267/9270/23557/3955
GO:1903034	GO:1903034	regulation of response to wounding	156	0.502234	1.13441	0.269581	0.696991	0.678109	340	tags=5%, list=2%, signal=5%	348/199731/5327/4192/928/302/7001/7494
GO:0046349	GO:0046349	amino sugar biosynthetic process	11	0.502153	0.861494	0.622449	0.852847	0.829743	1479	tags=27%, list=10%, signal=25%	91373/51005/10007
GO:0048675	GO:0048675	axon extension	120	0.50203	1.09783	0.286751	0.709574	0.690351	226	tags=3%, list=1%, signal=3%	348/4504/9201/4692
GO:0045862	GO:0045862	positive regulation of proteolysis	339	0.501757	1.18891	0.214286	0.668159	0.650058	1072	tags=13%, list=7%, signal=12%	348/6281/2023/4323/23787/1191/11337/3336/1509/10399/7415/51079/6188/302/2934/51107/991/55851/6923/54209/1512/23640/11047/5704/64326/572/29763/80758/8078/581/10134/4780/666/10213/55122/10016/2152/7805/444/407019/6714/5700/9978
GO:0043269	GO:0043269	regulation of ion transport	654	0.501611	1.22649	0.165829	0.63492	0.617719	1011	tags=8%, list=7%, signal=7%	7114/3958/5354/482/967/60/477/481/2771/2783/2280/23204/2550/1499/183/808/476/9230/5348/9368/483/54209/3766/51669/11315/468/1051/18/6536/23479/219527/4697/2631/29763/920/1760/6640/10063/6324/11331/581/2946/2040/1192/805/187/486/254263/53826/1861
GO:0030948	GO:0030948	negative regulation of vascular endothelial growth factor receptor signaling pathway	11	0.501524	0.860415	0.622449	0.852847	0.829743	60	tags=9%, list=0%, signal=9%	199731
GO:1904375	GO:1904375	regulation of protein localization to cell periphery	121	0.501155	1.09635	0.291971	0.715245	0.695869	417	tags=7%, list=3%, signal=6%	3958/8878/60/4323/1173/10399/64114/54209
GO:0006188	GO:0006188	IMP biosynthetic process	10	0.501025	0.851673	0.639004	0.855319	0.832147	2310	tags=40%, list=15%, signal=34%	353/2618/271/5471
GO:2000242	GO:2000242	negative regulation of reproductive process	65	0.500921	1.05217	0.341317	0.740713	0.720647	1304	tags=12%, list=8%, signal=11%	7076/5327/6647/10549/3479/1642/27306/5730
GO:0051248	GO:0051248	negative regulation of protein metabolic process	958	0.500722	1.24383	0.144928	0.618159	0.601412	584	tags=7%, list=4%, signal=7%	348/1471/2597/3958/1508/8878/5478/3315/2950/2771/6209/1622/199731/4504/7076/6224/2280/23204/1191/1728/55450/7077/1499/183/808/1476/5327/10399/81618/58190/6188/6386/10313/5518/302/5348/55353/5037/7345/27124/6609/991/51160/11142/2621/5204/1026/8815/3725/54209/10755/5476/7411/84335/3326/1410/10972/11345/5918/8570/11315/84681/468/334/5524/6456
GO:0060326	GO:0060326	cell chemotaxis	261	0.500705	1.1593	0.218018	0.670549	0.652383	388	tags=4%, list=3%, signal=4%	7114/3958/5478/3315/9547/1652/4192/7941/4681/2621/51119
GO:0032526	GO:0032526	response to retinoic acid	102	0.50052	1.08918	0.300546	0.717228	0.697798	2025	tags=16%, list=13%, signal=14%	3485/1277/51079/6257/3490/1512/10413/5154/11331/54929/3066/7525/8854/7477/6256/5754
GO:0051338	GO:0051338	regulation of transferase activity	820	0.500384	1.23535	0.15625	0.630951	0.613858	1055	tags=9%, list=7%, signal=9%	348/975/1915/6187/5478/3315/60/2950/6209/780/1622/4504/6224/6176/1191/55450/1499/183/808/9500/10399/6188/900/6500/376497/6647/27338/7345/6609/5111/991/9368/11142/2621/94103/1026/54209/891/84335/3326/221938/57515/998/9802/1435/10576/8106/11315/10614/7334/8543/10575/5154/875/9270/572/920/10961/54921/84259/11314/84152/5605/11331/11065/10935/10459/10519/805/9479/3479/10899/2260/407019/6714/3265
GO:0003071	GO:0003071	renal system process involved in regulation of systemic arterial blood pressure	19	0.500361	0.920767	0.549898	0.821582	0.799325	382	tags=11%, list=2%, signal=10%	183/2621
GO:0014003	GO:0014003	oligodendrocyte development	41	0.499927	0.995342	0.4375	0.780393	0.759252	453	tags=12%, list=3%, signal=12%	5354/1191/3400/3766/116448
GO:1901889	GO:1901889	negative regulation of cell junction assembly	29	0.499901	0.963788	0.475728	0.792813	0.771335	1053	tags=10%, list=7%, signal=10%	4323/9270/6714
GO:1990874	GO:1990874	vascular associated smooth muscle cell proliferation	73	0.499879	1.06197	0.339882	0.740186	0.720133	1053	tags=15%, list=7%, signal=14%	2771/57447/183/3162/1026/3725/25817/3479/407027/407019/6714
GO:0022411	GO:0022411	cellular component disassembly	452	0.49972	1.20131	0.195423	0.655862	0.638094	615	tags=8%, list=4%, signal=7%	1471/1072/291/8878/3159/4323/780/292/1984/11337/712/713/3312/7415/714/84557/2934/58526/57326/4327/54209/10783/11145/8751/11345/79142/23710/11315/6455/51368/6456/830/7153/1777
GO:0031648	GO:0031648	protein destabilization	42	0.499631	1.0032	0.432171	0.777617	0.756551	2652	tags=33%, list=17%, signal=28%	2934/6048/1512/9802/10169/55737/6714/51548/5621/79139/11236/5347/5886/23291
GO:0099171	GO:0099171	presynaptic modulation of chemical synaptic transmission	14	0.499598	0.879677	0.610998	0.844748	0.821863	2453	tags=29%, list=16%, signal=24%	6146/9241/6860/1020
GO:1903530	GO:1903530	regulation of secretion by cell	516	0.49947	1.20643	0.177778	0.644156	0.626705	772	tags=6%, list=5%, signal=6%	348/3916/6281/5478/2771/2746/2550/183/808/3162/6386/302/5908/4826/6392/54209/10755/27230/10972/5213/84300/5066/18/7132/23557/572/10961/5019/79971
GO:0015697	GO:0015697	quaternary ammonium group transport	11	0.499454	0.856863	0.622449	0.852847	0.829743	763	tags=9%, list=5%, signal=9%	788
GO:0002053	GO:0002053	positive regulation of mesenchymal cell proliferation	23	0.499398	0.949789	0.509018	0.803335	0.781572	852	tags=13%, list=6%, signal=12%	1499/5154/6608
GO:0071260	GO:0071260	cellular response to mechanical stimulus	69	0.499068	1.0575	0.342466	0.740713	0.720647	721	tags=10%, list=5%, signal=10%	477/183/1277/4055/7132/9531/572
GO:0150105	GO:0150105	protein localization to cell-cell junction	19	0.498859	0.918003	0.551935	0.82187	0.799605	36	tags=5%, list=0%, signal=5%	60
GO:0045859	GO:0045859	regulation of protein kinase activity	602	0.498636	1.20873	0.174873	0.644156	0.626705	1161	tags=9%, list=8%, signal=8%	348/5478/3315/60/2950/4504/6176/1191/55450/183/808/9500/10399/6188/900/376497/6647/7345/6609/9368/11142/2621/1026/891/84335/3326/221938/9802/1435/11315/10614/5154/875/9270/920/10961/11314/84152/5605/11331/10519/805/9479/3479/10899/2260/6714/3265/896/9555/5573/653361/6895
GO:0002070	GO:0002070	epithelial cell maturation	20	0.498566	0.927606	0.550403	0.821763	0.799501	1540	tags=20%, list=10%, signal=18%	2034/231/10220/4825
GO:0010822	GO:0010822	positive regulation of mitochondrion organization	69	0.498511	1.05631	0.342466	0.740713	0.720647	1021	tags=14%, list=7%, signal=14%	291/292/54209/11315/572/30968/581/400916/666/55737
GO:0043648	GO:0043648	dicarboxylic acid metabolic process	86	0.498489	1.06951	0.304015	0.718179	0.698723	1850	tags=24%, list=12%, signal=22%	2746/4190/23657/6390/8803/56954/84706/4942/10840/4967/2806/2730/4199/2729/4191/2271/3417/23475/60496/2805/8604
GO:0099111	GO:0099111	microtubule-based transport	200	0.498292	1.14792	0.226714	0.674289	0.656021	1152	tags=12%, list=8%, signal=12%	3916/361/3315/8655/3312/388389/5861/6647/7345/9368/7314/998/10749/3281/9531/23557/729991/255758/55686/254263/112752/55860/6421/388552/1176
GO:0016052	GO:0016052	carbohydrate catabolic process	139	0.4982	1.10156	0.294011	0.715952	0.696556	174	tags=4%, list=1%, signal=4%	2597/230/2023/226/3074/669
GO:0009219	GO:0009219	pyrimidine deoxyribonucleotide metabolic process	23	0.498142	0.947401	0.513026	0.805048	0.783238	2684	tags=26%, list=17%, signal=22%	1854/79077/6996/9519/56953/7298
GO:1901019	GO:1901019	regulation of calcium ion transmembrane transporter activity	91	0.498031	1.06298	0.31528	0.727492	0.707783	137	tags=4%, list=1%, signal=4%	477/481/2280/808
GO:0048771	GO:0048771	tissue remodeling	157	0.497858	1.122	0.280734	0.705629	0.686512	355	tags=6%, list=2%, signal=6%	1471/4323/7076/1499/183/2034/4192/64114/3988
GO:0051444	GO:0051444	negative regulation of ubiquitin-protein transferase activity	21	0.497801	0.93913	0.535573	0.81638	0.794263	535	tags=19%, list=3%, signal=18%	6209/6224/991/11315
GO:0032943	GO:0032943	mononuclear cell proliferation	261	0.497771	1.15251	0.221622	0.673669	0.655419	560	tags=5%, list=4%, signal=5%	3958/975/1499/3485/6188/7305/80762/7001/1026/58515/1435/1051
GO:0045776	GO:0045776	negative regulation of blood pressure	45	0.497741	1.00238	0.436293	0.779917	0.758788	600	tags=4%, list=4%, signal=4%	9283/18
GO:0072384	GO:0072384	organelle transport along microtubule	86	0.497671	1.06775	0.304015	0.718179	0.698723	1249	tags=17%, list=8%, signal=16%	3916/5861/7345/7314/998/10749/3281/23557/729991/55686/254263/55860/388552/1176/26958
GO:0032946	GO:0032946	positive regulation of mononuclear cell proliferation	130	0.497587	1.08788	0.299817	0.717228	0.697798	522	tags=5%, list=3%, signal=4%	975/3485/6188/1026/58515/1435
GO:0070661	GO:0070661	leukocyte proliferation	292	0.497404	1.17101	0.216071	0.668811	0.650692	1185	tags=9%, list=8%, signal=8%	3958/975/2950/1191/1499/3485/6188/7305/80762/7001/1026/54209/58515/1435/1051/11314/581/9479/3479/1725/10312/896/3726/5573/9093
GO:1904377	GO:1904377	positive regulation of protein localization to cell periphery	66	0.497359	1.04762	0.341948	0.740713	0.720647	173	tags=5%, list=1%, signal=5%	3958/8878/10399
GO:0046514	GO:0046514	ceramide catabolic process	20	0.497315	0.925278	0.550403	0.821763	0.799501	353	tags=10%, list=2%, signal=10%	3074/3073
GO:0003013	GO:0003013	circulatory system process	555	0.497273	1.20434	0.178571	0.644692	0.627227	1078	tags=8%, list=7%, signal=8%	348/482/477/481/2771/2171/183/808/2034/476/9283/84525/3162/5348/376497/2934/6647/7136/143282/6506/9368/2621/10539/998/6271/6456/2548/18/10413/6536/875/2876/9270/128/1760/6640/6324/5973/2946/7423/805/10159/407019/91608/6714/2730/10991
GO:0070252	GO:0070252	actin-mediated cell contraction	95	0.497127	1.0713	0.322642	0.729053	0.709303	1023	tags=11%, list=7%, signal=10%	477/476/2934/4637/4620/4622/6640/6324/4632/54749
GO:0038034	GO:0038034	signal transduction in absence of ligand	60	0.497066	1.02698	0.407258	0.769374	0.748531	1263	tags=15%, list=8%, signal=14%	5518/7001/9531/572/2872/581/666/2260/1495
GO:0097192	GO:0097192	extrinsic apoptotic signaling pathway in absence of ligand	60	0.497066	1.02698	0.407258	0.769374	0.748531	1263	tags=15%, list=8%, signal=14%	5518/7001/9531/572/2872/581/666/2260/1495
GO:0048701	GO:0048701	embryonic cranial skeleton morphogenesis	45	0.496736	1.00036	0.438224	0.780393	0.759252	242	tags=4%, list=2%, signal=4%	4323/27173
GO:1903320	GO:1903320	regulation of protein modification by small protein conjugation or removal	234	0.496704	1.14817	0.216312	0.668811	0.650692	1220	tags=18%, list=8%, signal=16%	6187/8878/5478/6209/6224/2280/11337/3309/26232/1499/2034/7415/6188/6500/27338/80762/991/51160/7314/3326/754/23640/79142/10987/11315/7334/55611/80758/84259/10055/11065/10459/10016/7805/9978/2873/7965/8841/2729/100287171/54838
GO:0002691	GO:0002691	regulation of cellular extravasation	38	0.496487	0.987959	0.44381	0.782827	0.76162	1584	tags=13%, list=10%, signal=12%	4192/4267/9435/10894/6484
GO:0007186	GO:0007186	G protein-coupled receptor signaling pathway	694	0.49606	1.21668	0.167235	0.636676	0.619428	1162	tags=5%, list=8%, signal=5%	348/5660/2771/2783/2550/183/808/9283/8611/1363/954/9289/9368/10755/998/2535/334/2790/25817/118442/2857/2787/2015/6608/10868/2778/6001/805/5179/187/90226/6714/117/10280/5064/2596
GO:0051155	GO:0051155	positive regulation of striated muscle cell differentiation	43	0.495974	0.998772	0.436782	0.780393	0.759252	188	tags=5%, list=1%, signal=5%	4323/84525
GO:0046651	GO:0046651	lymphocyte proliferation	254	0.49585	1.14474	0.227027	0.674289	0.656021	1185	tags=7%, list=8%, signal=7%	3958/975/1499/3485/6188/7305/80762/7001/1026/58515/1051/11314/581/9479/3479/1725/896/5573/9093
GO:0002705	GO:0002705	positive regulation of leukocyte mediated immunity	114	0.495659	1.08448	0.306159	0.719478	0.699987	417	tags=4%, list=3%, signal=3%	3916/975/7305/54209
GO:0046329	GO:0046329	negative regulation of JNK cascade	36	0.495603	0.977281	0.462715	0.789196	0.767816	1168	tags=11%, list=8%, signal=10%	2950/3276/9479/8841
GO:0070391	GO:0070391	response to lipoteichoic acid	10	0.495355	0.842036	0.647303	0.858389	0.835134	417	tags=10%, list=3%, signal=10%	54209
GO:0071223	GO:0071223	cellular response to lipoteichoic acid	10	0.495355	0.842036	0.647303	0.858389	0.835134	417	tags=10%, list=3%, signal=10%	54209
GO:0016358	GO:0016358	dendrite development	219	0.495288	1.14711	0.223776	0.674195	0.65593	324	tags=3%, list=2%, signal=3%	348/1072/9201/3397/378/991
GO:0050671	GO:0050671	positive regulation of lymphocyte proliferation	127	0.495039	1.08804	0.296903	0.715952	0.696556	436	tags=4%, list=3%, signal=4%	975/3485/6188/1026/58515
GO:0006778	GO:0006778	porphyrin-containing compound metabolic process	45	0.494474	0.995802	0.447876	0.783357	0.762135	1659	tags=31%, list=11%, signal=28%	3162/51629/10857/6536/8803/7389/4779/645/51522/4891/56898/211/3145/11309
GO:0006665	GO:0006665	sphingolipid metabolic process	151	0.494253	1.10258	0.286239	0.709082	0.689873	1092	tags=13%, list=7%, signal=12%	5660/9218/3074/5518/8611/60481/6609/3073/5538/94103/57515/51495/8879/581/54898/64834/3995/285362/29095
GO:1903588	GO:1903588	negative regulation of blood vessel endothelial cell proliferation involved in sprouting angiogenesis	11	0.494194	0.847838	0.632653	0.855244	0.832075	5919	tags=55%, list=39%, signal=34%	11235/442909/574434/7057/3592/79812
GO:0033559	GO:0033559	unsaturated fatty acid metabolic process	80	0.49416	1.0574	0.324219	0.729053	0.709303	1304	tags=20%, list=8%, signal=18%	2950/2171/60481/26090/3992/6342/1545/7132/231/2876/2946/54898/64834/3995/27306/5730
GO:0031330	GO:0031330	negative regulation of cellular catabolic process	225	0.494056	1.14093	0.227915	0.674289	0.656021	535	tags=7%, list=3%, signal=7%	1471/4504/7076/7077/340371/3162/6386/302/11180/6048/54209/10755/5476/3326/79142/11315
GO:0043043	GO:0043043	peptide biosynthetic process	679	0.49389	1.21133	0.173765	0.64268	0.625269	1412	tags=19%, list=9%, signal=18%	2597/7431/6175/1915/6187/3315/6133/6171/6137/6209/6217/6208/1984/6224/6176/6159/6230/6134/6156/11224/6155/6141/6235/6233/6128/6139/6210/10399/2197/6193/6218/6228/6188/1933/7555/6142/6222/5935/1973/63875/6170/8665/6161/6122/6506/3921/6136/64968/6166/6143/6232/54460/4701/9553/27230/6191/6168/3191/8570/6227/10987/468/84300/8662/23657/4440/84545/10573/1545/55168/118487/65993/6138/6173/6129/602/6146/2…
GO:0044242	GO:0044242	cellular lipid catabolic process	210	0.49389	1.13918	0.235714	0.676548	0.65822	1562	tags=19%, list=10%, signal=17%	4504/1891/3074/7941/57016/33/9588/3032/6609/2108/3073/5538/1666/26090/1384/196463/2109/10449/6342/11313/1632/1545/3712/35/8879/7920/3295/3033/23417/37/949/56898/84693/2110/3417/51573/549/39/10455
GO:0006298	GO:0006298	mismatch repair	33	0.493866	0.96585	0.477495	0.793632	0.772132	2455	tags=27%, list=16%, signal=23%	5111/2067/6117/84153/6996/6119/11277/6118/4595
GO:0045684	GO:0045684	positive regulation of epidermis development	30	0.493445	0.960892	0.469112	0.790933	0.769506	83	tags=3%, list=1%, signal=3%	4831
GO:1901386	GO:1901386	negative regulation of voltage-gated calcium channel activity	21	0.493368	0.930768	0.539526	0.816919	0.794788	137	tags=5%, list=1%, signal=5%	808
GO:0006412	GO:0006412	translation	654	0.493204	1.20593	0.18928	0.648946	0.631366	1412	tags=19%, list=9%, signal=18%	2597/7431/6175/1915/6187/3315/6133/6171/6137/6209/6217/6208/1984/6224/6176/6159/6230/6134/6156/11224/6155/6141/6235/6233/6128/6139/6210/10399/2197/6193/6218/6228/6188/1933/7555/6142/6222/5935/1973/63875/6170/8665/6161/6122/3921/6136/64968/6166/6143/6232/54460/4701/9553/27230/6191/6168/3191/8570/6227/10987/468/84300/8662/4440/84545/10573/1545/55168/118487/65993/6138/6173/6129/602/6146/2872/116541/…
GO:0036166	GO:0036166	phenotypic switching	13	0.49279	0.856987	0.632444	0.855244	0.832075	3013	tags=31%, list=20%, signal=25%	10919/406991/93145/407006
GO:0031647	GO:0031647	regulation of protein stability	297	0.492778	1.15712	0.227191	0.674289	0.656021	1209	tags=16%, list=8%, signal=15%	2597/3916/975/482/481/4504/1191/3312/7305/2934/6048/5204/483/7203/10755/5476/7411/10437/3326/1410/1512/9802/10576/11315/10575/9531/22948/54344/64747/8818/25764/7428/6608/54543/11331/3479/10169/55737/444/6714/10694/10574/10869/728489/8841/10211/1603
GO:0006816	GO:0006816	calcium ion transport	407	0.492514	1.17697	0.210993	0.666474	0.648418	960	tags=6%, list=6%, signal=6%	3958/5354/477/481/2771/2280/1499/183/808/302/2621/91689/58515/51669/6520/2631/29763/920/55858/30968/581/2946/805/187
GO:1901099	GO:1901099	negative regulation of signal transduction in absence of ligand	30	0.492376	0.958809	0.478764	0.793653	0.772152	1776	tags=10%, list=12%, signal=9%	7001/1495/5196
GO:2001240	GO:2001240	negative regulation of extrinsic apoptotic signaling pathway in absence of ligand	30	0.492376	0.958809	0.478764	0.793653	0.772152	1776	tags=10%, list=12%, signal=9%	7001/1495/5196
GO:1903522	GO:1903522	regulation of blood circulation	243	0.491988	1.13819	0.219081	0.670704	0.652534	955	tags=7%, list=6%, signal=7%	482/477/481/183/808/2034/476/84525/5348/10539/6271/2548/1760/6640/6324/2946/805
GO:2000303	GO:2000303	regulation of ceramide biosynthetic process	11	0.491498	0.843214	0.638776	0.855319	0.832147	2851	tags=45%, list=19%, signal=37%	94103/29095/23410/5580/56848
GO:0032760	GO:0032760	positive regulation of tumor necrosis factor production	91	0.491408	1.04885	0.324952	0.729351	0.709592	436	tags=7%, list=3%, signal=6%	3315/1191/1652/7305/83786/58515
GO:0031295	GO:0031295	T cell costimulation	39	0.49128	0.979522	0.460653	0.789037	0.767662	23	tags=3%, list=0%, signal=3%	975
GO:0071345	GO:0071345	cellular response to cytokine stimulus	720	0.490911	1.20749	0.167521	0.636676	0.619428	636	tags=5%, list=4%, signal=5%	2597/7114/7431/4502/361/6175/506/2950/6217/4504/1984/3309/4144/1277/51079/6188/376497/2934/5372/6122/7494/2621/54209/10755/3326/10554/998/8570/1435/1051/1460/10413/56928/1545/7132
GO:0045920	GO:0045920	negative regulation of exocytosis	33	0.490744	0.959744	0.48728	0.797268	0.77567	252	tags=9%, list=2%, signal=9%	2771/3162/5908
GO:0042438	GO:0042438	melanin biosynthetic process	21	0.490668	0.925674	0.543478	0.819129	0.796938	585	tags=14%, list=4%, signal=14%	1652/10755/23657
GO:0015698	GO:0015698	inorganic anion transport	170	0.490654	1.10817	0.284644	0.708415	0.689224	1738	tags=14%, list=11%, signal=13%	57348/5250/5348/1468/8402/7417/468/1051/2565/56996/1207/6574/6560/55248/1192/84975/6529/51447/7416/5621/57835/2542/57719/55129
GO:0006584	GO:0006584	catecholamine metabolic process	45	0.490499	0.987796	0.455598	0.788321	0.766965	1021	tags=13%, list=7%, signal=12%	2034/217/11315/18/25953/55737
GO:0009712	GO:0009712	catechol-containing compound metabolic process	45	0.490499	0.987796	0.455598	0.788321	0.766965	1021	tags=13%, list=7%, signal=12%	2034/217/11315/18/25953/55737
GO:0007034	GO:0007034	vacuolar transport	147	0.490272	1.09305	0.310909	0.723388	0.703791	361	tags=5%, list=2%, signal=5%	3916/5660/1191/3312/7415/9114/80762/51160
GO:1901214	GO:1901214	regulation of neuron death	295	0.490151	1.15291	0.233512	0.676318	0.657996	585	tags=8%, list=4%, signal=8%	348/4504/1191/712/1728/1499/340371/10399/4192/3162/7305/6647/5538/3725/54209/7314/84335/3326/1435/11315/468/1051/23657
GO:0000737	GO:0000737	DNA catabolic process, endonucleolytic	25	0.489967	0.939664	0.514851	0.806304	0.78446	1759	tags=20%, list=11%, signal=18%	1777/328/581/1149/2021
GO:0007188	GO:0007188	adenylate cyclase-modulating G protein-coupled receptor signaling pathway	224	0.489832	1.13195	0.231858	0.676318	0.657996	1150	tags=5%, list=7%, signal=5%	5660/2771/2550/9283/9289/9368/118442/2015/2778/90226/117/5064
GO:0001775	GO:0001775	cell activation	947	0.489746	1.21303	0.174837	0.644156	0.626705	1089	tags=8%, list=7%, signal=8%	348/3958/3916/975/5478/3315/60/4323/292/1514/7076/5052/2280/1191/712/1499/5327/3485/4192/928/6188/3162/7305/3727/2934/6647/80762/7001/954/7494/1281/4055/2621/1026/3725/54209/58515/1435/1051/23657/18/8543/5154/3955/572/602/6146/920/10627/80758/11314/6604/6608/30968/11331/581/2778/7107/1192/10459/3956/55122/9479/3479/1949/7805/1725/6714/10945/10312/896/2730/3726
GO:0014046	GO:0014046	dopamine secretion	33	0.489693	0.95769	0.493151	0.799745	0.778079	1327	tags=9%, list=9%, signal=8%	2550/18/6623
GO:0014059	GO:0014059	regulation of dopamine secretion	33	0.489693	0.95769	0.493151	0.799745	0.778079	1327	tags=9%, list=9%, signal=8%	2550/18/6623
GO:0060479	GO:0060479	lung cell differentiation	26	0.489551	0.936363	0.499018	0.80165	0.779933	1771	tags=19%, list=12%, signal=17%	1499/10413/7965/5534/4048
GO:0060487	GO:0060487	lung epithelial cell differentiation	26	0.489551	0.936363	0.499018	0.80165	0.779933	1771	tags=19%, list=12%, signal=17%	1499/10413/7965/5534/4048
GO:0045879	GO:0045879	negative regulation of smoothened signaling pathway	30	0.489546	0.953299	0.482625	0.794684	0.773155	182	tags=10%, list=1%, signal=10%	10399/7415/9283
GO:0048207	GO:0048207	vesicle targeting, rough ER to cis-Golgi	25	0.489414	0.938603	0.518812	0.808117	0.786224	3073	tags=48%, list=20%, signal=38%	10972/51128/58485/10016/51693/126003/27095/1453/56681/79090/553115/51399
GO:0048208	GO:0048208	COPII vesicle coating	25	0.489414	0.938603	0.518812	0.808117	0.786224	3073	tags=48%, list=20%, signal=38%	10972/51128/58485/10016/51693/126003/27095/1453/56681/79090/553115/51399
GO:2001235	GO:2001235	positive regulation of apoptotic signaling pathway	123	0.489342	1.07478	0.312044	0.724093	0.704477	1599	tags=22%, list=10%, signal=20%	1984/183/9500/10399/81618/6188/5518/6647/9368/4055/7314/1512/8682/11315/572/581/10134/666/407019/6421/2923/201163/1495/4487/467/658/8692
GO:0002092	GO:0002092	positive regulation of receptor internalization	25	0.489141	0.938081	0.520792	0.808791	0.78688	121	tags=8%, list=1%, signal=8%	967/1173
GO:0098542	GO:0098542	defense response to other organism	812	0.489092	1.2067	0.175207	0.644156	0.626705	317	tags=3%, list=2%, signal=3%	348/2597/3958/3916/7431/361/481/9547/10383/5052/1191/712/6156/713/669/2197/714/7305/5861/26472/23166/2934/6170/23406/51257/6609
GO:0061795	GO:0061795	Golgi lumen acidification	11	0.488969	0.838875	0.642857	0.857103	0.833883	1458	tags=36%, list=10%, signal=33%	527/51606/10159/523
GO:0051668	GO:0051668	localization within membrane	624	0.488842	1.19029	0.193929	0.653629	0.635921	896	tags=9%, list=6%, signal=9%	348/3958/5660/975/8878/6281/60/481/4323/23204/3309/1173/100188893/808/11031/10399/9230/51079/2817/6386/51398/83786/2934/1363/64114/23480/10952/10452/9368/30846/2621/483/83871/54209/81926/83460/90196/56993/10328/6746/23657/9784/7132/9270/9379/10434/10627/11079/56851/284361/51699/26517/51201/54543/581/129303
GO:0006582	GO:0006582	melanin metabolic process	22	0.488774	0.930148	0.537698	0.816755	0.794628	585	tags=14%, list=4%, signal=13%	1652/10755/23657
GO:0036006	GO:0036006	cellular response to macrophage colony-stimulating factor stimulus	13	0.488642	0.849774	0.63655	0.855319	0.832147	522	tags=15%, list=3%, signal=15%	54209/1435
GO:0021604	GO:0021604	cranial nerve structural organization	10	0.488263	0.82998	0.659751	0.859908	0.836613	2095	tags=20%, list=14%, signal=17%	3212/8829
GO:0001516	GO:0001516	prostaglandin biosynthetic process	28	0.488199	0.937756	0.500982	0.80165	0.779933	67	tags=4%, list=0%, signal=4%	2171
GO:0046457	GO:0046457	prostanoid biosynthetic process	28	0.488199	0.937756	0.500982	0.80165	0.779933	67	tags=4%, list=0%, signal=4%	2171
GO:1990138	GO:1990138	neuron projection extension	166	0.48818	1.10214	0.290503	0.713963	0.694621	226	tags=4%, list=1%, signal=4%	348/780/4504/1499/9201/4692
GO:0046148	GO:0046148	pigment biosynthetic process	50	0.488112	0.996577	0.456814	0.788571	0.767208	1575	tags=26%, list=10%, signal=23%	1652/51629/10755/10857/23657/6536/7389/4779/51522/4891/211/3145/1638
GO:0006898	GO:0006898	receptor-mediated endocytosis	239	0.487795	1.12534	0.235294	0.676548	0.65822	354	tags=6%, list=2%, signal=6%	348/975/967/1514/1191/1173/11031/928/6386/302/23166/375/1175/5538
GO:0035924	GO:0035924	cellular response to vascular endothelial growth factor stimulus	63	0.487246	1.01692	0.396794	0.768988	0.748155	60	tags=5%, list=0%, signal=5%	967/3315/199731
GO:0033007	GO:0033007	negative regulation of mast cell activation involved in immune response	10	0.48722	0.828207	0.6639	0.860732	0.837414	808	tags=20%, list=5%, signal=19%	3162/11314
GO:0032094	GO:0032094	response to food	32	0.487167	0.95594	0.485437	0.795909	0.774347	70	tags=3%, list=0%, signal=3%	4504
GO:0021536	GO:0021536	diencephalon development	71	0.486706	1.03057	0.37451	0.753153	0.732749	2095	tags=15%, list=14%, signal=13%	1499/6657/7314/6608/581/4967/27089/657/8854/9241/8829
GO:0031294	GO:0031294	lymphocyte costimulation	41	0.486612	0.968833	0.46875	0.790847	0.769423	23	tags=2%, list=0%, signal=2%	975
GO:0031282	GO:0031282	regulation of guanylate cyclase activity	12	0.48651	0.83518	0.648649	0.859336	0.836055	6171	tags=50%, list=40%, signal=30%	23413/136/2980/2981/2979/343035
GO:0009174	GO:0009174	pyrimidine ribonucleoside monophosphate biosynthetic process	10	0.486042	0.826205	0.6639	0.860732	0.837414	785	tags=10%, list=5%, signal=9%	51727
GO:1902455	GO:1902455	negative regulation of stem cell population maintenance	25	0.486011	0.932078	0.524752	0.809449	0.78752	1704	tags=24%, list=11%, signal=21%	5928/79685/8819/3065/5931/3066
GO:0051046	GO:0051046	regulation of secretion	564	0.48581	1.17468	0.204778	0.662927	0.644968	772	tags=6%, list=5%, signal=6%	348/3916/6281/5478/2771/2746/5798/2550/183/808/3162/6386/302/5908/4826/7494/9368/6392/54209/10755/27230/10972/5213/84300/5066/18/7132/23557/572/10961/5019/79971
GO:1901863	GO:1901863	positive regulation of muscle tissue development	22	0.485743	0.92438	0.541667	0.81836	0.79619	1733	tags=18%, list=11%, signal=16%	1499/10211/89/64855
GO:0043604	GO:0043604	amide biosynthetic process	803	0.485626	1.19801	0.183028	0.64568	0.628188	1412	tags=18%, list=9%, signal=18%	2597/7431/6175/1915/6187/3315/6133/6171/6137/6209/6217/6208/1984/6224/6176/6159/6230/6134/6156/11224/6155/6141/6235/9218/6233/6128/6139/6210/10399/2197/6193/6218/6228/6188/1933/7555/6142/6222/5935/23205/1973/63875/6170/8665/60481/6609/51144/5162/6161/6122/6506/3921/6136/64968/5538/6166/6143/94103/6232/54460/4701/9553/27230/6191/6168/3191/8050/8570/6227/10987/468/84300/8662/23657/5066/4440/84545/1…
GO:0021756	GO:0021756	striatum development	20	0.485338	0.902995	0.572581	0.832486	0.809933	966	tags=10%, list=6%, signal=9%	23657/4967
GO:0046501	GO:0046501	protoporphyrinogen IX metabolic process	11	0.485106	0.832248	0.65102	0.859336	0.836055	3880	tags=73%, list=25%, signal=54%	7389/211/3145/3658/1371/7390/210/2235
GO:0010866	GO:0010866	regulation of triglyceride biosynthetic process	21	0.485096	0.915162	0.55336	0.822426	0.800146	1411	tags=19%, list=9%, signal=17%	376497/7376/949/255919
GO:0060026	GO:0060026	convergent extension	14	0.485007	0.853986	0.631365	0.855244	0.832075	5539	tags=71%, list=36%, signal=46%	5754/1855/85407/10155/1856/27031/6422/7474/8195/2487
GO:0033013	GO:0033013	tetrapyrrole metabolic process	57	0.484912	0.99217	0.447791	0.783357	0.762135	2268	tags=33%, list=15%, signal=29%	3162/51629/10857/6536/8803/7389/4779/645/51522/4891/56898/211/3145/11309/6948/5826/51293/3658/10058
GO:0071806	GO:0071806	protein transmembrane transport	59	0.484726	0.997499	0.448692	0.783357	0.762135	2903	tags=47%, list=19%, signal=39%	3309/23480/10952/10452/56993/10972/10440/100287932/54543/92609/388552/728489/3329/84134/9868/29090/10855/130617/83752/131118/80273/5195/5191/9409/29927/29928/133022/55176
GO:0097193	GO:0097193	intrinsic apoptotic signaling pathway	271	0.484634	1.12568	0.250447	0.685757	0.667179	1351	tags=17%, list=9%, signal=16%	5478/3315/2023/1984/1191/2907/3094/10399/51079/6188/3162/6647/7494/9368/1026/7417/54209/7314/58515/754/11315/468/1051/1545/7132/2876/572/3190/602/10961/581/10134/4780/666/9479/407019/6714/3265/6421/201163/3065/9647/23612/55486/8996/10550/4487
GO:0051899	GO:0051899	membrane depolarization	77	0.484616	1.03897	0.363107	0.750912	0.730569	1171	tags=10%, list=8%, signal=10%	477/10399/11315/6324/666/6714/2730/2729
GO:0070936	GO:0070936	protein K48-linked ubiquitination	66	0.484583	1.02071	0.38171	0.756296	0.735807	1203	tags=20%, list=8%, signal=18%	5478/11337/6500/6048/27246/10477/7322/267/7319/11065/6047/9978/55658
GO:0002698	GO:0002698	negative regulation of immune effector process	97	0.484294	1.0445	0.335227	0.735661	0.715731	280	tags=3%, list=2%, signal=3%	3958/3162/80762
GO:0032330	GO:0032330	regulation of chondrocyte differentiation	48	0.484143	0.984605	0.467308	0.790847	0.769423	1671	tags=12%, list=11%, signal=11%	1499/4192/4094/5447/658/129642
GO:0032693	GO:0032693	negative regulation of interleukin-10 production	21	0.484002	0.913098	0.555336	0.823577	0.801265	2427	tags=24%, list=16%, signal=20%	7305/2213/27242/177/3718
GO:0008217	GO:0008217	regulation of blood pressure	168	0.483877	1.09201	0.304673	0.718816	0.699343	1052	tags=8%, list=7%, signal=7%	477/183/476/9283/3162/6647/2621/18/128/5973/10159/407019/91608
GO:0006044	GO:0006044	N-acetylglucosamine metabolic process	17	0.483869	0.885959	0.572854	0.832486	0.809933	1479	tags=24%, list=10%, signal=21%	5973/9435/51005/10007
GO:0042254	GO:0042254	ribosome biogenesis	283	0.483777	1.12901	0.23689	0.676548	0.65822	1743	tags=17%, list=11%, signal=15%	6175/6209/6217/6208/6230/6134/11224/6155/5901/6128/6193/6218/3921/51119/6232/4809/6227/6129/55505/57418/10360/54555/6202/51081/28987/2091/3692/26164/10528/79066/6234/708/51504/6125/161424/51010/4927/51065/23246/55052/9775/55011/84769/7520/29081/23481/84365
GO:0050829	GO:0050829	defense response to Gram-negative bacterium	46	0.483615	0.981075	0.463602	0.789196	0.767816	740	tags=7%, list=5%, signal=6%	6156/54209/920
GO:0110110	GO:0110110	positive regulation of animal organ morphogenesis	32	0.48345	0.948647	0.493204	0.799745	0.778079	522	tags=6%, list=3%, signal=6%	1499/1435
GO:0010559	GO:0010559	regulation of glycoprotein biosynthetic process	41	0.483436	0.96251	0.470703	0.79218	0.770719	191	tags=7%, list=1%, signal=7%	4504/1499/81618
GO:1903557	GO:1903557	positive regulation of tumor necrosis factor superfamily cytokine production	95	0.48328	1.04146	0.345283	0.741775	0.721679	436	tags=6%, list=3%, signal=6%	3315/1191/1652/7305/83786/58515
GO:0072659	GO:0072659	protein localization to plasma membrane	272	0.483219	1.12541	0.251337	0.686108	0.667521	473	tags=7%, list=3%, signal=7%	3958/975/8878/6281/60/481/4323/1173/11031/10399/83786/64114/9368/30846/2621/483/83871/54209/90196
GO:0042541	GO:0042541	hemoglobin biosynthetic process	13	0.483121	0.840171	0.657084	0.859336	0.836055	1460	tags=23%, list=10%, signal=21%	3276/6536/211
GO:1903236	GO:1903236	regulation of leukocyte tethering or rolling	16	0.483008	0.868521	0.604418	0.843713	0.820856	1584	tags=12%, list=10%, signal=11%	9435/6484
GO:0010922	GO:0010922	positive regulation of phosphatase activity	34	0.482707	0.939983	0.516569	0.807312	0.785442	955	tags=15%, list=6%, signal=14%	808/3326/5524/11314/805
GO:0007628	GO:0007628	adult walking behavior	31	0.482468	0.944694	0.482692	0.794684	0.773155	983	tags=16%, list=6%, signal=15%	7345/3073/3766/26090/1949
GO:0006177	GO:0006177	GMP biosynthetic process	13	0.482338	0.83881	0.659138	0.859518	0.836232	3499	tags=54%, list=23%, signal=42%	353/3615/2618/5471/471/100/132
GO:0034105	GO:0034105	positive regulation of tissue remodeling	13	0.481809	0.83789	0.661191	0.860095	0.836794	1050	tags=15%, list=7%, signal=14%	64114/407019
GO:0007202	GO:0007202	activation of phospholipase C activity	27	0.481202	0.92169	0.539062	0.816804	0.794676	1105	tags=11%, list=7%, signal=10%	183/11331/117
GO:0015936	GO:0015936	coenzyme A metabolic process	18	0.481163	0.880721	0.589899	0.837845	0.815147	1025	tags=17%, list=7%, signal=16%	79877/64087/80347
GO:0120035	GO:0120035	regulation of plasma membrane bounded cell projection organization	596	0.481154	1.16931	0.211149	0.666474	0.648418	346	tags=3%, list=2%, signal=3%	2670/348/7431/1072/482/79006/4504/3309/183/4192/81618/3397/347733/5376/27124/991/2665/55754
GO:0036444	GO:0036444	calcium import into the mitochondrion	12	0.480673	0.825161	0.661123	0.860095	0.836794	2074	tags=33%, list=14%, signal=29%	91689/7416/10939/10367
GO:0050931	GO:0050931	pigment cell differentiation	34	0.480576	0.935833	0.520468	0.808791	0.78688	29	tags=3%, list=0%, signal=3%	967
GO:0044550	GO:0044550	secondary metabolite biosynthetic process	23	0.480375	0.91361	0.541082	0.817933	0.795774	1575	tags=22%, list=10%, signal=20%	1652/10755/23657/56898/1638
GO:0051056	GO:0051056	regulation of small GTPase mediated signal transduction	294	0.48016	1.1301	0.249554	0.685233	0.66667	108	tags=2%, list=1%, signal=2%	348/8878/199731/11337/396
GO:0046320	GO:0046320	regulation of fatty acid oxidation	35	0.480039	0.946463	0.510557	0.803394	0.78163	3483	tags=31%, list=23%, signal=24%	33/23417/37/1374/5467/83752/219743/2170/51422/7291/254013
GO:0010764	GO:0010764	negative regulation of fibroblast migration	10	0.479844	0.815669	0.66805	0.862586	0.839218	1599	tags=30%, list=10%, signal=27%	9368/9270/8692
GO:1904029	GO:1904029	regulation of cyclin-dependent protein kinase activity	90	0.479795	1.02926	0.341651	0.740713	0.720647	2021	tags=18%, list=13%, signal=16%	60/900/1026/891/3326/10614/6714/896/28984/899/901/1647/902/890/1031/1164
GO:0034612	GO:0034612	response to tumor necrosis factor	209	0.479441	1.10295	0.273703	0.698866	0.679933	1050	tags=8%, list=7%, signal=7%	7114/2950/1984/1277/6188/6609/2621/56928/1545/7132/54469/4780/10670/10519/7805/407019
GO:0032233	GO:0032233	positive regulation of actin filament bundle assembly	61	0.479347	0.997821	0.44511	0.783357	0.762135	701	tags=8%, list=5%, signal=8%	6281/389/3397/998/9270
GO:0010863	GO:0010863	positive regulation of phospholipase C activity	37	0.479272	0.950334	0.495256	0.800519	0.778832	1105	tags=14%, list=7%, signal=13%	183/11331/2260/3265/117
GO:0055065	GO:0055065	metal ion homeostasis	470	0.479254	1.15501	0.227671	0.674289	0.656021	960	tags=9%, list=6%, signal=9%	348/4502/482/477/481/2771/4504/2280/2907/183/808/3074/2034/476/9114/3162/51310/6647/375/80762/483/91689/3766/58515/10539/468/23479/10989/56996/552900/55858/1760/30968/475/79734/581/10134/2946/6560/666/805/187
GO:0071287	GO:0071287	cellular response to manganese ion	11	0.479188	0.822095	0.653061	0.859336	0.836055	546	tags=18%, list=4%, signal=18%	3309/468
GO:0070269	GO:0070269	pyroptosis	19	0.478974	0.881412	0.582485	0.836571	0.813907	2469	tags=21%, list=16%, signal=18%	54209/51074/29108/91039
GO:0006244	GO:0006244	pyrimidine nucleotide catabolic process	20	0.478967	0.89114	0.58871	0.837582	0.814891	2846	tags=25%, list=19%, signal=20%	1854/79077/6996/56953/957
GO:0007350	GO:0007350	blastoderm segmentation	25	0.478508	0.917688	0.538614	0.816755	0.794628	4197	tags=32%, list=27%, signal=23%	10409/3234/8829/497189/10818/8828/11022/5046
GO:0050767	GO:0050767	regulation of neurogenesis	360	0.478486	1.13002	0.259528	0.688238	0.669593	233	tags=3%, list=2%, signal=3%	2670/6281/79006/4504/1499/4192/9283/58190/3397/302
GO:1904994	GO:1904994	regulation of leukocyte adhesion to vascular endothelial cell	35	0.47814	0.942718	0.510557	0.803394	0.78163	1760	tags=11%, list=11%, signal=10%	4192/9435/6484/406991
GO:1904888	GO:1904888	cranial skeletal system development	70	0.478058	1.01251	0.398039	0.768988	0.748155	242	tags=4%, list=2%, signal=4%	4323/1499/27173
GO:0009308	GO:0009308	amine metabolic process	102	0.477947	1.04006	0.344262	0.741465	0.721378	1037	tags=14%, list=7%, signal=13%	4946/2034/4947/217/6303/11315/23657/18/262/10295/25953/1725/55737/112483
GO:0031344	GO:0031344	regulation of cell projection organization	613	0.477897	1.16316	0.222037	0.673669	0.655419	346	tags=3%, list=2%, signal=3%	2670/348/7431/1072/482/79006/4504/3309/183/4192/81618/3397/347733/5376/27124/991/2665/55754
GO:0010718	GO:0010718	positive regulation of epithelial to mesenchymal transition	52	0.477069	0.978435	0.472868	0.792337	0.770872	462	tags=10%, list=3%, signal=9%	1499/4192/1277/6386/152007
GO:0002923	GO:0002923	regulation of humoral immune response mediated by circulating immunoglobulin	17	0.476981	0.873347	0.590818	0.838058	0.815355	1483	tags=12%, list=10%, signal=11%	54209/2213
GO:0071675	GO:0071675	regulation of mononuclear cell migration	112	0.476669	1.03873	0.350272	0.74366	0.723514	522	tags=6%, list=3%, signal=6%	3958/4192/7941/4681/2621/58515/1435
GO:0000447	GO:0000447	endonucleolytic cleavage in ITS1 to separate SSU-rRNA from 5.8S rRNA and LSU-rRNA from tricistronic rRNA transcript (SSU-rRNA, 5.8S rRNA, LSU-rRNA)	10	0.476158	0.809403	0.672199	0.863737	0.840338	3375	tags=40%, list=22%, signal=31%	6227/161424/29777/51077
GO:0030852	GO:0030852	regulation of granulocyte differentiation	15	0.476116	0.845072	0.646217	0.858113	0.834866	189	tags=7%, list=1%, signal=7%	714
GO:0050851	GO:0050851	antigen receptor-mediated signaling pathway	154	0.476068	1.06972	0.328467	0.731758	0.711934	206	tags=2%, list=1%, signal=2%	3958/975/6188
GO:1900274	GO:1900274	regulation of phospholipase C activity	39	0.475882	0.948822	0.487524	0.797268	0.77567	1105	tags=13%, list=7%, signal=12%	183/11331/2260/3265/117
GO:0035136	GO:0035136	forelimb morphogenesis	32	0.47582	0.933675	0.508738	0.803335	0.781572	2487	tags=16%, list=16%, signal=13%	1499/4487/8854/1382/7476
GO:0034349	GO:0034349	glial cell apoptotic process	16	0.475722	0.855419	0.626506	0.853765	0.830636	2589	tags=44%, list=17%, signal=36%	2621/54209/6347/27242/1020/5584/5580
GO:0010635	GO:0010635	regulation of mitochondrial fusion	11	0.475282	0.815395	0.655102	0.859336	0.836055	502	tags=18%, list=3%, signal=18%	10493/23788
[truncated: 4,418 more rows]
