# Supplementary material for: Hspb1 and Lgals3 in spinal neurons are closely associated with autophagy following excitotoxicity based on machine learning algorithms
Source: PLoS One. 2024 May 10;19(5):e0303235. doi: 10.1371/journal.pone.0303235 (PMC11086895; doi:10.1371/journal.pone.0303235)
Supplement: S2 Table — (XLSX) [file pone.0303235.s003.xlsx]

## Sheet: GSEA_Go_CC
	ID	Description	setSize	enrichmentScore	NES	pvalue	p.adjust	qvalue	rank	leading_edge	core_enrichment
GO:0042627	GO:0042627	chylomicron	13	0.974584	1.75799	0.00706691	0.346434	0.34045	3	tags=8%, list=0%, signal=8%	348
GO:0098574	GO:0098574	cytoplasmic side of lysosomal membrane	13	0.970342	1.75034	0.00903872	0.353866	0.347753	24	tags=15%, list=0%, signal=15%	2670/1915
GO:0034362	GO:0034362	low-density lipoprotein particle	12	0.964988	1.70873	0.00703053	0.346434	0.34045	203	tags=17%, list=1%, signal=16%	348/7941
GO:0034361	GO:0034361	very-low-density lipoprotein particle	19	0.959603	1.81452	0.00444275	0.346434	0.34045	3	tags=5%, list=0%, signal=5%	348
GO:0034385	GO:0034385	triglyceride-rich plasma lipoprotein particle	19	0.959603	1.81452	0.00444275	0.346434	0.34045	3	tags=5%, list=0%, signal=5%	348
GO:0034364	GO:0034364	high-density lipoprotein particle	22	0.957768	1.80742	0.00885069	0.353866	0.347753	290	tags=23%, list=2%, signal=22%	348/5360/1191/7941/3931
GO:0005890	GO:0005890	sodium:potassium-exchanging ATPase complex	12	0.954621	1.69037	0.00903431	0.353866	0.347753	389	tags=50%, list=3%, signal=49%	482/477/481/476/5348/483
GO:0097449	GO:0097449	astrocyte projection	19	0.95223	1.80058	0.00489075	0.346434	0.34045	70	tags=21%, list=0%, signal=21%	2670/361/482/4504
GO:0090533	GO:0090533	cation-transporting ATPase complex	18	0.951641	1.77678	0.00561256	0.346434	0.34045	389	tags=33%, list=3%, signal=33%	482/477/481/476/5348/483
GO:0043083	GO:0043083	synaptic cleft	18	0.935941	1.74747	0.0074452	0.346434	0.34045	3	tags=6%, list=0%, signal=6%	348
GO:0005753	GO:0005753	mitochondrial proton-transporting ATP synthase complex	18	0.934032	1.74391	0.00752156	0.346434	0.34045	563	tags=67%, list=4%, signal=64%	4508/498/506/518/539/9551/517/10632/514/513/84833/516
GO:0045259	GO:0045259	proton-transporting ATP synthase complex	19	0.932765	1.76377	0.00668275	0.346434	0.34045	563	tags=63%, list=4%, signal=61%	4508/498/506/518/539/9551/517/10632/514/513/84833/516
GO:0045263	GO:0045263	proton-transporting ATP synthase complex, coupling factor F(o)	13	0.927079	1.6723	0.0187773	0.506988	0.49823	986	tags=69%, list=6%, signal=65%	4508/518/539/9551/517/10632/516/521/522
GO:0034358	GO:0034358	plasma lipoprotein particle	30	0.926974	1.78127	0.0104122	0.370222	0.363826	290	tags=17%, list=2%, signal=16%	348/5360/1191/7941/3931
GO:1990777	GO:1990777	lipoprotein particle	30	0.926974	1.78127	0.0104122	0.370222	0.363826	290	tags=17%, list=2%, signal=16%	348/5360/1191/7941/3931
GO:0032994	GO:0032994	protein-lipid complex	33	0.924357	1.80308	0.0138365	0.43336	0.425873	290	tags=18%, list=2%, signal=18%	348/1622/5360/1191/7941/3931
GO:0000276	GO:0000276	mitochondrial proton-transporting ATP synthase complex, coupling factor F(o)	10	0.921246	1.60969	0.0353207	0.561172	0.551477	986	tags=70%, list=6%, signal=66%	518/539/517/10632/516/521/522
GO:0071682	GO:0071682	endocytic vesicle lumen	17	0.911217	1.68259	0.0136642	0.43336	0.425873	132	tags=18%, list=1%, signal=18%	348/1514/6678
GO:0031305	GO:0031305	integral component of mitochondrial inner membrane	52	0.909802	1.83594	0.0334428	0.561172	0.551477	646	tags=17%, list=4%, signal=17%	4519/5250/440574/27069/91689/51660/10440/125988/10989
GO:0031304	GO:0031304	intrinsic component of mitochondrial inner membrane	53	0.909647	1.83815	0.0216423	0.529559	0.520411	646	tags=17%, list=4%, signal=16%	4519/5250/440574/27069/91689/51660/10440/125988/10989
GO:0033177	GO:0033177	proton-transporting two-sector ATPase complex, proton-transporting domain	24	0.889584	1.68799	0.00462018	0.346434	0.34045	1059	tags=58%, list=7%, signal=54%	4508/518/539/9551/517/10632/9114/527/516/8992/521/522/10159/10312
GO:0097197	GO:0097197	tetraspanin-enriched microdomain	10	0.888576	1.55261	0.0561331	0.561172	0.551477	23	tags=10%, list=0%, signal=10%	975
GO:0005882	GO:0005882	intermediate filament	93	0.885728	1.89259	0.00573163	0.346434	0.34045	13	tags=2%, list=0%, signal=2%	2670/7431
GO:0098533	GO:0098533	ATPase dependent transmembrane transport complex	24	0.884175	1.67772	0.00550723	0.346434	0.34045	389	tags=25%, list=3%, signal=24%	482/477/481/476/5348/483
GO:0032592	GO:0032592	integral component of mitochondrial membrane	81	0.883221	1.87506	0.0202135	0.522364	0.51334	469	tags=10%, list=3%, signal=10%	4519/291/5250/440574/27069/10452/91689/51660
GO:0098573	GO:0098573	intrinsic component of mitochondrial membrane	83	0.883084	1.87618	0.0166384	0.501072	0.492416	469	tags=10%, list=3%, signal=9%	4519/291/5250/440574/27069/10452/91689/51660
GO:0005583	GO:0005583	fibrillar collagen trimer	11	0.87895	1.54457	0.0585774	0.561172	0.551477	1366	tags=73%, list=9%, signal=66%	1277/50509/1281/4060/1302/1307/1290/1289
GO:0098643	GO:0098643	banded collagen fibril	11	0.87895	1.54457	0.0585774	0.561172	0.551477	1366	tags=73%, list=9%, signal=66%	1277/50509/1281/4060/1302/1307/1290/1289
GO:0005859	GO:0005859	muscle myosin complex	11	0.873434	1.53487	0.0585774	0.561172	0.551477	908	tags=36%, list=6%, signal=34%	4619/4620/4622/4632
GO:0044754	GO:0044754	autolysosome	10	0.868442	1.51743	0.0623701	0.561172	0.551477	247	tags=30%, list=2%, signal=30%	3916/8878/84557
GO:0033178	GO:0033178	proton-transporting two-sector ATPase complex, catalytic domain	18	0.866719	1.61823	0.0291503	0.561172	0.551477	695	tags=44%, list=5%, signal=42%	498/506/539/514/513/526/51606/529
GO:0061827	GO:0061827	sperm head	10	0.858067	1.4993	0.0686071	0.561172	0.551477	451	tags=20%, list=3%, signal=19%	226/3326
GO:0016469	GO:0016469	proton-transporting two-sector ATPase complex	45	0.854847	1.70059	0.0247879	0.540983	0.531638	1059	tags=49%, list=7%, signal=46%	4508/498/506/518/539/9551/517/10632/514/9114/527/513/526/84833/51606/516/8992/529/521/522/10159/10312
GO:0005767	GO:0005767	secondary lysosome	16	0.854833	1.57705	0.0591837	0.561172	0.551477	247	tags=19%, list=2%, signal=18%	3916/8878/84557
GO:0045111	GO:0045111	intermediate filament cytoskeleton	126	0.853242	1.88473	0.010875	0.370222	0.363826	50	tags=2%, list=0%, signal=2%	2670/7431/4323
GO:0098644	GO:0098644	complex of collagen trimers	21	0.853213	1.61151	0.0272151	0.546396	0.536957	1397	tags=52%, list=9%, signal=48%	1277/50509/1281/4060/1294/1302/1282/1307/1290/1289/1284
GO:0005839	GO:0005839	proteasome core complex	20	0.834957	1.57496	0.0669371	0.561172	0.551477	1699	tags=75%, list=11%, signal=67%	5689/5692/5687/5682/5685/5694/5688/5690/5683/5686/5693/5695/5684/9491/5691
GO:0046930	GO:0046930	pore complex	26	0.82919	1.58508	0.0589431	0.561172	0.551477	416	tags=15%, list=3%, signal=15%	291/292/10452/7417
GO:0042788	GO:0042788	polysomal ribosome	27	0.819455	1.5716	0.0684105	0.561172	0.551477	697	tags=44%, list=5%, signal=43%	6171/6156/6141/6235/6128/6228/6142/6170/6161/6143/6227/6173
GO:1902710	GO:1902710	GABA receptor complex	20	0.816331	1.53982	0.0730223	0.567391	0.55759	630	tags=10%, list=4%, signal=10%	2550/2565
GO:0044194	GO:0044194	cytolytic granule	10	0.814212	1.42267	0.110187	0.628461	0.617604	12	tags=10%, list=0%, signal=10%	3916
GO:1990229	GO:1990229	iron-sulfur cluster assembly complex	10	0.811744	1.41836	0.110187	0.628461	0.617604	2232	tags=80%, list=15%, signal=68%	10539/23479/552900/388962/51027/51218/4706/112812
GO:0008305	GO:0008305	integrin complex	31	0.808403	1.56037	0.0613861	0.561172	0.551477	444	tags=6%, list=3%, signal=6%	5354/3691
GO:0098554	GO:0098554	cytoplasmic side of endoplasmic reticulum membrane	13	0.806386	1.45459	0.0918367	0.584619	0.57452	1343	tags=38%, list=9%, signal=35%	6155/6235/56928/81502/6234
GO:0001772	GO:0001772	immunological synapse	38	0.801425	1.57339	0.0616302	0.561172	0.551477	108	tags=8%, list=1%, signal=8%	3958/975/396
GO:0097386	GO:0097386	glial cell projection	38	0.797639	1.56596	0.0636183	0.561172	0.551477	70	tags=11%, list=0%, signal=11%	2670/361/482/4504
GO:0031092	GO:0031092	platelet alpha granule membrane	16	0.794765	1.46623	0.1	0.602308	0.591903	573	tags=19%, list=4%, signal=18%	6678/928/334
GO:0022627	GO:0022627	cytosolic small ribosomal subunit	38	0.78697	1.54501	0.0675944	0.561172	0.551477	523	tags=53%, list=3%, signal=51%	6187/6209/6217/6208/6224/6230/6235/6233/6210/10399/2197/6193/6218/6228/6188/6222/3921/6232/6191/6227
GO:0019774	GO:0019774	proteasome core complex, beta-subunit complex	11	0.786272	1.3817	0.131799	0.657769	0.646406	1699	tags=64%, list=11%, signal=57%	5689/5692/5694/5690/5693/5695/5691
GO:0044298	GO:0044298	cell body membrane	30	0.784529	1.50755	0.0813492	0.581314	0.571272	26	tags=3%, list=0%, signal=3%	482
GO:0036019	GO:0036019	endolysosome	28	0.774353	1.49097	0.0898204	0.584619	0.57452	317	tags=18%, list=2%, signal=18%	1508/1514/1173/1175/6609
GO:0030062	GO:0030062	mitochondrial tricarboxylic acid cycle enzyme complex	11	0.773457	1.35918	0.15272	0.669109	0.65755	1702	tags=64%, list=11%, signal=57%	8801/3421/8802/10295/594/1738/593
GO:0045239	GO:0045239	tricarboxylic acid cycle enzyme complex	16	0.770847	1.42211	0.116327	0.628461	0.617604	2111	tags=69%, list=14%, signal=59%	8801/8803/3421/8802/10295/4967/594/2271/1738/593/1743
GO:0097225	GO:0097225	sperm midpiece	40	0.770491	1.52199	0.0772277	0.570723	0.560864	416	tags=12%, list=3%, signal=12%	8878/11337/808/9368/7417
GO:0030315	GO:0030315	T-tubule	51	0.767513	1.53828	0.0649606	0.561172	0.551477	244	tags=10%, list=2%, signal=10%	361/477/481/476/5348
GO:0005742	GO:0005742	mitochondrial outer membrane translocase complex	21	0.766985	1.44865	0.0995935	0.602308	0.591903	2015	tags=57%, list=13%, signal=50%	100188893/440574/10452/56993/125988/10989/54543/25813/79135/84134/9868/4580
GO:0022625	GO:0022625	cytosolic large ribosomal subunit	50	0.766069	1.52923	0.0652174	0.561172	0.551477	731	tags=50%, list=5%, signal=48%	6175/6133/6171/6137/6176/6159/6134/6156/11224/6155/6141/6128/6139/6142/6170/6161/6122/6136/6166/6143/6168/6138/6173/6129/6146
GO:0022626	GO:0022626	cytosolic ribosome	89	0.765142	1.64477	0.070236	0.561172	0.551477	731	tags=51%, list=5%, signal=48%	6175/6187/6133/6171/6137/6209/6217/6208/6224/6176/6159/6230/6134/6156/11224/6155/6141/6235/6233/6128/6139/6210/10399/2197/6193/6218/6228/6188/6142/6222/6170/6161/6122/3921/6136/6166/6143/6232/6191/6168/6227/6138/6173/6129/6146
GO:0044753	GO:0044753	amphisome	11	0.758472	1.33285	0.16318	0.683655	0.671845	30	tags=9%, list=0%, signal=9%	8878
GO:0000315	GO:0000315	organellar large ribosomal subunit	54	0.756439	1.52306	0.0690335	0.561172	0.551477	2565	tags=61%, list=17%, signal=51%	63875/9553/84545/10573/55168/116541/78988/122704/51264/28977/51253/6182/11222/64981/51069/124995/64983/10884/6150/64928/55052/84769/51318/65003/65005/84311/29088/3396/65080/26589/219927/9801/128308
GO:0005762	GO:0005762	mitochondrial large ribosomal subunit	54	0.756439	1.52306	0.0690335	0.561172	0.551477	2565	tags=61%, list=17%, signal=51%	63875/9553/84545/10573/55168/116541/78988/122704/51264/28977/51253/6182/11222/64981/51069/124995/64983/10884/6150/64928/55052/84769/51318/65003/65005/84311/29088/3396/65080/26589/219927/9801/128308
GO:0098799	GO:0098799	outer mitochondrial membrane protein complex	22	0.752337	1.41974	0.121951	0.628461	0.617604	2015	tags=55%, list=13%, signal=47%	100188893/440574/10452/56993/125988/10989/54543/25813/79135/84134/9868/4580
GO:0030669	GO:0030669	clathrin-coated endocytic vesicle membrane	56	0.742708	1.49668	0.076	0.570723	0.560864	289	tags=7%, list=2%, signal=7%	348/1173/928/1175
GO:0005750	GO:0005750	mitochondrial respiratory chain complex III	12	0.741292	1.31263	0.170124	0.683655	0.671845	326	tags=50%, list=2%, signal=49%	4519/10975/1537/7386/29796/7384
GO:0045275	GO:0045275	respiratory chain complex III	12	0.741292	1.31263	0.170124	0.683655	0.671845	326	tags=50%, list=2%, signal=49%	4519/10975/1537/7386/29796/7384
GO:0031258	GO:0031258	lamellipodium membrane	21	0.739927	1.39754	0.128049	0.651053	0.639806	14	tags=5%, list=0%, signal=5%	1072
GO:0033179	GO:0033179	proton-transporting V-type ATPase, V0 domain	11	0.734565	1.29084	0.200837	0.683655	0.671845	1059	tags=45%, list=7%, signal=42%	9114/527/8992/10159/10312
GO:0000313	GO:0000313	organellar ribosome	87	0.731239	1.56995	0.0502693	0.561172	0.551477	2584	tags=63%, list=17%, signal=53%	63875/64968/54460/4701/9553/84545/10573/55168/118487/65993/116541/78988/51081/122704/51264/28977/51253/6182/11222/64981/28973/51069/26164/124995/64983/10884/6150/51650/64928/51649/55052/84769/64951/51021/7818/51023/51318/65003/63931/65005/84311/29088/6183/64432/3396/65080/28957/60488/92170/26589/219927/9801/128308/64949/51373
GO:0005761	GO:0005761	mitochondrial ribosome	87	0.731239	1.56995	0.0502693	0.561172	0.551477	2584	tags=63%, list=17%, signal=53%	63875/64968/54460/4701/9553/84545/10573/55168/118487/65993/116541/78988/51081/122704/51264/28977/51253/6182/11222/64981/28973/51069/26164/124995/64983/10884/6150/51650/64928/51649/55052/84769/64951/51021/7818/51023/51318/65003/63931/65005/84311/29088/6183/64432/3396/65080/28957/60488/92170/26589/219927/9801/128308/64949/51373
GO:0000502	GO:0000502	proteasome complex	57	0.729177	1.47003	0.0783133	0.573077	0.563177	1699	tags=54%, list=11%, signal=49%	3315/7415/5689/5714/5692/5719/11047/5704/5687/5708/5682/5685/9861/5710/5711/9097/5694/5688/10213/5700/5690/5705/23198/5683/5686/5693/5695/9690/5684/9491/5691
GO:0036157	GO:0036157	outer dynein arm	11	0.728146	1.27956	0.207113	0.683655	0.671845	223	tags=9%, list=1%, signal=9%	388389
GO:0005869	GO:0005869	dynactin complex	15	0.72745	1.33366	0.172131	0.683655	0.671845	1012	tags=40%, list=7%, signal=37%	58/10121/11258/10120/10540/55860
GO:0030894	GO:0030894	replisome	14	0.723529	1.32752	0.175153	0.683655	0.671845	2948	tags=64%, list=19%, signal=52%	5111/6117/5425/6119/4172/6118/5557/57804/29980
GO:0032426	GO:0032426	stereocilium tip	19	0.721738	1.36474	0.145161	0.658304	0.646932	357	tags=5%, list=2%, signal=5%	9368
GO:0009295	GO:0009295	nucleoid	43	0.72011	1.42873	0.111984	0.628461	0.617604	1677	tags=28%, list=11%, signal=25%	506/292/3032/7417/84300/2926/7284/37/10128/7416/55210/7019
GO:0042645	GO:0042645	mitochondrial nucleoid	43	0.72011	1.42873	0.111984	0.628461	0.617604	1677	tags=28%, list=11%, signal=25%	506/292/3032/7417/84300/2926/7284/37/10128/7416/55210/7019
GO:0098562	GO:0098562	cytoplasmic side of membrane	191	0.717115	1.64549	0.045614	0.561172	0.551477	126	tags=4%, list=1%, signal=4%	2670/1915/2771/2783/2280/6155/1173/6235
GO:0005771	GO:0005771	multivesicular body	53	0.715613	1.44606	0.0912621	0.584619	0.57452	495	tags=9%, list=3%, signal=9%	3916/967/1514/55353/1512
GO:0042827	GO:0042827	platelet dense granule	19	0.711159	1.34474	0.157258	0.683655	0.671845	29	tags=11%, list=0%, signal=11%	6414/967
GO:0044391	GO:0044391	ribosomal subunit	170	0.710936	1.61918	0.0448029	0.561172	0.551477	1372	tags=45%, list=9%, signal=41%	6175/6187/6133/6171/6137/6209/6217/6208/6224/6176/6159/6230/6134/6156/11224/6155/6141/6235/6233/6128/6139/6210/10399/2197/6193/6218/6228/6188/6142/6222/63875/6170/6161/6122/3921/6136/64968/6166/6143/6232/54460/9553/6191/6168/6227/84545/10573/55168/118487/65993/6138/6173/6129/6146/116541/78988/6202/51081/122704/51264/28977/51253/6182/11222/64981/28973/51069/6160/124995/64983/10884/6150/6157/6234/5…
GO:0015935	GO:0015935	small ribosomal subunit	70	0.710045	1.47947	0.0763501	0.570723	0.560864	673	tags=36%, list=4%, signal=34%	6187/6209/6217/6208/6224/6230/6235/6233/6210/10399/2197/6193/6218/6228/6188/6222/3921/64968/6232/54460/6191/6227/55168/118487/65993
GO:0015934	GO:0015934	large ribosomal subunit	104	0.705676	1.53025	0.0588235	0.561172	0.551477	1407	tags=46%, list=9%, signal=42%	6175/6133/6171/6137/6176/6159/6134/6156/11224/6155/6141/6128/6139/6142/63875/6170/6161/6122/6136/6166/6143/9553/6168/84545/10573/55168/6138/6173/6129/6146/116541/78988/122704/51264/28977/51253/6182/11222/64981/51069/6160/124995/64983/10884/6150/6157/64928/9513
GO:1904813	GO:1904813	ficolin-1-rich granule lumen	117	0.701986	1.53361	0.0651769	0.561172	0.551477	726	tags=21%, list=5%, signal=21%	1471/1508/1915/5478/230/2950/4831/226/7077/1476/1509/3312/7415/2934/23406/5689/3326/5719/1512/5708/10549/1460/2992/9861/10120
GO:0043202	GO:0043202	lysosomal lumen	86	0.699815	1.50243	0.0734767	0.567391	0.55759	900	tags=28%, list=6%, signal=26%	1508/5660/63827/1514/1463/1509/3074/3312/10577/2817/23646/6609/3073/5538/3988/5476/10437/196463/2548/2992/4060/411/81567/9672
GO:0031074	GO:0031074	nucleocytoplasmic transport complex	11	0.697764	1.22617	0.253138	0.691388	0.679445	153	tags=18%, list=1%, signal=18%	5901/3838
GO:1904724	GO:1904724	tertiary granule lumen	46	0.696242	1.38963	0.118447	0.628461	0.617604	155	tags=13%, list=1%, signal=13%	1471/230/226/7077/1476/1509
GO:0140288	GO:0140288	GBAF complex	14	0.693553	1.27252	0.217923	0.683655	0.671845	36	tags=7%, list=0%, signal=7%	60
GO:0101002	GO:0101002	ficolin-1-rich granule	168	0.692259	1.57514	0.0483005	0.561172	0.551477	593	tags=17%, list=4%, signal=16%	1471/3958/3916/1508/1915/5478/230/2950/4831/8655/226/7077/1476/1509/3312/7415/527/2934/23406/5689/55004/3326/5719/1512/5708/10549/1460/2548
GO:0030131	GO:0030131	clathrin adaptor complex	21	0.691567	1.3062	0.178862	0.683655	0.671845	1256	tags=19%, list=8%, signal=18%	1173/1175/1174/8907
GO:0045334	GO:0045334	clathrin-coated endocytic vesicle	70	0.688051	1.43365	0.0875233	0.584619	0.57452	289	tags=6%, list=2%, signal=6%	348/1173/928/1175
GO:0000314	GO:0000314	organellar small ribosomal subunit	32	0.687846	1.33296	0.165339	0.683655	0.671845	2584	tags=66%, list=17%, signal=55%	64968/54460/55168/118487/65993/51081/28977/28973/51650/51649/64951/51021/7818/51023/63931/6183/64432/28957/60488/64949/51373
GO:0005763	GO:0005763	mitochondrial small ribosomal subunit	32	0.687846	1.33296	0.165339	0.683655	0.671845	2584	tags=66%, list=17%, signal=55%	64968/54460/55168/118487/65993/51081/28977/28973/51650/51649/64951/51021/7818/51023/63931/6183/64432/28957/60488/64949/51373
GO:0005840	GO:0005840	ribosome	200	0.684303	1.57952	0.0495575	0.561172	0.551477	1372	tags=42%, list=9%, signal=38%	6175/6187/6133/6171/6137/6209/6217/6208/4504/6224/6176/6159/6230/6134/6156/11224/6155/6141/6235/6233/6128/6139/6210/10399/2197/6193/6218/6228/6188/6142/6222/63875/6170/6161/6122/3921/6136/64968/6166/6143/6232/54460/4701/9553/27230/6191/6168/6227/84545/10573/55168/118487/65993/6138/6173/6129/6146/328/116541/78988/6202/51081/200916/122704/51264/28977/51253/6182/689/11222/64981/28973/51069/6160/2616…
GO:0005581	GO:0005581	collagen trimer	74	0.684243	1.44737	0.0897436	0.584619	0.57452	1397	tags=24%, list=9%, signal=22%	712/713/1277/714/50509/1281/10882/114902/1299/4060/1294/1302/129080/1282/1307/1290/1289/1284
GO:0043601	GO:0043601	nuclear replisome	12	0.681984	1.20761	0.255187	0.691388	0.679445	2562	tags=58%, list=17%, signal=49%	6117/5425/6119/4172/6118/5557/57804
GO:0005759	GO:0005759	mitochondrial matrix	454	0.681311	1.60635	0.0232531	0.540983	0.531638	2401	tags=39%, list=16%, signal=34%	498/506/292/2746/7263/3336/514/6188/33/8801/4714/3032/63875/6647/5091/622/513/5162/217/4728/2108/64968/1431/2653/54460/4701/91689/7417/891/25828/9553/4705/374291/1666/275/8050/2109/11315/10449/50/4704/84300/64087/18/84545/79586/10573/1632/23479/55168/118487/65993/2876/3712/8803/35/3421/4719/5019/8802/81689/10295/2926/84706/116541/4942/50808/78988/11112/3033/7284/10935/29920/51081/373156/4967/983/…
GO:0030867	GO:0030867	rough endoplasmic reticulum membrane	22	0.678938	1.28123	0.195122	0.683655	0.671845	1343	tags=36%, list=9%, signal=33%	23204/6155/6235/23480/10952/6748/27346/6234
GO:0031314	GO:0031314	extrinsic component of mitochondrial inner membrane	13	0.677176	1.22152	0.24898	0.691388	0.679445	2398	tags=54%, list=16%, signal=45%	37/51805/51004/10229/84274/91419/132001
GO:0032585	GO:0032585	multivesicular body membrane	24	0.677108	1.28481	0.193613	0.683655	0.671845	254	tags=8%, list=2%, signal=8%	967/55353
GO:0031089	GO:0031089	platelet dense granule lumen	12	0.676235	1.19743	0.261411	0.696206	0.684179	28	tags=8%, list=0%, signal=8%	6414
GO:0101003	GO:0101003	ficolin-1-rich granule membrane	51	0.673835	1.35052	0.13189	0.657769	0.646406	213	tags=8%, list=1%, signal=8%	3958/3916/8655/527
GO:0000421	GO:0000421	autophagosome membrane	46	0.670305	1.33786	0.147573	0.658304	0.646932	569	tags=13%, list=4%, signal=13%	3916/11337/84557/11345/23710/51368
GO:0022624	GO:0022624	proteasome accessory complex	22	0.667249	1.25917	0.20935	0.683655	0.671845	1164	tags=50%, list=8%, signal=46%	5714/5719/11047/5704/5708/9861/5710/5711/10213/5700/5705
GO:0042583	GO:0042583	chromaffin granule	13	0.666262	1.20183	0.265306	0.697723	0.68567	958	tags=31%, list=6%, signal=29%	1514/1191/310/5179
GO:0005640	GO:0005640	nuclear outer membrane	27	0.665246	1.27585	0.195171	0.683655	0.671845	1404	tags=22%, list=9%, signal=20%	2023/1760/1717/666/10280/10128
GO:0005838	GO:0005838	proteasome regulatory particle	19	0.665102	1.25765	0.205645	0.683655	0.671845	1164	tags=53%, list=8%, signal=49%	5714/5719/11047/5704/5708/9861/5710/10213/5700/5705
GO:0016328	GO:0016328	lateral plasma membrane	61	0.66506	1.37005	0.117308	0.628461	0.617604	794	tags=13%, list=5%, signal=12%	482/481/1499/476/5518/114902/6536/6640
GO:0031301	GO:0031301	integral component of organelle membrane	344	0.664057	1.55134	0.0567613	0.561172	0.551477	956	tags=15%, list=6%, signal=14%	4519/291/23204/3309/5250/51310/51398/440574/60481/27069/10452/113419/91689/51669/221938/83460/51660/90196/10328/10440/56928/6536/28972/125988/10989/10026/54344/267/10237/26580/3955/8818/51495/8879/11079/79971/56851/284361/1760/51030/81502/100287932/25874/1717/10134/400916/57134/54898/8733/113829
GO:0035577	GO:0035577	azurophil granule membrane	53	0.663815	1.34139	0.137864	0.658108	0.646739	741	tags=25%, list=5%, signal=23%	3916/5660/967/9218/527/5908/55754/25798/55004/4718/2548/10970/4257
GO:0030665	GO:0030665	clathrin-coated vesicle membrane	112	0.662719	1.44592	0.0853432	0.582323	0.572263	740	tags=13%, list=5%, signal=13%	348/1173/3312/928/9114/527/55707/1175/526/51606/29924/2535/6456/529/920
GO:0098831	GO:0098831	presynaptic active zone cytoplasmic component	16	0.660276	1.21812	0.240816	0.691388	0.679445	1449	tags=19%, list=9%, signal=17%	1499/1487/2983
GO:0030681	GO:0030681	multimeric ribonuclease P complex	10	0.660083	1.15336	0.320166	0.709735	0.697474	1229	tags=20%, list=8%, signal=18%	79897/11102
GO:0005736	GO:0005736	RNA polymerase I complex	11	0.657596	1.15558	0.320084	0.709735	0.697474	1609	tags=36%, list=10%, signal=33%	5440/51082/9533/5435
GO:1905369	GO:1905369	endopeptidase complex	72	0.65571	1.37678	0.116451	0.628461	0.617604	1722	tags=47%, list=11%, signal=42%	3315/7415/5689/5714/5692/5719/11047/5704/5687/5708/5682/5685/10026/9861/5710/5711/9097/5694/8733/5688/10213/5700/5690/5705/23198/5683/5686/5693/5695/9690/5684/9491/5691/824
GO:0062023	GO:0062023	collagen-containing extracellular matrix	380	0.654009	1.53233	0.0569514	0.561172	0.551477	668	tags=10%, list=4%, signal=10%	348/3958/1508/5660/6281/63827/8404/1514/7076/1191/712/713/7077/183/6678/1476/1509/4192/1277/714/2817/302/308/4256/954/50509/143282/1281/4147/8425/3691/3490/1512/51129/1299/310/4060/1294/1302
GO:0001401	GO:0001401	SAM complex	13	0.652733	1.17743	0.27551	0.69884	0.686767	2885	tags=62%, list=19%, signal=50%	440574/125988/10989/25813/79135/4580/55735/84303
GO:0140275	GO:0140275	MIB complex	13	0.652733	1.17743	0.27551	0.69884	0.686767	2885	tags=62%, list=19%, signal=50%	440574/125988/10989/25813/79135/4580/55735/84303
GO:0031527	GO:0031527	filopodium membrane	16	0.650906	1.20083	0.25102	0.691388	0.679445	1162	tags=19%, list=8%, signal=17%	57348/5064/2596
GO:0005844	GO:0005844	polysome	60	0.65024	1.33188	0.141748	0.658108	0.646739	697	tags=32%, list=5%, signal=30%	7431/6171/6156/6141/6235/6128/6228/6188/6142/6170/6161/6143/7411/6191/6227/5687/4440/5682/6173
GO:0005776	GO:0005776	autophagosome	103	0.648059	1.40394	0.093578	0.5909	0.580692	593	tags=10%, list=4%, signal=9%	3916/8878/11337/58476/3312/84557/11345/23710/51368/2548
GO:0005901	GO:0005901	caveola	81	0.6454	1.37017	0.112132	0.628461	0.617604	1263	tags=19%, list=8%, signal=17%	477/481/23209/1499/3162/5348/8611/30846/284119/6608/6714/117/10211/949/1495
GO:0031300	GO:0031300	intrinsic component of organelle membrane	373	0.642088	1.5064	0.0633333	0.561172	0.551477	969	tags=14%, list=6%, signal=13%	4519/291/23204/3309/5250/51310/51398/440574/60481/27069/10452/113419/91689/81926/51669/221938/83460/51660/90196/10328/10440/56928/6536/28972/125988/10989/10026/54344/267/10237/26580/3955/8818/51495/8879/11079/79971/56851/284361/1760/51030/81502/100287932/25874/1717/10134/400916/57134/54898/8733/113829/55686
GO:0005765	GO:0005765	lysosomal membrane	375	0.641181	1.5038	0.0617696	0.561172	0.551477	1059	tags=16%, list=7%, signal=15%	2670/3916/5660/1915/967/9741/2783/1173/9218/1509/3312/81618/9114/527/302/5908/55353/23646/1175/64114/51257/55754/526/25798/5476/55004/3326/51606/11145/4718/55652/2548/56928/6009/6520/8992/10970/529/64747/23557/729991/4257/55858/57153/55529/83985/56674/7107/10670/6560/2040/1211/55686/56834/7805/55737/1174/10159/10312
GO:0098852	GO:0098852	lytic vacuole membrane	375	0.641181	1.5038	0.0617696	0.561172	0.551477	1059	tags=16%, list=7%, signal=15%	2670/3916/5660/1915/967/9741/2783/1173/9218/1509/3312/81618/9114/527/302/5908/55353/23646/1175/64114/51257/55754/526/25798/5476/55004/3326/51606/11145/4718/55652/2548/56928/6009/6520/8992/10970/529/64747/23557/729991/4257/55858/57153/55529/83985/56674/7107/10670/6560/2040/1211/55686/56834/7805/55737/1174/10159/10312
GO:0072562	GO:0072562	blood microparticle	91	0.640003	1.36796	0.110092	0.628461	0.617604	258	tags=12%, list=2%, signal=12%	348/60/1191/713/183/3312/714/6386/58/308/2934
GO:0036020	GO:0036020	endolysosome membrane	20	0.639912	1.20705	0.233266	0.686643	0.674781	922	tags=15%, list=6%, signal=14%	1173/1175/1211
GO:0070820	GO:0070820	tertiary granule	138	0.638729	1.42472	0.0810811	0.581314	0.571272	213	tags=7%, list=1%, signal=7%	1471/3958/3916/230/8655/226/7077/1476/1509/527
GO:0005774	GO:0005774	vacuolar membrane	413	0.637049	1.51577	0.0586319	0.561172	0.551477	1059	tags=16%, list=7%, signal=15%	2670/3916/5660/1915/967/9741/2783/11337/1173/9218/1509/3312/81618/9114/51310/527/302/84557/5908/55353/23646/1175/64114/51257/55754/526/25798/5476/55004/3326/51606/11145/11345/4718/23710/55652/51368/2548/56928/6009/6520/8992/10970/529/64747/23557/729991/4257/55858/57153/55529/83985/56674/7107/10670/6560/2040/1211/55686/56834/7805/55737/1174/10159/10312
GO:0005775	GO:0005775	vacuolar lumen	147	0.635524	1.42236	0.0912343	0.584619	0.57452	1087	tags=26%, list=7%, signal=24%	1508/5660/63827/1514/2171/1463/10383/10493/1509/3074/3312/7415/10577/2817/6386/302/9588/23646/6609/2665/3073/5538/3988/5476/10437/196463/10576/2548/2992/4060/411/81567/58485/9672/55860/54749/10694/27065
GO:0042383	GO:0042383	sarcolemma	130	0.631837	1.39386	0.104015	0.621706	0.610966	244	tags=5%, list=2%, signal=5%	3916/361/477/481/476/302/5348
GO:0030125	GO:0030125	clathrin vesicle coat	27	0.628263	1.20492	0.237425	0.688531	0.676637	1256	tags=26%, list=8%, signal=24%	1173/55707/1175/29924/1211/1174/8907
GO:0034704	GO:0034704	calcium channel complex	63	0.62821	1.2973	0.152964	0.669109	0.65755	955	tags=8%, list=6%, signal=7%	2280/808/91689/5524/805
GO:0044297	GO:0044297	cell body	540	0.627942	1.49686	0.0454545	0.561172	0.551477	535	tags=6%, list=3%, signal=6%	2670/348/1152/482/6285/477/2771/1728/5798/2550/10399/58/4692/900/5518/5372/6647/60481/7345/6506/5538/7203/3766/25828/7314/374291/3326/1410/25814/998/10857/10576/11315
GO:0030121	GO:0030121	AP-1 adaptor complex	10	0.626016	1.09384	0.386694	0.744088	0.731234	1256	tags=20%, list=8%, signal=18%	1174/8907
GO:0031012	GO:0031012	extracellular matrix	498	0.622779	1.46833	0.0689655	0.561172	0.551477	668	tags=9%, list=4%, signal=9%	348/3958/1508/5660/6281/63827/8404/4323/1514/7076/1463/1191/712/713/7077/183/6678/1476/1509/4192/1277/714/2817/302/308/4256/954/50509/51144/143282/1281/4327/4147/8425/3691/3490/1512/51129/8214/1299/310/4060/1294/1302
GO:0030312	GO:0030312	external encapsulating structure	499	0.622773	1.46874	0.0673235	0.561172	0.551477	668	tags=9%, list=4%, signal=9%	348/3958/1508/5660/6281/63827/8404/4323/1514/7076/1463/1191/712/713/7077/183/6678/1476/1509/4192/1277/714/2817/302/308/4256/954/50509/51144/143282/1281/4327/4147/8425/3691/3490/1512/51129/8214/1299/310/4060/1294/1302
GO:0034707	GO:0034707	chloride channel complex	48	0.620888	1.23932	0.218504	0.683655	0.671845	928	tags=8%, list=6%, signal=8%	57348/2565/55248/1192
GO:0098636	GO:0098636	protein complex involved in cell adhesion	52	0.620549	1.25224	0.203095	0.683655	0.671845	444	tags=4%, list=3%, signal=4%	5354/3691
GO:0071162	GO:0071162	CMG complex	11	0.618195	1.08634	0.382845	0.743841	0.730991	4837	tags=82%, list=32%, signal=56%	84296/4172/4174/4176/9837/4175/64785/4173/8318
GO:0044305	GO:0044305	calyx of Held	18	0.618117	1.15407	0.280412	0.701334	0.689218	433	tags=11%, list=3%, signal=11%	60/127262
GO:0000323	GO:0000323	lytic vacuole	659	0.616306	1.48209	0.0422078	0.561172	0.551477	1065	tags=15%, list=7%, signal=15%	2670/3916/1508/5660/1915/967/8878/63827/1514/9741/2171/1463/2783/10383/11337/23209/1173/9218/10493/1509/3074/3312/7415/10577/81618/2817/9114/57016/6386/527/302/9588/84557/5908/55353/23646/6647/1175/64114/51257/6609/2665/55754/3073/5538/3988/526/4359/25798/5476/55004/10437/3326/51606/1410/11145/1512/196463/4718/10576/55652/2548/56928/6009/1777/2992/4060/6520/8992/10970/529/64747/23557/729991/4257/…
GO:0005764	GO:0005764	lysosome	659	0.616306	1.48209	0.0422078	0.561172	0.551477	1065	tags=15%, list=7%, signal=15%	2670/3916/1508/5660/1915/967/8878/63827/1514/9741/2171/1463/2783/10383/11337/23209/1173/9218/10493/1509/3074/3312/7415/10577/81618/2817/9114/57016/6386/527/302/9588/84557/5908/55353/23646/6647/1175/64114/51257/6609/2665/55754/3073/5538/3988/526/4359/25798/5476/55004/10437/3326/51606/1410/11145/1512/196463/4718/10576/55652/2548/56928/6009/1777/2992/4060/6520/8992/10970/529/64747/23557/729991/4257/…
GO:0014704	GO:0014704	intercalated disc	49	0.615338	1.2229	0.220676	0.683655	0.671845	244	tags=8%, list=2%, signal=8%	477/481/1499/5348
GO:0034709	GO:0034709	methylosome	12	0.613812	1.08689	0.371369	0.740493	0.727701	936	tags=50%, list=6%, signal=47%	2079/6628/3276/1207/6633/6634
GO:0016471	GO:0016471	vacuolar proton-transporting V-type ATPase complex	23	0.61266	1.15567	0.273642	0.69884	0.686767	1458	tags=35%, list=10%, signal=32%	9114/527/526/51606/529/10159/10312/523
GO:0005790	GO:0005790	smooth endoplasmic reticulum	28	0.610015	1.17455	0.259481	0.6958	0.68378	742	tags=21%, list=5%, signal=20%	57348/11337/6134/3309/10857/10961
GO:0031430	GO:0031430	M band	22	0.609409	1.15002	0.27439	0.69884	0.686767	456	tags=14%, list=3%, signal=13%	2023/226/1410
GO:0005891	GO:0005891	voltage-gated calcium channel complex	40	0.609389	1.20375	0.247525	0.691388	0.679445	88	tags=2%, list=1%, signal=2%	2280
GO:0005773	GO:0005773	vacuole	743	0.605264	1.45711	0.0237182	0.540983	0.531638	1065	tags=15%, list=7%, signal=14%	2670/3916/1508/5660/1915/967/8878/63827/1514/9741/2171/1463/2783/10383/11337/23209/1173/9218/10493/1509/58476/3074/3312/7415/10577/81618/2817/9114/57016/6386/51310/527/302/9588/84557/5908/55353/23646/6647/1175/64114/51257/6609/2665/55754/3073/5538/3988/526/4359/25798/5476/55004/10437/3326/51606/1410/11145/11345/1512/998/196463/4718/10576/23710/55652/51368/29100/2548/56928/6009/1777/2992/4060/6520…
GO:0008180	GO:0008180	COP9 signalosome	14	0.605231	1.11047	0.338086	0.720079	0.70764	2282	tags=43%, list=15%, signal=37%	10987/2873/10980/10920/51138/50813
GO:0044291	GO:0044291	cell-cell contact zone	71	0.604271	1.26497	0.181818	0.683655	0.671845	1349	tags=17%, list=9%, signal=15%	477/481/199731/1499/5348/4619/6324/10211/201163/1495/1674/23513
GO:0036126	GO:0036126	sperm flagellum	122	0.603471	1.32434	0.122936	0.629142	0.618274	503	tags=8%, list=3%, signal=8%	8878/481/11337/808/476/9368/483/7417/2947/5213
GO:0031233	GO:0031233	intrinsic component of external side of plasma membrane	21	0.603146	1.13919	0.286585	0.70265	0.690512	1599	tags=24%, list=10%, signal=21%	2152/2350/5621/84966/8692
GO:0000940	GO:0000940	outer kinetochore	11	0.602197	1.05823	0.403766	0.754531	0.741497	2409	tags=36%, list=16%, signal=31%	891/91272/348235/5347
GO:0005766	GO:0005766	primary lysosome	133	0.60099	1.33431	0.121377	0.628461	0.617604	840	tags=22%, list=5%, signal=21%	3916/5660/967/2171/10383/9218/10493/3074/7415/10577/6386/527/302/9588/5908/2665/55754/3073/25798/5476/55004/4718/10576/2548/10970/4257/411/81567/58485
GO:0042582	GO:0042582	azurophil granule	133	0.60099	1.33431	0.121377	0.628461	0.617604	840	tags=22%, list=5%, signal=21%	3916/5660/967/2171/10383/9218/10493/3074/7415/10577/6386/527/302/9588/5908/2665/55754/3073/25798/5476/55004/4718/10576/2548/10970/4257/411/81567/58485
GO:1905368	GO:1905368	peptidase complex	104	0.59945	1.2999	0.139706	0.658108	0.646739	1991	tags=43%, list=13%, signal=38%	3315/7415/5689/5714/5692/5719/11047/5704/5687/5708/90701/5682/5685/28972/6881/10026/9861/5710/5711/9097/5694/8733/5688/10213/2152/5700/5690/5705/23198/5683/23478/5686/5693/5695/9690/5684/9491/5691/824/10939/83443/5718/6883/10474/6687
GO:0001533	GO:0001533	cornified envelope	42	0.598568	1.18417	0.261297	0.696206	0.684179	233	tags=5%, list=2%, signal=5%	3315/302
GO:0032420	GO:0032420	stereocilium	51	0.595907	1.19434	0.244094	0.691388	0.679445	654	tags=6%, list=4%, signal=6%	389/9368/5816
GO:0098552	GO:0098552	side of membrane	513	0.592748	1.40687	0.0993485	0.602308	0.591903	289	tags=4%, list=2%, signal=4%	2670/3916/1508/361/1915/482/2771/2783/2280/6155/1173/6235/3312/928/308/622/2217/1175
GO:0101031	GO:0101031	chaperone complex	40	0.590923	1.16728	0.275248	0.69884	0.686767	1555	tags=38%, list=10%, signal=34%	3312/51398/26353/7203/3326/10576/10575/9531/22948/10694/10574/5536/10471/23753/8624
GO:0001917	GO:0001917	photoreceptor inner segment	59	0.590755	1.20296	0.227898	0.683655	0.671845	172	tags=3%, list=1%, signal=3%	482/476
GO:0097729	GO:0097729	9+2 motile cilium	135	0.589375	1.31494	0.129496	0.654166	0.642865	503	tags=7%, list=3%, signal=7%	8878/481/11337/808/476/9368/483/7417/2947/5213
GO:0002178	GO:0002178	palmitoyltransferase complex	11	0.588753	1.03461	0.42887	0.757401	0.744316	1361	tags=27%, list=9%, signal=25%	94103/29095/171546
GO:0032421	GO:0032421	stereocilium bundle	57	0.587184	1.18377	0.236948	0.688531	0.676637	654	tags=5%, list=4%, signal=5%	389/9368/5816
GO:0033176	GO:0033176	proton-transporting V-type ATPase complex	25	0.580339	1.11035	0.306163	0.709735	0.697474	1458	tags=36%, list=10%, signal=33%	9114/527/526/51606/8992/529/10159/10312/523
GO:0005858	GO:0005858	axonemal dynein complex	23	0.579706	1.09351	0.31992	0.709735	0.697474	223	tags=4%, list=1%, signal=4%	388389
GO:0030677	GO:0030677	ribonuclease P complex	14	0.579199	1.0627	0.380855	0.743841	0.730991	1229	tags=14%, list=8%, signal=13%	79897/11102
GO:0016460	GO:0016460	myosin II complex	21	0.578618	1.09287	0.327236	0.711738	0.699443	908	tags=29%, list=6%, signal=27%	4637/4619/4620/4622/10627/4632
GO:0005796	GO:0005796	Golgi lumen	80	0.57817	1.22739	0.201107	0.683655	0.671845	651	tags=9%, list=4%, signal=8%	63827/4323/1463/2817/2621/5154/4060
GO:0140092	GO:0140092	bBAF complex	10	0.575503	1.00558	0.476091	0.791464	0.777792	36	tags=10%, list=0%, signal=10%	60
GO:0032433	GO:0032433	filopodium tip	19	0.572161	1.08191	0.354839	0.733967	0.721288	56	tags=5%, list=0%, signal=5%	57348
GO:0031362	GO:0031362	anchored component of external side of plasma membrane	17	0.570399	1.05326	0.37931	0.743841	0.730991	1599	tags=24%, list=10%, signal=21%	2350/5621/84966/8692
GO:0016586	GO:0016586	RSC-type complex	14	0.570005	1.04583	0.399185	0.752136	0.739143	36	tags=7%, list=0%, signal=7%	60
GO:0017119	GO:0017119	Golgi transport complex	11	0.568836	0.999607	0.472803	0.78935	0.775714	2733	tags=45%, list=18%, signal=37%	998/84342/22796/25839/10466
GO:0030666	GO:0030666	endocytic vesicle membrane	166	0.568661	1.29319	0.137011	0.658108	0.646739	424	tags=8%, list=3%, signal=8%	348/3916/1173/6233/11031/9230/928/9114/527/23166/1175/83871/7314
GO:0031093	GO:0031093	platelet alpha granule lumen	60	0.567986	1.1634	0.258252	0.694885	0.682881	629	tags=13%, list=4%, signal=13%	7114/7076/1191/226/6678/2621/51368/5154
GO:0031672	GO:0031672	A band	34	0.567942	1.11632	0.328713	0.71297	0.700653	723	tags=15%, list=5%, signal=14%	2023/226/1410/6138/4619
GO:0048188	GO:0048188	Set1C/COMPASS complex	14	0.566108	1.03868	0.411405	0.756034	0.742973	1270	tags=21%, list=8%, signal=20%	80335/84661/91272
GO:0005782	GO:0005782	peroxisomal matrix	49	0.564892	1.12264	0.302187	0.709735	0.697474	2977	tags=37%, list=19%, signal=30%	1891/1384/6342/3295/373156/23417/3155/3417/10455/51/83752/10901/219743/5191/3416/390916/2053/283927
GO:0031907	GO:0031907	microbody lumen	49	0.564892	1.12264	0.302187	0.709735	0.697474	2977	tags=37%, list=19%, signal=30%	1891/1384/6342/3295/373156/23417/3155/3417/10455/51/83752/10901/219743/5191/3416/390916/2053/283927
GO:0030136	GO:0030136	clathrin-coated vesicle	185	0.561492	1.28453	0.136283	0.658108	0.646739	1046	tags=12%, list=7%, signal=12%	348/1173/3312/928/9114/527/55707/1175/526/51606/10972/29924/2535/6456/529/920/51324/10134/1211/144717/9522/1174/10159
GO:1990531	GO:1990531	phospholipid-translocating ATPase complex	14	0.560322	1.02807	0.423625	0.757401	0.744316	346	tags=7%, list=2%, signal=7%	55754
GO:0030017	GO:0030017	sarcomere	203	0.556984	1.28327	0.140071	0.658108	0.646739	955	tags=13%, list=6%, signal=13%	8878/3315/2023/8572/2280/226/1499/808/7140/58/375/7136/1410/10539/7125/5687/2318/9531/6138/4619/4620/4622/7169/10627/29780/4632/805
GO:0030130	GO:0030130	clathrin coat of trans-Golgi network vesicle	15	0.556861	1.02091	0.432377	0.757401	0.744316	2862	tags=33%, list=19%, signal=27%	1211/1174/8907/160/1213
GO:0031904	GO:0031904	endosome lumen	26	0.556326	1.06347	0.355691	0.733967	0.721288	64	tags=15%, list=0%, signal=15%	1508/967/1514/8572
GO:0044853	GO:0044853	plasma membrane raft	109	0.556245	1.21588	0.190037	0.683655	0.671845	1263	tags=16%, list=8%, signal=14%	477/481/23209/1499/3162/5348/8611/30846/284119/54209/6608/6714/117/5573/10211/949/1495
GO:0035060	GO:0035060	brahma complex	14	0.556182	1.02047	0.431772	0.757401	0.744316	36	tags=7%, list=0%, signal=7%	60
GO:0031617	GO:0031617	NMS complex	10	0.554726	0.969272	0.511435	0.804051	0.790161	543	tags=10%, list=4%, signal=10%	11130
GO:0000407	GO:0000407	phagophore assembly site	35	0.551078	1.07875	0.358	0.733967	0.721288	30	tags=3%, list=0%, signal=3%	8878
GO:0005666	GO:0005666	RNA polymerase III complex	16	0.550402	1.01542	0.432653	0.757401	0.744316	3405	tags=56%, list=22%, signal=44%	5440/51082/9533/171568/5435/27297/661/11128/84265
GO:0031091	GO:0031091	platelet alpha granule	82	0.550012	1.1669	0.255046	0.691388	0.679445	629	tags=12%, list=4%, signal=12%	7114/7076/1191/226/6678/928/2621/51368/334/5154
GO:0098978	GO:0098978	glutamatergic synapse	314	0.549856	1.2849	0.146712	0.658304	0.646932	1087	tags=10%, list=7%, signal=10%	348/60/63827/8404/2550/1173/3838/5327/3312/7415/5518/378/6506/78999/10755/81926/6455/6456/5501/6146/1487/80758/58489/11331/254263/1949/53826/55737/6714/3265/27020/27065
GO:0030119	GO:0030119	AP-type membrane coat adaptor complex	32	0.544244	1.05468	0.374502	0.740493	0.727701	1907	tags=22%, list=12%, signal=19%	1173/1175/1174/1176/8907/11154/8120
GO:0012510	GO:0012510	trans-Golgi network transport vesicle membrane	17	0.541214	0.999367	0.448276	0.766376	0.753136	2862	tags=29%, list=19%, signal=24%	1211/1174/8907/160/1213
GO:0000221	GO:0000221	vacuolar proton-transporting V-type ATPase, V1 domain	11	0.535884	0.941701	0.520921	0.806088	0.792163	1458	tags=36%, list=10%, signal=33%	526/51606/529/523
GO:0033180	GO:0033180	proton-transporting V-type ATPase, V1 domain	11	0.535884	0.941701	0.520921	0.806088	0.792163	1458	tags=36%, list=10%, signal=33%	526/51606/529/523
GO:0043186	GO:0043186	P granule	20	0.535581	1.01025	0.436105	0.757401	0.744316	338	tags=5%, list=2%, signal=5%	23589
GO:0045495	GO:0045495	pole plasm	20	0.535581	1.01025	0.436105	0.757401	0.744316	338	tags=5%, list=2%, signal=5%	23589
GO:0060293	GO:0060293	germ plasm	20	0.535581	1.01025	0.436105	0.757401	0.744316	338	tags=5%, list=2%, signal=5%	23589
GO:0032982	GO:0032982	myosin filament	22	0.535457	1.01047	0.424797	0.757401	0.744316	725	tags=14%, list=5%, signal=13%	4619/4620/4622
GO:0031045	GO:0031045	dense core granule	25	0.533449	1.02064	0.399602	0.752136	0.739143	958	tags=16%, list=6%, signal=15%	5327/6647/6536/5179
GO:0030667	GO:0030667	secretory granule membrane	274	0.533367	1.23059	0.188679	0.683655	0.671845	808	tags=11%, list=5%, signal=11%	3958/3916/5660/967/2171/8655/6678/9218/11031/928/527/7305/5908/1363/64114/55754/94103/25798/55004/10972/10857/4718/53916/334/5066/2548/310/10970/4257/57153/11314
GO:0031514	GO:0031514	motile cilium	204	0.531527	1.22278	0.16221	0.683655	0.671845	503	tags=6%, list=3%, signal=6%	8878/481/11337/808/476/388389/9368/483/7417/8751/2947/5213
GO:1902495	GO:1902495	transmembrane transporter complex	349	0.531256	1.2452	0.173333	0.683655	0.671845	599	tags=11%, list=4%, signal=10%	4519/4535/4537/482/477/481/57348/2280/10975/1537/808/7386/476/51079/4714/5348/29796/4723/126328/4708/7384/4728/4729/483/4701/91689/4710/4705/374291/26090/7388/4718/4700/4704/5524/4698/4695
GO:0140268	GO:0140268	endoplasmic reticulum-plasma membrane contact site	10	0.530628	0.927165	0.553015	0.82288	0.808664	463	tags=10%, list=3%, signal=10%	51669
GO:0001518	GO:0001518	voltage-gated sodium channel complex	17	0.53041	0.979415	0.474645	0.790738	0.777078	3844	tags=24%, list=25%, signal=18%	6324/6327/6330/6332
GO:0016363	GO:0016363	nuclear matrix	117	0.529378	1.15652	0.242086	0.691388	0.679445	233	tags=5%, list=2%, signal=5%	7431/1072/6281/60/6678/302
GO:1990351	GO:1990351	transporter complex	374	0.529117	1.24183	0.18197	0.683655	0.671845	599	tags=10%, list=4%, signal=10%	4519/4535/4537/482/477/481/57348/2280/10975/1537/808/7386/476/51079/4714/5348/29796/4723/126328/4708/7384/4728/4729/55754/483/4701/91689/4710/4705/374291/26090/7388/4718/4700/4704/5524/4698/4695
GO:0030173	GO:0030173	integral component of Golgi membrane	59	0.527652	1.07446	0.369352	0.740493	0.727701	2710	tags=36%, list=18%, signal=29%	113419/221938/90196/10237/3955/11079/51030/57134/113829/25972/51614/8460/55624/6860/27032/5768/51272/10559/5045/84912/347734
GO:0071565	GO:0071565	nBAF complex	16	0.527302	0.972802	0.502041	0.800607	0.786776	36	tags=6%, list=0%, signal=6%	60
GO:0005680	GO:0005680	anaphase-promoting complex	20	0.526648	0.993402	0.458418	0.77358	0.760217	2319	tags=45%, list=15%, signal=38%	27338/991/11065/8881/119504/10393/51529/29945/25847
GO:0005777	GO:0005777	peroxisome	136	0.525058	1.17077	0.21519	0.683655	0.671845	1652	tags=18%, list=11%, signal=17%	7431/1891/6647/7086/11145/1384/84263/6342/4257/5605/3295/373156/23417/3155/4598/3417/10247/10654/3615/25979/5827/10455/252995/23078/51
GO:0042579	GO:0042579	microbody	136	0.525058	1.17077	0.21519	0.683655	0.671845	1652	tags=18%, list=11%, signal=17%	7431/1891/6647/7086/11145/1384/84263/6342/4257/5605/3295/373156/23417/3155/4598/3417/10247/10654/3615/25979/5827/10455/252995/23078/51
GO:0120293	GO:0120293	dynein axonemal particle	19	0.523909	0.990665	0.46371	0.777483	0.764052	886	tags=16%, list=6%, signal=15%	3326/57418/255758
GO:0031674	GO:0031674	I band	135	0.523452	1.16786	0.214029	0.683655	0.671845	868	tags=8%, list=6%, signal=8%	3315/8572/2280/226/1499/1410/10539/2318/9531/10627/29780
GO:0005744	GO:0005744	TIM23 mitochondrial import inner membrane translocase complex	14	0.521433	0.956715	0.505092	0.802204	0.788346	2596	tags=50%, list=17%, signal=42%	10440/100287932/92609/26519/29090/131118/80273
GO:0031228	GO:0031228	intrinsic component of Golgi membrane	64	0.520194	1.07818	0.359168	0.734279	0.721594	2710	tags=34%, list=18%, signal=28%	113419/221938/90196/10237/3955/11079/51030/57134/113829/9435/25972/51614/8460/55624/6860/27032/5768/51272/10559/5045/84912/347734
GO:0030141	GO:0030141	secretory granule	749	0.520101	1.25456	0.147488	0.658304	0.646932	639	tags=10%, list=4%, signal=10%	1471/7114/3958/3916/1508/5660/1915/6414/967/5478/230/2950/1514/2171/7076/10383/4831/8655/1191/226/5798/7077/6678/9218/1476/10493/1509/5327/3074/11031/3312/7415/1277/10577/928/6386/527/7305/302/9588/5908/2934/6647/1363/23406/5689/64114/6609/2665/55754/3073/2621/94103/25798/7417/5476/55004/3326/8751/10972/5719/1512/10857/4718/10576/353/53916/51368/334/5708/10549/1460/5066/2548/6536/5154/310/2992
GO:0043596	GO:0043596	nuclear replication fork	32	0.514448	0.996939	0.436255	0.757401	0.744316	2562	tags=34%, list=17%, signal=29%	5111/6117/54962/5425/6119/11277/4172/6118/142/5557/57804
GO:0035578	GO:0035578	azurophil granule lumen	75	0.513064	1.08711	0.336976	0.720079	0.70764	1065	tags=23%, list=7%, signal=21%	2171/10383/10493/3074/7415/10577/6386/302/9588/2665/5476/10576/411/81567/58485/55860/10694
GO:0030016	GO:0030016	myofibril	220	0.511014	1.18469	0.197898	0.683655	0.671845	955	tags=12%, list=6%, signal=12%	8878/3315/2023/8572/2280/226/1499/808/7140/58/375/7136/1410/10539/7125/5687/2318/9531/6138/4619/4620/4622/7169/10627/29780/4632/805
GO:0034399	GO:0034399	nuclear periphery	134	0.510397	1.13498	0.243682	0.691388	0.679445	574	tags=8%, list=4%, signal=8%	7431/1072/6281/60/6678/302/5111/10409/468/1051/5687
GO:0000974	GO:0000974	Prp19 complex	12	0.509797	0.902711	0.560166	0.823121	0.808902	2090	tags=25%, list=14%, signal=22%	3312/5356/10286
GO:0030662	GO:0030662	coated vesicle membrane	169	0.507917	1.1576	0.221429	0.683655	0.671845	1057	tags=14%, list=7%, signal=13%	348/1173/3312/928/9114/527/55707/1175/526/51606/10972/51128/29924/2535/6456/529/920/57410/1211/10016/254263/1174/10159/10945
GO:1990071	GO:1990071	TRAPPII protein complex	11	0.507081	0.891085	0.566946	0.826635	0.812355	3073	tags=55%, list=20%, signal=44%	58485/51693/126003/27095/122553/51399
GO:1990204	GO:1990204	oxidoreductase complex	116	0.506173	1.10553	0.295327	0.707733	0.695507	599	tags=29%, list=4%, signal=28%	4519/4535/4537/3945/10975/1537/6391/7386/51079/4714/29796/4723/126328/4708/5162/7384/4728/4729/2108/2653/6392/4701/4710/4705/374291/7388/6241/8050/4718/2109/4700/4704/4698/4695
GO:0030139	GO:0030139	endocytic vesicle	305	0.505497	1.17812	0.209732	0.683655	0.671845	424	tags=6%, list=3%, signal=6%	348/3916/7431/1514/1173/6678/6233/11031/9230/928/9114/527/23166/2934/1175/30846/83871/7314
GO:0043292	GO:0043292	contractile fiber	225	0.505252	1.16678	0.213781	0.683655	0.671845	955	tags=12%, list=6%, signal=11%	8878/3315/2023/8572/2280/226/1499/808/7140/58/375/7136/1410/10539/7125/5687/2318/9531/6138/4619/4620/4622/7169/10627/29780/4632/805
GO:0030018	GO:0030018	Z disc	123	0.505023	1.11134	0.279197	0.701334	0.689218	1541	tags=13%, list=10%, signal=12%	3315/8572/2280/1499/1410/10539/2318/9531/10627/29780/274/1674/89/1073/10529/9260
GO:0008250	GO:0008250	oligosaccharyltransferase complex	13	0.504754	0.910495	0.557143	0.82288	0.808664	1405	tags=46%, list=9%, signal=42%	7991/200185/201595/1603/58505/84061
GO:0034663	GO:0034663	endoplasmic reticulum chaperone complex	11	0.50343	0.88467	0.573222	0.826635	0.812355	1443	tags=36%, list=9%, signal=33%	3309/10130/23753/54431
GO:0099503	GO:0099503	secretory vesicle	911	0.503203	1.22092	0.179081	0.683655	0.671845	639	tags=10%, list=4%, signal=10%	1471/7114/3958/3916/1508/5660/1915/6414/967/5478/230/2950/1514/2171/4504/7076/10383/4831/8655/1191/226/5798/2550/7077/6678/808/9218/1476/10493/1509/5327/3074/11031/3312/7415/1277/10577/9230/928/9114/6386/527/7305/302/9588/5908/2934/6647/1363/23406/5689/51107/64114/6609/2665/55754/3073/5538/526/2621/94103/25798/10567/7417/10755/5476/127262/55004/3326/8751/10972/5719/1512/10857/4718/10576/10987/353…
GO:1902711	GO:1902711	GABA-A receptor complex	18	0.502739	0.938651	0.531959	0.814859	0.800783	2521	tags=11%, list=16%, signal=9%	2565/2555
GO:0042470	GO:0042470	melanosome	106	0.501514	1.0899	0.298343	0.708186	0.695953	486	tags=16%, list=3%, signal=16%	3916/1508/967/4323/5052/3309/5901/1509/476/3312/6386/5861/302/526/483/3326/10972
GO:0048770	GO:0048770	pigment granule	106	0.501514	1.0899	0.298343	0.708186	0.695953	486	tags=16%, list=3%, signal=16%	3916/1508/967/4323/5052/3309/5901/1509/476/3312/6386/5861/302/526/483/3326/10972
GO:0098576	GO:0098576	lumenal side of membrane	17	0.49929	0.921953	0.561866	0.82386	0.809628	894	tags=35%, list=6%, signal=33%	3312/622/5476/56928/81502/10134
GO:0030120	GO:0030120	vesicle coat	53	0.496985	1.00427	0.427184	0.757401	0.744316	1459	tags=25%, list=10%, signal=22%	1173/55707/1175/51128/29924/57410/1211/10016/1174/26958/8907/11316/1315
GO:0031253	GO:0031253	cell projection membrane	328	0.496776	1.1645	0.220564	0.683655	0.671845	1162	tags=9%, list=8%, signal=8%	1072/361/1915/482/57348/2550/1499/9283/6188/378/6506/9368/3326/468/23657/2565/79770/6608/10227/4830/10519/54587/10159/6714/4891/5064/65009/2596
GO:0046658	GO:0046658	anchored component of plasma membrane	53	0.496548	1.00339	0.427184	0.757401	0.744316	1922	tags=15%, list=13%, signal=13%	2817/81926/2619/2350/5621/84966/8692/80820
GO:0016323	GO:0016323	basolateral plasma membrane	211	0.496529	1.14671	0.226714	0.683655	0.671845	680	tags=7%, list=4%, signal=6%	361/975/481/23209/1499/476/302/4359/483/3766/3326/6536/6520/6563
GO:0032587	GO:0032587	ruffle membrane	94	0.495779	1.0658	0.336976	0.720079	0.70764	307	tags=4%, list=2%, signal=4%	1072/1915/6188/378
GO:0042588	GO:0042588	zymogen granule	12	0.495016	0.876537	0.589212	0.826847	0.812563	1029	tags=17%, list=7%, signal=16%	10972/9522
GO:0031261	GO:0031261	DNA replication preinitiation complex	12	0.493432	0.873733	0.591286	0.828224	0.813916	3118	tags=50%, list=20%, signal=40%	84296/4172/4174/4176/9837/4175
GO:0042599	GO:0042599	lamellar body	10	0.493328	0.861992	0.623701	0.837225	0.822762	691	tags=30%, list=5%, signal=29%	6609/1512/10970
GO:0005788	GO:0005788	endoplasmic reticulum lumen	291	0.493128	1.14662	0.228041	0.683655	0.671845	842	tags=12%, list=5%, signal=11%	348/1471/8404/1622/7076/1191/3309/140606/1277/7873/9403/56005/5955/50509/1281/2621/3490/1435/334/1299/5154/1294/10695/1302/493869/3487/10970/920/10961/2098/5199/411/81567/10130
GO:0001527	GO:0001527	microfibril	10	0.492062	0.859779	0.627859	0.837225	0.822762	438	tags=10%, list=3%, signal=10%	8425
GO:0071564	GO:0071564	npBAF complex	14	0.490796	0.900503	0.558045	0.82288	0.808664	36	tags=7%, list=0%, signal=7%	60
GO:0031965	GO:0031965	nuclear membrane	281	0.486627	1.12612	0.254701	0.691388	0.679445	1710	tags=14%, list=11%, signal=13%	2597/2023/28959/9218/9551/6386/3691/51155/5905/10434/51495/1760/10227/1717/1192/666/26012/1861/83862/27346/9538/123920/79647/10280/11335/5730/5356/25972/10128/255919/4000/5621/51649/23588/199857/23333/83860/25777/5987/79188
GO:0030137	GO:0030137	COPI-coated vesicle	21	0.483146	0.912545	0.565041	0.826635	0.812355	1998	tags=38%, list=13%, signal=33%	10972/57410/10945/26958/11316/1315/205428/22818
GO:0043025	GO:0043025	neuronal cell body	476	0.480668	1.13121	0.257426	0.694885	0.682881	515	tags=5%, list=3%, signal=5%	348/1152/6285/477/1728/5798/2550/10399/4692/900/5518/5372/6647/60481/7345/5538/25828/7314/374291/3326/1410/25814/998/10857
GO:0001726	GO:0001726	ruffle	171	0.48053	1.0917	0.275362	0.69884	0.686767	357	tags=5%, list=2%, signal=5%	1072/1915/6285/4831/6188/27124/378/526/9368
GO:1905360	GO:1905360	GTPase complex	37	0.479555	0.942272	0.488142	0.799634	0.78582	1055	tags=22%, list=7%, signal=20%	2771/2783/2790/2787/2778/64121/10670/3265
GO:0030425	GO:0030425	dendrite	587	0.479398	1.15378	0.231746	0.684744	0.672915	546	tags=6%, list=4%, signal=6%	348/1152/6175/477/2771/8572/4504/1191/1728/55450/2550/26232/10399/3312/900/5518/5935/6647/80762/60481/27124/378/5538/25828/10755/26090/81926/3326/1410/25814/10539/998/5905/11130/10749/468
GO:0099512	GO:0099512	supramolecular fiber	828	0.47931	1.15629	0.228758	0.683655	0.671845	729	tags=7%, list=5%, signal=7%	2670/7431/8878/3315/60/2023/8572/4504/7846/10383/2280/8655/11337/226/84617/1499/808/1277/7140/347733/58/84557/23406/375/58526/7136/50509/1281/57326/7277/7203/27230/8425/10783/1410/10539/7125/10576/23710/6902/10749/5687/2318/4134/10575/9531/4060/22948/1302/6138/26586/4619/4620/4622/7169
GO:1990072	GO:1990072	TRAPPIII protein complex	12	0.478907	0.848012	0.628631	0.837225	0.822762	3073	tags=50%, list=20%, signal=40%	58485/51693/126003/27095/79090/51399
GO:0097447	GO:0097447	dendritic tree	589	0.478644	1.15217	0.231379	0.684744	0.672915	546	tags=6%, list=4%, signal=6%	348/1152/6175/477/2771/8572/4504/1191/1728/55450/2550/26232/10399/3312/900/5518/5935/6647/80762/60481/27124/378/5538/25828/10755/26090/81926/3326/1410/25814/10539/998/5905/11130/10749/468
GO:0099081	GO:0099081	supramolecular polymer	837	0.47811	1.15244	0.234146	0.686654	0.674792	729	tags=7%, list=5%, signal=7%	2670/7431/8878/3315/60/2023/8572/4504/7846/10383/2280/8655/11337/226/84617/1499/808/1277/7140/347733/58/84557/23406/375/58526/7136/50509/1281/57326/7277/7203/27230/8425/10783/1410/10539/7125/10576/23710/6902/10749/5687/2318/4134/10575/9531/4060/22948/1302/6138/26586/4619/4620/4622/7169
GO:0005791	GO:0005791	rough endoplasmic reticulum	77	0.477165	1.01594	0.417122	0.756034	0.742973	1343	tags=27%, list=9%, signal=25%	4504/23204/6155/6141/6235/6128/6228/23480/10952/4359/6227/23657/10970/411/81502/6748/27346/117/653361/5730/6234
GO:0016234	GO:0016234	inclusion body	72	0.47578	0.998981	0.438078	0.758882	0.745773	684	tags=14%, list=4%, signal=13%	8878/4504/1191/3326/8106/5905/468/5704/9531/2876
GO:0005834	GO:0005834	heterotrimeric G-protein complex	31	0.472889	0.912764	0.538614	0.814859	0.800783	889	tags=16%, list=6%, signal=15%	2771/2783/2790/2787/2778
GO:0099513	GO:0099513	polymeric cytoskeletal fiber	608	0.469416	1.12686	0.253226	0.691388	0.679445	545	tags=4%, list=4%, signal=4%	2670/7431/60/8572/4504/7846/10383/8655/11337/84617/808/347733/58/84557/23406/58526/57326/7277/7203/27230/10783/10576/23710/6902/10749
GO:0010369	GO:0010369	chromocenter	14	0.46828	0.85919	0.610998	0.836384	0.821935	3128	tags=43%, list=20%, signal=34%	10951/114785/11339/6299/26277/55143
GO:0030008	GO:0030008	TRAPP complex	16	0.46776	0.862955	0.62449	0.837225	0.822762	3073	tags=44%, list=20%, signal=35%	58485/51693/126003/27095/122553/79090/51399
GO:0005758	GO:0005758	mitochondrial intermembrane space	78	0.467633	0.992138	0.440585	0.760089	0.746959	2840	tags=45%, list=19%, signal=37%	2628/6647/11315/84300/10989/79145/4719/10063/26517/4713/100287932/30968/400916/647087/204/57486/23408/57019/824/26519/4702/6821/10367/131076/54205/81570/10456/65018/60681/90580/2671/1371/25996/10650/64083
GO:0101019	GO:0101019	nucleolar exosome (RNase complex)	10	0.46729	0.816495	0.675676	0.864467	0.849534	3934	tags=80%, list=26%, signal=60%	51010/51013/118460/54512/23404/23016/56915/11340
GO:0000176	GO:0000176	nuclear exosome (RNase complex)	12	0.464851	0.823123	0.678423	0.864637	0.849701	3934	tags=75%, list=26%, signal=56%	51010/51013/118460/54512/10438/23404/23016/56915/11340
GO:0005811	GO:0005811	lipid droplet	89	0.464426	0.998343	0.436036	0.757401	0.744316	1147	tags=13%, list=7%, signal=13%	2597/7415/302/5908/6609/10970/26580/10134/22931/1149/1119/10280
GO:0031902	GO:0031902	late endosome membrane	141	0.461449	1.02493	0.372514	0.740493	0.727701	437	tags=6%, list=3%, signal=6%	3916/967/9741/302/55353/23646/55754/51160/55004
GO:0043240	GO:0043240	Fanconi anaemia nuclear complex	11	0.461252	0.810551	0.682008	0.864637	0.849701	5397	tags=82%, list=35%, signal=53%	2188/2178/55120/199990/80233/2176/2187/2189/91442
GO:0034702	GO:0034702	ion channel complex	272	0.460672	1.06251	0.306368	0.709735	0.697474	982	tags=5%, list=6%, signal=5%	57348/2280/808/91689/26090/5524/2565/219527/6324/55248/1192/805/254263
GO:0045121	GO:0045121	membrane raft	311	0.460263	1.07291	0.287162	0.70265	0.690512	437	tags=8%, list=3%, signal=8%	6281/498/477/481/2771/3945/23209/2550/1499/1509/476/2817/3162/6386/302/5348/8611/6506/9289/5538/9368/30846/284119/54209/55004
GO:0000346	GO:0000346	transcription export complex	10	0.460031	0.803811	0.686071	0.864637	0.849701	366	tags=10%, list=2%, signal=10%	26097
GO:0098797	GO:0098797	plasma membrane protein complex	516	0.459432	1.09134	0.291057	0.707733	0.695507	982	tags=7%, list=6%, signal=7%	5354/482/6281/477/481/2771/2783/2280/2550/1173/1499/808/476/9114/6386/302/5348/1175/51107/9368/483/55851/3691/26090/10972/2790/219527/6520/920/2787/6640/6324/2778/1211/805/486/3479/254263
GO:0005925	GO:0005925	focal adhesion	405	0.459317	1.08833	0.295567	0.707733	0.695507	444	tags=11%, list=3%, signal=11%	7431/1072/6175/975/6187/5478/3315/6133/60/3159/4323/6209/6217/6208/2783/6176/6156/3309/6155/1266/6141/6235/1499/6128/3312/6193/6218/928/6188/6386/527/6222/308/2934/375/6122/2665/10094/6136/6143/6191/51056/6168/3691
GO:1990909	GO:1990909	Wnt signalosome	12	0.459059	0.812868	0.688797	0.864637	0.849701	128	tags=8%, list=1%, signal=8%	1499
GO:0030877	GO:0030877	beta-catenin destruction complex	10	0.458811	0.801679	0.692308	0.86493	0.849989	128	tags=10%, list=1%, signal=10%	1499
GO:0030055	GO:0030055	cell-substrate junction	414	0.458539	1.09151	0.285016	0.70265	0.690512	444	tags=11%, list=3%, signal=11%	7431/1072/6175/975/6187/5478/3315/6133/60/3159/4323/6209/6217/6208/2783/6176/6156/3309/6155/1266/6141/6235/1499/6128/3312/6193/6218/928/6188/6386/527/6222/308/2934/375/6122/2665/10094/6136/6143/6191/51056/6168/3691
GO:0030126	GO:0030126	COPI vesicle coat	12	0.458274	0.811476	0.690871	0.86493	0.849989	3064	tags=67%, list=20%, signal=53%	57410/26958/11316/1315/205428/22818/23423/51014
GO:0016235	GO:0016235	aggresome	33	0.45814	0.893661	0.552684	0.82288	0.808664	649	tags=9%, list=4%, signal=9%	8878/5905/9531
GO:0034774	GO:0034774	secretory granule lumen	281	0.455015	1.05296	0.316239	0.709735	0.697474	840	tags=17%, list=5%, signal=16%	7114/1915/6414/5478/230/2950/2171/7076/10383/4831/1191/226/7077/6678/1476/10493/1509/3074/3312/7415/10577/6386/302/9588/2934/23406/5689/2665/2621/5476/3326/5719/1512/10576/353/51368/5708/10549/1460/5154/2992/9861/10120/56954/5199/411/81567/58485
GO:0046540	GO:0046540	U4/U6 x U5 tri-snRNP complex	35	0.454573	0.889837	0.544	0.815335	0.80125	1124	tags=23%, list=7%, signal=21%	9343/6628/4809/79171/6633/6634/27258/51690
GO:0097526	GO:0097526	spliceosomal tri-snRNP complex	35	0.454573	0.889837	0.544	0.815335	0.80125	1124	tags=23%, list=7%, signal=21%	9343/6628/4809/79171/6633/6634/27258/51690
GO:0000786	GO:0000786	nucleosome	49	0.454328	0.902915	0.580517	0.826847	0.812563	68	tags=4%, list=0%, signal=4%	60/3015
GO:0097228	GO:0097228	sperm principal piece	21	0.454059	0.857607	0.644309	0.845575	0.830968	503	tags=5%, list=3%, signal=5%	5213
GO:0060205	GO:0060205	cytoplasmic vesicle lumen	284	0.453048	1.05163	0.319658	0.709735	0.697474	840	tags=17%, list=5%, signal=16%	7114/1915/6414/5478/230/2950/2171/7076/10383/4831/1191/226/7077/6678/1476/10493/1509/3074/3312/7415/10577/6386/302/9588/2934/23406/5689/2665/2621/5476/3326/5719/1512/10576/353/51368/5708/10549/1460/5154/2992/9861/10120/56954/5199/411/81567/58485
GO:0031983	GO:0031983	vesicle lumen	286	0.452971	1.05155	0.318569	0.709735	0.697474	840	tags=17%, list=5%, signal=16%	7114/1915/6414/5478/230/2950/2171/7076/10383/4831/1191/226/7077/6678/1476/10493/1509/3074/3312/7415/10577/6386/302/9588/2934/23406/5689/2665/2621/5476/3326/5719/1512/10576/353/51368/5708/10549/1460/5154/2992/9861/10120/56954/5199/411/81567/58485
GO:0098857	GO:0098857	membrane microdomain	312	0.451946	1.05515	0.3086	0.709735	0.697474	437	tags=8%, list=3%, signal=8%	6281/498/477/481/2771/3945/23209/2550/1499/1509/476/2817/3162/6386/302/5348/8611/6506/9289/5538/9368/30846/284119/54209/55004
GO:0000138	GO:0000138	Golgi trans cisterna	12	0.449882	0.796617	0.69917	0.867978	0.852984	2245	tags=33%, list=15%, signal=28%	9528/286451/78992/51272
GO:0030132	GO:0030132	clathrin coat of coated pit	14	0.448681	0.82323	0.670061	0.861507	0.846625	922	tags=21%, list=6%, signal=20%	1173/1175/1211
GO:0002177	GO:0002177	manchette	14	0.447713	0.821455	0.670061	0.861507	0.846625	1847	tags=14%, list=12%, signal=13%	23557/90410
GO:0009925	GO:0009925	basal plasma membrane	235	0.446313	1.03024	0.358025	0.733967	0.721288	680	tags=7%, list=4%, signal=7%	361/975/481/23209/1499/476/302/376497/4359/483/3766/3691/3326/6536/6520/6563
GO:0031252	GO:0031252	cell leading edge	406	0.445734	1.05547	0.315789	0.709735	0.697474	630	tags=7%, list=4%, signal=7%	7431/1072/1915/6285/60/199731/8572/4831/2550/1499/6188/58/2934/375/27124/378/6506/10094/526/9368/3691/55845/998/27131/468/8543/23625/2565
GO:0098992	GO:0098992	neuronal dense core vesicle	12	0.445103	0.788156	0.717842	0.872129	0.857063	958	tags=17%, list=6%, signal=16%	5327/5179
GO:0000307	GO:0000307	cyclin-dependent protein kinase holoenzyme complex	44	0.442882	0.881807	0.560311	0.823121	0.808902	2021	tags=27%, list=13%, signal=24%	900/5111/1026/891/983/896/1025/899/901/902/890/1164
GO:0016324	GO:0016324	apical plasma membrane	345	0.440955	1.03186	0.340532	0.722591	0.710109	1078	tags=8%, list=7%, signal=8%	1508/482/481/1514/10327/3485/476/9114/5348/8611/6535/55754/526/9368/483/114902/3326/5213/6536/6520/529/2778/22931/10519/55686/10159/10312/10991
GO:0016514	GO:0016514	SWI/SNF complex	30	0.43664	0.839044	0.628968	0.837225	0.822762	36	tags=3%, list=0%, signal=3%	60
GO:0008021	GO:0008021	synaptic vesicle	200	0.435188	1.00451	0.382301	0.743841	0.730991	1046	tags=11%, list=7%, signal=10%	3916/4504/2550/808/9230/9114/527/51107/5538/526/10567/10755/127262/10987/6536/529/23557/1211/5179/1861/9522/10159
GO:0035267	GO:0035267	NuA4 histone acetyltransferase complex	25	0.433597	0.829593	0.66998	0.861507	0.846625	36	tags=4%, list=0%, signal=4%	60
GO:0043189	GO:0043189	H4/H2A histone acetyltransferase complex	25	0.433597	0.829593	0.66998	0.861507	0.846625	36	tags=4%, list=0%, signal=4%	60
GO:0031463	GO:0031463	Cul3-RING ubiquitin ligase complex	36	0.432644	0.848566	0.627016	0.837225	0.822762	2109	tags=22%, list=14%, signal=19%	79734/10016/9978/54442/7126/55975/9903/83892
GO:0044232	GO:0044232	organelle membrane contact site	47	0.431849	0.864422	0.586745	0.826847	0.812563	1639	tags=23%, list=11%, signal=21%	440574/10452/51669/51075/125988/10989/10134/9474/79135/10981/83930
GO:1902555	GO:1902555	endoribonuclease complex	33	0.430848	0.840424	0.630219	0.837225	0.822762	2695	tags=24%, list=18%, signal=20%	79897/7247/6895/11102/138716/81887/8575/54931
GO:0099524	GO:0099524	postsynaptic cytosol	13	0.429882	0.775437	0.746939	0.883464	0.868202	2009	tags=38%, list=13%, signal=33%	3312/5300/9775/1627/10458
GO:0031462	GO:0031462	Cul2-RING ubiquitin ligase complex	21	0.428397	0.809136	0.705285	0.872129	0.857063	2039	tags=33%, list=13%, signal=29%	6923/9978/116138/23588/6921/150684/55527
GO:0005768	GO:0005768	endosome	934	0.428232	1.0404	0.365931	0.740493	0.727701	1198	tags=11%, list=8%, signal=11%	348/3916/1508/361/5660/967/8878/477/4323/1514/9741/8572/7846/5798/23209/1173/5901/6233/1509/11031/3312/9230/2817/9114/527/5861/302/84557/55353/23646/80762/2217/1175/51107/64114/51257/6609/55754/30846/51160/55851/7314/55004/81926/51606/1512/27131/29924/53916/55652/6455/6456/9784/56928/6536/8992/529/118442/29763/920/79971/51324/55858/3716/58489/51699/58485/51201/11230/5605/55529/79038/56674/10935/1…
GO:0031256	GO:0031256	leading edge membrane	170	0.427219	0.973005	0.446237	0.766235	0.752998	630	tags=5%, list=4%, signal=5%	1072/1915/2550/6188/378/6506/998/468/2565
GO:0030135	GO:0030135	coated vesicle	272	0.426089	0.982744	0.416523	0.756034	0.742973	1326	tags=14%, list=9%, signal=13%	348/1173/3312/928/9114/527/55707/1175/526/113419/51606/10972/51128/29924/2535/6456/1294/529/920/51324/10134/57410/1211/10016/10960/254263/144717/9522/1174/10159/10945/5872/9554/26958/8907/54732/11316/23245/8673
GO:0070382	GO:0070382	exocytic vesicle	218	0.425027	0.983448	0.40949	0.756034	0.742973	1046	tags=11%, list=7%, signal=10%	3916/4504/2550/808/9230/9114/527/51107/5538/526/10567/10755/127262/10987/6536/529/23557/1211/5179/3479/1861/9522/10159
GO:0019005	GO:0019005	SCF ubiquitin ligase complex	59	0.424132	0.863666	0.618861	0.837225	0.822762	2940	tags=29%, list=19%, signal=23%	26232/6500/9978/93611/899/26259/79791/54620/54461/1164/146330/6468/196394/25793/23291/79176/6502
GO:0034703	GO:0034703	cation channel complex	205	0.42383	0.974278	0.427046	0.757401	0.744316	982	tags=4%, list=6%, signal=4%	2280/808/91689/26090/5524/219527/6324/805/254263
GO:0030663	GO:0030663	COPI-coated vesicle membrane	17	0.423609	0.782205	0.720081	0.872129	0.857063	1998	tags=41%, list=13%, signal=36%	57410/10945/26958/11316/1315/205428/22818
GO:1990907	GO:1990907	beta-catenin-TCF complex	13	0.421329	0.760009	0.765306	0.890988	0.875596	1324	tags=23%, list=9%, signal=21%	1499/90780/283149
GO:0009897	GO:0009897	external side of plasma membrane	316	0.420426	0.980852	0.429542	0.757401	0.744316	285	tags=2%, list=2%, signal=2%	3916/1508/361/482/928/308/2217
GO:0008076	GO:0008076	voltage-gated potassium channel complex	74	0.42042	0.889309	0.57326	0.826635	0.812355	1820	tags=7%, list=12%, signal=6%	808/219527/805/3773/27345
GO:0036477	GO:0036477	somatodendritic compartment	803	0.419812	1.01808	0.392283	0.745528	0.732649	546	tags=5%, list=4%, signal=6%	348/1152/6175/6285/477/2771/8572/4504/1191/1728/55450/5798/2550/26232/10399/3312/4692/900/5518/5935/5372/6647/80762/60481/7345/27124/378/5538/25828/10755/7314/374291/26090/81926/3326/1410/25814/10539/998/10857/5905/11130/10749/468
GO:0045335	GO:0045335	phagocytic vesicle	125	0.419689	0.92607	0.516484	0.80509	0.791182	501	tags=7%, list=3%, signal=7%	3916/7431/11031/9230/9114/527/2934/83871/998
GO:0042101	GO:0042101	T cell receptor complex	11	0.419389	0.736986	0.774059	0.891528	0.876127	740	tags=9%, list=5%, signal=9%	920
GO:0030118	GO:0030118	clathrin coat	41	0.418201	0.827233	0.639216	0.845449	0.830844	1256	tags=17%, list=8%, signal=16%	1173/55707/1175/29924/1211/1174/8907
GO:0005770	GO:0005770	late endosome	260	0.41597	0.966551	0.445205	0.766145	0.75291	495	tags=6%, list=3%, signal=6%	3916/5660/967/8878/1514/9741/3312/302/84557/55353/23646/55754/51160/55004/1512
GO:0034705	GO:0034705	potassium channel complex	84	0.414247	0.881322	0.574818	0.826847	0.812563	3026	tags=14%, list=20%, signal=12%	808/219527/805/11194/3773/27345/2901/30820/3749/79714/3770/9992
GO:0031307	GO:0031307	integral component of mitochondrial outer membrane	21	0.413143	0.780327	0.729675	0.878977	0.863793	2394	tags=48%, list=16%, signal=40%	10452/1760/56907/9868/1374/89941/65018/10058/65991/51566
GO:0031306	GO:0031306	intrinsic component of mitochondrial outer membrane	22	0.413099	0.779563	0.743902	0.881204	0.865981	2394	tags=45%, list=16%, signal=38%	10452/1760/56907/9868/1374/89941/65018/10058/65991/51566
GO:0031082	GO:0031082	BLOC complex	12	0.411892	0.729348	0.782158	0.894058	0.878613	1603	tags=25%, list=10%, signal=22%	23557/388552/282991
GO:0098685	GO:0098685	Schaffer collateral - CA1 synapse	69	0.409275	0.849312	0.629699	0.837225	0.822762	423	tags=9%, list=3%, signal=8%	60/2550/1499/5327/347733/10755
GO:0099056	GO:0099056	integral component of presynaptic membrane	72	0.407707	0.856051	0.634011	0.839984	0.825474	1287	tags=14%, list=8%, signal=13%	2550/51107/6506/55851/6536/6538/1949/53826/27020/6529
GO:1990062	GO:1990062	RPAP3/R2TP/prefoldin-like complex	11	0.406425	0.714204	0.803347	0.906469	0.89081	3866	tags=55%, list=25%, signal=41%	10471/55011/5202/8607/81572/10856
GO:0090575	GO:0090575	RNA polymerase II transcription regulator complex	228	0.403943	0.933824	0.484211	0.799016	0.785213	2001	tags=19%, list=13%, signal=17%	6281/3159/1499/3727/302/7494/6257/3725/468/1051/10413/8543/10025/6884/6881/84246/4094/90780/4780/6421/3726/55509/11335/7376/1628/2355/283149/2959/467/7027/83860/8692/83463/400569/6929/55090/2958/6883/902/10474/1876/10589/9519/6256
GO:0001891	GO:0001891	phagocytic cup	28	0.403649	0.777203	0.756487	0.890988	0.875596	520	tags=11%, list=3%, signal=10%	11031/10399/27131
GO:0034706	GO:0034706	sodium channel complex	25	0.403313	0.771652	0.757455	0.890988	0.875596	3033	tags=16%, list=20%, signal=13%	6324/2901/6327/6330
GO:0043679	GO:0043679	axon terminus	112	0.403126	0.87954	0.595547	0.830992	0.816637	433	tags=4%, list=3%, signal=4%	60/5798/3312/9114/127262
GO:0036464	GO:0036464	cytoplasmic ribonucleoprotein granule	218	0.402544	0.931426	0.500879	0.800607	0.786776	723	tags=9%, list=5%, signal=8%	6175/8878/60/7846/5093/6128/7415/23589/26097/348262/6191/1512/998/9802/8662/5687/5685/3190/4619
GO:0045177	GO:0045177	apical part of cell	407	0.401673	0.952866	0.451718	0.770579	0.757267	1078	tags=8%, list=7%, signal=8%	1508/482/481/1514/10327/1499/5327/3485/476/9114/5348/8611/6535/55754/526/9368/483/114902/3326/998/5213/23657/6536/6520/529/2778/22931/10519/55686/1069/10159/10312/10991
GO:0045178	GO:0045178	basal part of cell	253	0.401587	0.932478	0.495697	0.799693	0.785878	680	tags=6%, list=4%, signal=6%	361/975/481/23209/1499/476/302/376497/4359/483/3766/3691/3326/6536/6520/6563
GO:0042575	GO:0042575	DNA polymerase complex	19	0.401266	0.758757	0.760081	0.890988	0.875596	3368	tags=42%, list=22%, signal=33%	10459/5425/27297/4172/5557/57804/56655/5428
GO:0035770	GO:0035770	ribonucleoprotein granule	234	0.399703	0.923721	0.501761	0.800607	0.786776	723	tags=9%, list=5%, signal=8%	6175/8878/60/7846/5093/6128/7415/23589/26097/348262/6191/3191/1512/998/9802/8662/5687/5685/3190/4619
GO:0034719	GO:0034719	SMN-Sm protein complex	16	0.399385	0.736811	0.773469	0.891528	0.876127	1476	tags=38%, list=10%, signal=34%	6628/11171/6633/6634/79760/54960
GO:0032580	GO:0032580	Golgi cisterna membrane	67	0.398849	0.828232	0.657944	0.856101	0.841312	2888	tags=30%, list=19%, signal=24%	51107/55851/51128/79586/10134/27065/54480/2589/124583/6484/8703/27032/11070/25843/11285/23423/170384/64083/51463/127550
GO:0009986	GO:0009986	cell surface	756	0.397746	0.959913	0.488636	0.799634	0.78582	476	tags=3%, list=3%, signal=4%	3958/3916/1508/361/482/967/498/506/2023/1191/3309/6678/5327/928/2817/7305/302/308/2217/6506/14/78999/3691/3326/1410/8751
GO:1905348	GO:1905348	endonuclease complex	37	0.397461	0.780967	0.719368	0.872129	0.857063	3035	tags=24%, list=20%, signal=20%	79897/7247/6895/11102/138716/81887/8575/54931/80198
GO:0044306	GO:0044306	neuron projection terminus	128	0.396349	0.878844	0.607595	0.836384	0.821935	433	tags=5%, list=3%, signal=5%	60/5798/3312/9114/7345/6506/127262
GO:0098889	GO:0098889	intrinsic component of presynaptic membrane	79	0.395755	0.840654	0.644689	0.845575	0.830968	1287	tags=13%, list=8%, signal=12%	2550/51107/6506/55851/6536/6538/1949/53826/27020/6529
GO:0031968	GO:0031968	organelle outer membrane	223	0.394239	0.912415	0.528169	0.812488	0.798452	1202	tags=17%, list=8%, signal=16%	2023/518/23787/4504/100188893/6233/10493/517/3162/3032/440574/10452/7417/7314/56993/23788/10857/84681/125988/10989/5501/572/2631/4257/55847/1760/54543/11331/581/1717/7284/666/80347/84895/647087/4891/10280/25813
GO:0019867	GO:0019867	outer membrane	225	0.393565	0.90886	0.531802	0.814859	0.800783	1202	tags=17%, list=8%, signal=16%	2023/518/23787/4504/100188893/6233/10493/517/3162/3032/440574/10452/7417/7314/56993/23788/10857/84681/125988/10989/5501/572/2631/4257/55847/1760/54543/11331/581/1717/7284/666/80347/84895/647087/4891/10280/25813
GO:0031526	GO:0031526	brush border membrane	56	0.392894	0.791749	0.714	0.872129	0.857063	1133	tags=9%, list=7%, signal=8%	9368/3326/23657/10227/4891
GO:0032590	GO:0032590	dendrite membrane	39	0.392472	0.772145	0.734	0.880126	0.864921	2781	tags=15%, list=18%, signal=13%	468/2565/10159/2852/2555/3749
GO:0031970	GO:0031970	organelle envelope lumen	86	0.392275	0.842176	0.65233	0.852971	0.838236	2945	tags=43%, list=19%, signal=35%	2628/6647/11315/84300/10989/79145/4719/10063/26517/4713/100287932/30968/400916/647087/204/57486/23408/57019/824/26519/4702/6821/10367/131076/54205/81570/10456/65018/60681/90580/2671/1371/25996/10650/64083/9536/26520
GO:0071007	GO:0071007	U2-type catalytic step 2 spliceosome	30	0.392114	0.753483	0.793651	0.902587	0.886995	936	tags=13%, list=6%, signal=13%	9343/6628/6633/6634
GO:0070847	GO:0070847	core mediator complex	26	0.387285	0.740334	0.79878	0.90477	0.889141	3563	tags=58%, list=23%, signal=44%	10025/84246/400569/55090/80306/9412/81857/90390/9442/55588/51003/10001/219541/9441/9443
GO:0005604	GO:0005604	basement membrane	95	0.385426	0.83002	0.659381	0.856211	0.84142	653	tags=7%, list=4%, signal=7%	7076/6678/302/954/3691/1299/1294
GO:0031461	GO:0031461	cullin-RING ubiquitin ligase complex	163	0.384567	0.875183	0.61296	0.837225	0.822762	2489	tags=26%, list=16%, signal=22%	26232/6500/27338/991/6923/64326/79734/11065/10016/1642/9978/93611/9616/54442/8881/116138/7126/79016/899/23038/119504/26259/23588/6921/79791/54620/54461/55975/10393/51529/9903/1164/150684/55527/146330/83892/29945/25847/6468/196394/10238/25793
GO:0099522	GO:0099522	cytosolic region	16	0.383607	0.707703	0.810204	0.911865	0.896113	2009	tags=31%, list=13%, signal=27%	3312/5300/9775/1627/10458
GO:0000791	GO:0000791	euchromatin	48	0.3822	0.762891	0.726378	0.877003	0.861853	411	tags=6%, list=3%, signal=6%	3015/1499/3725
GO:0099738	GO:0099738	cell cortex region	37	0.381472	0.749549	0.774704	0.891528	0.876127	1665	tags=16%, list=11%, signal=14%	1499/10121/1487/1211/2983/89958
GO:0097550	GO:0097550	transcription preinitiation complex	11	0.380793	0.669161	0.859833	0.944248	0.927936	1396	tags=18%, list=9%, signal=17%	6881/2959
GO:0098688	GO:0098688	parallel fiber to Purkinje cell synapse	16	0.380103	0.70124	0.826531	0.916676	0.900841	1423	tags=12%, list=9%, signal=11%	6536/5534
GO:0070821	GO:0070821	tertiary granule membrane	61	0.377201	0.777046	0.742308	0.881204	0.865981	1765	tags=21%, list=12%, signal=19%	8655/527/2548/11314/2040/10159/84418/8673/81619/28956/1315/8649/5912
GO:0005665	GO:0005665	RNA polymerase II, core complex	11	0.372539	0.654658	0.872385	0.948719	0.93233	2462	tags=45%, list=16%, signal=38%	5440/5433/5435/5436/5432
GO:0005741	GO:0005741	mitochondrial outer membrane	198	0.372214	0.859195	0.630473	0.837225	0.822762	1133	tags=17%, list=7%, signal=16%	518/23787/4504/100188893/6233/10493/517/3162/3032/440574/10452/7417/7314/56993/23788/10857/84681/125988/10989/5501/572/2631/4257/55847/1760/54543/11331/581/7284/666/80347/84895/647087/4891
GO:0045095	GO:0045095	keratin filament	28	0.37034	0.71307	0.824351	0.916058	0.900233	2072	tags=7%, list=14%, signal=6%	1452/2852
GO:0031985	GO:0031985	Golgi cisterna	93	0.369771	0.790112	0.736264	0.880785	0.86557	2888	tags=29%, list=19%, signal=24%	51107/55851/83871/51128/79586/10134/27065/9528/54480/2589/124583/6484/286451/148867/8703/27032/78992/51272/11070/25843/11285/23423/170384/64083/51463/64924/127550
GO:0032589	GO:0032589	neuron projection membrane	57	0.369391	0.744696	0.779116	0.893189	0.877759	1046	tags=9%, list=7%, signal=8%	2550/6506/468/2565/10159
GO:0098982	GO:0098982	GABA-ergic synapse	69	0.368212	0.7641	0.761278	0.890988	0.875596	1400	tags=14%, list=9%, signal=13%	2550/78999/6538/1487/11331/27020/2596/10211/6529/708
GO:0031414	GO:0031414	N-terminal protein acetyltransferase complex	10	0.36402	0.636052	0.869023	0.948719	0.93233	2129	tags=30%, list=14%, signal=26%	8260/51126/84316
GO:0098793	GO:0098793	presynapse	497	0.362723	0.855269	0.654605	0.85426	0.839503	1449	tags=12%, list=9%, signal=11%	3916/60/4504/5798/2550/1173/1499/808/3312/9230/9114/527/51107/6506/5538/526/10882/55851/10567/3766/10755/127262/10987/11315/6455/6456/6536/6538/529/23557/9379/5501/6146/1487/11331/1211/5179/1949/53826/1861/55737/9522/10159/27020/1176/10211/5872/10772/274/54732/6529/6623/23513/114088/708/9513/94056/2983
GO:0005797	GO:0005797	Golgi medial cisterna	11	0.360043	0.632698	0.901674	0.958765	0.942202	3475	tags=45%, list=23%, signal=35%	9528/286451/78992/54432/126792
GO:0005635	GO:0005635	nuclear envelope	440	0.359782	0.856761	0.652529	0.852971	0.838236	2032	tags=16%, list=13%, signal=14%	2597/2023/1984/28959/5901/9218/9551/6386/8815/3691/51155/11145/5905/10434/51495/1760/10227/581/1717/1192/666/26012/1069/1861/83862/27346/9538/123920/79647/5119/10280/11335/274/5730/56894/27433/5356/25972/10128/255919/29107/4000/5621/51649/4927/23588/4259/3839/199857/23333/83860/8480/25777/8498/27183/5987/79188/51493/327/51096/26509/79073/311/55379/2643/1104/4085/79004/91782/3836
GO:0150034	GO:0150034	distal axon	266	0.357914	0.826315	0.699482	0.867978	0.852984	1521	tags=12%, list=10%, signal=11%	1072/60/57447/5798/808/3312/9114/27124/127262/3326/10409/267/10540/10519/5179/1861/6714/10280/2596/322/10381/10772/26958/274/6623/50861/9513/2288/94056/9266/5621
GO:0030660	GO:0030660	Golgi-associated vesicle membrane	51	0.356035	0.713576	0.824803	0.916058	0.900233	1998	tags=25%, list=13%, signal=22%	56928/57410/1211/1174/10945/26958/8907/11316/1315/23433/10675/205428/22818
GO:0005732	GO:0005732	sno(s)RNA-containing ribonucleoprotein complex	23	0.354828	0.669315	0.871227	0.948719	0.93233	2052	tags=30%, list=13%, signal=26%	4809/55505/2091/10528/9136/138716/1736
GO:0005639	GO:0005639	integral component of nuclear inner membrane	15	0.352342	0.645961	0.885246	0.949906	0.933497	3423	tags=27%, list=22%, signal=21%	25777/79188/23592/221496
GO:0031229	GO:0031229	intrinsic component of nuclear inner membrane	15	0.352342	0.645961	0.885246	0.949906	0.933497	3423	tags=27%, list=22%, signal=21%	25777/79188/23592/221496
GO:0030133	GO:0030133	transport vesicle	381	0.346958	0.812507	0.766387	0.890988	0.875596	1275	tags=13%, list=8%, signal=12%	3916/4504/5798/2550/808/9230/9114/527/5861/1363/51107/55754/5538/526/114902/10567/10755/127262/10972/51128/10987/5066/6536/25844/529/23557/10961/51324/1211/5179/10016/3479/254263/7805/1861/9522/1174/10159/10945/388552/1176/5872/9554/26958/8907/274/54732/11316
GO:0030688	GO:0030688	preribosome, small subunit precursor	14	0.346468	0.635693	0.904277	0.959416	0.942842	2399	tags=21%, list=16%, signal=18%	28987/161424/8568
GO:0098862	GO:0098862	cluster of actin-based cell projections	150	0.341362	0.76463	0.823423	0.916058	0.900233	1133	tags=7%, list=7%, signal=6%	389/9368/3326/4637/23657/830/5816/10227/1192/4891
GO:0099634	GO:0099634	postsynaptic specialization membrane	109	0.337199	0.737076	0.863469	0.946913	0.930555	1978	tags=14%, list=13%, signal=12%	3838/3312/78999/81926/80758/58489/254263/1949/27020/10280/23513/51104/54910/2905/2901
GO:0097504	GO:0097504	Gemini of coiled bodies	11	0.33598	0.590412	0.92887	0.975683	0.958828	3402	tags=45%, list=22%, signal=35%	79760/54960/79833/8487/11218
GO:0005657	GO:0005657	replication fork	62	0.332008	0.685408	0.868571	0.948719	0.93233	3046	tags=27%, list=20%, signal=22%	5111/51368/6117/5984/54962/5425/6119/11277/4172/6118/142/5557/57804/29980/7517/80198/29128
GO:0140535	GO:0140535	intracellular protein-containing complex	820	0.330919	0.796652	0.832248	0.919111	0.903234	2144	tags=22%, list=14%, signal=20%	3315/60/4144/26232/1499/3312/7415/51398/6500/26353/27338/5689/991/6923/7203/79897/55004/3326/5714/5692/5719/10576/11047/5704/5687/5708/1460/18/54994/5682/5685/7334/7322/10575/9531/22948/6884/6881/64326/54344/267/118424/23557/729991/9861/602/5710/8818/84246/5711/9097/84259/7247/58485/7319/10296/79734/5694/11065/10459/5688/10213/10016/1642/5700/10694/9978/5440/10574/5690/5536/388552/5573/7965/6895/…
GO:0030117	GO:0030117	membrane coat	82	0.327334	0.694469	0.884404	0.949906	0.933497	1998	tags=23%, list=13%, signal=20%	1173/55707/1175/51128/29924/57410/1211/10016/1174/1176/26958/8907/11316/1315/84100/11154/8120/205428/22818
GO:0048475	GO:0048475	coated membrane	82	0.327334	0.694469	0.884404	0.949906	0.933497	1998	tags=23%, list=13%, signal=20%	1173/55707/1175/51128/29924/57410/1211/10016/1174/1176/26958/8907/11316/1315/84100/11154/8120/205428/22818
GO:0030127	GO:0030127	COPII vesicle coat	15	0.32569	0.5971	0.932377	0.976243	0.959379	3111	tags=47%, list=20%, signal=37%	51128/10016/56681/9871/51014/553115/6396
GO:0035861	GO:0035861	site of double-strand break	73	0.324341	0.683286	0.885609	0.949906	0.933497	1509	tags=12%, list=10%, signal=11%	7415/10552/10094/10093/10459/1642/79035/51548/4000
GO:0090734	GO:0090734	site of DNA damage	100	0.323707	0.700001	0.899818	0.958765	0.942202	2934	tags=27%, list=19%, signal=22%	7415/10552/10094/10951/10093/10459/1642/11335/79035/6117/51548/4000/54936/7520/6119/144097/6118/142/51341/11284/55100/10096/5252/54969/7515/149840/55159
GO:0035631	GO:0035631	CD40 receptor complex	10	0.322456	0.563427	0.943867	0.976768	0.959895	3491	tags=30%, list=23%, signal=23%	3551/56616/27429
GO:0032281	GO:0032281	AMPA glutamate receptor complex	25	0.313105	0.599058	0.944334	0.976768	0.959895	982	tags=8%, list=6%, signal=8%	26090/254263
GO:0005667	GO:0005667	transcription regulator complex	458	0.309427	0.728329	0.940397	0.976768	0.959895	2144	tags=15%, list=14%, signal=14%	6281/3159/1499/2034/3727/53635/302/7494/6257/57326/6657/3725/468/1051/10413/166/8543/10025/6884/6881/5928/1487/328/84246/4094/90780/4780/55122/10923/6421/3726/55509/11335/8841/7376/1628/2355/3065/274/283149/4487/2959/467/7027/25979/83860/8692/83463/5931/51053/5971/400569/3066/55502/6929/55090/2958/6883/902/10474/1876/10589/9519/6256/7391/80306/9412/8804/81857/56998
GO:0005815	GO:0005815	microtubule organizing center	767	0.305098	0.738226	0.966074	0.986227	0.96919	1379	tags=10%, list=9%, signal=9%	7431/2771/8655/1499/5901/808/4190/9114/3397/4692/83786/6500/11007/5111/991/891/10783/5692/998/4082/468/25776/7153/5682/56928/4134/10575/10121/22948/11258/5531/9270/26586/35/10120/56954/328/84299/10540/9768/6608/11051/10868/255758/4780/57410/8733/10519/805/112752/983/10899/1069/10694/5573/5119/10211/91978/100287171/201163/29901/10460/57787/80210/91272/6790/93343/1452/8881/6623/9261/28984/26056/569…
GO:1902554	GO:1902554	serine/threonine protein kinase complex	108	0.297031	0.647826	0.963168	0.984543	0.967535	2472	tags=20%, list=16%, signal=17%	900/5111/1026/891/1460/983/896/5573/1025/899/901/7520/6794/5261/902/890/1164/3551/29108/1020/5584/9755
GO:0099146	GO:0099146	intrinsic component of postsynaptic density membrane	52	0.290853	0.586929	0.961315	0.984543	0.967535	1071	tags=10%, list=7%, signal=9%	78999/81926/254263/1949/27020
GO:0000177	GO:0000177	cytoplasmic exosome (RNase complex)	15	0.290248	0.532123	0.959016	0.984154	0.967153	3934	tags=60%, list=26%, signal=45%	51010/51013/118460/54512/23404/23016/6832/56915/11340
GO:0097542	GO:0097542	ciliary tip	47	0.289292	0.579068	0.968811	0.986449	0.969408	1253	tags=9%, list=8%, signal=8%	8655/6608/112752/80210
GO:0000151	GO:0000151	ubiquitin ligase complex	289	0.288147	0.669504	0.974576	0.989745	0.972647	2385	tags=23%, list=16%, signal=20%	26232/6500/27338/991/6923/54994/7334/7322/64326/267/118424/84246/84259/7319/10296/79734/11065/10016/1642/9978/93611/9616/54442/10422/8881/116138/550/7332/7126/79016/51439/899/23038/127544/119504/26259/23588/6921/79791/54620/26262/25898/79139/400569/1912/54461/55975/51646/10393/9604/51529/9903/6015/1164/150684/55527/146330/83892/29945/10273/26269/90390/25847/6468/9442/196394
GO:0098839	GO:0098839	postsynaptic density membrane	85	0.286131	0.608693	0.972777	0.9892	0.972112	1978	tags=15%, list=13%, signal=13%	78999/81926/80758/58489/254263/1949/27020/10280/23513/51104/54910/2905/2901
GO:1902911	GO:1902911	protein kinase complex	122	0.284509	0.624369	0.992661	0.998039	0.980798	2472	tags=19%, list=16%, signal=16%	900/5111/1026/891/1460/983/896/5573/1025/899/901/7520/6794/5261/902/890/1164/3551/29108/81887/1020/5584/9755
GO:1990234	GO:1990234	transferase complex	768	0.283037	0.685244	0.996774	0.998039	0.980798	2134	tags=20%, list=14%, signal=18%	60/4144/26232/2079/900/6500/27338/5111/51144/991/6628/80335/94103/1026/6923/3276/891/5213/5905/1460/7991/18/54994/7334/7322/200185/6884/84661/6881/64326/54344/267/118424/5928/1207/8818/84246/84259/7319/10296/79734/26168/6633/11065/6634/10459/201595/197370/4967/10016/1642/983/9978/896/5440/29095/5573/8260/93611/9616/51082/1603/8726/5635/54442/10422/91272/5433/8881/116138/550/7332/171546/9533/58505…
GO:0005669	GO:0005669	transcription factor TFIID complex	31	0.269503	0.52019	0.986139	0.996117	0.978909	1946	tags=19%, list=13%, signal=17%	6884/6881/2959/83860/2958/6883
GO:0008328	GO:0008328	ionotropic glutamate receptor complex	39	0.244418	0.480864	0.996	0.998039	0.980798	1978	tags=10%, list=13%, signal=9%	26090/254263/2905/2901
GO:0098878	GO:0098878	neurotransmitter receptor complex	41	0.243485	0.481631	0.998039	0.998039	0.980798	1978	tags=10%, list=13%, signal=9%	26090/254263/2905/2901
GO:0005879	GO:0005879	axonemal microtubule	25	-0.231416	-0.448329	0.997996	0.998039	0.980798	3592	tags=24%, list=23%, signal=18%	22832/150737/23322/25790/219670/55329
GO:0099023	GO:0099023	vesicle tethering complex	59	-0.234051	-0.51587	0.997972	0.998039	0.980798	3566	tags=32%, list=23%, signal=25%	6399/51112/51542/57511/9382/60684/54536/55763/60412/83548/10640/55275/149371/23339/63894/27072/171024/80006/6293
GO:0030686	GO:0030686	90S preribosome	26	-0.270939	-0.531715	0.986275	0.996117	0.978909	3522	tags=31%, list=23%, signal=24%	84916/65095/8602/88745/55813/26155/10199/9790
GO:0005675	GO:0005675	transcription factor TFIIH holo complex	11	-0.2768	-0.480131	0.982824	0.996117	0.978909	1266	tags=45%, list=8%, signal=42%	4331/2068/2966/2967/2965
GO:0000439	GO:0000439	transcription factor TFIIH core complex	10	-0.278337	-0.473433	0.988484	0.996117	0.978909	1266	tags=50%, list=8%, signal=46%	4331/2068/2966/2967/2965
GO:0032391	GO:0032391	photoreceptor connecting cilium	37	-0.279187	-0.573189	0.985887	0.996117	0.978909	3052	tags=24%, list=20%, signal=20%	9742/167691/23322/22920/10210/57728/4735/51098/57576
GO:0034451	GO:0034451	centriolar satellite	100	-0.288979	-0.655896	0.962472	0.984543	0.967535	2055	tags=14%, list=13%, signal=12%	64743/285331/10806/23259/79848/942/11064/2314/2539/5108/9043/3799/65109/22873
GO:0030687	GO:0030687	preribosome, large subunit precursor	20	-0.291796	-0.548795	0.988212	0.996117	0.978909	1727	tags=30%, list=11%, signal=27%	56342/23212/23195/23076/26155/10412
GO:0099061	GO:0099061	integral component of postsynaptic density membrane	49	-0.296115	-0.631097	0.957916	0.984154	0.967153	2361	tags=16%, list=15%, signal=14%	2045/26045/59284/2895/4897/5802/64101/5800
GO:0005795	GO:0005795	Golgi stack	124	-0.298811	-0.686298	0.947598	0.976859	0.959983	1362	tags=10%, list=9%, signal=10%	10142/79683/8853/4124/2801/23011/3996/8675/2590/4905/27333/51552/55959
GO:0060170	GO:0060170	ciliary membrane	71	-0.304838	-0.667298	0.948164	0.976859	0.959983	3088	tags=24%, list=20%, signal=19%	23432/582/583/92482/91147/30845/768206/64399/200894/730094/4735/10938/9249/8573/2821/4218/79867
GO:0032591	GO:0032591	dendritic spine membrane	14	-0.305261	-0.548796	0.968689	0.986449	0.969408	1622	tags=29%, list=11%, signal=26%	491/729956/490/84687
GO:0000428	GO:0000428	DNA-directed RNA polymerase complex	98	-0.30609	-0.690645	0.935698	0.976768	0.959895	1998	tags=18%, list=13%, signal=16%	8464/10623/56970/55197/6908/81488/2648/23248/6874/4646/5430/2965/6878/123169/5431/23326/2962/54623
GO:0000152	GO:0000152	nuclear ubiquitin ligase complex	43	-0.306512	-0.642899	0.941176	0.976768	0.959895	1809	tags=26%, list=12%, signal=23%	996/64682/54880/25906/8535/80012/8697/51433/6045/10336/648
GO:0055029	GO:0055029	nuclear DNA-directed RNA polymerase complex	95	-0.308517	-0.695725	0.933775	0.976243	0.959379	1998	tags=31%, list=13%, signal=27%	6314/5434/10621/23168/8295/9400/51616/2957/221830/55703/2960/8464/10623/56970/55197/6908/81488/2648/23248/6874/4646/5430/2965/6878/123169/5431/23326/2962/54623
GO:0034708	GO:0034708	methyltransferase complex	88	-0.309674	-0.686485	0.950226	0.977697	0.960807	2126	tags=23%, list=14%, signal=20%	7403/3054/9739/23269/11108/259282/6874/3720/58508/23091/23468/6878/23054/57680/121536/6045/51230/23135/4149/6632
GO:0061695	GO:0061695	transferase complex, transferring phosphorus-containing groups	263	-0.309992	-0.729977	0.914692	0.966537	0.94984	2944	tags=24%, list=19%, signal=20%	8295/3643/8408/892/9400/8621/5294/51616/122809/10010/8812/57018/2957/5566/83667/221830/55703/51719/2960/5562/57169/5980/5257/10983/9821/92/8464/10623/56288/56970/8678/55197/6908/81488/55697/79616/2648/23248/6874/4646/5567/81669/5430/2965/7046/167153/5576/51755/54107/6878/9776/123169/894/5431/219771/23085/23326/905/2962/1457/5127/54623/5211/5295
GO:0005730	GO:0005730	nucleolus	876	-0.314685	-0.756098	0.887097	0.950201	0.933786	2117	tags=20%, list=14%, signal=18%	9807/54014/55299/4064/51575/80208/83591/9188/5393/285855/9167/55153/8428/10522/10592/80709/55720/57062/822/10124/7508/57674/9169/57509/5303/57050/85457/9743/27125/342371/5000/5073/30836/22822/5997/9972/10565/6908/84186/23076/9933/64318/604/5394/5934/221895/54540/54840/23001/55661/4782/5371/4857/4288/4781/2316/5777/6204/9031/51602/56254/57590/10469/10664/29997/5914/6728/23185/9842/8540/2975/9825/9…
GO:0030880	GO:0030880	RNA polymerase complex	101	-0.315957	-0.719446	0.883516	0.949906	0.933497	2598	tags=25%, list=17%, signal=21%	51616/2957/221830/55703/2960/57169/8464/10623/56970/55197/6908/81488/2648/23248/6874/4646/5430/2965/167153/6878/123169/5431/23326/2962/54623
GO:0032588	GO:0032588	trans-Golgi network membrane	85	-0.317663	-0.711933	0.902439	0.958765	0.942202	3041	tags=32%, list=20%, signal=26%	6482/63971/162/3482/10228/9367/54812/83548/57589/538/10139/51617/3340/55275/10079/283652/9827/9712/400/3996/122618/8675/6293/4218/27236/192683/351
GO:0005881	GO:0005881	cytoplasmic microtubule	84	-0.318948	-0.715036	0.894273	0.955988	0.939473	1578	tags=13%, list=10%, signal=12%	7178/55329/65983/23332/22924/23122/1778/4926/324/221035/22919
GO:0030140	GO:0030140	trans-Golgi network transport vesicle	34	-0.320599	-0.650452	0.929577	0.975683	0.958828	1130	tags=26%, list=7%, signal=25%	162/3482/54812/538/51762/83988/10618/4218/51552
GO:0005643	GO:0005643	nuclear pore	82	-0.32249	-0.72137	0.87965	0.949906	0.933497	1810	tags=22%, list=12%, signal=19%	10527/27243/3837/9972/10762/23299/8021/11260/9883/23039/51510/7175/10482/3267/5902/128866/7329/4600
GO:0005721	GO:0005721	pericentric heterochromatin	27	-0.323342	-0.635259	0.906931	0.960929	0.944329	2259	tags=37%, list=15%, signal=32%	546/1786/10320/115426/9031/23081/8467/23468/84787/9682
GO:0030990	GO:0030990	intraciliary transport particle	22	-0.324303	-0.620672	0.937255	0.976768	0.959895	2321	tags=45%, list=15%, signal=39%	55764/79989/56912/150737/9742/57728/51668/28981/51098/80173
GO:0000164	GO:0000164	protein phosphatase type 1 complex	16	-0.326418	-0.59792	0.921875	0.971505	0.954722	3304	tags=31%, list=22%, signal=25%	8036/79660/23645/5507/84687
GO:0045211	GO:0045211	postsynaptic membrane	255	-0.326707	-0.773211	0.816229	0.912913	0.897142	1267	tags=11%, list=8%, signal=10%	4897/2891/55327/8082/1272/2332/409/10243/5802/64101/1742/54413/26052/2743/23380/1739/27253/1182/1000/57555/288/287/5800/1605/1785/6801/821/8301
GO:0099699	GO:0099699	integral component of synaptic membrane	147	-0.329965	-0.755785	0.8307	0.918698	0.902827	949	tags=10%, list=6%, signal=9%	23385/5802/5789/64101/54413/5786/5818/5663/27253/1182/1000/57555/5800/821
GO:1905354	GO:1905354	exoribonuclease complex	20	-0.330657	-0.621881	0.929273	0.975683	0.958828	2031	tags=25%, list=13%, signal=22%	5393/5394/129563/196441/9567
GO:0005813	GO:0005813	centrosome	576	-0.330976	-0.798607	0.712042	0.872129	0.857063	1818	tags=17%, list=12%, signal=15%	57534/283234/996/1654/10671/9475/11190/54806/9638/79616/55684/259282/2648/23299/23032/6509/90799/28981/10142/84936/23259/8409/22897/79848/51098/84260/440193/942/5567/8452/1111/5576/145508/5525/11064/22809/3801/50618/51382/7157/9793/23332/1075/4659/123169/4089/1639/1781/80173/9859/3099/2314/4204/5586/23085/2539/9659/5142/3796/9639/23271/55704/5108/1778/11127/23093/4926/51637/9043/5930/5663/801/511…
GO:0005892	GO:0005892	acetylcholine-gated channel complex	13	-0.332659	-0.594364	0.939453	0.976768	0.959895	10245	tags=100%, list=67%, signal=33%	134957/1138/1136/1135/1137/1141/1134/1142/55584/1143/1140/1145
GO:0000145	GO:0000145	exocyst	15	-0.333135	-0.607514	0.933852	0.976243	0.959379	3173	tags=33%, list=21%, signal=26%	54536/55763/60412/10640/149371
GO:0099240	GO:0099240	intrinsic component of synaptic membrane	158	-0.33521	-0.77052	0.787037	0.897016	0.88152	1267	tags=11%, list=8%, signal=11%	4897/1272/10243/23385/5802/5789/64101/1742/54413/5786/5818/5663/27253/1182/1000/57555/5800/821
GO:0038201	GO:0038201	TOR complex	11	-0.336503	-0.583692	0.942748	0.976768	0.959895	3287	tags=64%, list=21%, signal=50%	9894/143686/9675/64223/253260/2475/23049
GO:0005814	GO:0005814	centriole	139	-0.339339	-0.778545	0.762749	0.890988	0.875596	3067	tags=27%, list=20%, signal=21%	80705/9742/55835/10198/116840/3064/9857/26005/22994/84984/8924/10210/85444/134359/10426/80709/822/10806/11190/54806/6093/28981/22897/9863/51098/145508/9731/1639/9859/3796/55704/5108/11127/4218/4957/22873/22933
GO:0000792	GO:0000792	heterochromatin	73	-0.34191	-0.750232	0.828261	0.917296	0.90145	1806	tags=29%, list=12%, signal=26%	115426/23076/5371/22880/9031/23081/23272/29997/8467/23468/11176/84787/4204/9682/6045/53615/648/7317/6950/7155/22933
GO:0097060	GO:0097060	synaptic membrane	360	-0.342063	-0.819557	0.6875	0.864637	0.849701	1434	tags=13%, list=9%, signal=12%	9921/22883/320/6857/4897/8867/2891/50618/55327/8082/1272/84687/2332/9026/409/10243/6453/23385/5802/23085/5789/64101/1742/8573/54413/102/5786/26052/2743/23380/5818/5663/1739/27253/1182/23208/1000/57555/288/287/5800/2054/8898/1605/1785/6801/821/8301
GO:0080008	GO:0080008	Cul4-RING E3 ubiquitin ligase complex	30	-0.342723	-0.689235	0.869478	0.948719	0.93233	3330	tags=40%, list=22%, signal=31%	8816/1643/11146/55626/80067/9730/51185/26133/8450/8451/50717/1027
GO:0032039	GO:0032039	integrator complex	16	-0.345232	-0.632384	0.902344	0.958765	0.942202	3791	tags=44%, list=25%, signal=33%	54973/55756/55174/65123/203522/26512/25836
GO:0032993	GO:0032993	protein-DNA complex	130	-0.34724	-0.797178	0.731278	0.879555	0.864361	516	tags=13%, list=3%, signal=13%	5893/80314/4802/57634/6666/64769/23522/84656/7994/54386/50809/4149/6934/4869/7150/9643/10933
GO:0099055	GO:0099055	integral component of postsynaptic membrane	111	-0.348892	-0.793479	0.781659	0.894058	0.878613	939	tags=12%, list=6%, signal=11%	59284/2895/4916/4897/5802/64101/54413/27253/1182/1000/57555/5800/821
GO:0000932	GO:0000932	P-body	86	-0.349857	-0.778289	0.777027	0.8921	0.876689	1665	tags=36%, list=11%, signal=32%	27161/9924/23112/4849/54464/9470/219988/26523/8994/6737/9698/56478/57690/129563/7812/10644/23019/9710/55095/253943/149041/4848/255967/5701/10643/4076/26065/1656/55833/677/7150
GO:0010008	GO:0010008	endosome membrane	490	-0.350397	-0.84527	0.596447	0.830992	0.816637	1161	tags=15%, list=8%, signal=15%	51382/1183/9559/1889/26088/55920/23161/81846/9146/114883/9779/5906/6643/23603/8411/55198/51510/23385/23011/10254/3996/5869/5337/7316/54664/11342/401548/8943/27333/5663/6293/4218/537/7251/7317/309/1182/23621/23208/23673/23545/84168/8027/10457/6505/5879/7323/9101/10397/8724/9516/253725/192683/66000/10410/128866/23118/8898/9445/20/89853/55207/950/6457/3665/7879/51552/4915/127829/968/3920/220972/5878…
GO:0031011	GO:0031011	Ino80 complex	14	-0.350491	-0.630111	0.917808	0.968523	0.951791	2089	tags=36%, list=14%, signal=31%	54891/79913/54617/4798/7528
GO:0016605	GO:0016605	PML body	96	-0.350605	-0.793927	0.769231	0.890988	0.875596	2204	tags=30%, list=14%, signal=26%	26993/6304/2475/6670/219988/6497/7874/55743/23001/5925/5371/56478/54778/23515/10114/27252/23468/6672/7157/23137/8554/9063/79677/28996/7994/7329/4149/6934/6613
GO:0098936	GO:0098936	intrinsic component of postsynaptic membrane	116	-0.351178	-0.803753	0.743041	0.881204	0.865981	1267	tags=13%, list=8%, signal=12%	59284/2895/4916/4897/1272/5802/64101/1742/54413/27253/1182/1000/57555/5800/821
GO:0044615	GO:0044615	nuclear pore nuclear basket	12	-0.351208	-0.619707	0.911538	0.964506	0.947844	3491	tags=42%, list=23%, signal=32%	8888/4928/5903/9972/7175
GO:0016342	GO:0016342	catenin complex	30	-0.351637	-0.707162	0.845382	0.93099	0.914907	436	tags=27%, list=3%, signal=26%	1003/1500/28316/1002/1004/1000/324/1012
GO:0030684	GO:0030684	preribosome	71	-0.351928	-0.77038	0.786177	0.897016	0.88152	1956	tags=28%, list=13%, signal=25%	10436/56342/84946/65095/23212/8602/11103/88745/23195/55813/22984/55720/57050/23076/51602/26155/10199/9790/10412/6201
GO:0035579	GO:0035579	specific granule membrane	81	-0.352558	-0.786439	0.768559	0.890988	0.875596	1726	tags=23%, list=11%, signal=21%	6843/3689/196527/3683/3163/9761/8560/3684/51382/5795/1536/5906/23250/6793/5337/102/160364/961/80331
GO:0000930	GO:0000930	gamma-tubulin complex	15	-0.353501	-0.644653	0.894942	0.955988	0.939473	3290	tags=47%, list=21%, signal=37%	10844/80097/114791/55835/10210/10426/5142
GO:0031932	GO:0031932	TORC2 complex	10	-0.353663	-0.601556	0.946257	0.976859	0.959983	3287	tags=70%, list=21%, signal=55%	9894/143686/9675/64223/253260/2475/23049
GO:0030427	GO:0030427	site of polarized growth	165	-0.354309	-0.819977	0.688787	0.864637	0.849701	1677	tags=22%, list=11%, signal=20%	149371/9638/8239/4644/2316/867/3059/1525/1454/1314/85440/84687/2332/23046/8087/323/5802/23307/8826/10006/80315/3831/57698/5818/5663/3320/5800/23162/4137/1785/4756/1809/351/4133/4131/22933/81551
GO:0005769	GO:0005769	early endosome	378	-0.354716	-0.85189	0.606436	0.836384	0.821935	1194	tags=17%, list=8%, signal=16%	23325/11151/8153/1183/9559/91947/26088/55920/23161/4035/9146/323/5909/5906/6643/57007/8411/55198/57720/23385/23250/23011/10254/3996/5869/122618/23307/401548/153020/8943/5663/6614/5594/7251/10163/2889/1182/23621/23673/8027/10457/6505/9101/8724/9516/253725/287/66000/10410/8898/57561/5595/89853/11188/351/6457/51552/4915/220972/8073/8301/5878/7018/567
GO:0070160	GO:0070160	tight junction	120	-0.355319	-0.817293	0.711497	0.872129	0.857063	1958	tags=21%, list=13%, signal=18%	56288/8777/54566/5590/64398/55870/93643/9863/11346/357/10015/1525/2697/9618/7046/55327/9181/51421/8531/1739/324/288/6801/7082/5010
GO:0030426	GO:0030426	growth cone	159	-0.355558	-0.818018	0.688222	0.864637	0.849701	1677	tags=23%, list=11%, signal=20%	149371/9638/8239/4644/2316/867/1525/1454/1314/85440/84687/2332/23046/8087/323/5802/23307/8826/10006/80315/3831/57698/5818/5663/3320/5800/23162/4137/1785/4756/1809/351/4133/4131/22933/81551
GO:0005793	GO:0005793	endoplasmic reticulum-Golgi intermediate compartment	127	-0.355707	-0.814636	0.719027	0.872129	0.857063	2037	tags=23%, list=13%, signal=20%	10652/9570/9321/50999/2804/57222/64398/51560/10897/8613/23259/56886/7039/1075/290/8729/2801/10175/399687/22820/23071/4924/6091/3998/537/2335/5034/811/1522
GO:0000178	GO:0000178	exosome (RNase complex)	19	-0.356055	-0.662943	0.879447	0.949906	0.933497	2031	tags=26%, list=13%, signal=23%	5393/5394/129563/196441/9567
GO:0030672	GO:0030672	synaptic vesicle membrane	111	-0.356694	-0.811224	0.740175	0.880785	0.86557	1285	tags=14%, list=8%, signal=12%	6857/10059/5864/5802/6856/5869/8675/23176/9144/6844/537/23673/192683/7879/80331
GO:0099501	GO:0099501	exocytic vesicle membrane	111	-0.356694	-0.811224	0.740175	0.880785	0.86557	1285	tags=14%, list=8%, signal=12%	6857/10059/5864/5802/6856/5869/8675/23176/9144/6844/537/23673/192683/7879/80331
GO:0043235	GO:0043235	receptor complex	380	-0.357162	-0.858179	0.592593	0.828571	0.814258	1854	tags=9%, list=12%, signal=9%	2899/51284/2675/59284/2895/4916/3689/659/3683/2316/5777/405/7049/3681/3684/6259/9618/4041/7046/2891/2263/3561/4035/4851/1742/5786/4077/3709/960/5365/1436/3572/351/4915/7018/567
GO:0042734	GO:0042734	presynaptic membrane	141	-0.357992	-0.821471	0.683742	0.864637	0.849701	2487	tags=23%, list=16%, signal=19%	478/115548/3765/3737/6810/6812/2048/200933/57863/23390/2899/490/3092/320/6857/50618/1272/2332/6453/23385/23085/5789/8573/5818/5663/27253/23208/1000/57555/2054/821/8301
GO:0005929	GO:0005929	cilium	638	-0.358029	-0.865671	0.568475	0.826635	0.812355	1752	tags=13%, list=11%, signal=12%	5156/339829/285331/4735/10890/301/79739/219670/10806/51668/255101/3797/10938/11190/832/54806/3842/5747/8239/152006/84747/9249/28981/84173/22897/55329/9863/51098/867/5567/8452/857/5576/145508/57576/11064/51382/1183/83544/9731/1639/80173/9859/5906/55646/23085/3091/8573/3796/23271/55704/5108/112942/2821/11127/23093/5663/801/4218/3799/7289/4957/79867/2776/3320/22873/140735/1462/51571/2909/22919/351/8…
GO:0044233	GO:0044233	mitochondria-associated endoplasmic reticulum membrane	20	-0.362758	-0.682256	0.850688	0.935517	0.919356	134	tags=20%, list=1%, signal=20%	118987/2182/440026/821
GO:0044815	GO:0044815	DNA packaging complex	89	-0.364051	-0.811111	0.749441	0.885086	0.869796	1211	tags=15%, list=8%, signal=14%	57634/10735/64769/23522/29781/84656/7994/8243/54386/9126/50809/9643/10933
GO:0030027	GO:0030027	lamellipodium	197	-0.367366	-0.851241	0.66129	0.857269	0.842459	1171	tags=23%, list=8%, signal=21%	11151/3636/4628/84687/8525/323/6643/2195/23603/6453/10979/8976/5586/9578/57514/10006/55704/23380/57698/10097/4076/10163/960/10810/80725/1000/84168/5879/324/8936/10152/5800/5034/2054/4650/10787/1605/10109/9564/1785/1809/351/92154/5962/26986
GO:0005903	GO:0005903	brush border	99	-0.369006	-0.833531	0.707589	0.872129	0.857063	2286	tags=17%, list=15%, signal=15%	538/5339/5174/5357/54825/9153/832/2316/10059/4643/2314/2768/51474/120/103910/3320/7430
GO:0098791	GO:0098791	Golgi apparatus subcompartment	331	-0.371122	-0.887271	0.538462	0.814859	0.800783	2001	tags=17%, list=13%, signal=15%	3340/29058/10890/55275/221079/8678/55773/10079/23163/283652/10565/2804/79094/2316/10142/8613/93643/79683/8853/51763/4124/9827/9712/27252/10618/26088/8729/23250/2801/23011/400/399687/23122/3996/122618/8675/2590/55088/6311/6844/4905/27333/6293/4218/2803/27236/23621/23208/5879/26225/192683/1785/23258/351/51552/55959/2896
GO:0015629	GO:0015629	actin cytoskeleton	461	-0.371414	-0.899832	0.491184	0.799634	0.78582	1560	tags=19%, list=10%, signal=17%	4644/6868/2316/6840/4646/26037/11346/357/3059/8476/10015/4542/5914/1265/27252/57175/91663/4983/11151/4643/4628/84687/9788/4659/171024/2314/23603/23164/10979/8976/399687/9578/10611/3996/23499/84448/8573/92521/23307/7456/8826/50807/22998/51474/60312/136319/55362/10097/51164/9423/4046/10163/81/103910/25932/80725/1000/5879/8936/140735/3936/57584/6709/10487/10580/4650/10787/10109/9564/29767/1809/2909/…
GO:0043197	GO:0043197	dendritic spine	169	-0.37384	-0.864122	0.617647	0.837225	0.822762	1722	tags=28%, list=11%, signal=25%	9743/613/2895/55619/5747/55752/490/575/26115/26037/11346/124925/320/2891/4983/84687/2332/5530/8087/9026/409/64101/5142/1742/50807/1902/80315/26052/23380/29/321/4218/23208/6505/5879/56899/9101/10152/5800/8898/4137/6801/351/821/4131/4915/4734
GO:0002116	GO:0002116	semaphorin receptor complex	11	-0.376332	-0.652778	0.885496	0.949906	0.933497	401	tags=18%, list=3%, signal=18%	5361/5365
GO:0031312	GO:0031312	extrinsic component of organelle membrane	51	-0.376405	-0.803537	0.720648	0.872129	0.857063	745	tags=20%, list=5%, signal=19%	301/55697/56850/23001/5371/7316/9101/6663/547/7879
GO:1902562	GO:1902562	H4 histone acetyltransferase complex	39	-0.376895	-0.777859	0.768924	0.890988	0.875596	2125	tags=31%, list=14%, signal=27%	3054/4300/55167/8473/10902/80314/57634/64769/51230/1386/9643/10933
GO:0000139	GO:0000139	Golgi membrane	608	-0.376958	-0.906469	0.497382	0.799693	0.785878	1732	tags=14%, list=11%, signal=13%	55697/9896/372/55080/27315/2804/57222/166929/6093/51046/51560/6868/10897/8613/22926/22883/9919/4248/10484/2697/4124/9827/857/79158/2634/11014/1314/6252/22937/10090/51382/22862/5909/8729/4851/7110/23385/2801/10175/23011/400/399687/23085/22820/3996/8675/2590/5337/27087/11342/102/153339/8943/9619/27333/4926/5663/3998/4218/537/56900/2803/27236/50515/1182/10905/23673/23545/3845/10075/9516/192683/9867/…
GO:0044309	GO:0044309	neuron spine	170	-0.377073	-0.871714	0.614865	0.837225	0.822762	1722	tags=28%, list=11%, signal=25%	9743/613/2895/55619/5747/55752/490/575/26115/26037/11346/124925/320/2891/4983/84687/2332/5530/8087/9026/409/8411/64101/5142/1742/50807/1902/80315/26052/23380/29/321/4218/23208/6505/5879/56899/9101/10152/5800/8898/4137/6801/351/821/4131/4915/4734
GO:1990454	GO:1990454	L-type voltage-gated calcium channel complex	11	-0.379258	-0.657853	0.883588	0.949906	0.933497	4286	tags=36%, list=28%, signal=26%	776/775/783/59284
GO:0001650	GO:0001650	fibrillar center	137	-0.381887	-0.87468	0.602679	0.836384	0.821935	2383	tags=22%, list=16%, signal=19%	23607/31/6949/55810/55269/9807/10522/80709/9743/27125/221895/4782/4781/51602/10469/29997/9825/9618/8467/10735/123169/9682/92521/6597/9879/1601/9221/7430/4841/7150
GO:0048471	GO:0048471	perinuclear region of cytoplasm	678	-0.382208	-0.926544	0.453368	0.770824	0.757508	1439	tags=18%, list=9%, signal=17%	867/284161/55273/9919/4591/124925/320/23369/130074/22872/5914/51763/10484/857/9618/2634/10059/27252/8867/57175/23405/11064/29979/1889/7039/2332/1524/5864/5578/81846/1536/8087/9026/5906/2195/51366/5586/1974/10523/8666/5142/8675/905/2590/9748/5337/6198/102/80315/55749/64764/5610/663/57551/6311/136319/57572/6844/4599/26052/9625/57698/51637/9043/88455/5663/6507/8502/6293/3799/8531/309/81/1739/1601/25…
GO:0000793	GO:0000793	condensed chromosome	245	-0.382822	-0.907646	0.511468	0.804051	0.790161	1781	tags=19%, list=12%, signal=17%	27243/10671/10051/201161/259282/29117/4288/9031/10111/10664/1111/7514/8467/23468/6599/64769/3306/9793/23332/23137/4659/1639/51510/23063/84787/23476/23122/196528/79677/29781/6597/55274/120/7175/5663/51164/8243/9126/324/10428/6601/128866/7329/6605/3192/1783/989
GO:0016591	GO:0016591	RNA polymerase II, holoenzyme	71	-0.383048	-0.838503	0.671706	0.862207	0.847312	1998	tags=24%, list=13%, signal=21%	8464/56970/55197/6908/81488/2648/23248/6874/4646/5430/2965/6878/123169/5431/23326/2962/54623
GO:0043256	GO:0043256	laminin complex	11	-0.385968	-0.669493	0.872137	0.948719	0.93233	3093	tags=18%, list=20%, signal=15%	3911/3915
GO:0000153	GO:0000153	cytoplasmic ubiquitin ligase complex	14	-0.387288	-0.696265	0.837573	0.92369	0.907733	1779	tags=29%, list=12%, signal=25%	64422/23032/6400/10956
GO:0031248	GO:0031248	protein acetyltransferase complex	92	-0.388029	-0.874258	0.624454	0.837225	0.822762	2190	tags=29%, list=14%, signal=25%	112869/23774/3054/4300/8464/55167/8473/56970/10902/80155/2648/6874/80018/80314/9678/57634/54107/64769/6878/23522/23326/55578/51230/1386/7994/9643/10933
GO:1902493	GO:1902493	acetyltransferase complex	92	-0.388029	-0.874258	0.624454	0.837225	0.822762	2190	tags=29%, list=14%, signal=25%	112869/23774/3054/4300/8464/55167/8473/56970/10902/80155/2648/6874/80018/80314/9678/57634/54107/64769/6878/23522/23326/55578/51230/1386/7994/9643/10933
GO:0000779	GO:0000779	condensed chromosome, centromeric region	160	-0.389109	-0.893955	0.569767	0.826635	0.812355	1249	tags=16%, list=8%, signal=15%	7514/23468/6599/64769/9793/23332/4659/1639/51510/84787/23122/196528/6597/55274/7175/5663/51164/8243/324/10428/6601/128866/6605/3192/1783/989
GO:0098948	GO:0098948	intrinsic component of postsynaptic specialization membrane	73	-0.389343	-0.854313	0.641304	0.845575	0.830968	1834	tags=16%, list=12%, signal=15%	2045/26045/59284/2895/4897/5802/64101/1742/54413/1000/57555/5800
GO:0070461	GO:0070461	SAGA-type complex	35	-0.390656	-0.79641	0.733068	0.880126	0.864921	3350	tags=40%, list=22%, signal=31%	26009/6314/8295/51616/55689/112869/8464/56970/2648/6874/54107/6878/23326/55578
GO:0030904	GO:0030904	retromer complex	12	-0.396236	-0.69916	0.817308	0.912913	0.897142	1520	tags=42%, list=10%, signal=38%	55667/9559/9779/6643/8724
GO:0140445	GO:0140445	chromosome, telomeric repeat region	12	-0.39752	-0.701426	0.815385	0.912913	0.897142	1769	tags=17%, list=12%, signal=15%	7014/54386
GO:0000922	GO:0000922	spindle pole	168	-0.39796	-0.920659	0.512415	0.804051	0.790161	1645	tags=17%, list=11%, signal=15%	259282/7178/90799/8409/79848/8452/145508/11064/10735/9793/9731/1639/2801/140609/79677/3796/4926/801/51164/8502/4957/8243/3550/9126/22919/4869/3192/5515
GO:0000123	GO:0000123	histone acetyltransferase complex	82	-0.399222	-0.893011	0.582057	0.826847	0.812563	2190	tags=30%, list=14%, signal=26%	112869/23774/3054/4300/8464/55167/8473/56970/10902/2648/6874/80314/9678/57634/54107/64769/6878/23522/23326/55578/51230/1386/7994/9643/10933
GO:0098794	GO:0098794	postsynapse	591	-0.399519	-0.958855	0.41555	0.756034	0.742973	1116	tags=15%, list=7%, signal=15%	8082/1272/84687/23373/2332/5864/5530/8087/9026/409/10243/5802/4204/64101/10611/5142/1742/5170/50807/23705/10006/1902/54413/102/54583/80315/1981/120/8943/4905/26052/2743/23380/9922/10097/29/321/8502/4218/4076/5094/3188/1739/27253/1182/23208/10810/23673/80725/1000/57555/2932/6505/5879/22839/23043/288/8936/56899/140735/9101/10152/287/66000/5800/9867/9045/8898/4137/1605/152404/1785/6801/8661/664/351/…
GO:0031464	GO:0031464	Cul4A-RING E3 ubiquitin ligase complex	13	-0.40149	-0.717344	0.810547	0.911865	0.896113	3219	tags=54%, list=21%, signal=43%	1643/11146/51185/26133/8450/8451/1027
GO:0000137	GO:0000137	Golgi cis cisterna	11	-0.401539	-0.696502	0.816794	0.912913	0.897142	3129	tags=45%, list=20%, signal=36%	51062/64131/51617/2801/3996
GO:0033276	GO:0033276	transcription factor TFTC complex	18	-0.401974	-0.747902	0.773694	0.891528	0.876127	3278	tags=50%, list=21%, signal=39%	6314/8295/51616/8464/56970/2648/6874/6878/23326
GO:0000776	GO:0000776	kinetochore	151	-0.402749	-0.926216	0.512415	0.804051	0.790161	1249	tags=17%, list=8%, signal=15%	7514/23468/6599/64769/9793/23332/4659/1639/51510/23122/196528/6597/55274/7175/5663/51164/8243/324/10428/6601/128866/6605/3192/1783/989
GO:0000124	GO:0000124	SAGA complex	22	-0.402986	-0.771261	0.758824	0.890988	0.875596	2190	tags=32%, list=14%, signal=27%	112869/8464/56970/2648/6878/23326/55578
GO:0035869	GO:0035869	ciliary transition zone	65	-0.40466	-0.882886	0.604301	0.836384	0.821935	3052	tags=28%, list=20%, signal=22%	51626/9742/167691/90355/23322/91147/22920/22994/10210/57728/4735/54806/84747/51098/57576/5108/112942/79867
GO:0005819	GO:0005819	spindle	399	-0.404752	-0.973011	0.366584	0.740493	0.727701	1273	tags=13%, list=8%, signal=12%	5423/145508/11064/10735/3306/9793/55920/23332/9731/1639/9859/22924/51510/23063/2801/9181/140609/23122/79677/3796/51433/7175/11127/4926/51637/801/51164/5594/8502/9611/55700/4957/8243/26065/2035/3550/9126/57553/128866/10726/55207/22919/351/4869/127829/3192/22933/5515/11076/989/79969/10382
GO:0032009	GO:0032009	early phagosome	11	-0.406425	-0.704976	0.814885	0.912913	0.897142	1852	tags=45%, list=12%, signal=40%	51284/26060/55198/23208/8724
GO:0016528	GO:0016528	sarcoplasm	82	-0.407678	-0.911925	0.544858	0.815335	0.80125	1009	tags=12%, list=7%, signal=11%	3099/10523/818/3709/288/7184/488/811/813/7905
GO:0099060	GO:0099060	integral component of postsynaptic specialization membrane	70	-0.407891	-0.894729	0.580645	0.826847	0.812563	1834	tags=16%, list=12%, signal=14%	2045/26045/59284/2895/4897/5802/64101/54413/1000/57555/5800
GO:0036064	GO:0036064	ciliary basal body	155	-0.408334	-0.940171	0.504566	0.802204	0.788346	3395	tags=29%, list=22%, signal=23%	85302/2733/25886/117178/80127/9231/51626/257236/6102/9742/55835/167691/207/583/23322/22920/26005/22994/22858/84984/55717/10807/10210/4739/23329/202018/23002/285331/10806/11190/54806/5747/28981/51098/57576/1639/23085/23271/55704/5108/4218/22873/2909/22919/7430
GO:1990904	GO:1990904	ribonucleoprotein complex	740	-0.408497	-0.993093	0.347826	0.730155	0.717542	543	tags=8%, list=4%, signal=8%	153527/6154/9908/9879/5094/3188/26065/81/10412/8899/55660/3550/1655/140890/6434/51322/1656/51631/3185/103/10992/6625/9045/8669/23451/11193/9221/50804/6229/407043/677/25873/8661/3187/51747/9728/6206/811/7155/10250/8939/6632/6741/4869/6189/5411/10521/8663/23524/3192/220988/9349/6144/6164/6201/4904/4691/26986/1938/3181/3178/100033819
GO:0005637	GO:0005637	nuclear inner membrane	56	-0.408585	-0.893816	0.587649	0.826847	0.812563	2408	tags=18%, list=16%, signal=15%	5025/23200/23353/4086/10269/9782/11342/25900/6434/3429
GO:0030670	GO:0030670	phagocytic vesicle membrane	65	-0.409795	-0.894087	0.589247	0.826847	0.812563	525	tags=11%, list=3%, signal=10%	4218/23545/1785/811/7879/3920/567
GO:0043296	GO:0043296	apical junction complex	139	-0.409807	-0.940219	0.492239	0.799634	0.78582	1668	tags=21%, list=11%, signal=19%	56288/8777/54566/5590/64398/55870/93643/9863/11346/357/10015/1525/9618/7046/3801/55327/5586/9181/51421/5818/8531/1739/324/288/10580/6801/7082/71/5010
GO:0043195	GO:0043195	terminal bouton	45	-0.410408	-0.864109	0.605691	0.836384	0.821935	1265	tags=13%, list=8%, signal=12%	2899/8867/4983/5864/8943/4915
GO:1904949	GO:1904949	ATPase complex	91	-0.410418	-0.924278	0.536105	0.814859	0.800783	1918	tags=38%, list=12%, signal=34%	54617/9188/10902/23506/605/4798/5925/29117/57459/9031/57504/51773/8467/57634/54107/6599/57492/9112/196528/10514/7528/6597/53615/55274/81611/6595/8289/6760/2186/7913/10428/1457/6601/23451/6605
GO:1904115	GO:1904115	axon cytoplasm	61	-0.411061	-0.901862	0.578838	0.826847	0.812563	1064	tags=26%, list=7%, signal=25%	79882/23011/3091/1778/8943/11127/667/3799/66000/23162/4137/4130/23095/55207/547/127829
GO:0140672	GO:0140672	ATAC complex	12	-0.41134	-0.725811	0.794231	0.902587	0.886995	2309	tags=42%, list=15%, signal=35%	26009/55689/112869/2648/54107
GO:0140534	GO:0140534	endoplasmic reticulum protein-containing complex	118	-0.411679	-0.942763	0.489177	0.799634	0.78582	893	tags=12%, list=6%, signal=11%	23193/94101/6400/6734/11231/6184/51035/10956/5034/7184/811/51604/5033/567
GO:0005687	GO:0005687	U4 snRNP	10	-0.411795	-0.700435	0.823417	0.916058	0.900233	143	tags=20%, list=1%, signal=20%	7919/6632
GO:0005876	GO:0005876	spindle microtubule	78	-0.412929	-0.915455	0.534066	0.814859	0.800783	1316	tags=17%, list=9%, signal=15%	8452/5423/23332/22924/51510/23122/3796/11127/4926/801/128866/22919/3192
GO:0000109	GO:0000109	nucleotide-excision repair complex	11	-0.413122	-0.716594	0.803435	0.906469	0.89081	1916	tags=27%, list=12%, signal=24%	7508/2072/5887
GO:0005778	GO:0005778	peroxisomal membrane	64	-0.414124	-0.906612	0.556025	0.82288	0.808664	2398	tags=22%, list=16%, signal=19%	57506/26063/51762/2182/84896/2180/65084/5825/8540/84188/10478/4077/50640/2181
GO:0031903	GO:0031903	microbody membrane	64	-0.414124	-0.906612	0.556025	0.82288	0.808664	2398	tags=22%, list=16%, signal=19%	57506/26063/51762/2182/84896/2180/65084/5825/8540/84188/10478/4077/50640/2181
GO:0000782	GO:0000782	telomere cap complex	11	-0.415164	-0.720135	0.799618	0.90477	0.889141	1769	tags=18%, list=12%, signal=16%	7014/54386
GO:0000783	GO:0000783	nuclear telomere cap complex	11	-0.415164	-0.720135	0.799618	0.90477	0.889141	1769	tags=18%, list=12%, signal=16%	7014/54386
GO:0045120	GO:0045120	pronucleus	13	-0.417655	-0.746227	0.775391	0.891528	0.876127	180	tags=15%, list=1%, signal=15%	6908/6513
GO:0035097	GO:0035097	histone methyltransferase complex	59	-0.41785	-0.920983	0.545639	0.815335	0.80125	2126	tags=36%, list=14%, signal=31%	4297/22976/54881/7403/3054/9739/23269/11108/259282/6874/3720/58508/23468/6878/23054/57680/121536/6045/51230/23135/4149
GO:0000775	GO:0000775	chromosome, centromeric region	214	-0.421293	-0.985016	0.419355	0.757401	0.744316	1806	tags=23%, list=12%, signal=20%	115426/27243/10671/10051/201161/259282/29117/9031/23081/10664/23047/7514/8467/5525/10735/23468/6599/64769/9793/55920/23332/2332/23137/4659/1639/51510/23063/84787/23122/196528/79677/9682/6597/55274/7175/5663/51164/8243/9126/324/10428/6601/128866/6605/3192/5527/1783/5515/989
GO:0005912	GO:0005912	adherens junction	171	-0.421727	-0.979303	0.408889	0.756034	0.742973	1236	tags=18%, list=8%, signal=17%	7094/1004/3801/4643/55327/51248/84687/4851/10979/10611/3996/1742/6282/84978/102/1982/5818/8502/1739/1000/324/10397/10152/10580/1605/4478/7430/7082/118/5962/7422
GO:0000781	GO:0000781	chromosome, telomeric region	138	-0.422492	-0.966786	0.440716	0.760089	0.746959	2070	tags=17%, list=13%, signal=15%	23595/51750/9878/7158/2072/5000/7014/11016/5371/57459/10111/57187/1111/23468/6672/23137/5431/79677/10728/54386/6741/22933/3181
GO:0001741	GO:0001741	XY body	13	-0.423563	-0.756781	0.765625	0.890988	0.875596	2806	tags=38%, list=18%, signal=31%	329/7320/7341/1788/6599
GO:0120114	GO:0120114	Sm-like protein family complex	81	-0.424331	-0.94654	0.484716	0.799016	0.785213	1758	tags=35%, list=11%, signal=31%	10565/11017/27336/25766/51574/9092/8175/7919/8559/51639/6606/9129/55015/10946/10594/10569/23020/9416/55692/153527/9879/55660/51631/10992/6625/23451/51747/6632
GO:0005697	GO:0005697	telomerase holoenzyme complex	19	-0.42512	-0.791538	0.73913	0.880785	0.86557	1312	tags=16%, list=9%, signal=14%	9887/10728/3192
GO:0030496	GO:0030496	midbody	191	-0.425722	-0.983402	0.391204	0.745286	0.732411	1121	tags=14%, list=7%, signal=13%	4628/55920/22924/51510/5586/8826/153020/2664/8502/4218/7251/25932/9101/57553/5898/7184/128866/6294/10726/1785/6513/55207/127829/3192/22933/5962/989
GO:0045171	GO:0045171	intercellular bridge	82	-0.425869	-0.952615	0.487965	0.799634	0.78582	1036	tags=11%, list=7%, signal=10%	1639/23063/2944/29781/2035/23187/57553/11188/10382
GO:0030424	GO:0030424	axon	616	-0.426607	-1.02888	0.318538	0.709735	0.697474	1287	tags=16%, list=8%, signal=15%	6695/6857/57609/27252/4897/8867/1314/214/4983/11151/85440/1272/84687/55714/2332/5864/23046/79882/6606/81846/8087/1639/323/5909/8411/5802/23011/7042/3996/3091/1742/23176/23307/8826/10006/102/80315/3831/136319/1778/89796/8943/11127/26052/2664/57698/5818/29/5663/6091/667/3799/1739/1182/23621/23208/80725/253559/3320/2932/6505/6772/288/66000/5800/23162/55605/8898/4137/4099/4130/1605/9564/23095/1785/47…
GO:0031528	GO:0031528	microvillus membrane	27	-0.426654	-0.838234	0.675248	0.864467	0.849534	179	tags=22%, list=1%, signal=22%	3685/5174/8140/54825/4478/7430
GO:0030658	GO:0030658	transport vesicle membrane	194	-0.428192	-0.994224	0.377574	0.743841	0.730991	1419	tags=13%, list=9%, signal=12%	9919/22872/10484/6857/10059/10427/22937/9632/7039/5864/5802/10175/6856/5869/8675/23176/9144/6844/3998/537/23673/192683/7879/80331/567
GO:0005802	GO:0005802	trans-Golgi network	233	-0.428376	-1.00001	0.371495	0.740493	0.727701	2001	tags=20%, list=13%, signal=18%	3340/29058/10890/55275/221079/8678/55773/10079/23163/283652/10565/79094/2316/8613/93643/51763/9827/9712/27252/10618/26088/8729/23250/23011/400/399687/23122/3996/122618/8675/55088/6311/6844/6293/4218/2803/27236/23621/23208/5879/26225/192683/1785/23258/351/51552/2896
GO:0098687	GO:0098687	chromosomal region	337	-0.429034	-1.0297	0.302956	0.709735	0.697474	1864	tags=20%, list=12%, signal=18%	7158/2072/115426/5000/27243/7014/10671/10051/201161/259282/11016/29117/5371/57459/9031/10111/23081/10664/23047/57187/1111/7514/8467/5525/10735/23468/6672/6599/64769/9793/55920/23332/2332/23137/4659/1639/51510/23063/84787/5431/23122/196528/79677/9682/10728/6597/55274/7175/5663/51164/8243/54386/9126/324/10428/6601/128866/6605/6741/3192/5527/1783/22933/5515/989/3181
GO:0019898	GO:0019898	extrinsic component of membrane	293	-0.429145	-1.01678	0.326087	0.711738	0.699443	1087	tags=12%, list=7%, signal=12%	2332/9776/5530/80274/8411/10979/2775/2768/1742/5996/7316/8826/7175/4926/11343/1000/2776/59345/3845/5879/324/9101/1012/5127/54206/5270/6663/547/2782/7430/7879/8301/5295/55970/2534/7018
GO:0001674	GO:0001674	female germ cell nucleus	11	-0.431205	-0.747959	0.763359	0.890988	0.875596	180	tags=18%, list=1%, signal=18%	6908/6513
GO:0032806	GO:0032806	carboxy-terminal domain protein kinase complex	17	-0.433004	-0.79556	0.726916	0.877003	0.861853	2802	tags=29%, list=18%, signal=24%	8621/8812/2965/51755/905
GO:0016459	GO:0016459	myosin complex	49	-0.43348	-0.923855	0.539078	0.814859	0.800783	1723	tags=20%, list=11%, signal=18%	90427/4644/4646/4542/4643/4628/399687/103910/140735/4650
GO:0016592	GO:0016592	mediator complex	39	-0.433667	-0.895027	0.557769	0.82288	0.808664	2322	tags=28%, list=15%, signal=24%	23097/116931/9439/9862/9282/9969/5469/9968/51586/9774/9967
GO:0032040	GO:0032040	small-subunit processome	37	-0.433804	-0.890626	0.58871	0.826847	0.812563	54	tags=16%, list=0%, signal=16%	55813/22984/57050/51602/10199/6201
GO:0016327	GO:0016327	apicolateral plasma membrane	18	-0.434013	-0.807514	0.711799	0.872129	0.857063	436	tags=22%, list=3%, signal=22%	8777/1525/1000/4734
GO:0033116	GO:0033116	endoplasmic reticulum-Golgi intermediate compartment membrane	75	-0.434016	-0.956046	0.461369	0.775218	0.761826	2037	tags=23%, list=13%, signal=20%	10652/9570/9321/50999/57222/64398/10897/8613/7039/1075/2801/10175/6091/3998/537/811/1522
GO:0005911	GO:0005911	cell-cell junction	473	-0.434489	-1.0471	0.298469	0.708186	0.695953	1550	tags=17%, list=10%, signal=16%	6868/2316/8613/5777/93643/349149/9863/11346/84260/357/8476/10015/1525/1265/23254/2697/7533/9618/7046/7094/91663/1004/3801/11151/4643/55327/5795/51248/84687/5530/4851/2195/10979/5586/9181/9578/10611/3996/51421/1742/6282/8573/8826/23705/84978/102/1982/120/5818/8502/8531/10163/7317/1739/25932/1000/324/288/10397/10152/287/10580/1605/152404/6801/6513/4478/351/7430/7082/55679/2549/5411/118/22933/5962/7…
GO:0071011	GO:0071011	precatalytic spliceosome	50	-0.434788	-0.927551	0.53629	0.814859	0.800783	1597	tags=30%, list=10%, signal=27%	9092/8175/55119/51639/9129/10946/10594/23020/153527/3550/10992/23451/11193/6632/23524
GO:0031201	GO:0031201	SNARE complex	43	-0.435073	-0.91255	0.539554	0.814859	0.800783	2868	tags=30%, list=19%, signal=25%	10228/63908/6845/6810/10652/8774/9570/6843/8723/8675/6844/23673/2054
GO:0033017	GO:0033017	sarcoplasmic reticulum membrane	36	-0.436991	-0.893769	0.58498	0.826847	0.812563	874	tags=19%, list=6%, signal=18%	57338/6717/10523/818/3709/488/7905
GO:0042405	GO:0042405	nuclear inclusion body	12	-0.43759	-0.772129	0.738462	0.880785	0.86557	2575	tags=50%, list=17%, signal=42%	4928/5903/4287/9972/7175/10482
GO:0071005	GO:0071005	U2-type precatalytic spliceosome	48	-0.438017	-0.933817	0.518219	0.80509	0.791182	978	tags=23%, list=6%, signal=22%	9129/10946/10594/23020/153527/3550/10992/23451/11193/6632/23524
GO:0017053	GO:0017053	transcription repressor complex	70	-0.439077	-0.963137	0.460215	0.774943	0.761556	2253	tags=40%, list=15%, signal=34%	9759/286826/25942/6670/6667/6497/221895/79718/57708/1488/5978/2874/10443/6907/4193/23468/7157/23013/57649/23186/4194/3068/3516/4609/2309/9611/4149/9612
GO:0090571	GO:0090571	RNA polymerase II transcription repressor complex	14	-0.439181	-0.789558	0.720157	0.872129	0.857063	586	tags=21%, list=4%, signal=21%	4609/2309/4149
GO:0098984	GO:0098984	neuron to neuron synapse	339	-0.440399	-1.05739	0.274074	0.69884	0.686767	1103	tags=18%, list=7%, signal=17%	84687/23373/2332/9465/8087/9026/409/10243/5802/5789/64101/10611/5142/1742/5170/23705/10006/54413/102/54583/80315/120/4905/26052/23380/9922/10097/5818/8502/4218/5094/3188/1739/23621/23208/80725/1000/57555/6505/23043/56899/9101/66000/5800/9867/9045/8898/152404/1785/6801/8661/664/6457/4131/4915/118/6711/57142/2534/4536
GO:0098686	GO:0098686	hippocampal mossy fiber to CA3 synapse	33	-0.440673	-0.889809	0.587174	0.826847	0.812563	2759	tags=30%, list=18%, signal=25%	11069/1500/2045/26045/832/6857/9465/5789/5818/23621
GO:0030176	GO:0030176	integral component of endoplasmic reticulum membrane	140	-0.442757	-1.01811	0.365854	0.740493	0.727701	481	tags=6%, list=3%, signal=6%	6238/7095/9524/811/51604/3895/821/57142/567
GO:0005779	GO:0005779	integral component of peroxisomal membrane	15	-0.442875	-0.807637	0.696498	0.867024	0.852046	1092	tags=20%, list=7%, signal=19%	55670/84188/10478
GO:0031231	GO:0031231	intrinsic component of peroxisomal membrane	15	-0.442875	-0.807637	0.696498	0.867024	0.852046	1092	tags=20%, list=7%, signal=19%	55670/84188/10478
GO:0098802	GO:0098802	plasma membrane signaling receptor complex	171	-0.444201	-1.03149	0.337778	0.720079	0.70764	19	tags=2%, list=0%, signal=2%	3572/7018/567
GO:0032045	GO:0032045	guanyl-nucleotide exchange factor complex	15	-0.44607	-0.813465	0.692607	0.86493	0.849989	2366	tags=40%, list=15%, signal=34%	57589/55255/9827/5906/85442/9844
GO:0031227	GO:0031227	intrinsic component of endoplasmic reticulum membrane	148	-0.446136	-1.02116	0.352273	0.733967	0.721288	641	tags=7%, list=4%, signal=7%	6238/3300/7095/9524/811/51604/3895/821/57142/567
GO:0030286	GO:0030286	dynein complex	52	-0.446549	-0.95306	0.496907	0.799693	0.785878	1310	tags=19%, list=9%, signal=18%	8723/83544/1639/1781/1778/7175/51164/140735/83658/1783
GO:0044214	GO:0044214	spanning component of plasma membrane	18	-0.447053	-0.831776	0.682785	0.864637	0.849701	2765	tags=28%, list=18%, signal=23%	25769/57419/54825/659/8671
GO:0044322	GO:0044322	endoplasmic reticulum quality control compartment	24	-0.447415	-0.863404	0.644711	0.845575	0.830968	175	tags=12%, list=1%, signal=12%	56886/811/821
GO:1903293	GO:1903293	phosphatase complex	55	-0.44822	-0.974401	0.457831	0.77358	0.760217	2489	tags=35%, list=16%, signal=29%	5514/57223/151987/23645/55844/5528/9878/5521/55671/5507/5532/5525/84687/4659/5530/5522/5520/5527/5515
GO:0008287	GO:0008287	protein serine/threonine phosphatase complex	53	-0.449277	-0.961854	0.4846	0.799016	0.785213	2489	tags=36%, list=16%, signal=30%	5514/57223/151987/23645/55844/5528/9878/5521/55671/5507/5532/5525/84687/4659/5530/5522/5520/5527/5515
GO:0005938	GO:0005938	cell cortex	296	-0.452924	-1.07066	0.264563	0.697723	0.68567	1764	tags=25%, list=11%, signal=22%	5590/100820829/10395/832/5747/149371/388/55752/1488/22906/2316/4646/83737/84260/357/3059/857/91663/2263/11151/4643/8153/4628/84687/23332/1639/9026/23603/10979/8976/23085/23122/3996/1742/23048/23176/54874/8826/5413/120/1778/4926/10097/5663/3709/51164/667/81/103910/2035/1000/23187/5879/391/57553/6709/10487/4650/6513/22919/92154/7171/7430/4734/5414/4336/6711/1522/5962/5216/4691/989/2037
GO:0005875	GO:0005875	microtubule associated complex	157	-0.454468	-1.04614	0.316514	0.709735	0.697474	1310	tags=17%, list=9%, signal=16%	8723/26153/57576/3801/83544/23046/1639/1781/3796/3831/1778/7175/11127/57698/51164/3799/140735/2339/55605/4130/23095/83658/547/4133/4131/9053/1783
GO:0030175	GO:0030175	filopodium	104	-0.454507	-1.03507	0.358079	0.733967	0.721288	1122	tags=17%, list=7%, signal=16%	3636/84687/2332/8087/2195/10006/1778/57698/80725/84168/10152/3936/1605/4478/351/4133/7430/5962
GO:0019897	GO:0019897	extrinsic component of plasma membrane	163	-0.455116	-1.0497	0.315545	0.709735	0.697474	1087	tags=17%, list=7%, signal=16%	2332/5530/80274/8411/10979/2775/2768/1742/5996/8826/4926/1000/2776/59345/3845/5879/324/9101/1012/5127/54206/5270/2782/8301/55970/2534/7018
GO:0099572	GO:0099572	postsynaptic specialization	329	-0.455591	-1.0879	0.25187	0.691388	0.679445	1103	tags=17%, list=7%, signal=16%	84687/23373/2332/8087/9026/409/10243/5802/64101/10611/5142/1742/5170/23705/10006/54413/102/54583/80315/120/4905/26052/23380/9922/10097/8502/4218/5094/3188/1739/23208/80725/1000/57555/22839/23043/56899/9101/66000/5800/9867/9045/8898/152404/1785/6801/8661/664/6457/4131/4915/118/6711/57142/2534/4536
GO:0043073	GO:0043073	germ cell nucleus	57	-0.455717	-1.00246	0.426587	0.757401	0.744316	1769	tags=23%, list=12%, signal=20%	7014/6908/6874/8805/10664/6599/7157/3306/55818/26057/54386/6513/7150
GO:0005614	GO:0005614	interstitial matrix	11	-0.456578	-0.791972	0.706107	0.872129	0.857063	2018	tags=27%, list=13%, signal=24%	5212/89797/3371
GO:0030863	GO:0030863	cortical cytoskeleton	102	-0.457696	-1.03925	0.367257	0.740493	0.727701	1226	tags=25%, list=8%, signal=24%	91663/11151/4643/84687/23332/8976/23085/3996/1742/8826/4926/10097/81/2035/1000/6709/10487/6513/22919/92154/7171/7430/4336/6711/5962/2037
GO:0019908	GO:0019908	nuclear cyclin-dependent protein kinase holoenzyme complex	10	-0.458083	-0.779167	0.71977	0.872129	0.857063	2802	tags=40%, list=18%, signal=33%	8621/8812/51755/905
GO:0031313	GO:0031313	extrinsic component of endosome membrane	10	-0.458544	-0.779952	0.71977	0.872129	0.857063	1924	tags=50%, list=13%, signal=44%	64089/29887/301/56850/9101
GO:0030532	GO:0030532	small nuclear ribonucleoprotein complex	71	-0.458955	-1.00466	0.390929	0.745286	0.732411	1758	tags=38%, list=11%, signal=34%	10565/11017/27336/25766/51574/9092/8175/7919/8559/51639/9129/55015/10946/10594/10569/23020/9416/55692/153527/9879/55660/51631/10992/6625/23451/51747/6632
GO:0070603	GO:0070603	SWI/SNF superfamily-type complex	87	-0.459837	-1.0229	0.393258	0.745572	0.732693	2089	tags=40%, list=14%, signal=35%	54617/9188/10902/23506/605/4798/5925/29117/57459/9031/57504/51773/8467/57634/54107/6599/57492/9112/196528/10514/7528/6597/53615/55274/81611/6595/8289/6760/2186/7913/10428/1457/6601/23451/6605
GO:0099568	GO:0099568	cytoplasmic region	259	-0.462188	-1.09458	0.243437	0.691388	0.679445	1129	tags=14%, list=7%, signal=13%	5576/57576/83544/23332/2332/79882/1639/9026/23011/23085/23122/3091/1742/112942/1778/8943/11127/4926/667/3799/7289/23187/8936/66000/23162/4137/4130/23095/55207/547/4133/821/127829/3192/989/10382
GO:0014069	GO:0014069	postsynaptic density	309	-0.462514	-1.09632	0.249389	0.691388	0.679445	1103	tags=17%, list=7%, signal=16%	84687/23373/2332/8087/9026/409/10243/5802/64101/10611/5142/1742/5170/23705/10006/102/54583/80315/120/4905/26052/23380/9922/10097/8502/4218/5094/3188/1739/23208/80725/1000/23043/56899/9101/66000/5800/9867/9045/8898/152404/1785/6801/8661/664/6457/4131/4915/118/6711/57142/2534/4536
GO:0097525	GO:0097525	spliceosomal snRNP complex	63	-0.464146	-1.01701	0.382046	0.743841	0.730991	1690	tags=38%, list=11%, signal=34%	11017/27336/25766/9092/8175/7919/8559/51639/9129/55015/10946/10594/23020/9416/55692/153527/9879/55660/51631/10992/6625/23451/51747/6632
GO:0030673	GO:0030673	axolemma	14	-0.464244	-0.834617	0.679061	0.864637	0.849701	254	tags=21%, list=2%, signal=21%	6092/4137/6711
GO:0030992	GO:0030992	intraciliary transport particle B	15	-0.464686	-0.847413	0.643969	0.845575	0.830968	1851	tags=47%, list=12%, signal=41%	79989/56912/150737/51668/28981/51098/80173
GO:0005923	GO:0005923	bicellular tight junction	115	-0.46494	-1.06021	0.317597	0.709735	0.697474	1958	tags=21%, list=13%, signal=18%	56288/8777/54566/5590/64398/55870/93643/9863/11346/357/10015/1525/9618/7046/55327/9181/51421/8531/1739/324/288/6801/7082/5010
GO:0099243	GO:0099243	extrinsic component of synaptic membrane	10	-0.465051	-0.79102	0.708253	0.872129	0.857063	1612	tags=40%, list=11%, signal=36%	3092/10142/9921/8301
GO:0030285	GO:0030285	integral component of synaptic vesicle membrane	29	-0.465161	-0.929807	0.544	0.815335	0.80125	1622	tags=21%, list=11%, signal=19%	490/6857/5802/6856/8675/23673
GO:0032279	GO:0032279	asymmetric synapse	315	-0.466237	-1.10948	0.231707	0.684744	0.672915	1103	tags=17%, list=7%, signal=17%	84687/23373/2332/8087/9026/409/10243/5802/64101/10611/5142/1742/5170/23705/10006/54413/102/54583/80315/120/4905/26052/23380/9922/10097/8502/4218/5094/3188/1739/23208/80725/1000/6505/23043/56899/9101/66000/5800/9867/9045/8898/152404/1785/6801/8661/664/6457/4131/4915/118/6711/57142/2534/4536
GO:0000794	GO:0000794	condensed nuclear chromosome	67	-0.468946	-1.02759	0.368308	0.740493	0.727701	1970	tags=18%, list=13%, signal=16%	10592/10051/10111/1111/3306/23063/23476/29781/120/8243/9126/7329
GO:0044665	GO:0044665	MLL1/2 complex	31	-0.469548	-0.944375	0.517103	0.80509	0.791182	2605	tags=32%, list=17%, signal=27%	4297/54881/3054/23269/6874/6878/57680/6045/51230/4149
GO:0031594	GO:0031594	neuromuscular junction	66	-0.469808	-1.02582	0.37365	0.740493	0.727701	824	tags=14%, list=5%, signal=13%	1742/9144/5663/1739/22839/288/5270/351/80331
GO:0071339	GO:0071339	MLL1 complex	30	-0.470352	-0.945906	0.51004	0.804051	0.790161	2605	tags=33%, list=17%, signal=28%	4297/54881/3054/23269/6874/6878/57680/6045/51230/4149
GO:0001939	GO:0001939	female pronucleus	10	-0.471709	-0.802344	0.68906	0.864637	0.849701	180	tags=20%, list=1%, signal=20%	6908/6513
GO:0036038	GO:0036038	MKS complex	13	-0.471811	-0.842987	0.658203	0.856101	0.841312	1693	tags=23%, list=11%, signal=21%	91147/54806/79867
GO:0061702	GO:0061702	inflammasome complex	11	-0.47227	-0.81919	0.681298	0.864637	0.849701	3487	tags=45%, list=23%, signal=35%	837/79792/834/1654/9447
GO:0032154	GO:0032154	cleavage furrow	49	-0.472612	-1.00726	0.416834	0.756034	0.742973	2091	tags=27%, list=14%, signal=23%	10617/9051/4735/388/6840/84936/4628/23011/5586/51474/5898/5962/989
GO:0043204	GO:0043204	perikaryon	147	-0.472997	-1.0834	0.27991	0.701334	0.689218	1668	tags=17%, list=11%, signal=15%	79739/2899/1501/64398/23001/79641/2316/1943/11346/55273/57609/2332/6606/5802/57698/85442/26058/23208/6505/351/4131/5414/22933/7150/2752
GO:0001669	GO:0001669	acrosomal vesicle	113	-0.473041	-1.08308	0.293103	0.707733	0.695507	1923	tags=16%, list=13%, signal=14%	9321/219670/255101/90427/1525/857/8153/5864/22862/4851/64753/6498/9043/23545/6950/811/6457/682
GO:0016529	GO:0016529	sarcoplasmic reticulum	67	-0.475569	-1.0421	0.353319	0.733967	0.721288	1009	tags=15%, list=7%, signal=14%	3099/10523/818/3709/288/7184/488/811/813/7905
GO:0005798	GO:0005798	Golgi-associated vesicle	83	-0.475811	-1.06754	0.338428	0.720079	0.70764	1325	tags=14%, list=9%, signal=13%	2697/11014/1314/10618/22820/102/4218/23621/9445/351/51552/79929
GO:0030864	GO:0030864	cortical actin cytoskeleton	76	-0.476789	-1.05275	0.345133	0.726449	0.713899	1226	tags=26%, list=8%, signal=24%	357/3059/91663/11151/4643/84687/8976/3996/8826/10097/81/1000/6709/10487/6513/92154/4336/6711/5962/2037
GO:0001673	GO:0001673	male germ cell nucleus	47	-0.476796	-1.00753	0.421268	0.757401	0.744316	1769	tags=23%, list=12%, signal=21%	7014/6908/6874/8805/10664/6599/3306/55818/26057/54386/7150
GO:0036379	GO:0036379	myofilament	23	-0.477671	-0.918243	0.570297	0.826635	0.812355	208	tags=13%, list=1%, signal=13%	29767/7171/7170
GO:0098845	GO:0098845	postsynaptic endosome	13	-0.477833	-0.853746	0.630859	0.837225	0.822762	1658	tags=31%, list=11%, signal=27%	56850/22883/23673/6457
GO:0005682	GO:0005682	U5 snRNP	18	-0.478771	-0.890788	0.626692	0.837225	0.822762	1327	tags=28%, list=9%, signal=25%	8559/10594/23020/9416/6632
GO:0005884	GO:0005884	actin filament	109	-0.479203	-1.09049	0.286957	0.70265	0.690512	941	tags=15%, list=6%, signal=14%	8976/10611/92521/7456/8826/5879/3936/4650/10787/1809/7171/7430/8522/7170/71/2534
GO:0005865	GO:0005865	striated muscle thin filament	19	-0.480617	-0.894868	0.606719	0.836384	0.821935	208	tags=16%, list=1%, signal=16%	29767/7171/7170
GO:0005874	GO:0005874	microtubule	413	-0.480657	-1.14907	0.226804	0.683655	0.671845	1316	tags=16%, list=9%, signal=15%	8452/26153/10059/5423/8867/57576/3801/83544/9793/55920/23332/23046/1639/1781/9859/22924/51510/2801/9181/140609/23122/9112/23499/3796/8826/3831/23271/1778/89796/4599/11127/26052/23093/4926/57698/801/667/3799/4957/1739/324/140735/10397/221035/6950/128866/55605/4137/4130/122060/23095/10726/1785/22919/83658/547/4600/4133/4131/9053/3192/1783/22933/1808/79929/11076/79969/10382
GO:0120111	GO:0120111	neuron projection cytoplasm	87	-0.481921	-1.07202	0.323596	0.709735	0.697474	1087	tags=26%, list=7%, signal=25%	2332/79882/9026/23011/3091/1742/1778/8943/11127/667/3799/8936/66000/23162/4137/4130/23095/55207/547/4133/821/127829/3192
GO:0016604	GO:0016604	nuclear body	746	-0.482342	-1.17225	0.226221	0.683655	0.671845	2278	tags=27%, list=15%, signal=24%	8882/163859/54497/80230/55269/79813/9572/54883/4208/1653/4722/26993/23774/6304/2475/3899/83932/49855/143684/25831/54617/23595/6670/219988/4685/6497/7546/7536/9739/9321/80155/9771/9169/22794/10499/8678/55589/7158/8565/5073/7014/10051/23383/7874/55743/8178/55914/55596/64318/604/6305/25766/54540/23001/4152/54856/5925/53343/124245/2908/9092/5371/56478/6942/4288/54778/57459/51602/8175/64332/55671/7919…
GO:0048786	GO:0048786	presynaptic active zone	74	-0.482359	-1.06087	0.333333	0.720079	0.70764	1648	tags=19%, list=11%, signal=17%	8500/1488/490/320/5864/23085/5818/8496/23208/1000/2054/351/25957/821
GO:0044545	GO:0044545	NSL complex	11	-0.48274	-0.837352	0.667939	0.861507	0.846625	3075	tags=55%, list=20%, signal=44%	151050/55683/51105/3054/8473/51230
GO:0005740	GO:0005740	mitochondrial envelope	723	-0.482965	-1.17093	0.225389	0.683655	0.671845	167	tags=2%, list=1%, signal=2%	664/26355/6663/55186/7879/3429/5414/23446/10628/2181/4538/1267/4541/4536/4512/4540/4513
GO:0031966	GO:0031966	mitochondrial membrane	677	-0.485228	-1.17426	0.216146	0.683655	0.671845	167	tags=2%, list=1%, signal=2%	664/26355/6663/55186/7879/3429/5414/23446/2181/4538/1267/4541/4536/4512/4540/4513
GO:0016581	GO:0016581	NuRD complex	15	-0.485958	-0.886205	0.610895	0.836384	0.821935	1496	tags=40%, list=10%, signal=36%	8932/57459/57504/9112/53615/1457
GO:0090545	GO:0090545	CHD-type complex	15	-0.485958	-0.886205	0.610895	0.836384	0.821935	1496	tags=40%, list=10%, signal=36%	8932/57459/57504/9112/53615/1457
GO:0000228	GO:0000228	nuclear chromosome	209	-0.48599	-1.13619	0.206897	0.683655	0.671845	2089	tags=20%, list=14%, signal=17%	54617/23595/5393/10592/8473/10902/5000/375757/10051/1105/4798/8805/9031/10111/11052/1111/79595/8467/57634/54107/3306/57649/23063/23476/7528/29781/120/81611/8243/55209/54386/3550/9126/10428/1457/7329/6605/55904/3192/7150/10933
GO:0032838	GO:0032838	plasma membrane bounded cell projection cytoplasm	222	-0.48619	-1.14176	0.211982	0.683655	0.671845	1250	tags=14%, list=8%, signal=13%	5576/57576/83544/2332/79882/9026/23011/3091/1742/112942/1778/8943/11127/667/3799/7289/8936/66000/23162/4137/4130/23095/55207/547/4133/821/127829/3192/989/10382
GO:0032432	GO:0032432	actin filament bundle	73	-0.490142	-1.07549	0.319565	0.709735	0.697474	1764	tags=30%, list=11%, signal=27%	5357/5590/5747/55752/2316/11346/1265/57175/4628/171024/10979/10611/22998/51474/51164/81/103910/3936/10580/7171/7170/989
GO:0097546	GO:0097546	ciliary base	43	-0.490925	-1.0297	0.389452	0.745286	0.732411	1455	tags=21%, list=9%, signal=19%	9863/51098/5567/5576/1183/112942/4218/7289/22873
GO:0005684	GO:0005684	U2-type spliceosomal complex	87	-0.491314	-1.09292	0.294382	0.707733	0.695507	1681	tags=31%, list=11%, signal=28%	27336/25766/9092/8175/51503/988/8559/51639/55696/9129/55015/10946/9939/10594/23020/55692/153527/55660/3550/51631/10992/6625/23451/11193/51747/6632/23524
GO:0055037	GO:0055037	recycling endosome	178	-0.495593	-1.14753	0.210291	0.683655	0.671845	969	tags=13%, list=6%, signal=12%	6453/57007/23250/1200/51421/9619/6293/4218/1182/23621/23208/23673/6505/5879/23043/10397/287/192683/11188/351/51552/7018/567
GO:0044666	GO:0044666	MLL3/4 complex	14	-0.496288	-0.892224	0.610568	0.836384	0.821935	2539	tags=36%, list=17%, signal=30%	22976/7403/58508/23054/23135
GO:0031941	GO:0031941	filamentous actin	29	-0.497604	-0.994659	0.448	0.766376	0.753136	865	tags=17%, list=6%, signal=16%	10611/92521/10787/1809/71
GO:0097440	GO:0097440	apical dendrite	15	-0.497741	-0.907693	0.587549	0.826847	0.812563	396	tags=27%, list=3%, signal=26%	124925/6505/4133/4131
GO:1990391	GO:1990391	DNA repair complex	22	-0.497867	-0.95285	0.511765	0.804051	0.790161	1864	tags=32%, list=12%, signal=28%	64421/7518/10973/7158/84164/23186/51317
GO:0031234	GO:0031234	extrinsic component of cytoplasmic side of plasma membrane	94	-0.499179	-1.12239	0.275938	0.69884	0.686767	957	tags=16%, list=6%, signal=15%	10979/2775/2768/1742/5996/8826/2776/59345/3845/5879/5127/54206/2782/55970/2534
GO:0071782	GO:0071782	endoplasmic reticulum tubular network	24	-0.501051	-0.966909	0.497006	0.799693	0.785878	911	tags=46%, list=6%, signal=43%	64801/375346/25923/65055/10890/3837/80856/64225/221035/7905/57142
GO:0098858	GO:0098858	actin-based cell projection	209	-0.501265	-1.1719	0.188506	0.683655	0.671845	1168	tags=11%, list=8%, signal=11%	4643/9732/3636/84687/2332/8087/2195/10006/1778/57698/960/25932/80725/84168/10152/3936/1605/4478/351/4133/7430/5962/23114/1267
GO:0009898	GO:0009898	cytoplasmic side of plasma membrane	163	-0.501378	-1.1564	0.211137	0.683655	0.671845	1103	tags=18%, list=7%, signal=17%	84687/9788/5530/10979/23011/2775/2539/2768/1742/5996/8826/11006/8502/1739/2776/59345/3845/5879/9516/5127/128866/54206/22821/2760/92154/2782/7430/55970/2534
GO:0002102	GO:0002102	podosome	27	-0.501511	-0.985302	0.481188	0.798242	0.784453	731	tags=44%, list=5%, signal=42%	83706/9404/51411/5782/285590/7412/6840/50807/10097/3936/7171/7082
GO:0099091	GO:0099091	postsynaptic specialization, intracellular component	10	-0.505468	-0.859765	0.616123	0.837225	0.822762	371	tags=30%, list=2%, signal=29%	23043/1785/6457
GO:0097014	GO:0097014	ciliary plasm	136	-0.506627	-1.15892	0.211581	0.683655	0.671845	669	tags=5%, list=4%, signal=5%	5576/57576/83544/112942/7289/989/10382
GO:0005930	GO:0005930	axoneme	135	-0.508725	-1.1652	0.206278	0.683655	0.671845	669	tags=5%, list=4%, signal=5%	5576/57576/83544/112942/7289/989/10382
GO:0032153	GO:0032153	cell division site	65	-0.510342	-1.11346	0.270968	0.69884	0.686767	1656	tags=22%, list=11%, signal=19%	388/55752/6840/84936/4628/23011/5586/23176/5413/51474/5898/5414/5962/989
GO:0044295	GO:0044295	axonal growth cone	22	-0.511399	-0.978748	0.492157	0.799634	0.78582	582	tags=27%, list=4%, signal=26%	9344/51393/2316/57698/3320/4756
GO:0019866	GO:0019866	organelle inner membrane	504	-0.513187	-1.23639	0.184896	0.683655	0.671845	14	tags=2%, list=0%, signal=2%	55186/3429/4538/1267/4541/4536/4512/4540/4513
GO:0005681	GO:0005681	spliceosomal complex	184	-0.517852	-1.19425	0.190367	0.683655	0.671845	1481	tags=29%, list=10%, signal=27%	8175/55119/7919/51503/3189/10181/988/8559/23517/51428/51639/55696/9129/4670/10236/55015/10946/9939/10285/10594/10569/23020/9416/55692/153527/9879/8899/55660/3550/1655/140890/6434/51322/51631/3185/103/10992/6625/23451/11193/50804/3187/51747/10250/6632/5411/23524/3192/220988/4904/4691/26986/3181/3178
GO:0005743	GO:0005743	mitochondrial inner membrane	449	-0.518553	-1.25105	0.170483	0.683655	0.671845	14	tags=2%, list=0%, signal=2%	55186/4538/1267/4541/4536/4512/4540/4513
GO:0005801	GO:0005801	cis-Golgi network	51	-0.523556	-1.11767	0.291498	0.707733	0.695507	2150	tags=27%, list=14%, signal=24%	4135/8934/9321/50999/10745/2804/10142/4124/11014/8729/2801/27333/5295/79929
GO:0099144	GO:0099144	anchored component of synaptic membrane	11	-0.524348	-0.909524	0.576336	0.826847	0.812563	1110	tags=27%, list=7%, signal=25%	1272/10243/1742
GO:0072686	GO:0072686	mitotic spindle	172	-0.524436	-1.21796	0.178571	0.683655	0.671845	1208	tags=16%, list=8%, signal=15%	11064/10735/55920/23332/1639/22924/23063/2801/23122/79677/7175/4926/51637/5594/8502/9611/8243/26065/2035/3550/9126/10726/22919/3192/22933/11076/79969/10382
GO:0000835	GO:0000835	ER ubiquitin ligase complex	10	-0.525775	-0.894307	0.587332	0.826847	0.812563	767	tags=20%, list=5%, signal=19%	6400/10956
GO:0001725	GO:0001725	stress fiber	65	-0.527279	-1.15041	0.251613	0.691388	0.679445	1764	tags=31%, list=11%, signal=27%	5590/5747/55752/11346/1265/57175/4628/171024/10979/10611/22998/51474/51164/81/103910/3936/10580/7171/7170/989
GO:0097517	GO:0097517	contractile actin filament bundle	65	-0.527279	-1.15041	0.251613	0.691388	0.679445	1764	tags=31%, list=11%, signal=27%	5590/5747/55752/11346/1265/57175/4628/171024/10979/10611/22998/51474/51164/81/103910/3936/10580/7171/7170/989
GO:0033391	GO:0033391	chromatoid body	11	-0.527426	-0.914862	0.572519	0.826635	0.812355	3135	tags=36%, list=20%, signal=29%	163589/9575/1977/23049
GO:0031225	GO:0031225	anchored component of membrane	142	-0.529433	-1.21412	0.162222	0.683655	0.671845	1110	tags=11%, list=7%, signal=10%	1272/5864/10243/1742/5869/962/4978/4061/4045/1012/7879/133121/80331/684/4684
GO:0030014	GO:0030014	CCR4-NOT complex	14	-0.529825	-0.952518	0.540117	0.814859	0.800783	2199	tags=50%, list=14%, signal=43%	246175/9337/4849/4850/23019/4848/57472
GO:0005849	GO:0005849	mRNA cleavage factor complex	18	-0.531914	-0.989666	0.500967	0.800607	0.786776	2618	tags=50%, list=17%, signal=42%	8189/23283/53981/51585/29101/11052/1478/79869/81608
GO:0044292	GO:0044292	dendrite terminus	13	-0.532854	-0.952052	0.527344	0.812488	0.798452	405	tags=23%, list=3%, signal=22%	51098/3320/4133
GO:0016607	GO:0016607	nuclear speck	381	-0.533086	-1.28274	0.152334	0.669109	0.65755	1748	tags=28%, list=11%, signal=25%	10051/8178/55914/64318/25766/54540/4152/124245/2908/9092/56478/57459/8175/64332/55671/7919/11052/51503/6429/988/64344/23254/8559/81669/23091/84081/91746/57187/23517/22985/8535/79595/51755/8241/55105/57634/57602/54439/3636/79068/11176/23137/79882/8525/84164/8554/9063/9129/9320/6938/10946/9939/56252/3091/79677/10285/10594/10135/10569/10915/11273/6651/10482/84248/5930/665/6732/23360/7994/9879/9360/8…
GO:0106068	GO:0106068	SUMO ligase complex	10	-0.535632	-0.911072	0.570058	0.826635	0.812355	1179	tags=70%, list=8%, signal=65%	55719/5903/286053/387082/23137/79677/7329
GO:0005847	GO:0005847	mRNA cleavage and polyadenylation specificity factor complex	14	-0.535769	-0.963204	0.526419	0.812488	0.798452	2618	tags=57%, list=17%, signal=47%	8189/23283/53981/29101/11052/1478/79869/81608
GO:0015030	GO:0015030	Cajal body	55	-0.539463	-1.17276	0.236948	0.688531	0.676637	1729	tags=24%, list=11%, signal=21%	8178/9092/51602/7514/2332/6606/9129/10285/9879/56899/9221/23524/3181
GO:0042641	GO:0042641	actomyosin	71	-0.540293	-1.18272	0.224622	0.683655	0.671845	1764	tags=34%, list=11%, signal=30%	5590/5747/55752/11346/8476/10015/1265/57175/4628/171024/10979/399687/9578/10611/22998/51474/51164/81/103910/3936/10580/7171/7170/989
GO:0005868	GO:0005868	cytoplasmic dynein complex	23	-0.540807	-1.03961	0.427723	0.757401	0.744316	1310	tags=35%, list=9%, signal=32%	8723/1781/1778/7175/51164/140735/83658/1783
GO:0098798	GO:0098798	mitochondrial protein-containing complex	274	-0.545943	-1.29333	0.147971	0.658304	0.646932	14	tags=2%, list=0%, signal=2%	4538/4541/4536/4512/4540/4513
GO:0031519	GO:0031519	PcG protein complex	30	-0.546353	-1.09875	0.337349	0.720079	0.70764	1509	tags=37%, list=10%, signal=33%	1911/55252/3720/8535/80012/121536/7528/6045/10336/648/9898
GO:0055038	GO:0055038	recycling endosome membrane	86	-0.546387	-1.21549	0.171171	0.683655	0.671845	525	tags=10%, list=3%, signal=10%	4218/23208/23673/6505/5879/10397/192683/51552/567
GO:0097346	GO:0097346	INO80-type complex	25	-0.546693	-1.05912	0.402806	0.754531	0.741497	2390	tags=52%, list=16%, signal=44%	54891/10467/10524/79913/8295/10847/54617/10902/4798/57634/7528/81611/10428
GO:0031010	GO:0031010	ISWI-type complex	12	-0.546766	-0.964771	0.517308	0.80509	0.791182	2622	tags=58%, list=17%, signal=48%	27443/10042/9031/51773/8467/54107/2186
GO:0070971	GO:0070971	endoplasmic reticulum exit site	23	-0.546965	-1.05145	0.413861	0.756034	0.742973	2006	tags=48%, list=13%, signal=42%	4253/50999/8613/9919/10015/22872/10484/10427/9632/10342/375056
GO:0043198	GO:0043198	dendritic shaft	36	-0.547502	-1.1198	0.306324	0.709735	0.697474	728	tags=25%, list=5%, signal=24%	1902/4905/5663/57555/6505/4130/351/4133/8939
GO:0000118	GO:0000118	histone deacetylase complex	77	-0.549705	-1.21762	0.183223	0.683655	0.671845	2390	tags=40%, list=16%, signal=34%	10847/9759/10014/8932/25942/8473/10902/79718/51780/57459/6907/57504/79595/221037/57634/23468/57649/79885/9112/23186/53615/55818/473/81611/51317/9611/55209/10428/1457/55904/10933
GO:0016580	GO:0016580	Sin3 complex	22	-0.550615	-1.0538	0.413725	0.756034	0.742973	1244	tags=18%, list=8%, signal=17%	79595/57649/1457/10933
GO:0070822	GO:0070822	Sin3-type complex	22	-0.550615	-1.0538	0.413725	0.756034	0.742973	1244	tags=18%, list=8%, signal=17%	79595/57649/1457/10933
GO:0005686	GO:0005686	U2 snRNP	25	-0.554985	-1.07519	0.386774	0.744088	0.731234	1681	tags=32%, list=11%, signal=29%	27336/8175/51639/10946/9879/10992/23451/6632
GO:0000813	GO:0000813	ESCRT I complex	11	-0.558406	-0.968601	0.517176	0.80509	0.791182	503	tags=18%, list=3%, signal=18%	7251/89853
GO:0005828	GO:0005828	kinetochore microtubule	17	-0.559968	-1.02883	0.453831	0.770824	0.757508	2195	tags=35%, list=14%, signal=30%	25978/27243/23332/51510/23122/128866
GO:0036452	GO:0036452	ESCRT complex	25	-0.563611	-1.0919	0.360721	0.735534	0.722827	1781	tags=36%, list=12%, signal=32%	25978/27243/51028/9146/10254/7251/8027/128866/89853
GO:0060198	GO:0060198	clathrin-sculpted vesicle	12	-0.571239	-1.00795	0.467308	0.781842	0.768335	1285	tags=33%, list=8%, signal=31%	6857/5864/6844/80331
GO:0008023	GO:0008023	transcription elongation factor complex	43	-0.573025	-1.2019	0.219067	0.683655	0.671845	2136	tags=35%, list=14%, signal=30%	23379/3899/4300/27125/8178/51755/123169/905/6749/6924/22936/11198/6830/54623/6829
GO:0070993	GO:0070993	translation preinitiation complex	15	-0.579417	-1.05664	0.394942	0.746955	0.734051	866	tags=40%, list=6%, signal=38%	10480/8666/27335/8669/8661/8663
GO:0042622	GO:0042622	photoreceptor outer segment membrane	16	-0.5798	-1.06206	0.408203	0.756034	0.742973	3494	tags=25%, list=23%, signal=19%	6094/222236/768206/9249
GO:0005852	GO:0005852	eukaryotic translation initiation factor 3 complex	12	-0.580785	-1.0248	0.455769	0.77244	0.759096	866	tags=50%, list=6%, signal=47%	10480/8666/27335/8669/8661/8663
GO:0098800	GO:0098800	inner mitochondrial membrane protein complex	141	-0.580982	-1.33316	0.120267	0.628461	0.617604	14	tags=4%, list=0%, signal=4%	4538/4541/4536/4512/4540/4513
GO:0000159	GO:0000159	protein phosphatase type 2A complex	17	-0.583258	-1.07162	0.410609	0.756034	0.742973	1217	tags=29%, list=8%, signal=27%	5525/5522/5520/5527/5515
GO:0089717	GO:0089717	spanning component of membrane	23	-0.585847	-1.12619	0.322772	0.709735	0.697474	2765	tags=30%, list=18%, signal=25%	25769/57419/54825/659/8671/54413/57555
GO:0098691	GO:0098691	dopaminergic synapse	10	-0.588817	-1.00154	0.495202	0.799693	0.785878	424	tags=20%, list=3%, signal=19%	150/57555
GO:0031901	GO:0031901	early endosome membrane	162	-0.589566	-1.35907	0.114219	0.628461	0.617604	1825	tags=28%, list=12%, signal=25%	10079/23163/10938/55697/9896/4040/56850/26060/5371/83737/23041/27072/8723/857/23325/1183/26088/55920/23161/9146/6643/8411/55198/23011/10254/3996/5869/401548/5663/7251/1182/23673/8027/10457/6505/8724/9516/253725/10410/8898/6457/51552/4915/220972/5878/567
GO:0042581	GO:0042581	specific granule	140	-0.591633	-1.36044	0.108647	0.628461	0.617604	1663	tags=21%, list=11%, signal=19%	3689/196527/3683/3163/9761/5777/8560/6814/3684/1265/51382/8566/5806/5795/1536/5906/23250/6793/23071/5337/102/160364/961/1182/6709/80331/1522/3934/567
GO:0097731	GO:0097731	9+0 non-motile cilium	114	-0.594491	-1.35666	0.0952381	0.596571	0.586266	1991	tags=14%, list=13%, signal=12%	285331/4735/10806/11190/9249/9863/51098/57576/55646/7289/2776/140735/1462/2782/4131/682
GO:0005689	GO:0005689	U12-type spliceosomal complex	27	-0.595359	-1.16968	0.267327	0.697723	0.68567	305	tags=19%, list=2%, signal=18%	51639/10992/23451/6632/4904
GO:0005905	GO:0005905	clathrin-coated pit	70	-0.599218	-1.31441	0.11828	0.628461	0.617604	1660	tags=29%, list=11%, signal=26%	659/163/23677/4646/58513/10059/8867/50618/4035/9026/409/6453/57007/23048/1601/1785/351/8301/79969/7018
GO:0032809	GO:0032809	neuronal cell body membrane	27	-0.599561	-1.17794	0.263366	0.697723	0.68567	3188	tags=30%, list=21%, signal=24%	933/3643/23769/478/3737/490/1524/253559
GO:0016282	GO:0016282	eukaryotic 43S preinitiation complex	14	-0.60126	-1.08094	0.373777	0.740493	0.727701	866	tags=43%, list=6%, signal=40%	10480/8666/27335/8669/8661/8663
GO:0016010	GO:0016010	dystrophin-associated glycoprotein complex	16	-0.602127	-1.10295	0.357422	0.733967	0.721288	2480	tags=44%, list=16%, signal=37%	7402/8910/6641/6445/6443/8082/1605
GO:0043020	GO:0043020	NADPH oxidase complex	15	-0.60631	-1.10568	0.356031	0.733967	0.721288	1048	tags=27%, list=7%, signal=25%	4689/5880/1536/5879
GO:0033290	GO:0033290	eukaryotic 48S preinitiation complex	12	-0.608808	-1.07424	0.388462	0.745286	0.732411	866	tags=50%, list=6%, signal=47%	10480/8666/27335/8669/8661/8663
GO:0097733	GO:0097733	photoreceptor cell cilium	105	-0.610318	-1.3908	0.0827887	0.581314	0.571272	1991	tags=13%, list=13%, signal=12%	285331/4735/10806/11190/9249/9863/51098/57576/55646/2776/1462/2782/4131/682
GO:0005747	GO:0005747	mitochondrial respiratory chain complex I	45	-0.612569	-1.28976	0.142276	0.658108	0.646739	14	tags=11%, list=0%, signal=11%	4539/4538/4541/4536/4540
GO:0030964	GO:0030964	NADH dehydrogenase complex	45	-0.612569	-1.28976	0.142276	0.658108	0.646739	14	tags=11%, list=0%, signal=11%	4539/4538/4541/4536/4540
GO:0045271	GO:0045271	respiratory chain complex I	45	-0.612569	-1.28976	0.142276	0.658108	0.646739	14	tags=11%, list=0%, signal=11%	4539/4538/4541/4536/4540
GO:0005922	GO:0005922	connexin complex	18	-0.612712	-1.14	0.323017	0.709735	0.697474	1770	tags=22%, list=12%, signal=20%	125111/2705/349149/2697
GO:0000795	GO:0000795	synaptonemal complex	32	-0.612975	-1.24029	0.206	0.683655	0.671845	1136	tags=16%, list=7%, signal=14%	4292/3306/23063/9126/7329
GO:0099086	GO:0099086	synaptonemal structure	32	-0.612975	-1.24029	0.206	0.683655	0.671845	1136	tags=16%, list=7%, signal=14%	4292/3306/23063/9126/7329
GO:0033162	GO:0033162	melanosome membrane	18	-0.61322	-1.14094	0.321083	0.709735	0.697474	403	tags=17%, list=3%, signal=16%	538/10457/7879
GO:0045009	GO:0045009	chitosome	18	-0.61322	-1.14094	0.321083	0.709735	0.697474	403	tags=17%, list=3%, signal=16%	538/10457/7879
GO:0090741	GO:0090741	pigment granule membrane	18	-0.61322	-1.14094	0.321083	0.709735	0.697474	403	tags=17%, list=3%, signal=16%	538/10457/7879
GO:0005871	GO:0005871	kinesin complex	48	-0.613293	-1.30749	0.143725	0.658108	0.646739	1307	tags=23%, list=9%, signal=21%	26153/57576/3801/23046/3796/3831/11127/3799/55605/23095/547
GO:0060076	GO:0060076	excitatory synapse	49	-0.613816	-1.3082	0.136273	0.658108	0.646739	1285	tags=31%, list=8%, signal=28%	3765/2892/26045/2895/6857/8867/2891/2263/64101/5142/1742/54413/23208/57555/152404
GO:0090665	GO:0090665	glycoprotein complex	20	-0.613998	-1.15477	0.294695	0.707733	0.695507	2480	tags=40%, list=16%, signal=34%	7402/8910/6641/6445/2316/6443/8082/1605
GO:0070469	GO:0070469	respirasome	87	-0.6218	-1.38318	0.0696629	0.561172	0.551477	14	tags=7%, list=0%, signal=7%	4538/4541/4536/4512/4540/4513
GO:0005746	GO:0005746	mitochondrial respirasome	82	-0.622691	-1.39288	0.083151	0.581314	0.571272	14	tags=7%, list=0%, signal=7%	4538/4541/4536/4512/4540/4513
GO:0098803	GO:0098803	respiratory chain complex	79	-0.623583	-1.38383	0.0855263	0.582323	0.572263	14	tags=8%, list=0%, signal=8%	4538/4541/4536/4512/4540/4513
GO:0035145	GO:0035145	exon-exon junction complex	11	-0.624011	-1.0824	0.400763	0.752512	0.739513	2528	tags=45%, list=16%, signal=38%	26019/22794/26093/9939/65109
GO:0043209	GO:0043209	myelin sheath	44	-0.625731	-1.31296	0.143443	0.658108	0.646739	589	tags=27%, list=4%, signal=26%	2664/801/1739/3320/4099/256987/10100/22933/2752/4155/10382/1267
GO:0043034	GO:0043034	costamere	16	-0.626926	-1.14838	0.314453	0.709735	0.697474	1524	tags=38%, list=10%, signal=34%	5339/6840/8087/288/287/1605
GO:0005845	GO:0005845	mRNA cap binding complex	11	-0.627927	-1.08919	0.385496	0.744088	0.731234	3289	tags=45%, list=21%, signal=36%	317649/1977/27161/9470/2332
GO:0034518	GO:0034518	RNA cap binding complex	11	-0.627927	-1.08919	0.385496	0.744088	0.731234	3289	tags=45%, list=21%, signal=36%	317649/1977/27161/9470/2332
GO:0034045	GO:0034045	phagophore assembly site membrane	19	-0.628305	-1.16985	0.27668	0.69884	0.686767	2914	tags=42%, list=19%, signal=34%	55102/23130/8408/55062/26100/9706/9821/7879
GO:0000242	GO:0000242	pericentriolar material	18	-0.629511	-1.17125	0.286267	0.70265	0.690512	673	tags=33%, list=4%, signal=32%	387119/8658/64793/55112/5108/6950
GO:0010494	GO:0010494	cytoplasmic stress granule	77	-0.629538	-1.39446	0.0772627	0.570723	0.560864	1888	tags=42%, list=12%, signal=37%	22794/1654/3837/9698/6093/23435/8761/23369/23185/10658/7812/2332/10644/7072/253943/149041/7706/10643/23367/1981/6311/11273/10482/26058/9908/28996/4076/26065/1656/9898/4904/26986
GO:0070069	GO:0070069	cytochrome complex	34	-0.631344	-1.28091	0.177062	0.683655	0.671845	5	tags=9%, list=0%, signal=9%	1345/4512/4513
GO:0071014	GO:0071014	post-mRNA release spliceosomal complex	11	-0.631457	-1.09531	0.381679	0.743841	0.730991	956	tags=45%, list=6%, signal=43%	55280/143884/6936/4670/50804
GO:0090543	GO:0090543	Flemming body	31	-0.632973	-1.27306	0.177062	0.683655	0.671845	3173	tags=48%, list=21%, signal=38%	54536/23636/283489/55763/60412/9960/10659/285331/822/84936/10015/11064/7251/57553/5898
GO:0045293	GO:0045293	mRNA editing complex	10	-0.6344	-1.07907	0.408829	0.756034	0.742973	3518	tags=50%, list=23%, signal=39%	79872/57721/25962/23091/339
GO:0097730	GO:0097730	non-motile cilium	144	-0.634692	-1.4538	0.082774	0.581314	0.571272	1991	tags=14%, list=13%, signal=12%	285331/4735/10806/11190/54806/9249/84173/9863/51098/57576/55646/4218/7289/2776/140735/1462/2782/4131/682/989
GO:0005921	GO:0005921	gap junction	28	-0.636594	-1.26292	0.193613	0.683655	0.671845	1770	tags=14%, list=12%, signal=13%	2705/349149/2697/7082
GO:0032839	GO:0032839	dendrite cytoplasm	30	-0.640537	-1.28816	0.164659	0.683655	0.671845	1221	tags=30%, list=8%, signal=28%	57576/79882/9026/1742/3799/8936/4133/821/3192
GO:0000803	GO:0000803	sex chromosome	26	-0.641178	-1.25831	0.188235	0.683655	0.671845	1167	tags=46%, list=8%, signal=43%	55791/23347/7320/84333/7341/1788/6599/23137/79677/6045/10336/3192
GO:0030134	GO:0030134	COPII-coated ER to Golgi transport vesicle	73	-0.64358	-1.41217	0.073913	0.567391	0.55759	1541	tags=22%, list=10%, signal=20%	10897/23259/9919/22872/10484/10427/22937/9632/7039/1075/2801/10175/3998/351/1522/567
GO:0097431	GO:0097431	mitotic spindle pole	37	-0.644587	-1.32338	0.139113	0.658108	0.646739	1208	tags=22%, list=8%, signal=20%	11064/10735/79677/4926/8243/3550/9126/22919
GO:0035102	GO:0035102	PRC1 complex	14	-0.651268	-1.17085	0.283757	0.70265	0.690512	1257	tags=64%, list=8%, signal=59%	7703/84108/84333/1911/8535/80012/6045/10336/648
GO:0005942	GO:0005942	phosphatidylinositol 3-kinase complex	28	-0.651492	-1.29248	0.169661	0.683655	0.671845	64	tags=18%, list=0%, signal=18%	5294/122809/8678/55697/5295
GO:0071556	GO:0071556	integral component of lumenal side of endoplasmic reticulum membrane	11	-0.651767	-1.13054	0.343511	0.724985	0.712461	175	tags=36%, list=1%, signal=36%	121665/84888/811/821
GO:0098553	GO:0098553	lumenal side of endoplasmic reticulum membrane	11	-0.651767	-1.13054	0.343511	0.724985	0.712461	175	tags=36%, list=1%, signal=36%	121665/84888/811/821
GO:0098563	GO:0098563	intrinsic component of synaptic vesicle membrane	40	-0.655537	-1.35431	0.118712	0.628461	0.617604	1622	tags=25%, list=11%, signal=22%	490/6857/5864/5802/6856/5869/8675/23673/7879/80331
GO:0000812	GO:0000812	Swr1 complex	13	-0.655557	-1.17129	0.28125	0.701334	0.689218	2944	tags=62%, list=19%, signal=50%	10467/10524/8295/10847/10902/57634/81611/10428
GO:0016281	GO:0016281	eukaryotic translation initiation factor 4F complex	11	-0.661053	-1.14665	0.326336	0.711738	0.699443	888	tags=73%, list=6%, signal=69%	9470/7458/1974/8637/1981/1982/8672/1975
GO:0097524	GO:0097524	sperm plasma membrane	11	-0.664785	-1.15312	0.322519	0.709735	0.697474	405	tags=27%, list=3%, signal=27%	94233/3320/7184
GO:0005685	GO:0005685	U1 snRNP	18	-0.66484	-1.23698	0.22824	0.683655	0.671845	885	tags=39%, list=6%, signal=37%	55015/55692/55660/51631/6625/51747/6632
GO:0097038	GO:0097038	perinuclear endoplasmic reticulum	21	-0.665228	-1.26126	0.192157	0.683655	0.671845	1048	tags=24%, list=7%, signal=22%	1536/102/64764/5295/2534
GO:1990752	GO:1990752	microtubule end	32	-0.669064	-1.35378	0.122	0.628461	0.617604	1524	tags=31%, list=10%, signal=28%	6840/9793/23332/1639/22924/23271/4926/667/122060/22919
GO:0060077	GO:0060077	inhibitory synapse	18	-0.676227	-1.25817	0.203095	0.683655	0.671845	724	tags=22%, list=5%, signal=21%	54413/1182/23208/57555
GO:0031616	GO:0031616	spindle pole centrosome	14	-0.676287	-1.21583	0.238748	0.689813	0.677897	587	tags=21%, list=4%, signal=21%	137886/4926/4869
GO:0071006	GO:0071006	U2-type catalytic step 1 spliceosome	12	-0.680734	-1.20116	0.267308	0.697723	0.68567	3012	tags=67%, list=20%, signal=54%	55702/27339/54883/22794/55696/9939/10594/23020
GO:0071012	GO:0071012	catalytic step 1 spliceosome	12	-0.680734	-1.20116	0.267308	0.697723	0.68567	3012	tags=67%, list=20%, signal=54%	55702/27339/54883/22794/55696/9939/10594/23020
GO:0002080	GO:0002080	acrosomal membrane	26	-0.683516	-1.34139	0.115686	0.628461	0.617604	1923	tags=23%, list=13%, signal=20%	9321/255101/857/8153/64753/682
GO:0001750	GO:0001750	photoreceptor outer segment	82	-0.68395	-1.52991	0.0621781	0.561172	0.551477	1708	tags=12%, list=11%, signal=11%	11190/9249/9863/57576/55646/2776/1462/2782/4131/682
GO:0071004	GO:0071004	U2-type prespliceosome	16	-0.685645	-1.25594	0.216797	0.683655	0.671845	1672	tags=56%, list=11%, signal=50%	25766/8175/55015/55692/55660/51631/6625/23451/51747
GO:0071010	GO:0071010	prespliceosome	16	-0.685645	-1.25594	0.216797	0.683655	0.671845	1672	tags=56%, list=11%, signal=50%	25766/8175/55015/55692/55660/51631/6625/23451/51747
GO:0071013	GO:0071013	catalytic step 2 spliceosome	88	-0.689602	-1.52871	0.061567	0.561172	0.551477	1148	tags=34%, list=7%, signal=32%	8175/51503/988/23517/51428/51639/55696/4670/10236/10946/9939/10594/10569/23020/9416/8899/1655/3185/10992/23451/3187/10250/6632/5411/23524/3192/220988/26986/3181/3178
GO:0098637	GO:0098637	protein complex involved in cell-matrix adhesion	14	-0.689803	-1.24012	0.221135	0.683655	0.671845	1735	tags=36%, list=11%, signal=32%	5328/3371/4811/3915/7143
GO:0000800	GO:0000800	lateral element	12	-0.691985	-1.22101	0.253846	0.691388	0.679445	409	tags=50%, list=3%, signal=49%	675/641/672/3619/50511/9126
GO:0098945	GO:0098945	intrinsic component of presynaptic active zone membrane	17	-0.695893	-1.27857	0.18664	0.683655	0.671845	568	tags=24%, list=4%, signal=23%	490/5818/1000/821
GO:0048787	GO:0048787	presynaptic active zone membrane	28	-0.697425	-1.38361	0.117764	0.628461	0.617604	1622	tags=32%, list=11%, signal=29%	6810/6812/490/320/5818/23208/1000/2054/821
GO:0099059	GO:0099059	integral component of presynaptic active zone membrane	14	-0.701614	-1.26136	0.191781	0.683655	0.671845	568	tags=29%, list=4%, signal=28%	490/5818/1000/821
GO:0005902	GO:0005902	microvillus	87	-0.704643	-1.56747	0.0658819	0.561172	0.551477	468	tags=8%, list=3%, signal=8%	960/25932/4478/7430/5962/23114/1267
GO:0012507	GO:0012507	ER to Golgi transport vesicle membrane	44	-0.713587	-1.49731	0.0614754	0.561172	0.551477	1419	tags=23%, list=9%, signal=21%	9919/22872/10484/10427/22937/9632/7039/10175/3998/567
GO:1990498	GO:1990498	mitotic spindle microtubule	12	-0.71889	-1.26848	0.215385	0.683655	0.671845	99	tags=17%, list=1%, signal=17%	55559/3192
GO:0031166	GO:0031166	integral component of vacuolar membrane	11	-0.725721	-1.25882	0.208015	0.683655	0.671845	107	tags=27%, list=1%, signal=27%	9583/4864/3920
GO:0031310	GO:0031310	intrinsic component of vacuolar membrane	11	-0.725721	-1.25882	0.208015	0.683655	0.671845	107	tags=27%, list=1%, signal=27%	9583/4864/3920
GO:0043218	GO:0043218	compact myelin	12	-0.730413	-1.28882	0.194231	0.683655	0.671845	245	tags=25%, list=2%, signal=25%	4099/22933/4155
GO:0072687	GO:0072687	meiotic spindle	13	-0.733348	-1.31028	0.162109	0.683655	0.671845	1208	tags=23%, list=8%, signal=21%	11064/3306/22933
GO:0051233	GO:0051233	spindle midzone	34	-0.736577	-1.49442	0.0684105	0.561172	0.551477	1090	tags=26%, list=7%, signal=25%	55920/22924/4926/8502/55207/22919/351/127829/3192
GO:0031235	GO:0031235	intrinsic component of the cytoplasmic side of the plasma membrane	10	-0.747551	-1.27153	0.195777	0.683655	0.671845	1075	tags=40%, list=7%, signal=37%	9788/11006/22821/92154
GO:1990023	GO:1990023	mitotic spindle midzone	13	-0.753822	-1.34686	0.140625	0.658108	0.646739	1090	tags=23%, list=7%, signal=21%	55920/4926/3192
GO:0035580	GO:0035580	specific granule lumen	52	-0.756749	-1.61512	0.0666665	0.561172	0.551477	295	tags=8%, list=2%, signal=8%	6709/1522/3934/567
GO:0005677	GO:0005677	chromatin silencing complex	11	-0.764191	-1.32555	0.160305	0.683655	0.671845	1627	tags=45%, list=11%, signal=41%	5925/8467/11176/7528/22933
GO:0035371	GO:0035371	microtubule plus-end	22	-0.767306	-1.46852	0.0588235	0.561172	0.551477	1105	tags=36%, list=7%, signal=34%	9793/23332/1639/22924/4926/667/122060/22919
GO:0001931	GO:0001931	uropod	12	-0.803184	-1.41722	0.1	0.602308	0.591903	179	tags=25%, list=1%, signal=25%	9051/4478/7430
GO:0031254	GO:0031254	cell trailing edge	12	-0.803184	-1.41722	0.1	0.602308	0.591903	179	tags=25%, list=1%, signal=25%	9051/4478/7430
GO:0035253	GO:0035253	ciliary rootlet	13	-0.807594	-1.44293	0.0839844	0.581945	0.571892	562	tags=31%, list=4%, signal=30%	3798/5663/3799/351
GO:0031209	GO:0031209	SCAR complex	12	-0.810584	-1.43028	0.0903846	0.584619	0.57452	729	tags=58%, list=5%, signal=56%	10006/10163/10810/8936/10152/10787/26999
GO:1990124	GO:1990124	messenger ribonucleoprotein complex	11	-0.814323	-1.41251	0.0916031	0.584619	0.57452	1087	tags=36%, list=7%, signal=34%	2332/80315/26065/4904
GO:0030057	GO:0030057	desmosome	22	-0.814615	-1.55906	0.0262546	0.540983	0.531638	1440	tags=27%, list=9%, signal=25%	5493/84260/23254/8502/7317/5411
GO:0044304	GO:0044304	main axon	59	-0.817682	-1.80225	0.0314114	0.561172	0.551477	629	tags=25%, list=4%, signal=24%	89796/1739/288/4137/4099/4130/1605/351/4133/4131/6711/22933/4155/23114/10382
GO:0045277	GO:0045277	respiratory chain complex IV	22	-0.83818	-1.60416	0.0206811	0.522364	0.51334	5	tags=14%, list=0%, signal=14%	1345/4512/4513
GO:0005751	GO:0005751	mitochondrial respiratory chain complex IV	21	-0.838421	-1.58963	0.0186277	0.506988	0.49823	5	tags=14%, list=0%, signal=14%	1345/4512/4513
GO:0000235	GO:0000235	astral microtubule	11	-0.843515	-1.46314	0.0610687	0.561172	0.551477	987	tags=27%, list=6%, signal=26%	22924/4926/22919
GO:0005818	GO:0005818	aster	11	-0.843515	-1.46314	0.0610687	0.561172	0.551477	987	tags=27%, list=6%, signal=26%	22924/4926/22919
GO:0098993	GO:0098993	anchored component of synaptic vesicle membrane	11	-0.849707	-1.47389	0.0591603	0.561172	0.551477	1078	tags=36%, list=7%, signal=34%	5864/5869/7879/80331
GO:0032156	GO:0032156	septin cytoskeleton	15	-0.849797	-1.54971	0.030713	0.561172	0.551477	761	tags=40%, list=5%, signal=38%	4735/55752/23176/5413/5414/989
GO:0044224	GO:0044224	juxtaparanode region of axon	10	-0.850762	-1.44709	0.0729367	0.567391	0.55759	824	tags=30%, list=5%, signal=28%	3737/1742/22933
GO:0033268	GO:0033268	node of Ranvier	16	-0.853793	-1.56395	0.0185549	0.506988	0.49823	477	tags=31%, list=3%, signal=30%	6695/1739/288/1605/23114
GO:0120103	GO:0120103	centriolar subdistal appendage	10	-0.854953	-1.45422	0.0633397	0.561172	0.551477	1242	tags=60%, list=8%, signal=55%	145508/11064/1639/9859/3796/4957
GO:0008278	GO:0008278	cohesin complex	10	-0.857371	-1.45833	0.0633397	0.561172	0.551477	1195	tags=30%, list=8%, signal=28%	10735/8243/9126
GO:0005940	GO:0005940	septin ring	13	-0.866825	-1.54876	0.0255676	0.540983	0.531638	761	tags=46%, list=5%, signal=44%	4735/55752/23176/5413/5414/989
GO:0031105	GO:0031105	septin complex	13	-0.866825	-1.54876	0.0255676	0.540983	0.531638	761	tags=46%, list=5%, signal=44%	4735/55752/23176/5413/5414/989
GO:0098981	GO:0098981	cholinergic synapse	10	-0.869528	-1.47901	0.0537428	0.561172	0.551477	757	tags=30%, list=5%, signal=29%	1143/5337/22839
GO:0033270	GO:0033270	paranode region of axon	10	-0.875051	-1.4884	0.0518234	0.561172	0.551477	245	tags=30%, list=2%, signal=30%	57471/4099/22933
GO:0043194	GO:0043194	axon initial segment	19	-0.879387	-1.63734	0.00698983	0.346434	0.34045	629	tags=32%, list=4%, signal=30%	4897/89796/288/4130/4133/23114
GO:0099569	GO:0099569	presynaptic cytoskeleton	10	-0.895729	-1.52357	0.0354946	0.561172	0.551477	904	tags=20%, list=6%, signal=19%	23085/71
GO:0031143	GO:0031143	pseudopodium	18	-0.902517	-1.6792	0.00741489	0.346434	0.34045	544	tags=28%, list=4%, signal=27%	5594/81/5595/4478/1267
GO:0016442	GO:0016442	RISC complex	109	-0.915256	-2.08278	0.00192329	0.346434	0.34045	3	tags=3%, list=0%, signal=3%	1656/407043/100033819
GO:0031332	GO:0031332	RNAi effector complex	109	-0.915256	-2.08278	0.00192329	0.346434	0.34045	3	tags=3%, list=0%, signal=3%	1656/407043/100033819
GO:0097381	GO:0097381	photoreceptor disc membrane	14	-0.947284	-1.70302	0.00474719	0.346434	0.34045	145	tags=14%, list=1%, signal=14%	94233/2782
