# Supplementary material for: Hspb1 and Lgals3 in spinal neurons are closely associated with autophagy following excitotoxicity based on machine learning algorithms
Source: PLoS One. 2024 May 10;19(5):e0303235. doi: 10.1371/journal.pone.0303235 (PMC11086895; doi:10.1371/journal.pone.0303235)
Supplement: S3 Table — (XLSX) [file pone.0303235.s004.xlsx]

## Sheet: GSEA_Go_MF
	ID	Description	setSize	enrichmentScore	NES	pvalue	p.adjust	qvalue	rank	leading_edge	core_enrichment
GO:0015250	GO:0015250	water channel activity	11	0.991747	1.69637	0.00135251	0.66266	0.659268	18	tags=9%, list=0%, signal=9%	361
GO:0005372	GO:0005372	water transmembrane transporter activity	14	0.946935	1.69945	0.0114345	0.66266	0.659268	680	tags=14%, list=4%, signal=14%	361/6563
GO:0120020	GO:0120020	cholesterol transfer activity	21	0.943275	1.78297	0.0122574	0.66266	0.659268	183	tags=14%, list=1%, signal=14%	348/5360/10577
GO:0120015	GO:0120015	sterol transfer activity	22	0.942034	1.78529	0.0105165	0.66266	0.659268	183	tags=14%, list=1%, signal=13%	348/5360/10577
GO:0042288	GO:0042288	MHC class I protein binding	18	0.938096	1.72946	0.0175576	0.66266	0.659268	180	tags=22%, list=1%, signal=22%	498/506/10383/7415
GO:0046933	GO:0046933	proton-transporting ATP synthase activity, rotational mechanism	16	0.937897	1.70283	0.0161779	0.66266	0.659268	315	tags=56%, list=2%, signal=55%	4508/498/506/539/9551/10632/514/527/513
GO:0015252	GO:0015252	proton channel activity	22	0.935961	1.77378	0.0118591	0.66266	0.659268	315	tags=41%, list=2%, signal=40%	4508/498/506/539/9551/10632/514/527/513
GO:0043395	GO:0043395	heparan sulfate proteoglycan binding	14	0.930601	1.67014	0.0163728	0.66266	0.659268	3	tags=7%, list=0%, signal=7%	348
GO:0004869	GO:0004869	cysteine-type endopeptidase inhibitor activity	33	0.920161	1.82181	0.00924817	0.66266	0.659268	382	tags=12%, list=2%, signal=12%	1471/4504/1476/2621
GO:0005212	GO:0005212	structural constituent of eye lens	19	0.912588	1.69958	0.0335093	0.66266	0.659268	456	tags=11%, list=3%, signal=10%	7431/1410
GO:0019865	GO:0019865	immunoglobulin binding	17	0.911676	1.68517	0.0213518	0.66266	0.659268	285	tags=12%, list=2%, signal=12%	3958/2217
GO:0120013	GO:0120013	lipid transfer activity	46	0.909969	1.87585	0.0117099	0.66266	0.659268	183	tags=7%, list=1%, signal=6%	348/5360/10577
GO:0015248	GO:0015248	sterol transporter activity	35	0.909398	1.83068	0.0227271	0.66266	0.659268	183	tags=9%, list=1%, signal=8%	348/5360/10577
GO:0097371	GO:0097371	MDM2/MDM4 family protein binding	11	0.908011	1.55314	0.0401917	0.66266	0.659268	82	tags=18%, list=1%, signal=18%	6209/6224
GO:0005347	GO:0005347	ATP transmembrane transporter activity	12	0.894502	1.55712	0.0440977	0.66266	0.659268	53	tags=17%, list=0%, signal=17%	291/292
GO:0071813	GO:0071813	lipoprotein particle binding	26	0.893978	1.72601	0.0246248	0.66266	0.659268	417	tags=15%, list=3%, signal=15%	348/5360/23166/54209
GO:0071814	GO:0071814	protein-lipid complex binding	26	0.893978	1.72601	0.0246248	0.66266	0.659268	417	tags=15%, list=3%, signal=15%	348/5360/23166/54209
GO:0030527	GO:0030527	structural constituent of chromatin	19	0.889321	1.65624	0.0412193	0.66266	0.659268	68	tags=11%, list=0%, signal=10%	3159/3015
GO:0043394	GO:0043394	proteoglycan binding	30	0.880763	1.72489	0.0286515	0.66266	0.659268	309	tags=17%, list=2%, signal=16%	348/1508/1514/6386/50509
GO:0050750	GO:0050750	low-density lipoprotein particle receptor binding	22	0.872244	1.65303	0.0340466	0.66266	0.659268	121	tags=14%, list=1%, signal=14%	348/1191/1173
GO:0016620	GO:0016620	oxidoreductase activity, acting on the aldehyde or oxo group of donors, NAD or NADP as acceptor	34	0.863899	1.73036	0.0373589	0.66266	0.659268	966	tags=35%, list=6%, signal=33%	2597/57016/51144/5162/217/126133/8050/231/127/128/10840/4967
GO:0000295	GO:0000295	adenine nucleotide transmembrane transporter activity	18	0.863758	1.59241	0.0459639	0.66266	0.659268	53	tags=11%, list=0%, signal=11%	291/292
GO:0005346	GO:0005346	purine ribonucleotide transmembrane transporter activity	18	0.863758	1.59241	0.0459639	0.66266	0.659268	53	tags=11%, list=0%, signal=11%	291/292
GO:0016209	GO:0016209	antioxidant activity	72	0.86172	1.81976	0.0219754	0.66266	0.659268	963	tags=28%, list=6%, signal=26%	348/2950/4504/5052/1728/6415/9588/9403/6647/7001/7296/11315/10549/493869/2876/140809/4257/2946/10935/373156
GO:0015662	GO:0015662	P-type ion transporter activity	19	0.861714	1.60483	0.0584184	0.66266	0.659268	172	tags=16%, list=1%, signal=16%	477/481/476
GO:0005504	GO:0005504	fatty acid binding	44	0.859472	1.76178	0.0417799	0.66266	0.659268	67	tags=7%, list=0%, signal=7%	2173/2950/2171
GO:0070325	GO:0070325	lipoprotein particle receptor binding	27	0.858862	1.67847	0.0246759	0.66266	0.659268	121	tags=11%, list=1%, signal=11%	348/1191/1173
GO:0008474	GO:0008474	palmitoyl-(protein) hydrolase activity	13	0.858843	1.51273	0.0479059	0.66266	0.659268	1763	tags=69%, list=11%, signal=61%	5538/26090/81926/11313/10434/58489/7920/51104/9374
GO:0098599	GO:0098599	palmitoyl hydrolase activity	13	0.858843	1.51273	0.0479059	0.66266	0.659268	1763	tags=69%, list=11%, signal=61%	5538/26090/81926/11313/10434/58489/7920/51104/9374
GO:0015216	GO:0015216	purine nucleotide transmembrane transporter activity	20	0.856873	1.59815	0.044536	0.66266	0.659268	53	tags=10%, list=0%, signal=10%	291/292
GO:0016769	GO:0016769	transferase activity, transferring nitrogenous groups	24	0.85625	1.64372	0.03099	0.66266	0.659268	1028	tags=29%, list=7%, signal=27%	2597/275/29968/18/84706/4942/2806
GO:0001540	GO:0001540	amyloid-beta binding	81	0.85437	1.82899	0.0411325	0.66266	0.659268	515	tags=14%, list=3%, signal=13%	348/1471/1191/712/26232/81618/5204/54209/7411/1410/10857
GO:0140358	GO:0140358	P-type transmembrane transporter activity	23	0.853065	1.62933	0.0469832	0.66266	0.659268	172	tags=13%, list=1%, signal=13%	477/481/476
GO:0033293	GO:0033293	monocarboxylic acid binding	68	0.847624	1.79477	0.0277427	0.66266	0.659268	277	tags=7%, list=2%, signal=7%	2173/5660/2950/2171/5091
GO:0016903	GO:0016903	oxidoreductase activity, acting on the aldehyde or oxo group of donors	42	0.844679	1.73477	0.036239	0.66266	0.659268	966	tags=31%, list=6%, signal=29%	2597/57016/51144/5162/217/126133/8050/231/316/127/128/10840/4967
GO:0008429	GO:0008429	phosphatidylethanolamine binding	10	0.843363	1.42792	0.0802348	0.66266	0.659268	1273	tags=50%, list=8%, signal=46%	5360/5037/54209/11314/4240
GO:0043236	GO:0043236	laminin binding	27	0.843183	1.64782	0.0299525	0.66266	0.659268	342	tags=11%, list=2%, signal=11%	3958/2817/3921
GO:0017134	GO:0017134	fibroblast growth factor binding	21	0.833574	1.57561	0.0519159	0.66266	0.659268	322	tags=14%, list=2%, signal=14%	6187/2817/143282
GO:0097001	GO:0097001	ceramide binding	19	0.827812	1.54169	0.0816536	0.66266	0.659268	416	tags=21%, list=3%, signal=21%	5660/5360/55353/7417
GO:0031957	GO:0031957	very long-chain fatty acid-CoA ligase activity	10	0.82637	1.39915	0.0958904	0.66266	0.659268	1136	tags=30%, list=7%, signal=28%	23205/376497/11000
GO:0140323	GO:0140323	solute:anion antiporter activity	30	0.826306	1.61824	0.0550958	0.66266	0.659268	702	tags=17%, list=5%, signal=16%	291/292/8402/23657/10237
GO:0042287	GO:0042287	MHC protein binding	29	0.822752	1.61814	0.0502181	0.66266	0.659268	180	tags=17%, list=1%, signal=17%	975/498/506/10383/7415
GO:0016917	GO:0016917	GABA receptor activity	21	0.809156	1.52946	0.0518962	0.66266	0.659268	630	tags=10%, list=4%, signal=9%	2550/2565
GO:0140161	GO:0140161	monocarboxylate:sodium symporter activity	12	0.80816	1.40682	0.0944882	0.66266	0.659268	2224	tags=33%, list=14%, signal=29%	6538/6529/345274/6540
GO:0044594	GO:0044594	17-beta-hydroxysteroid dehydrogenase (NAD+) activity	10	0.803368	1.3602	0.133072	0.666978	0.663564	2601	tags=50%, list=17%, signal=42%	51144/3295/7923/79154/51170
GO:0004602	GO:0004602	glutathione peroxidase activity	20	0.802719	1.49715	0.0656064	0.66266	0.659268	963	tags=35%, list=6%, signal=33%	2950/9588/493869/2876/4257/2946/373156
GO:0050661	GO:0050661	NADP binding	48	0.800558	1.6656	0.0515047	0.66266	0.659268	1417	tags=17%, list=9%, signal=15%	2597/1666/1717/11112/554235/4199/3417/5447
GO:0019992	GO:0019992	diacylglycerol binding	14	0.800177	1.43607	0.0923695	0.66266	0.659268	90	tags=7%, list=1%, signal=7%	5360
GO:0005381	GO:0005381	iron ion transmembrane transporter activity	10	0.7988	1.35247	0.1409	0.666978	0.663564	1557	tags=30%, list=10%, signal=27%	57348/4891/57192
GO:0046625	GO:0046625	sphingolipid binding	27	0.796623	1.55683	0.0489717	0.66266	0.659268	1023	tags=22%, list=7%, signal=21%	5660/5360/55353/7417/11331/54749
GO:0004601	GO:0004601	peroxidase activity	43	0.795523	1.63528	0.0553588	0.66266	0.659268	963	tags=33%, list=6%, signal=31%	2950/5052/9588/9403/7001/7296/11315/10549/493869/2876/4257/2946/10935/373156
GO:0000062	GO:0000062	fatty-acyl-CoA binding	21	0.792521	1.49802	0.0698603	0.66266	0.659268	1811	tags=38%, list=12%, signal=34%	1622/33/6342/84320/37/10455/28976/79777
GO:1901567	GO:1901567	fatty acid derivative binding	21	0.792521	1.49802	0.0698603	0.66266	0.659268	1811	tags=38%, list=12%, signal=34%	1622/33/6342/84320/37/10455/28976/79777
GO:0005200	GO:0005200	structural constituent of cytoskeleton	91	0.792238	1.7085	0.0334417	0.66266	0.659268	365	tags=11%, list=2%, signal=11%	2670/7431/60/7846/10383/84617/347733/58/10094/7277
GO:0051861	GO:0051861	glycolipid binding	25	0.792139	1.51368	0.0621118	0.66266	0.659268	1023	tags=28%, list=7%, signal=26%	5660/7873/5538/54209/10026/8733/54749
GO:0015116	GO:0015116	sulfate transmembrane transporter activity	16	0.79145	1.43695	0.0972222	0.66266	0.659268	395	tags=12%, list=3%, signal=12%	1468/8402
GO:0016671	GO:0016671	oxidoreductase activity, acting on a sulfur group of donors, disulfide as acceptor	10	0.790031	1.33762	0.148728	0.666978	0.663564	1443	tags=50%, list=9%, signal=45%	25828/10437/51734/4482/54431
GO:0004865	GO:0004865	protein serine/threonine phosphatase inhibitor activity	15	0.789758	1.42032	0.10241	0.66266	0.659268	1176	tags=20%, list=8%, signal=18%	26472/5502/5504
GO:0016684	GO:0016684	oxidoreductase activity, acting on peroxide as acceptor	45	0.788514	1.62188	0.0834645	0.66266	0.659268	963	tags=31%, list=6%, signal=29%	2950/5052/9588/9403/7001/7296/11315/10549/493869/2876/4257/2946/10935/373156
GO:0140416	GO:0140416	transcription regulator inhibitor activity	22	0.788166	1.49369	0.0701403	0.66266	0.659268	302	tags=14%, list=2%, signal=13%	3399/3397/3400
GO:0005229	GO:0005229	intracellular calcium activated chloride channel activity	17	0.784861	1.45076	0.0932039	0.66266	0.659268	56	tags=6%, list=0%, signal=6%	57348
GO:0061778	GO:0061778	intracellular chloride channel activity	17	0.784861	1.45076	0.0932039	0.66266	0.659268	56	tags=6%, list=0%, signal=6%	57348
GO:0019829	GO:0019829	ATPase-coupled cation transmembrane transporter activity	50	0.784857	1.64107	0.0795836	0.66266	0.659268	695	tags=20%, list=5%, signal=19%	477/481/506/476/9114/527/526/51606/8992/529
GO:0034713	GO:0034713	type I transforming growth factor beta receptor binding	11	0.784245	1.34144	0.132673	0.666978	0.663564	88	tags=9%, list=1%, signal=9%	2280
GO:0004300	GO:0004300	enoyl-CoA hydratase activity	10	0.778713	1.31846	0.164384	0.666978	0.663564	1491	tags=40%, list=10%, signal=36%	3032/1632/3295/549
GO:0043027	GO:0043027	cysteine-type endopeptidase inhibitor activity involved in apoptotic process	19	0.778639	1.45011	0.0966469	0.66266	0.659268	1296	tags=21%, list=8%, signal=19%	4504/2621/10935/8996
GO:0016408	GO:0016408	C-acyltransferase activity	16	0.776237	1.40933	0.103175	0.66266	0.659268	2892	tags=50%, list=19%, signal=41%	3032/10449/6342/171546/39/38/3030/23464
GO:0004866	GO:0004866	endopeptidase inhibitor activity	116	0.775431	1.6974	0.0583632	0.66266	0.659268	653	tags=11%, list=4%, signal=11%	1471/2597/4504/7076/7077/183/1476/302/5037/2621/5918/334/1294
GO:0042165	GO:0042165	neurotransmitter binding	15	0.77272	1.38968	0.120482	0.66266	0.659268	1606	tags=13%, list=10%, signal=12%	6538/8508
GO:0030414	GO:0030414	peptidase inhibitor activity	122	0.771047	1.69443	0.0527292	0.66266	0.659268	653	tags=11%, list=4%, signal=10%	1471/2597/4504/7076/7077/183/1476/302/5037/2621/5918/334/1294
GO:0004303	GO:0004303	estradiol 17-beta-dehydrogenase activity	13	0.770515	1.35715	0.130261	0.666978	0.663564	2601	tags=38%, list=17%, signal=32%	51144/3295/7923/79154/51170
GO:0004364	GO:0004364	glutathione transferase activity	25	0.770415	1.47216	0.0745342	0.66266	0.659268	1300	tags=32%, list=8%, signal=29%	2950/2947/2949/4257/2946/373156/9446/27306
GO:0001671	GO:0001671	ATPase activator activity	26	0.768537	1.48382	0.0724638	0.66266	0.659268	389	tags=12%, list=3%, signal=11%	482/481/483
GO:0051287	GO:0051287	NAD binding	52	0.767569	1.60826	0.0816536	0.66266	0.659268	1469	tags=37%, list=10%, signal=33%	2597/3945/2746/26227/4723/217/316/3421/1487/127/6652/11112/3033/4199/56898/23408/3417/2819/51548
GO:0019107	GO:0019107	myristoyltransferase activity	10	0.766944	1.29853	0.172211	0.670405	0.666973	2288	tags=60%, list=15%, signal=51%	3032/6342/51201/9397/55625/51304
GO:0016830	GO:0016830	carbon-carbon lyase activity	46	0.766491	1.58008	0.0599576	0.66266	0.659268	2171	tags=35%, list=14%, signal=30%	230/226/1652/262/8879/7389/4199/23417/3155/79624/2805/4953/593/4337/51380/2677
GO:0004312	GO:0004312	fatty acid synthase activity	12	0.765203	1.33204	0.143701	0.666978	0.663564	1004	tags=25%, list=7%, signal=23%	60481/54898/64834
GO:0051880	GO:0051880	G-quadruplex DNA binding	10	0.764816	1.29493	0.172211	0.670405	0.666973	235	tags=20%, list=2%, signal=20%	4831/7555
GO:0047429	GO:0047429	nucleoside triphosphate diphosphatase activity	10	0.762263	1.29061	0.174168	0.670405	0.666973	2778	tags=70%, list=18%, signal=57%	3704/8623/1854/79077/5169/4521/131870
GO:0016653	GO:0016653	oxidoreductase activity, acting on NAD(P)H, heme protein as acceptor	10	0.762181	1.29047	0.174168	0.670405	0.666973	100	tags=10%, list=1%, signal=10%	1728
GO:0015215	GO:0015215	nucleotide transmembrane transporter activity	25	0.760018	1.4523	0.0869565	0.66266	0.659268	53	tags=8%, list=0%, signal=8%	291/292
GO:0061135	GO:0061135	endopeptidase regulator activity	127	0.759813	1.67698	0.0564571	0.66266	0.659268	653	tags=13%, list=4%, signal=12%	1471/2597/4504/7076/7077/183/1476/302/5037/51107/2621/55851/5918/11047/334/1294
GO:0001972	GO:0001972	retinoic acid binding	17	0.754741	1.39509	0.106796	0.66266	0.659268	67	tags=6%, list=0%, signal=6%	2171
GO:0005540	GO:0005540	hyaluronic acid binding	23	0.751302	1.43496	0.110887	0.66266	0.659268	253	tags=13%, list=2%, signal=13%	63827/1463/23166
GO:0015355	GO:0015355	secondary active monocarboxylate transmembrane transporter activity	15	0.750491	1.3497	0.144578	0.666978	0.663564	2224	tags=27%, list=14%, signal=23%	6538/6529/345274/6540
GO:0015378	GO:0015378	sodium:chloride symporter activity	14	0.750361	1.34666	0.146586	0.666978	0.663564	2224	tags=21%, list=14%, signal=18%	6538/6529/6540
GO:0032356	GO:0032356	oxidized DNA binding	10	0.749877	1.26964	0.201566	0.685815	0.682304	206	tags=10%, list=1%, signal=10%	6188
GO:0005319	GO:0005319	lipid transporter activity	146	0.749734	1.67145	0.050915	0.66266	0.659268	346	tags=4%, list=2%, signal=4%	348/2171/5360/10577/376497/55754
GO:0042625	GO:0042625	ATPase-coupled ion transmembrane transporter activity	22	0.74946	1.42033	0.112224	0.66266	0.659268	1059	tags=36%, list=7%, signal=34%	506/9114/527/526/51606/8992/529/10312
GO:0044769	GO:0044769	ATPase activity, coupled to transmembrane movement of ions, rotational mechanism	22	0.74946	1.42033	0.112224	0.66266	0.659268	1059	tags=36%, list=7%, signal=34%	506/9114/527/526/51606/8992/529/10312
GO:0046961	GO:0046961	proton-transporting ATPase activity, rotational mechanism	22	0.74946	1.42033	0.112224	0.66266	0.659268	1059	tags=36%, list=7%, signal=34%	506/9114/527/526/51606/8992/529/10312
GO:0004859	GO:0004859	phospholipase inhibitor activity	12	0.748458	1.30289	0.163386	0.666978	0.663564	257	tags=17%, list=2%, signal=16%	302/308
GO:0009678	GO:0009678	pyrophosphate hydrolysis-driven proton transmembrane transporter activity	25	0.74814	1.4296	0.0973085	0.66266	0.659268	1059	tags=32%, list=7%, signal=30%	506/9114/527/526/51606/8992/529/10312
GO:0051537	GO:0051537	2 iron, 2 sulfur cluster binding	22	0.747329	1.4163	0.112224	0.66266	0.659268	786	tags=41%, list=5%, signal=39%	7386/4729/23479/6390/316/4719/552900/81689/55847
GO:1901505	GO:1901505	carbohydrate derivative transmembrane transporter activity	53	0.746979	1.56342	0.108091	0.66266	0.659268	53	tags=4%, list=0%, signal=4%	291/292
GO:0120227	GO:0120227	acyl-CoA binding	24	0.746948	1.43389	0.108163	0.66266	0.659268	1811	tags=33%, list=12%, signal=29%	1622/33/6342/84320/37/10455/28976/79777
GO:1901611	GO:1901611	phosphatidylglycerol binding	13	0.74686	1.31549	0.164329	0.666978	0.663564	860	tags=15%, list=6%, signal=15%	5360/30968
GO:0015373	GO:0015373	anion:sodium symporter activity	17	0.746809	1.38043	0.118447	0.66266	0.659268	2224	tags=18%, list=14%, signal=15%	6538/6529/6540
GO:0050998	GO:0050998	nitric-oxide synthase binding	13	0.746781	1.31535	0.164329	0.666978	0.663564	137	tags=15%, list=1%, signal=15%	60/808
GO:0019104	GO:0019104	DNA N-glycosylase activity	13	0.744551	1.31142	0.168337	0.668347	0.664925	2455	tags=31%, list=16%, signal=26%	5111/328/6996/4595
GO:0042277	GO:0042277	peptide binding	267	0.742492	1.68804	0.016525	0.66266	0.659268	515	tags=7%, list=3%, signal=7%	348/1471/6175/5478/1191/712/1173/26232/3838/9283/81618/25907/5204/54209/7411/3326/1410/2947/10857
GO:0008106	GO:0008106	alcohol dehydrogenase (NADP+) activity	18	0.742213	1.36833	0.122288	0.66266	0.659268	760	tags=22%, list=5%, signal=21%	10327/57016/231/127
GO:0070006	GO:0070006	metalloaminopeptidase activity	23	0.741735	1.41669	0.120968	0.66266	0.659268	2046	tags=26%, list=13%, signal=23%	4323/51056/7511/4324/4048/10988
GO:0015605	GO:0015605	organophosphate ester transmembrane transporter activity	30	0.737867	1.44504	0.0869565	0.66266	0.659268	53	tags=7%, list=0%, signal=7%	291/292
GO:0033218	GO:0033218	amide binding	338	0.73744	1.70309	0.0134296	0.66266	0.659268	558	tags=8%, list=4%, signal=8%	348/1471/6175/5660/5478/1622/2280/5360/1191/712/1173/26232/3838/9283/81618/33/25907/55353/5091/5204/7417/54209/7411/3326/1410/2947/10857/6342
GO:0046790	GO:0046790	virion binding	10	0.73613	1.24636	0.221135	0.695778	0.692216	233	tags=20%, list=2%, signal=20%	5478/302
GO:0002020	GO:0002020	protease binding	116	0.735638	1.61029	0.0469314	0.66266	0.659268	535	tags=11%, list=3%, signal=11%	1471/5660/498/7076/7077/1476/7415/1277/302/1281/374291/11047/11315
GO:0005518	GO:0005518	collagen binding	64	0.735591	1.54533	0.0587084	0.66266	0.659268	651	tags=16%, list=4%, signal=15%	1508/8404/780/1514/6678/50509/51144/9289/5154/4060
GO:0019843	GO:0019843	rRNA binding	62	0.7346	1.54284	0.0543689	0.66266	0.659268	434	tags=21%, list=3%, signal=20%	6175/6133/6208/7263/6193/6188/6222/6122/6136/64968/284119/51119/6191
GO:0004033	GO:0004033	aldo-keto reductase (NADP) activity	24	0.732273	1.40572	0.12449	0.66266	0.659268	760	tags=17%, list=5%, signal=16%	10327/57016/231/127
GO:0010181	GO:0010181	FMN binding	14	0.730719	1.31141	0.174699	0.670405	0.666973	1417	tags=14%, list=9%, signal=13%	4723/5447
GO:0070513	GO:0070513	death domain binding	10	0.730211	1.23634	0.232877	0.703407	0.699806	887	tags=20%, list=6%, signal=19%	10399/581
GO:0003735	GO:0003735	structural constituent of ribosome	149	0.730032	1.62359	0.0441696	0.66266	0.659268	1372	tags=51%, list=9%, signal=47%	6175/6187/6133/6171/6137/6209/6217/6208/6224/6176/6159/6230/6134/6156/11224/6155/6141/6235/6233/6128/6139/6210/2197/6193/6218/6228/6188/6142/6222/63875/6170/6161/6122/3921/6136/64968/6166/6143/6232/54460/4701/9553/6191/6168/6227/84545/10573/55168/65993/6138/6173/6129/6146/116541/78988/6202/51081/200916/122704/51264/28977/51253/6182/11222/64981/28973/51069/6160/124995/64983/10884/6150/6157/6234/51…
GO:0043028	GO:0043028	cysteine-type endopeptidase regulator activity involved in apoptotic process	34	0.728656	1.45947	0.0848485	0.66266	0.659268	1539	tags=24%, list=10%, signal=21%	4504/10399/2621/1512/572/10935/8996/51065
GO:0061134	GO:0061134	peptidase regulator activity	163	0.727936	1.63663	0.0534859	0.66266	0.659268	950	tags=15%, list=6%, signal=14%	1471/2597/4504/7076/7077/183/1476/10399/7415/302/5037/51107/2621/55851/1512/5918/11047/334/1294/572/9097/5973/10935/10213
GO:0061133	GO:0061133	endopeptidase activator activity	10	0.725544	1.22844	0.238748	0.709169	0.705539	950	tags=40%, list=6%, signal=38%	51107/55851/11047/10213
GO:0097602	GO:0097602	cullin family protein binding	23	0.722261	1.3795	0.139113	0.666978	0.663564	3039	tags=57%, list=20%, signal=45%	6500/84259/79734/1642/9978/9616/54442/51529/9903/28952/23510/23142/54165
GO:0051371	GO:0051371	muscle alpha-actinin binding	13	0.721636	1.27106	0.194389	0.685815	0.682304	64	tags=8%, list=0%, signal=8%	8572
GO:0048185	GO:0048185	activin binding	15	0.721606	1.29775	0.184739	0.685815	0.682304	88	tags=7%, list=1%, signal=7%	2280
GO:0070530	GO:0070530	K63-linked polyubiquitin modification-dependent protein binding	24	0.721269	1.3846	0.140816	0.666978	0.663564	30	tags=4%, list=0%, signal=4%	8878
GO:0004550	GO:0004550	nucleoside diphosphate kinase activity	15	0.716504	1.28858	0.190763	0.685815	0.682304	1182	tags=27%, list=8%, signal=25%	4831/51727/4830/4832
GO:0003906	GO:0003906	DNA-(apurinic or apyrimidinic site) endonuclease activity	12	0.715187	1.24498	0.208661	0.687725	0.684205	759	tags=17%, list=5%, signal=16%	6188/328
GO:0016742	GO:0016742	hydroxymethyl-, formyl- and related transferase activity	10	0.714364	1.20951	0.262231	0.724153	0.720447	1921	tags=40%, list=13%, signal=35%	2653/275/10840/2618
GO:0016290	GO:0016290	palmitoyl-CoA hydrolase activity	16	0.713871	1.2961	0.186508	0.685815	0.682304	1667	tags=25%, list=11%, signal=22%	5538/10449/641371/55856
GO:0005178	GO:0005178	integrin binding	151	0.712079	1.59269	0.0507881	0.66266	0.659268	50	tags=3%, list=0%, signal=3%	2670/975/5478/4323
GO:0015295	GO:0015295	solute:proton symporter activity	23	0.710229	1.35652	0.149194	0.666978	0.663564	1290	tags=13%, list=8%, signal=12%	5250/4891/6565
GO:0016831	GO:0016831	carboxy-lyase activity	31	0.710217	1.40195	0.108652	0.66266	0.659268	2884	tags=42%, list=19%, signal=34%	1652/262/7389/4199/23417/2805/4953/593/51380/2677/51582/55862/4200
GO:0005080	GO:0005080	protein kinase C binding	51	0.709942	1.49215	0.0710059	0.66266	0.659268	590	tags=14%, list=4%, signal=13%	8878/3315/3094/10399/10539/4082/7153
GO:0030169	GO:0030169	low-density lipoprotein particle binding	16	0.708771	1.28684	0.194444	0.685815	0.682304	417	tags=19%, list=3%, signal=18%	5360/23166/54209
GO:0008097	GO:0008097	5S rRNA binding	10	0.707501	1.19789	0.266145	0.724153	0.720447	328	tags=20%, list=2%, signal=20%	7263/6122
GO:0008483	GO:0008483	transaminase activity	23	0.706719	1.34981	0.15121	0.666978	0.663564	1800	tags=43%, list=12%, signal=38%	275/29968/18/84706/4942/2806/2875/587/2805/883
GO:0048156	GO:0048156	tau protein binding	41	0.706613	1.44936	0.0843373	0.66266	0.659268	95	tags=10%, list=1%, signal=10%	348/6285/60/1191
GO:0055102	GO:0055102	lipase inhibitor activity	16	0.706283	1.28232	0.200397	0.685815	0.682304	257	tags=12%, list=2%, signal=12%	302/308
GO:0004029	GO:0004029	aldehyde dehydrogenase (NAD+) activity	14	0.704477	1.26431	0.210843	0.687863	0.684342	2681	tags=43%, list=17%, signal=35%	217/128/10840/8854/223/501
GO:0051787	GO:0051787	misfolded protein binding	27	0.704333	1.37647	0.124481	0.66266	0.659268	1735	tags=33%, list=11%, signal=30%	1191/3309/3312/1861/23753/54431/7917/79139/4189
GO:0016801	GO:0016801	hydrolase activity, acting on ether bonds	10	0.703633	1.19134	0.27593	0.730086	0.726349	4194	tags=80%, list=27%, signal=58%	8574/4048/191/2052/144110/2053/6051/255043
GO:0033764	GO:0033764	steroid dehydrogenase activity, acting on the CH-OH group of donors, NAD or NADP as acceptor	23	0.701913	1.34063	0.157258	0.666978	0.663564	2910	tags=30%, list=19%, signal=25%	51144/3295/50814/7923/79154/51170/115817
GO:0031432	GO:0031432	titin binding	13	0.701507	1.23561	0.230461	0.703407	0.699806	955	tags=15%, list=6%, signal=14%	808/805
GO:0032977	GO:0032977	membrane insertase activity	13	0.701244	1.23514	0.230461	0.703407	0.699806	784	tags=31%, list=5%, signal=29%	83460/10328/56851/284361
GO:0016863	GO:0016863	intramolecular oxidoreductase activity, transposing C=C bonds	13	0.69932	1.23175	0.234469	0.703407	0.699806	1575	tags=46%, list=10%, signal=41%	1652/1891/1632/84650/10455/1638
GO:0016229	GO:0016229	steroid dehydrogenase activity	28	0.697814	1.36283	0.138144	0.666978	0.663564	2910	tags=29%, list=19%, signal=23%	622/51144/3295/50814/7923/79154/51170/115817
GO:0016018	GO:0016018	cyclosporin A binding	15	0.69624	1.25213	0.212851	0.687863	0.684342	32	tags=7%, list=0%, signal=7%	5478
GO:0015932	GO:0015932	nucleobase-containing compound transmembrane transporter activity	47	0.693998	1.43347	0.083499	0.66266	0.659268	53	tags=4%, list=0%, signal=4%	291/292
GO:0016836	GO:0016836	hydro-lyase activity	54	0.693266	1.45093	0.0800781	0.66266	0.659268	1491	tags=26%, list=10%, signal=23%	2023/3032/23632/11315/50/1632/1545/875/51495/3295/51074/9200/2271/549
GO:0070300	GO:0070300	phosphatidic acid binding	19	0.69119	1.28725	0.193294	0.685815	0.682304	90	tags=5%, list=1%, signal=5%	5360
GO:0140597	GO:0140597	protein carrier chaperone	25	0.690642	1.31973	0.15735	0.666978	0.663564	784	tags=28%, list=5%, signal=27%	1191/3312/83460/10328/9531/56851/284361
GO:0004089	GO:0004089	carbonate dehydratase activity	10	0.688669	1.166	0.307241	0.748577	0.744746	2730	tags=30%, list=18%, signal=25%	23632/767/377677
GO:0036122	GO:0036122	BMP binding	20	0.686525	1.28044	0.196819	0.685815	0.682304	1754	tags=25%, list=11%, signal=22%	4681/50964/658/657/25928
GO:0016835	GO:0016835	carbon-oxygen lyase activity	69	0.686373	1.44315	0.0820312	0.66266	0.659268	2278	tags=29%, list=15%, signal=25%	2023/6188/3032/23632/11315/50/1632/1545/875/51495/3295/51074/9200/2271/549/7520/48/767/3658/770
GO:0030957	GO:0030957	Tat protein binding	10	0.686061	1.16159	0.313112	0.748577	0.744746	529	tags=20%, list=3%, signal=19%	60/23710
GO:0030955	GO:0030955	potassium ion binding	12	0.684487	1.19154	0.285433	0.734262	0.730503	172	tags=17%, list=1%, signal=16%	477/476
GO:0043531	GO:0043531	ADP binding	31	0.684	1.3502	0.140845	0.666978	0.663564	315	tags=16%, list=2%, signal=16%	498/2746/7415/58/513
GO:0015165	GO:0015165	pyrimidine nucleotide-sugar transmembrane transporter activity	10	0.680961	1.15295	0.320939	0.748577	0.744746	4007	tags=70%, list=26%, signal=52%	10237/113829/10559/84912/23169/23443/7355
GO:0008656	GO:0008656	cysteine-type endopeptidase activator activity involved in apoptotic process	14	0.677928	1.21667	0.253012	0.724153	0.720447	1539	tags=29%, list=10%, signal=26%	10399/1512/572/51065
GO:0005338	GO:0005338	nucleotide-sugar transmembrane transporter activity	12	0.677242	1.17892	0.30315	0.748577	0.744746	4007	tags=67%, list=26%, signal=49%	10237/113829/10559/84912/55343/23169/23443/7355
GO:0003755	GO:0003755	peptidyl-prolyl cis-trans isomerase activity	33	0.676708	1.3398	0.153535	0.666978	0.663564	1861	tags=39%, list=12%, signal=35%	5478/2280/5524/51303/2286/2287/5480/5300/2288/53938/9049/11328/2289
GO:0042626	GO:0042626	ATPase-coupled transmembrane transporter activity	92	0.676316	1.46476	0.0760668	0.66266	0.659268	695	tags=11%, list=5%, signal=10%	477/481/506/476/9114/527/526/51606/8992/529
GO:0016894	GO:0016894	endonuclease activity, active with either ribo- or deoxyribonucleic acids and producing 3'-phosphomonoesters	12	0.676105	1.17695	0.305118	0.748577	0.744746	3534	tags=42%, list=23%, signal=32%	1777/10247/7517/80198/79008
GO:0051536	GO:0051536	iron-sulfur cluster binding	62	0.675692	1.41912	0.0834951	0.66266	0.659268	2543	tags=44%, list=17%, signal=36%	7386/6188/4723/4728/4729/374291/10539/50/18/23479/6390/316/4719/552900/81689/55847/2110/57019/51218/4337/48/3658/112812/5471/11019/4595/2230
GO:0051540	GO:0051540	metal cluster binding	62	0.675692	1.41912	0.0834951	0.66266	0.659268	2543	tags=44%, list=17%, signal=36%	7386/6188/4723/4728/4729/374291/10539/50/18/23479/6390/316/4719/552900/81689/55847/2110/57019/51218/4337/48/3658/112812/5471/11019/4595/2230
GO:0015079	GO:0015079	potassium ion transmembrane transporter activity	148	0.675064	1.50171	0.0602837	0.66266	0.659268	918	tags=5%, list=6%, signal=4%	477/481/476/3766/219527/56996/6560
GO:0010851	GO:0010851	cyclase regulator activity	13	0.673901	1.18698	0.272545	0.730086	0.726349	955	tags=23%, list=6%, signal=22%	808/2778/805
GO:0030291	GO:0030291	protein serine/threonine kinase inhibitor activity	31	0.671218	1.32497	0.150905	0.666978	0.663564	1139	tags=26%, list=7%, signal=24%	3315/11142/1026/10614/84152/10519/9555/5573
GO:0004030	GO:0004030	aldehyde dehydrogenase [NAD(P)+] activity	16	0.67119	1.2186	0.248016	0.715339	0.711677	2094	tags=38%, list=14%, signal=32%	217/127/128/10840/8854/223
GO:0016790	GO:0016790	thiolester hydrolase activity	42	0.670937	1.37795	0.125498	0.663489	0.660093	1763	tags=33%, list=11%, signal=30%	5538/26090/81926/10449/11313/10434/641371/2098/58489/7920/25953/51104/55856/9374
GO:0031420	GO:0031420	alkali metal ion binding	17	0.669159	1.2369	0.221359	0.695778	0.692216	172	tags=12%, list=1%, signal=12%	477/476
GO:0016829	GO:0016829	lyase activity	177	0.666722	1.50297	0.0584071	0.66266	0.659268	2171	tags=24%, list=14%, signal=21%	230/2023/226/1652/6188/2739/3032/23632/11315/50/5066/1632/1545/875/262/51495/8879/7389/3295/51074/4199/23417/9200/57136/3155/2271/79624/2983/549/4259/7520/2805/4953/3052/593/883/4337/48/51380/767/3658/2677
GO:0120014	GO:0120014	phospholipid transfer activity	22	0.664747	1.25979	0.206413	0.685952	0.682441	90	tags=5%, list=1%, signal=5%	5360
GO:0005198	GO:0005198	structural molecule activity	619	0.664587	1.60043	0.00435179	0.66266	0.659268	740	tags=14%, list=5%, signal=14%	2670/348/7431/5354/6175/6187/6133/60/6171/6137/3159/6209/6217/6208/3015/7846/10383/6224/6176/6159/6230/6134/6156/11224/84617/6155/6141/6235/6678/6233/6128/6139/6210/2197/6193/1277/6218/6228/6188/3162/347733/58/6142/6222/63875/6170/4256/50509/6161/6122/10094/3921/6136/64968/1281/4359/7277/6166/6143/4147/6232/54460/4701/9553/6191/8425/6168/10093/1410/3490/5719/6227/4637/1299/84545/4134/10573/55168/…
GO:0016859	GO:0016859	cis-trans isomerase activity	36	0.662712	1.34137	0.153846	0.666978	0.663564	1861	tags=36%, list=12%, signal=32%	5478/2280/5524/51303/2286/2287/5480/5300/2288/53938/9049/11328/2289
GO:0005179	GO:0005179	hormone activity	88	0.661307	1.42192	0.0883459	0.66266	0.659268	1044	tags=8%, list=7%, signal=7%	79006/183/284207/375704/5179/3479/90226
GO:0033204	GO:0033204	ribonuclease P RNA binding	10	0.660083	1.1176	0.350294	0.768477	0.764543	1229	tags=20%, list=8%, signal=18%	79897/11102
GO:0004864	GO:0004864	protein phosphatase inhibitor activity	41	0.656801	1.34719	0.144578	0.666978	0.663564	234	tags=5%, list=2%, signal=5%	3958/26472
GO:0016918	GO:0016918	retinal binding	17	0.655926	1.21244	0.246602	0.715339	0.711677	2502	tags=24%, list=16%, signal=20%	127/8854/1382/64220
GO:0048306	GO:0048306	calcium-dependent protein binding	66	0.655762	1.38471	0.101167	0.66266	0.659268	1084	tags=20%, list=7%, signal=18%	6281/6285/808/7140/302/140576/7125/6271/310/805/10016/26012/57048
GO:0070628	GO:0070628	proteasome binding	17	0.655414	1.21149	0.246602	0.715339	0.711677	1651	tags=47%, list=11%, signal=42%	3397/11047/9097/10213/23198/8624/7917/9491
GO:0005501	GO:0005501	retinoid binding	34	0.655233	1.31241	0.161616	0.666978	0.663564	2502	tags=21%, list=16%, signal=17%	2171/127/5730/8854/6256/1382/64220
GO:0019840	GO:0019840	isoprenoid binding	34	0.655233	1.31241	0.161616	0.666978	0.663564	2502	tags=21%, list=16%, signal=17%	2171/127/5730/8854/6256/1382/64220
GO:1990226	GO:1990226	histone methyltransferase binding	12	0.65426	1.13892	0.32874	0.757614	0.753736	1280	tags=42%, list=8%, signal=38%	1499/10951/3326/11335/10528
GO:0031406	GO:0031406	carboxylic acid binding	146	0.652515	1.45471	0.0744681	0.66266	0.659268	1023	tags=8%, list=7%, signal=8%	2173/5660/2950/2171/5091/6342/5066/128/80758/2946/112398/54749
GO:0140677	GO:0140677	molecular function activator activity	57	0.649907	1.36011	0.105882	0.66266	0.659268	394	tags=9%, list=3%, signal=9%	482/481/3159/483/1026
GO:0016765	GO:0016765	transferase activity, transferring alkyl or aryl (other than methyl) groups	58	0.649277	1.3609	0.104854	0.66266	0.659268	1300	tags=21%, list=8%, signal=19%	2950/4144/2224/2947/2949/4257/2946/373156/1725/9446/54187/27306
GO:0102991	GO:0102991	myristoyl-CoA hydrolase activity	14	0.648469	1.1638	0.313253	0.748577	0.744746	4051	tags=50%, list=26%, signal=37%	10449/641371/55856/11332/153364/26027/10965
GO:0016638	GO:0016638	oxidoreductase activity, acting on the CH-NH2 group of donors	18	0.646684	1.19222	0.266272	0.724153	0.720447	1457	tags=17%, list=9%, signal=15%	2746/554235/4016
GO:0003707	GO:0003707	nuclear steroid receptor activity	23	0.64665	1.23508	0.235887	0.704149	0.700545	2146	tags=30%, list=14%, signal=26%	6257/164091/2101/85315/6256/2852/5467
GO:0004177	GO:0004177	aminopeptidase activity	36	0.645779	1.30709	0.180162	0.683706	0.680206	1771	tags=22%, list=12%, signal=20%	4323/51056/1512/642/7511/4324/23549/4048
GO:0008503	GO:0008503	benzodiazepine receptor activity	10	0.64569	1.09323	0.381605	0.787868	0.783835	2521	tags=20%, list=16%, signal=17%	2565/2555
GO:0015180	GO:0015180	L-alanine transmembrane transporter activity	10	0.645011	1.09209	0.383562	0.787926	0.783893	1387	tags=30%, list=9%, signal=27%	6520/10991/94081
GO:0004526	GO:0004526	ribonuclease P activity	12	0.641701	1.11705	0.346457	0.764748	0.760833	1229	tags=17%, list=8%, signal=15%	79897/11102
GO:0004857	GO:0004857	enzyme inhibitor activity	314	0.641539	1.49144	0.0766667	0.66266	0.659268	603	tags=9%, list=4%, signal=9%	1471/2597/3958/3315/6209/4504/7076/4946/6224/55450/7077/183/1476/10399/4947/302/26472/308/5037/6050/11142/2621/1026/5918/23640/2764/51129/334/10614
GO:0019212	GO:0019212	phosphatase inhibitor activity	44	0.641315	1.31459	0.166329	0.666978	0.663564	234	tags=5%, list=2%, signal=4%	3958/26472
GO:0004623	GO:0004623	phospholipase A2 activity	32	0.640912	1.26831	0.202811	0.685815	0.682304	457	tags=12%, list=3%, signal=12%	7941/9588/3931/11145
GO:0015081	GO:0015081	sodium ion transmembrane transporter activity	151	0.639815	1.43106	0.0875657	0.66266	0.659268	1390	tags=9%, list=9%, signal=8%	477/481/476/6535/6506/6536/6538/6520/6324/6574/10991/6529/54946
GO:0098641	GO:0098641	cadherin binding involved in cell-cell adhesion	18	0.639207	1.17843	0.278107	0.733689	0.729933	769	tags=17%, list=5%, signal=16%	1266/302/10298
GO:0008009	GO:0008009	chemokine activity	30	0.635659	1.24488	0.204969	0.685815	0.682304	57	tags=3%, list=0%, signal=3%	9547
GO:0070567	GO:0070567	cytidylyltransferase activity	10	0.634939	1.07503	0.39726	0.794315	0.79025	2398	tags=50%, list=16%, signal=42%	5833/8760/54187/5130/132001
GO:0032404	GO:0032404	mismatch repair complex binding	11	0.634726	1.08569	0.378218	0.784476	0.78046	2455	tags=27%, list=16%, signal=23%	5111/11277/4595
GO:0140662	GO:0140662	ATP-dependent protein folding chaperone	30	0.634477	1.24256	0.204969	0.685815	0.682304	1315	tags=40%, list=9%, signal=37%	3309/3336/3312/7203/3326/10576/10575/22948/1861/10694/10574/22824
GO:0052650	GO:0052650	NADP-retinol dehydrogenase activity	12	0.633348	1.10251	0.358268	0.777235	0.773256	638	tags=17%, list=4%, signal=16%	57016/231
GO:0015297	GO:0015297	antiporter activity	88	0.633158	1.3614	0.110902	0.66266	0.659268	702	tags=8%, list=5%, signal=8%	291/292/1468/8402/23657/6520/10237
GO:0031683	GO:0031683	G-protein beta/gamma-subunit complex binding	21	0.63147	1.1936	0.261477	0.724153	0.720447	1002	tags=14%, list=7%, signal=13%	2771/2778/1069
GO:0016846	GO:0016846	carbon-sulfur lyase activity	12	0.631427	1.09917	0.364173	0.783994	0.779981	2613	tags=50%, list=17%, signal=42%	2739/4259/3052/883/2948/241
GO:0046915	GO:0046915	transition metal ion transmembrane transporter activity	39	0.630683	1.28738	0.185859	0.685815	0.682304	2107	tags=23%, list=14%, signal=20%	57348/27173/55858/4891/7922/57192/221074/148867/27032
GO:0140776	GO:0140776	protein-containing complex destabilizing activity	11	0.630538	1.07853	0.390099	0.790562	0.786515	178	tags=9%, list=1%, signal=9%	3312
GO:0048407	GO:0048407	platelet-derived growth factor binding	10	0.630436	1.06741	0.407045	0.795429	0.791357	1366	tags=50%, list=9%, signal=46%	1277/1281/5154/1282/1289
GO:0045159	GO:0045159	myosin II binding	13	0.628765	1.10748	0.350701	0.768477	0.764543	357	tags=15%, list=2%, signal=15%	2934/9368
GO:0008320	GO:0008320	protein transmembrane transporter activity	19	0.628173	1.16989	0.291913	0.739309	0.735524	1889	tags=53%, list=12%, signal=46%	23480/10452/56993/10972/10440/100287932/54543/388552/84134/9868
GO:0005496	GO:0005496	steroid binding	92	0.62768	1.35943	0.113173	0.66266	0.659268	558	tags=9%, list=4%, signal=8%	975/477/476/10577/164091/7417/10857/6342
GO:0005261	GO:0005261	cation channel activity	318	0.626849	1.4563	0.0838926	0.66266	0.659268	986	tags=5%, list=6%, signal=5%	4508/498/506/539/9551/10632/514/527/302/513/3766/219527/6324/521/6560/522
GO:0015377	GO:0015377	cation:chloride symporter activity	20	0.626563	1.1686	0.286282	0.734262	0.730503	2224	tags=25%, list=14%, signal=21%	6538/56996/6560/6529/6540
GO:0015267	GO:0015267	channel activity	449	0.626499	1.48144	0.0812604	0.66266	0.659268	1039	tags=6%, list=7%, signal=6%	361/4508/498/506/57348/539/9551/10632/514/527/302/5348/513/10452/7417/3766/2565/219527/6563/6324/521/581/6560/55248/1192/522/83862
GO:0022803	GO:0022803	passive transmembrane transporter activity	450	0.626492	1.48236	0.0811258	0.66266	0.659268	1039	tags=6%, list=7%, signal=6%	361/4508/498/506/57348/539/9551/10632/514/527/302/5348/513/10452/7417/3766/2565/219527/6563/6324/521/581/6560/55248/1192/522/83862
GO:0070411	GO:0070411	I-SMAD binding	13	0.625782	1.10223	0.352705	0.771463	0.767514	128	tags=8%, list=1%, signal=8%	1499
GO:0022839	GO:0022839	ion gated channel activity	40	0.624026	1.27099	0.195171	0.685815	0.682304	56	tags=2%, list=0%, signal=2%	57348
GO:0017070	GO:0017070	U6 snRNA binding	14	0.62248	1.11716	0.365462	0.783994	0.779981	2203	tags=50%, list=14%, signal=43%	1984/27258/51690/79066/51691/57819/25804
GO:0003785	GO:0003785	actin monomer binding	24	0.621748	1.19355	0.265306	0.724153	0.720447	10	tags=4%, list=0%, signal=4%	7114
GO:0003995	GO:0003995	acyl-CoA dehydrogenase activity	12	0.621316	1.08157	0.377953	0.784476	0.78046	1717	tags=50%, list=11%, signal=44%	33/3712/35/37/28976/34
GO:0052890	GO:0052890	oxidoreductase activity, acting on the CH-CH group of donors, with a flavin as acceptor	12	0.621316	1.08157	0.377953	0.784476	0.78046	1717	tags=50%, list=11%, signal=44%	33/3712/35/37/28976/34
GO:0097718	GO:0097718	disordered domain specific binding	31	0.620052	1.22397	0.227364	0.703134	0.699535	137	tags=13%, list=1%, signal=13%	2597/1173/1499/808
GO:1990381	GO:1990381	ubiquitin-specific protease binding	20	0.617946	1.15253	0.300199	0.748577	0.744746	2944	tags=50%, list=19%, signal=40%	7415/11315/267/7917/79139/55829/5886/51009/1213/51652
GO:0016616	GO:0016616	oxidoreductase activity, acting on the CH-OH group of donors, NAD or NADP as acceptor	106	0.617459	1.34701	0.113971	0.66266	0.659268	1590	tags=26%, list=10%, signal=24%	3945/26227/10327/4190/57016/3032/622/51144/231/3421/1487/127/128/6652/3295/11112/3033/4199/56898/4191/3417/2819/50814/8574/3615/25979/145482/7923
GO:0044183	GO:0044183	protein folding chaperone	56	0.617148	1.29668	0.156863	0.666978	0.663564	1095	tags=27%, list=7%, signal=25%	3315/3309/3336/3312/51398/7203/3326/8570/10576/10575/22948/25764/1861/10694/10574
GO:0017110	GO:0017110	nucleoside diphosphate phosphatase activity	15	0.617071	1.10975	0.371486	0.784476	0.78046	2846	tags=40%, list=19%, signal=33%	954/124583/11164/284439/131870/957
GO:0003746	GO:0003746	translation elongation factor activity	17	0.616659	1.13985	0.308738	0.748577	0.744746	220	tags=18%, list=1%, signal=17%	1915/1984/1933
GO:0008201	GO:0008201	heparin binding	136	0.616174	1.36745	0.100719	0.66266	0.659268	341	tags=6%, list=2%, signal=6%	348/6159/4192/50509/51144/143282/14/9289
GO:0005436	GO:0005436	sodium:phosphate symporter activity	12	0.615656	1.07172	0.389764	0.790562	0.786515	916	tags=8%, list=6%, signal=8%	6574
GO:0008327	GO:0008327	methyl-CpG binding	23	0.615472	1.17553	0.284274	0.734262	0.730503	414	tags=17%, list=3%, signal=17%	2079/26097/51523/3276
GO:0044548	GO:0044548	S100 protein binding	14	0.615205	1.1041	0.373494	0.784476	0.78046	541	tags=21%, list=4%, signal=21%	6285/302/6271
GO:0047617	GO:0047617	acyl-CoA hydrolase activity	22	0.614675	1.1649	0.284569	0.734262	0.730503	1667	tags=18%, list=11%, signal=16%	5538/10449/641371/55856
GO:0016614	GO:0016614	oxidoreductase activity, acting on CH-OH group of donors	115	0.614586	1.3448	0.115108	0.66266	0.659268	1590	tags=25%, list=10%, signal=23%	3945/26227/10327/4190/57016/3032/622/51144/231/3421/1487/127/128/6652/3295/11112/3033/4199/56898/4191/2820/3417/2819/50814/8574/3615/25979/145482/7923
GO:0016627	GO:0016627	oxidoreductase activity, acting on the CH-CH group of donors	52	0.614526	1.28759	0.175542	0.670405	0.666973	1717	tags=31%, list=11%, signal=27%	6391/33/6392/1666/1384/6390/3712/35/1717/645/37/56898/145482/51/28976/34
GO:0042056	GO:0042056	chemoattractant activity	25	0.613951	1.17318	0.283644	0.734262	0.730503	11	tags=4%, list=0%, signal=4%	3958
GO:0005324	GO:0005324	long-chain fatty acid transporter activity	17	0.613462	1.13394	0.32233	0.748577	0.744746	255	tags=12%, list=2%, signal=12%	2171/376497
GO:1901681	GO:1901681	sulfur compound binding	224	0.610998	1.40211	0.0797963	0.66266	0.659268	573	tags=8%, list=4%, signal=8%	348/5478/2950/1622/6159/4192/33/7086/5091/50509/51144/143282/14/9289/3276/2947/6342/334
GO:0000979	GO:0000979	RNA polymerase II core promoter sequence-specific DNA binding	18	0.60855	1.12191	0.333333	0.758263	0.754381	1396	tags=28%, list=9%, signal=25%	3015/1051/9555/3065/2959
GO:0030020	GO:0030020	extracellular matrix structural constituent conferring tensile strength	38	0.608363	1.23934	0.222672	0.695778	0.692216	1397	tags=29%, list=9%, signal=26%	1277/50509/1281/1299/1294/1302/1282/1307/1290/1289/1284
GO:0022884	GO:0022884	macromolecule transmembrane transporter activity	24	0.607209	1.16564	0.285714	0.734262	0.730503	1889	tags=42%, list=12%, signal=37%	23480/10452/56993/10972/10440/100287932/54543/388552/84134/9868
GO:0005539	GO:0005539	glycosaminoglycan binding	190	0.602802	1.37455	0.0984183	0.66266	0.659268	438	tags=7%, list=3%, signal=7%	348/5478/63827/1463/6159/4192/23166/50509/51144/143282/14/9289/54209/8425
GO:0030170	GO:0030170	pyridoxal phosphate binding	50	0.599996	1.25455	0.190099	0.685815	0.682304	2050	tags=30%, list=13%, signal=26%	29968/18/875/8879/84706/4942/2806/11212/211/2875/2805/5837/883/54996/51380
GO:0051539	GO:0051539	4 iron, 4 sulfur cluster binding	40	0.599995	1.22204	0.235412	0.704149	0.700545	2455	tags=35%, list=16%, signal=29%	4723/4728/374291/50/6390/4719/2110/57019/4337/48/3658/5471/11019/4595
GO:0042887	GO:0042887	amide transmembrane transporter activity	33	0.596422	1.18084	0.264646	0.724153	0.720447	1290	tags=12%, list=8%, signal=11%	376497/6563/10991/6565
GO:0070279	GO:0070279	vitamin B6 binding	51	0.594512	1.24954	0.197239	0.685815	0.682304	2050	tags=29%, list=13%, signal=26%	29968/18/875/8879/84706/4942/2806/11212/211/2875/2805/5837/883/54996/51380
GO:0019841	GO:0019841	retinol binding	14	0.593395	1.06496	0.401606	0.794626	0.790558	2502	tags=21%, list=16%, signal=18%	127/1382/64220
GO:0042169	GO:0042169	SH2 domain binding	41	0.592069	1.21442	0.242972	0.714658	0.711	173	tags=5%, list=1%, signal=5%	8878/10399
GO:0005160	GO:0005160	transforming growth factor beta receptor binding	24	0.591044	1.13461	0.312245	0.748577	0.744746	88	tags=4%, list=1%, signal=4%	2280
GO:0008525	GO:0008525	phosphatidylcholine transporter activity	16	0.590936	1.0729	0.400794	0.794626	0.790558	90	tags=6%, list=1%, signal=6%	5360
GO:0005216	GO:0005216	ion channel activity	408	0.589481	1.3919	0.106732	0.66266	0.659268	1039	tags=6%, list=7%, signal=5%	4508/498/506/57348/539/9551/10632/514/527/302/5348/513/7417/3766/2565/219527/6324/521/6560/55248/1192/522/83862
GO:0016505	GO:0016505	peptidase activator activity involved in apoptotic process	17	0.588127	1.08711	0.382524	0.787926	0.783893	721	tags=18%, list=5%, signal=17%	10399/1512/572
GO:0035615	GO:0035615	clathrin adaptor activity	17	0.586247	1.08364	0.384466	0.787926	0.783893	1256	tags=24%, list=8%, signal=22%	1173/1175/1174/8907
GO:0015296	GO:0015296	anion:cation symporter activity	25	0.583537	1.11506	0.335404	0.758263	0.754381	1287	tags=16%, list=8%, signal=15%	6538/56996/6560/6529
GO:0016289	GO:0016289	CoA hydrolase activity	24	0.581925	1.1171	0.334694	0.758263	0.754381	4051	tags=46%, list=26%, signal=34%	5538/10449/641371/55856/283927/11332/153364/26275/26027/225/10965
GO:0051082	GO:0051082	unfolded protein binding	109	0.581802	1.2677	0.156648	0.666978	0.663564	1282	tags=22%, list=8%, signal=20%	5478/3315/10383/1191/3309/3336/3312/5204/7203/7411/3326/1410/10576/10575/22948/1861/10694/10574/871/9093/23386/10772/4666/10471
GO:0030971	GO:0030971	receptor tyrosine kinase binding	74	0.581725	1.23322	0.186898	0.685815	0.682304	510	tags=9%, list=3%, signal=9%	8878/199731/10399/5111/2621/4902/9802
GO:0008603	GO:0008603	cAMP-dependent protein kinase regulator activity	11	0.580364	0.992705	0.50099	0.863591	0.85917	1139	tags=27%, list=7%, signal=25%	11142/84152/5573
GO:0004549	GO:0004549	tRNA-specific ribonuclease activity	15	0.579895	1.0429	0.433735	0.817842	0.813656	1229	tags=13%, list=8%, signal=12%	79897/11102
GO:0140312	GO:0140312	cargo adaptor activity	18	0.578961	1.06736	0.392505	0.790562	0.786515	1256	tags=22%, list=8%, signal=20%	1173/1175/1174/8907
GO:0008028	GO:0008028	monocarboxylic acid transmembrane transporter activity	51	0.578658	1.21622	0.226824	0.703134	0.699535	1859	tags=18%, list=12%, signal=16%	376497/9368/51660/6538/25874/162515/6529/11309/345274
GO:0017116	GO:0017116	single-stranded DNA helicase activity	22	0.577018	1.09353	0.366733	0.783994	0.779981	4808	tags=59%, list=31%, signal=41%	54921/5984/4172/4174/4176/4175/79075/5982/5985/5888/113510/63922/4173
GO:0042834	GO:0042834	peptidoglycan binding	10	0.574655	0.972964	0.520548	0.868027	0.863584	417	tags=10%, list=3%, signal=10%	54209
GO:0008514	GO:0008514	organic anion transmembrane transporter activity	173	0.574457	1.29109	0.136767	0.666978	0.663564	1154	tags=11%, list=8%, signal=10%	291/292/376497/6535/1468/6506/9368/8402/51660/23657/6536/6538/6520/10237/10227/25874/10991/6576/162515
GO:0008375	GO:0008375	acetylglucosaminyltransferase activity	42	0.572894	1.17659	0.262948	0.724153	0.720447	720	tags=10%, list=5%, signal=9%	3074/3073/11282/3955
GO:0140318	GO:0140318	protein transporter activity	29	0.572399	1.12576	0.311475	0.748577	0.744746	1889	tags=34%, list=12%, signal=30%	23480/10452/56993/10972/10440/100287932/54543/388552/84134/9868
GO:0015485	GO:0015485	cholesterol binding	50	0.57224	1.19651	0.239604	0.70996	0.706325	558	tags=8%, list=4%, signal=8%	975/10577/7417/6342
GO:0008301	GO:0008301	DNA binding, bending	18	0.571443	1.0535	0.408284	0.795429	0.791357	781	tags=17%, list=5%, signal=16%	3159/7153/79685
GO:0036041	GO:0036041	long-chain fatty acid binding	14	0.571165	1.02506	0.463855	0.841656	0.837348	2937	tags=43%, list=19%, signal=35%	80758/10247/5467/241/5306/2170
GO:0000217	GO:0000217	DNA secondary structure binding	33	0.568181	1.12493	0.313131	0.748577	0.744746	48	tags=3%, list=0%, signal=3%	3159
GO:0008191	GO:0008191	metalloendopeptidase inhibitor activity	15	0.567951	1.02142	0.459839	0.840306	0.836005	498	tags=20%, list=3%, signal=19%	7076/7077/5918
GO:0004197	GO:0004197	cysteine-type endopeptidase activity	86	0.567841	1.2196	0.198874	0.685815	0.682304	941	tags=13%, list=6%, signal=12%	1508/1514/1509/7345/1512/642/10026/9097/8078/10868/8733
GO:0015173	GO:0015173	aromatic amino acid transmembrane transporter activity	11	0.566724	0.969373	0.522772	0.868027	0.863584	1078	tags=18%, list=7%, signal=17%	6520/10991
GO:0000182	GO:0000182	rDNA binding	10	0.566661	0.959428	0.53816	0.869003	0.864555	1120	tags=20%, list=7%, signal=19%	84232/9555
GO:0005041	GO:0005041	low-density lipoprotein particle receptor activity	13	0.563296	0.992167	0.492986	0.863591	0.85917	368	tags=15%, list=2%, signal=15%	23166/26020
GO:0015291	GO:0015291	secondary active transmembrane transporter activity	226	0.560876	1.28547	0.134354	0.666978	0.663564	1390	tags=10%, list=9%, signal=9%	291/292/5250/6535/1468/6506/8402/23657/6536/6538/6520/56996/10237/6574/6560/10991/6576/4891/339665/162515/6529/6565/54946
GO:0099186	GO:0099186	structural constituent of postsynapse	12	0.557879	0.97114	0.527559	0.868027	0.863584	36	tags=8%, list=0%, signal=8%	60
GO:0008235	GO:0008235	metalloexopeptidase activity	61	0.556882	1.16814	0.264479	0.724153	0.720447	644	tags=7%, list=4%, signal=6%	4323/1363/51056/55748
GO:0001618	GO:0001618	virus receptor activity	71	0.556804	1.17651	0.237911	0.708433	0.704807	23	tags=3%, list=0%, signal=3%	3916/975
GO:0140272	GO:0140272	exogenous protein binding	72	0.556786	1.17581	0.233463	0.703407	0.699806	23	tags=3%, list=0%, signal=3%	3916/975
GO:1901682	GO:1901682	sulfur compound transmembrane transporter activity	53	0.55662	1.165	0.264822	0.724153	0.720447	657	tags=11%, list=4%, signal=11%	376497/1468/6506/8402/23657/6538
GO:0016712	GO:0016712	oxidoreductase activity, acting on paired donors, with incorporation or reduction of molecular oxygen, reduced flavin or flavoprotein as one donor, and incorporation of one atom of oxygen	16	0.555482	1.00853	0.460317	0.840306	0.836005	1523	tags=25%, list=10%, signal=23%	3162/1545/9420/51004
GO:0008289	GO:0008289	lipid binding	750	0.555259	1.35083	0.0926829	0.66266	0.659268	1323	tags=11%, list=9%, signal=11%	348/2173/5660/975/477/2950/1622/518/2171/3399/5360/1173/517/476/3312/7415/10577/7941/6386/33/7873/302/84557/55353/308/2934/5037/5538/164091/2621/7417/54209/11145/5692/10857/27131/29924/6342/516/4814/6455/6456/9784/5682/310/5333/10026/26580/572/55909/29763/920/127/128/79685/80758/11314/4779/30968/11331/581/2946/8733/28966/55686/29934/2152/54749/6714/55041/84320/5536/653361/2596/37/6464/949/2101/27…
GO:0042043	GO:0042043	neurexin family protein binding	12	0.554677	0.965566	0.535433	0.86855	0.864104	270	tags=17%, list=2%, signal=16%	6386/1363
GO:0070097	GO:0070097	delta-catenin binding	10	0.551177	0.933212	0.573386	0.877865	0.873371	250	tags=10%, list=2%, signal=10%	11007
GO:0140313	GO:0140313	molecular sequestering activity	13	0.550657	0.969904	0.52505	0.868027	0.863584	1521	tags=38%, list=10%, signal=35%	1026/29924/10549/7805/5621
GO:0001530	GO:0001530	lipopolysaccharide binding	25	0.550344	1.05164	0.42029	0.802553	0.798445	1605	tags=24%, list=10%, signal=22%	54209/5692/4814/5682/949/3329
GO:0043295	GO:0043295	glutathione binding	10	0.549511	0.930391	0.573386	0.877865	0.873371	2933	tags=60%, list=19%, signal=49%	2947/2946/2937/2948/80142/9536
GO:0046965	GO:0046965	nuclear retinoid X receptor binding	14	0.549188	0.985619	0.502008	0.863591	0.85917	48	tags=7%, list=0%, signal=7%	3159
GO:0035252	GO:0035252	UDP-xylosyltransferase activity	11	0.545764	0.933523	0.576238	0.878598	0.874101	3706	tags=55%, list=24%, signal=41%	152002/56983/64132/9215/79070/10329
GO:0042285	GO:0042285	xylosyltransferase activity	11	0.545764	0.933523	0.576238	0.878598	0.874101	3706	tags=55%, list=24%, signal=41%	152002/56983/64132/9215/79070/10329
GO:0001222	GO:0001222	transcription corepressor binding	41	0.545618	1.11914	0.319277	0.748577	0.744746	1236	tags=22%, list=8%, signal=20%	2023/6923/10783/23625/1487/10919/8841/8726/3065
GO:0031593	GO:0031593	polyubiquitin modification-dependent protein binding	52	0.544932	1.14177	0.276134	0.730086	0.726349	758	tags=8%, list=5%, signal=7%	8878/7415/5710/54469
GO:0008509	GO:0008509	anion transmembrane transporter activity	276	0.543464	1.24175	0.159664	0.666978	0.663564	1154	tags=10%, list=8%, signal=10%	291/292/57348/5348/376497/6535/1468/6506/9368/8402/7417/51660/23657/6536/2565/6538/6520/56996/10237/10227/25874/6560/55248/1192/10991/6576/84975/162515
GO:0005049	GO:0005049	nuclear export signal receptor activity	10	0.543394	0.920035	0.592955	0.882828	0.878309	133	tags=10%, list=1%, signal=10%	5901
GO:0016840	GO:0016840	carbon-nitrogen lyase activity	13	0.542156	0.954932	0.549098	0.876081	0.871597	3963	tags=54%, list=26%, signal=40%	5066/57136/113675/494143/435/10993/87769
GO:0016874	GO:0016874	ligase activity	152	0.541784	1.21136	0.186949	0.685815	0.682304	1385	tags=18%, list=9%, signal=17%	4508/498/506/539/9551/10632/514/527/8801/23205/376497/5091/7345/513/64087/8803/8802/521/10055/522/2730/11000/2729/91978/7407/84532/150465/2193
GO:0022829	GO:0022829	wide pore channel activity	28	0.53791	1.05054	0.395876	0.793732	0.789669	2042	tags=18%, list=13%, signal=16%	10452/7417/7416/84134/24145
GO:0032934	GO:0032934	sterol binding	59	0.536952	1.11961	0.306796	0.748577	0.744746	558	tags=7%, list=4%, signal=7%	975/10577/7417/6342
GO:0022851	GO:0022851	GABA-gated chloride ion channel activity	12	0.536923	0.934661	0.568898	0.877415	0.872924	2521	tags=17%, list=16%, signal=14%	2565/2555
GO:1990459	GO:1990459	transferrin receptor binding	11	0.53558	0.916102	0.592079	0.882828	0.878309	23	tags=9%, list=0%, signal=9%	975
GO:0003725	GO:0003725	double-stranded RNA binding	68	0.534638	1.13205	0.293204	0.741017	0.737224	725	tags=9%, list=5%, signal=8%	7431/10383/1973/3326/6520/4622
GO:1900750	GO:1900750	oligopeptide binding	11	0.531921	0.909844	0.60198	0.885689	0.881156	3738	tags=73%, list=24%, signal=55%	2947/2946/2937/2948/80142/9536/2346/25974
GO:0005385	GO:0005385	zinc ion transmembrane transporter activity	22	0.531724	1.00769	0.458918	0.840306	0.836005	4111	tags=59%, list=27%, signal=43%	27173/7922/221074/148867/7782/64924/283375/201266/29985/7781/55532/55630/55676
GO:0005254	GO:0005254	chloride channel activity	71	0.531184	1.12238	0.301741	0.748577	0.744746	928	tags=7%, list=6%, signal=7%	57348/5348/2565/55248/1192
GO:0004860	GO:0004860	protein kinase inhibitor activity	68	0.529977	1.12218	0.297087	0.746984	0.743161	1139	tags=18%, list=7%, signal=16%	3315/55450/10399/11142/1026/2764/10614/84152/10519/9479/9555/5573
GO:0005092	GO:0005092	GDP-dissociation inhibitor activity	14	0.529605	0.950475	0.544177	0.871697	0.867235	701	tags=21%, list=5%, signal=20%	396/2665/9270
GO:0030228	GO:0030228	lipoprotein particle receptor activity	16	0.529319	0.961024	0.519841	0.868027	0.863584	1242	tags=19%, list=8%, signal=17%	23166/26020/949
GO:0015294	GO:0015294	solute:cation symporter activity	103	0.529135	1.15684	0.246777	0.715339	0.711677	1290	tags=12%, list=8%, signal=11%	5250/6535/6506/6536/6538/56996/6574/6560/10991/4891/6529/6565
GO:0015187	GO:0015187	glycine transmembrane transporter activity	10	0.528872	0.895447	0.620352	0.888433	0.883885	619	tags=10%, list=4%, signal=10%	6536
GO:0015125	GO:0015125	bile acid transmembrane transporter activity	15	0.528478	0.950426	0.542169	0.869639	0.865187	2731	tags=20%, list=18%, signal=16%	11309/345274/10257
GO:0099529	GO:0099529	neurotransmitter receptor activity involved in regulation of postsynaptic membrane potential	52	0.52802	1.10634	0.30572	0.748577	0.744746	630	tags=4%, list=4%, signal=4%	2550/2565
GO:0043425	GO:0043425	bHLH transcription factor binding	30	0.527804	1.03366	0.418219	0.801417	0.797314	565	tags=7%, list=4%, signal=6%	3399/7392
GO:0005184	GO:0005184	neuropeptide hormone activity	23	0.526715	1.00601	0.455645	0.840306	0.836005	2117	tags=9%, list=14%, signal=8%	5179/7425
GO:0098918	GO:0098918	structural constituent of synapse	18	0.526092	0.969896	0.504931	0.863591	0.85917	36	tags=6%, list=0%, signal=6%	60
GO:0019888	GO:0019888	protein phosphatase regulator activity	85	0.523418	1.12319	0.279026	0.734262	0.730503	1270	tags=19%, list=8%, signal=17%	3958/808/5518/26472/5524/26229/22870/1760/84152/805/5502/284352/1827/5504/5526/91272
GO:1990782	GO:1990782	protein tyrosine kinase binding	105	0.52219	1.14078	0.261029	0.724153	0.720447	800	tags=10%, list=5%, signal=9%	8878/199731/10399/5111/2621/54209/4902/9802/920/80758
GO:0008374	GO:0008374	O-acyltransferase activity	51	0.521124	1.0953	0.313609	0.748577	0.744746	2848	tags=31%, list=19%, signal=26%	9588/3931/10554/1384/56894/57678/129642/6901/10555/1374/8694/1376/79888/23659/254531/51099
GO:0022858	GO:0022858	alanine transmembrane transporter activity	15	0.521072	0.937108	0.554217	0.877415	0.872924	1387	tags=20%, list=9%, signal=18%	6520/10991/94081
GO:0046624	GO:0046624	sphingolipid transporter activity	16	0.520701	0.945378	0.539683	0.869106	0.864657	90	tags=6%, list=1%, signal=6%	5360
GO:0097110	GO:0097110	scaffold protein binding	63	0.519053	1.09196	0.334638	0.758263	0.754381	22	tags=3%, list=0%, signal=3%	7431/5660
GO:0017069	GO:0017069	snRNA binding	44	0.51863	1.06311	0.377282	0.784476	0.78046	1442	tags=23%, list=9%, signal=21%	9343/1984/4809/10614/6634/27258/51690/79066/1025/51691
GO:0031492	GO:0031492	nucleosomal DNA binding	25	0.517633	0.989131	0.463768	0.841656	0.837348	68	tags=8%, list=0%, signal=8%	60/3015
GO:0019205	GO:0019205	nucleobase-containing compound kinase activity	39	0.514357	1.04993	0.39798	0.794315	0.79025	1289	tags=18%, list=8%, signal=16%	4831/2987/51727/50808/4830/4832/204
GO:0005384	GO:0005384	manganese ion transmembrane transporter activity	10	0.512918	0.868435	0.65362	0.910043	0.905385	2107	tags=30%, list=14%, signal=26%	55858/4891/27032
GO:0098960	GO:0098960	postsynaptic neurotransmitter receptor activity	65	0.512371	1.08075	0.346304	0.764748	0.760833	630	tags=3%, list=4%, signal=3%	2550/2565
GO:0008252	GO:0008252	nucleotidase activity	14	0.511861	0.918629	0.574297	0.877865	0.873371	2630	tags=29%, list=17%, signal=24%	51251/10380/64943/56953
GO:0008234	GO:0008234	cysteine-type peptidase activity	147	0.511666	1.13779	0.268683	0.725142	0.72143	1173	tags=12%, list=8%, signal=11%	1508/1514/1509/3094/8665/7345/1512/642/55611/10026/9097/8078/10868/26168/8733/126119/10869/2923
GO:0016755	GO:0016755	aminoacyltransferase activity	15	0.510627	0.918323	0.574297	0.877865	0.873371	4969	tags=33%, list=32%, signal=23%	54814/11101/7047/25797/2686
GO:0016646	GO:0016646	oxidoreductase activity, acting on the CH-NH group of donors, NAD or NADP as acceptor	16	0.509806	0.925598	0.563492	0.877415	0.872924	2838	tags=38%, list=18%, signal=31%	29920/10840/645/65263/4522/5860
GO:0140327	GO:0140327	flippase activity	16	0.508634	0.923469	0.565476	0.877415	0.872924	346	tags=6%, list=2%, signal=6%	55754
GO:0008179	GO:0008179	adenylate cyclase binding	12	0.508426	0.885053	0.610236	0.885689	0.881156	1105	tags=25%, list=7%, signal=23%	808/805/117
GO:0140693	GO:0140693	molecular condensate scaffold activity	16	0.505532	0.917838	0.56746	0.877415	0.872924	11	tags=6%, list=0%, signal=6%	3958
GO:0005283	GO:0005283	amino acid:sodium symporter activity	19	0.503436	0.937583	0.526627	0.868027	0.863584	1287	tags=26%, list=8%, signal=24%	6506/6536/6538/10991/6529
GO:0051393	GO:0051393	alpha-actinin binding	24	0.503389	0.96634	0.491837	0.863591	0.85917	64	tags=4%, list=0%, signal=4%	8572
GO:0004890	GO:0004890	GABA-A receptor activity	18	0.502739	0.926843	0.554241	0.877415	0.872924	2521	tags=11%, list=16%, signal=9%	2565/2555
GO:0015929	GO:0015929	hexosaminidase activity	13	0.50265	0.885347	0.631263	0.896126	0.891539	353	tags=15%, list=2%, signal=15%	3074/3073
GO:0004629	GO:0004629	phospholipase C activity	28	0.502556	0.981491	0.459794	0.840306	0.836005	1173	tags=14%, list=8%, signal=13%	6609/5333/84812/2923
GO:0019210	GO:0019210	kinase inhibitor activity	71	0.500968	1.05853	0.363636	0.783994	0.779981	1139	tags=17%, list=7%, signal=16%	3315/55450/10399/11142/1026/2764/10614/84152/10519/9479/9555/5573
GO:0043178	GO:0043178	alcohol binding	87	0.500172	1.07321	0.318182	0.748577	0.744746	760	tags=6%, list=5%, signal=5%	975/10577/7417/6342/127
GO:0036435	GO:0036435	K48-linked polyubiquitin modification-dependent protein binding	10	0.499935	0.846453	0.67319	0.923429	0.918702	180	tags=10%, list=1%, signal=10%	7415
GO:0016702	GO:0016702	oxidoreductase activity, acting on single donors with incorporation of molecular oxygen, incorporation of two atoms of oxygen	22	0.499874	0.947334	0.517034	0.868027	0.863584	2613	tags=14%, list=17%, signal=11%	1036/8544/241
GO:0008242	GO:0008242	omega peptidase activity	10	0.498876	0.84466	0.67319	0.923429	0.918702	1784	tags=30%, list=12%, signal=27%	7345/8836/327
GO:0106019	GO:0106019	phosphatidylinositol-4,5-bisphosphate phosphatase activity	14	0.497787	0.893371	0.592369	0.882828	0.878309	1637	tags=21%, list=11%, signal=19%	27124/55529/90809
GO:0016701	GO:0016701	oxidoreductase activity, acting on single donors with incorporation of molecular oxygen	23	0.497745	0.950677	0.495968	0.863591	0.85917	2613	tags=13%, list=17%, signal=11%	1036/8544/241
GO:0016860	GO:0016860	intramolecular oxidoreductase activity	46	0.496813	1.02415	0.418838	0.801417	0.797314	1575	tags=33%, list=10%, signal=29%	1652/1891/1632/10026/81567/10130/84650/4351/2923/79174/27306/5730/10007/10455/1638
GO:0004620	GO:0004620	phospholipase activity	99	0.494395	1.07229	0.323529	0.749915	0.746076	1173	tags=15%, list=8%, signal=14%	7941/3162/9588/23646/3931/6609/26090/11145/196463/11313/5333/10434/7920/84812/2923
GO:0009982	GO:0009982	pseudouridine synthase activity	12	0.493936	0.85983	0.635827	0.898824	0.894224	3204	tags=42%, list=21%, signal=33%	26995/1736/113000/126789/80324
GO:0019838	GO:0019838	growth factor binding	122	0.493895	1.08537	0.311151	0.748577	0.744746	688	tags=11%, list=4%, signal=10%	6187/3485/1277/2817/6386/143282/10952/1281/8425/3691/3490/5154/3487
GO:0050811	GO:0050811	GABA receptor binding	18	0.493497	0.909803	0.564103	0.877415	0.872924	630	tags=22%, list=4%, signal=21%	11337/11345/23710/2565
GO:0055106	GO:0055106	ubiquitin-protein transferase regulator activity	21	0.493467	0.932747	0.530938	0.868027	0.863584	324	tags=14%, list=2%, signal=14%	6209/6224/991
GO:0009881	GO:0009881	photoreceptor activity	13	0.491876	0.866371	0.643287	0.905115	0.900482	5180	tags=38%, list=34%, signal=25%	54112/1407/10692/23596/1408
GO:0015108	GO:0015108	chloride transmembrane transporter activity	99	0.490989	1.06491	0.332721	0.758263	0.754381	928	tags=8%, list=6%, signal=8%	57348/5348/2565/6538/56996/6560/55248/1192
GO:0004190	GO:0004190	aspartic-type endopeptidase activity	22	0.489176	0.92706	0.533066	0.86855	0.864104	856	tags=14%, list=6%, signal=13%	1509/56928/81502
GO:0070001	GO:0070001	aspartic-type peptidase activity	23	0.488807	0.933607	0.516129	0.868027	0.863584	856	tags=13%, list=6%, signal=12%	1509/56928/81502
GO:0016799	GO:0016799	hydrolase activity, hydrolyzing N-glycosyl compounds	35	0.486901	0.980164	0.464789	0.84208	0.837769	2735	tags=26%, list=18%, signal=21%	5111/328/10591/54936/6996/28992/7097/4595/141
GO:0019900	GO:0019900	kinase binding	711	0.486653	1.18496	0.18241	0.685815	0.682304	614	tags=6%, list=4%, signal=6%	2670/1915/8878/3315/60/481/2950/199731/389/3945/55450/1499/808/3094/10399/6188/55353/2934/5037/5111/7277/2621/1026/3276/54209/891/3326/10783/10539/4902/998/5213/9802/4082/11315/468/1051/5066/7153/6009
GO:0016854	GO:0016854	racemase and epimerase activity	16	0.485506	0.881479	0.607143	0.885689	0.881156	2983	tags=25%, list=19%, signal=20%	5973/84693/7264/2582
GO:0072349	GO:0072349	modified amino acid transmembrane transporter activity	23	0.485384	0.927068	0.530242	0.868027	0.863584	3012	tags=26%, list=20%, signal=21%	6535/23657/8604/6540/10257/6584
GO:0050997	GO:0050997	quaternary ammonium group binding	37	0.48362	0.981904	0.457661	0.840306	0.836005	966	tags=11%, list=6%, signal=10%	5360/7086/7417/4967
GO:0005416	GO:0005416	amino acid:cation symporter activity	24	0.481937	0.92516	0.530612	0.868027	0.863584	1287	tags=21%, list=8%, signal=19%	6506/6536/6538/10991/6529
GO:0019887	GO:0019887	protein kinase regulator activity	206	0.480126	1.09792	0.273684	0.730086	0.726349	1613	tags=16%, list=11%, signal=14%	3315/4504/6176/55450/808/10399/900/11142/2621/1026/891/3326/9802/2764/1460/10614/84152/5605/10519/805/9479/896/9555/5573/28984/10253/94032/899/658/901/8692/657
GO:0005543	GO:0005543	phospholipid binding	444	0.479914	1.13271	0.241265	0.713124	0.709473	1274	tags=9%, list=8%, signal=9%	348/5660/5360/3312/7941/6386/302/84557/55353/308/2934/5037/5538/2621/7417/54209/27131/29924/9784/310/5333/10026/26580/572/29763/79685/11314/30968/8733/28966/55686/29934/2152/54749/55041/653361/2596/6464/949/274/4240/23612
GO:0004439	GO:0004439	phosphatidylinositol-4,5-bisphosphate 5-phosphatase activity	10	0.479414	0.811709	0.708415	0.92885	0.924095	297	tags=10%, list=2%, signal=10%	27124
GO:0016853	GO:0016853	isomerase activity	140	0.478655	1.0611	0.338104	0.758841	0.754957	1894	tags=27%, list=12%, signal=24%	5478/2280/1652/1891/669/5372/5524/7153/1632/51303/10026/81567/10130/3295/2286/5973/84650/2287/4351/2923/79174/84693/27306/5730/5480/5300/2288/10007/10455/1638/3329/26995/53938/9049/78987/11328/2289/55276
GO:0043130	GO:0043130	ubiquitin binding	94	0.477171	1.03083	0.370093	0.784476	0.78046	862	tags=13%, list=6%, signal=12%	8878/3315/58476/7345/51160/11047/7153/7334/55611/267/8078/7319
GO:0004222	GO:0004222	metalloendopeptidase activity	95	0.476937	1.02706	0.376404	0.784476	0.78046	2370	tags=15%, list=15%, signal=13%	4323/4327/8751/10987/57486/9507/4324/10939/9512/6687/9986/91419/56999/649
GO:0016661	GO:0016661	oxidoreductase activity, acting on other nitrogenous compounds as donors	10	0.475961	0.805861	0.714286	0.92885	0.924095	2066	tags=40%, list=13%, signal=35%	217/875/54996/2766
GO:0016504	GO:0016504	peptidase activator activity	41	0.475189	0.974677	0.467871	0.842861	0.838546	1570	tags=27%, list=10%, signal=24%	10399/7415/51107/55851/1512/11047/572/10213/23198/51065/374969
GO:1904047	GO:1904047	S-adenosyl-L-methionine binding	16	0.474891	0.862206	0.623016	0.890375	0.885817	3213	tags=38%, list=21%, signal=30%	3276/875/29081/63935/29104/64745
GO:0019209	GO:0019209	kinase activator activity	114	0.47482	1.03878	0.366906	0.783994	0.779981	1796	tags=15%, list=12%, signal=13%	4504/6176/808/2621/1026/54209/891/9802/5605/805/28984/10253/658/8649/657/4515/6794
GO:0004520	GO:0004520	endodeoxyribonuclease activity	37	0.473792	0.961952	0.469758	0.842861	0.838546	3717	tags=35%, list=24%, signal=27%	6188/1777/328/2067/2021/126549/7515/7517/80198/1774/9156/79008/1775
GO:0000049	GO:0000049	tRNA binding	67	0.473275	0.99996	0.42885	0.811181	0.807029	24	tags=1%, list=0%, signal=1%	1915
GO:0016667	GO:0016667	oxidoreductase activity, acting on a sulfur group of donors	55	0.473141	0.992469	0.46771	0.842861	0.838546	2238	tags=42%, list=15%, signal=36%	23166/25828/7296/10437/10539/51075/51734/140809/4482/81567/10130/10935/285362/2923/9446/54431/1738/84817/51218/6821/9973/5768/2936
GO:0140678	GO:0140678	molecular function inhibitor activity	84	0.473039	1.01629	0.410882	0.797243	0.793162	955	tags=15%, list=6%, signal=15%	3399/7077/10399/3397/3400/1026/11047/25776/10413/29763/6324/50964/805
GO:0061608	GO:0061608	nuclear import signal receptor activity	18	0.472802	0.871651	0.595661	0.883378	0.878856	2032	tags=28%, list=13%, signal=24%	3838/51501/3839/79711/3836
GO:0046873	GO:0046873	metal ion transmembrane transporter activity	415	0.472402	1.11429	0.247934	0.715339	0.711677	2042	tags=9%, list=13%, signal=8%	477/481/57348/476/302/27173/6535/6506/3766/7991/6536/6538/219527/6520/56996/55858/6324/6574/6560/10991/4891/7922/6529/54946/84061/3773/57192/23704/57835/27345/221074/53373/345274/2905/148867/2901/80024/24145
GO:0016857	GO:0016857	racemase and epimerase activity, acting on carbohydrates and derivatives	10	0.470678	0.796917	0.722114	0.929094	0.924338	2983	tags=30%, list=19%, signal=24%	5973/7264/2582
GO:0030983	GO:0030983	mismatched DNA binding	14	0.470244	0.84394	0.648594	0.908301	0.903651	2455	tags=21%, list=16%, signal=18%	5111/6996/4595
GO:0019207	GO:0019207	kinase regulator activity	232	0.470218	1.07807	0.285229	0.734262	0.730503	1691	tags=16%, list=11%, signal=14%	3315/2950/4504/6176/55450/808/10399/900/11142/2621/1026/54209/891/3326/9802/2764/1460/10614/84152/5605/10519/805/9479/896/9555/5573/28984/10253/94032/899/658/901/8649/8692/657/5296/4515
GO:0005253	GO:0005253	anion channel activity	82	0.469434	1.00873	0.41573	0.801417	0.797314	928	tags=7%, list=6%, signal=7%	57348/5348/7417/2565/55248/1192
GO:0000099	GO:0000099	sulfur amino acid transmembrane transporter activity	11	0.46933	0.802782	0.718812	0.92885	0.924095	585	tags=18%, list=4%, signal=18%	6506/23657
GO:0016273	GO:0016273	arginine N-methyltransferase activity	12	0.468566	0.815667	0.687008	0.923924	0.919194	2938	tags=33%, list=19%, signal=27%	3276/3275/124512/55471
GO:0016274	GO:0016274	protein-arginine N-methyltransferase activity	12	0.468566	0.815667	0.687008	0.923924	0.919194	2938	tags=33%, list=19%, signal=27%	3276/3275/124512/55471
GO:0034511	GO:0034511	U3 snoRNA binding	10	0.466771	0.790302	0.727984	0.929687	0.924928	1992	tags=40%, list=13%, signal=35%	4809/7520/9136/10607
GO:0015103	GO:0015103	inorganic anion transmembrane transporter activity	146	0.466504	1.04002	0.368794	0.784476	0.78046	1738	tags=12%, list=11%, signal=11%	57348/5348/1468/8402/7417/2565/6538/56996/6560/55248/1192/84975/6529/7416/57835/2542/57719/55129
GO:0001221	GO:0001221	transcription coregulator binding	101	0.466262	1.0148	0.398148	0.794315	0.79025	1236	tags=16%, list=8%, signal=15%	2023/3159/1499/2034/3727/6923/10783/23625/1487/6604/4780/10919/11335/8841/8726/3065
GO:0005343	GO:0005343	organic acid:sodium symporter activity	31	0.46526	0.918411	0.561368	0.877415	0.872924	2224	tags=23%, list=14%, signal=19%	6506/6536/6538/10991/6529/345274/6540
GO:0004497	GO:0004497	monooxygenase activity	62	0.465202	0.977037	0.481553	0.851925	0.847564	1875	tags=13%, list=12%, signal=11%	3162/5066/1545/6713/9420/83475/51004/10229
GO:0015370	GO:0015370	solute:sodium symporter activity	73	0.464338	0.984981	0.457529	0.840306	0.836005	1859	tags=12%, list=12%, signal=11%	6535/6506/6536/6538/6574/10991/6529/57835/345274
GO:0030295	GO:0030295	protein kinase activator activity	109	0.464299	1.01167	0.406193	0.795429	0.791357	1796	tags=14%, list=12%, signal=12%	4504/6176/808/2621/1026/891/9802/5605/805/28984/10253/658/657/4515/6794
GO:0044389	GO:0044389	ubiquitin-like protein ligase binding	287	0.463583	1.06099	0.303905	0.748577	0.744746	934	tags=15%, list=6%, signal=14%	1152/8878/292/1191/11337/5798/3309/6233/3312/7415/527/9588/84557/55353/4738/7345/7384/4055/1026/6923/3725/891/7314/3326/10783/11345/9802/23640/10576/23710/5905/1051/7334/875/55611/118424/3716/80758/81502/7319/10670/11065/666
GO:0050839	GO:0050839	cell adhesion molecule binding	525	0.463431	1.10588	0.259442	0.724153	0.720447	727	tags=9%, list=5%, signal=9%	2670/975/6187/5478/2023/4323/5052/6159/226/3309/1266/1499/5901/9218/5093/6128/10399/3312/9230/928/6386/5861/302/9588/1363/3921/1281/10755/8425/3691/3326/8751/27131/11315/5905/4814/6455/11313/310/9531/6520/6138/9270/9379/3190/22827
GO:0008237	GO:0008237	metallopeptidase activity	162	0.463411	1.0399	0.348673	0.76699	0.763064	2370	tags=16%, list=15%, signal=14%	4323/1363/8665/4327/51056/8751/10987/55748/10213/84954/5119/57486/9507/7511/4324/23549/4048/10939/79956/9512/6687/10988/9986/91419/56999/649
GO:0016776	GO:0016776	phosphotransferase activity, phosphate group as acceptor	35	0.462812	0.931672	0.50503	0.863591	0.85917	1506	tags=26%, list=10%, signal=23%	4831/2987/51727/50808/4830/4832/204/10654/51447
GO:0033130	GO:0033130	acetylcholine receptor binding	11	0.462473	0.791054	0.732673	0.930591	0.925827	771	tags=18%, list=5%, signal=17%	4062/11079
GO:0015562	GO:0015562	efflux transmembrane transporter activity	13	0.462063	0.813859	0.701403	0.92885	0.924095	255	tags=8%, list=2%, signal=8%	376497
GO:0050840	GO:0050840	extracellular matrix binding	53	0.460475	0.963767	0.496047	0.863591	0.85917	342	tags=11%, list=2%, signal=11%	3958/8404/6678/2817/9289/3921
GO:0031625	GO:0031625	ubiquitin protein ligase binding	269	0.460255	1.04855	0.333893	0.758263	0.754381	1285	tags=17%, list=8%, signal=16%	1152/8878/292/1191/11337/3309/6233/3312/7415/527/9588/84557/55353/4738/7345/7384/4055/1026/6923/3725/7314/3326/10783/11345/9802/23640/10576/23710/5905/7334/875/55611/118424/3716/81502/7319/10670/666/7805/9978/10869/5573/322/100287171/54838/6790/79899
GO:0015020	GO:0015020	glucuronosyltransferase activity	25	0.459707	0.87844	0.598344	0.885372	0.88084	4058	tags=44%, list=26%, signal=32%	26229/79586/54480/2134/9215/54658/54659/54579/54578/54576/54600
GO:0140142	GO:0140142	nucleocytoplasmic carrier activity	28	0.459315	0.89704	0.573196	0.877865	0.873371	153	tags=7%, list=1%, signal=7%	5901/3838
GO:0005248	GO:0005248	voltage-gated sodium channel activity	24	0.457287	0.87784	0.577551	0.87911	0.87461	3033	tags=17%, list=20%, signal=13%	6324/53373/6327/6330
GO:0019208	GO:0019208	phosphatase regulator activity	103	0.456607	0.998271	0.414365	0.801417	0.797314	1538	tags=19%, list=10%, signal=18%	3958/808/5518/26472/5524/26229/22870/1760/84152/805/5502/284352/1827/5504/5526/91272/5534/54776/3486/658
GO:0070403	GO:0070403	NAD+ binding	15	0.456568	0.821101	0.664659	0.92012	0.91541	1469	tags=27%, list=10%, signal=24%	2746/3033/23408/51548
GO:0004175	GO:0004175	endopeptidase activity	326	0.456027	1.06144	0.305	0.748577	0.744746	1504	tags=10%, list=10%, signal=9%	1508/4323/1514/1509/5327/7345/4327/8751/1512/642/10987/5687/90701/56928/10026/9097/8078/81502/10868/5694/8733/2152/9528/2923/11098/23478/55486/57486/5693/9507/5695/11132/1513
GO:0008047	GO:0008047	enzyme activator activity	501	0.455993	1.09304	0.260518	0.724153	0.720447	1691	tags=14%, list=11%, signal=13%	348/5660/4504/6176/396/808/10399/7415/51107/5111/991/2665/2621/1026/55851/3725/54209/891/5476/1512/9802/11047/11315/5905/2764/5524/26229/200185/54344/572/8818/51495/10063/5605/10055/2778/6001/10213/805/5364/6714/653361/201163/1603/8726/23198/5526/8601/28984/550/29893/7332/55738/10253/9138/8831/116988/3486/658/51065/10435/374969/8649/55616/4324/657/28988/8498/7520/4515
GO:0019842	GO:0019842	vitamin binding	135	0.454777	1.00654	0.407942	0.795429	0.791357	2892	tags=29%, list=19%, signal=24%	7086/5091/29968/5066/18/875/127/8879/84706/4942/112398/4967/2806/11212/2350/211/2875/10536/2805/5837/883/8854/6948/51293/54996/51380/55214/2677/10265/56922/51166/1382/64220/221120/5351/7298/793/113675/23464
GO:0005024	GO:0005024	transforming growth factor beta receptor activity	13	0.454777	0.801025	0.717435	0.92885	0.924095	1613	tags=23%, list=11%, signal=21%	8425/658/657
GO:0051117	GO:0051117	ATPase binding	79	0.454486	0.969539	0.457854	0.840306	0.836005	1175	tags=15%, list=8%, signal=14%	482/481/483/11345/4809/6271/529/6640/6714/10312/2091/7376
GO:0005242	GO:0005242	inward rectifier potassium channel activity	25	0.452338	0.864359	0.606625	0.885689	0.881156	3026	tags=16%, list=20%, signal=13%	3766/3773/3770/9992
GO:0019855	GO:0019855	calcium channel inhibitor activity	11	0.451209	0.771787	0.756436	0.942021	0.937199	955	tags=18%, list=6%, signal=17%	29763/805
GO:0031386	GO:0031386	protein tag	12	0.450913	0.784937	0.724409	0.929687	0.924928	424	tags=33%, list=3%, signal=32%	6233/4738/59286/7314
GO:0015385	GO:0015385	sodium:proton antiporter activity	14	0.450403	0.808331	0.700803	0.92885	0.924095	2726	tags=14%, list=18%, signal=12%	10991/10479
GO:0045505	GO:0045505	dynein intermediate chain binding	31	0.450167	0.888617	0.583501	0.880742	0.876234	886	tags=10%, list=6%, signal=9%	8655/9531/255758
GO:0042805	GO:0042805	actinin binding	32	0.449531	0.889586	0.582329	0.880604	0.876096	64	tags=3%, list=0%, signal=3%	8572
GO:0008253	GO:0008253	5'-nucleotidase activity	12	0.448464	0.780674	0.732283	0.930591	0.925827	5118	tags=67%, list=33%, signal=44%	51251/64943/56953/84618/4907/115024/30833/221294
GO:0030246	GO:0030246	carbohydrate binding	211	0.446818	1.02371	0.356401	0.776723	0.772747	1027	tags=8%, list=7%, signal=7%	3958/63827/1463/226/6888/26232/5213/5066/2548/56851/6652/50964/3956/112398/10960/29094
GO:0044390	GO:0044390	ubiquitin-like protein conjugating enzyme binding	36	0.444938	0.90058	0.536437	0.868552	0.864106	1522	tags=17%, list=10%, signal=15%	6188/6048/11315/84259/550/127544
GO:0042974	GO:0042974	nuclear retinoic acid receptor binding	22	0.444865	0.843085	0.635271	0.898824	0.894224	48	tags=5%, list=0%, signal=5%	3159
GO:0046983	GO:0046983	protein dimerization activity	905	0.444694	1.09912	0.2657	0.724153	0.720447	934	tags=8%, list=6%, signal=8%	348/5660/482/6281/3315/6285/477/481/2023/8572/3015/3399/3157/2550/5901/9218/2034/476/10399/3397/3162/6386/347733/7305/388389/5518/26353/7086/3400/7494/3073/8815/3326/116448/1410/152007/6241/140576/2947/10857/1435/11315/6271/468/1051/7392/25776/5524/7153/54994/56928/5154/2992/6884/875/84661/64747/316/7169/920/10961/51201/11051/81502/3295/10055/11331/581/64121/10670/2946/2040/9518/666
GO:0042803	GO:0042803	protein homodimerization activity	638	0.444341	1.07267	0.297428	0.746984	0.743161	1077	tags=9%, list=7%, signal=9%	348/5660/6281/3315/6285/2023/8572/3157/10399/3162/7305/388389/26353/7086/8815/3326/1410/152007/6241/140576/2947/10857/1435/11315/6271/1051/7392/25776/5524/7153/54994/56928/5154/2992/875/84661/64747/316/7169/920/10961/51201/11051/81502/3295/11331/581/10670/2946/2040/9518/666/10016/1149/144717/84895/2260/1119/6421
GO:0046943	GO:0046943	carboxylic acid transmembrane transporter activity	147	0.443122	0.985372	0.448399	0.829908	0.82566	1959	tags=14%, list=13%, signal=12%	376497/1468/6506/9368/8402/51660/23657/6536/6538/6520/25874/10991/6576/162515/6529/94081/11309/8604/345274/56301
GO:0015293	GO:0015293	symporter activity	136	0.442347	0.981682	0.442446	0.828729	0.824487	1290	tags=10%, list=8%, signal=9%	5250/6535/6506/6536/6538/56996/6574/6560/10991/4891/162515/6529/6565
GO:0070402	GO:0070402	NADPH binding	14	0.441842	0.792967	0.716867	0.92885	0.924095	442	tags=7%, list=3%, signal=7%	1666
GO:0016645	GO:0016645	oxidoreductase activity, acting on the CH-NH group of donors	25	0.441062	0.842813	0.63354	0.897702	0.893107	1424	tags=20%, list=9%, signal=18%	29920/10840/645/2110/65263
GO:0031210	GO:0031210	phosphatidylcholine binding	28	0.439602	0.858542	0.608247	0.885689	0.881156	416	tags=7%, list=3%, signal=7%	5360/7417
GO:0005402	GO:0005402	carbohydrate:cation symporter activity	14	0.436739	0.783809	0.730924	0.930477	0.925715	6361	tags=57%, list=41%, signal=33%	81031/9962/56606/9963/26503/50651/85414/115584
GO:0071855	GO:0071855	neuropeptide receptor binding	27	0.435908	0.851892	0.609959	0.885689	0.881156	1044	tags=7%, list=7%, signal=7%	2778/90226
GO:0016878	GO:0016878	acid-thiol ligase activity	28	0.435789	0.851093	0.612371	0.886266	0.881729	1908	tags=32%, list=12%, signal=28%	8801/23205/376497/8803/8802/11000/84532/55902/65985
GO:0047372	GO:0047372	acylglycerol lipase activity	15	0.435204	0.78268	0.712851	0.92885	0.924095	845	tags=13%, list=6%, signal=13%	26090/7920
GO:0051428	GO:0051428	peptide hormone receptor binding	15	0.435132	0.78255	0.712851	0.92885	0.924095	1164	tags=20%, list=8%, signal=19%	2778/90226/5705
GO:0019894	GO:0019894	kinesin binding	43	0.4343	0.892747	0.555332	0.877415	0.872924	1226	tags=14%, list=8%, signal=13%	60/10783/9055/9479/1861/23207
GO:0005342	GO:0005342	organic acid transmembrane transporter activity	148	0.43394	0.965317	0.469858	0.842861	0.838546	1959	tags=14%, list=13%, signal=12%	376497/1468/6506/9368/8402/51660/23657/6536/6538/6520/25874/10991/6576/162515/6529/94081/11309/8604/345274/56301
GO:0019903	GO:0019903	protein phosphatase binding	143	0.433408	0.964565	0.469858	0.842861	0.838546	791	tags=8%, list=5%, signal=8%	3958/199731/8572/1499/10399/7415/6647/5524/5501/572/22870/3716
GO:0030594	GO:0030594	neurotransmitter receptor activity	87	0.43324	0.929598	0.528409	0.868027	0.863584	630	tags=2%, list=4%, signal=2%	2550/2565
GO:0008020	GO:0008020	G protein-coupled photoreceptor activity	11	0.432135	0.739162	0.80396	0.956577	0.951681	4764	tags=27%, list=31%, signal=19%	54112/10692/23596
GO:0004879	GO:0004879	nuclear receptor activity	50	0.431839	0.902941	0.560396	0.877415	0.872924	2485	tags=16%, list=16%, signal=13%	6257/7025/2063/7376/2101/6256/5467/7067
GO:0098531	GO:0098531	ligand-activated transcription factor activity	50	0.431839	0.902941	0.560396	0.877415	0.872924	2485	tags=16%, list=16%, signal=13%	6257/7025/2063/7376/2101/6256/5467/7067
GO:0046030	GO:0046030	inositol trisphosphate phosphatase activity	12	0.431571	0.751267	0.769685	0.943785	0.938954	297	tags=8%, list=2%, signal=8%	27124
GO:0004675	GO:0004675	transmembrane receptor protein serine/threonine kinase activity	19	0.431471	0.803558	0.700197	0.92885	0.924095	1754	tags=21%, list=11%, signal=19%	8425/658/657/25928
GO:0042562	GO:0042562	hormone binding	81	0.431219	0.92313	0.522642	0.868027	0.863584	1206	tags=9%, list=8%, signal=8%	477/476/10952/1512/90226/117/6464
GO:0005201	GO:0005201	extracellular matrix structural constituent	149	0.42913	0.954384	0.480565	0.851925	0.847564	1397	tags=13%, list=9%, signal=12%	6678/1277/4256/50509/1281/4147/8425/3490/1299/4060/1294/1302/920/1282/1307/1290/4240/1289/1284
GO:0016298	GO:0016298	lipase activity	113	0.428273	0.938525	0.490054	0.86221	0.857797	1173	tags=14%, list=8%, signal=13%	7941/3162/9588/23646/3931/6609/3988/26090/11145/196463/11313/5333/10434/7920/84812/2923
GO:0004536	GO:0004536	deoxyribonuclease activity	57	0.427795	0.895277	0.588235	0.882353	0.877836	1335	tags=11%, list=9%, signal=10%	6188/23646/1777/328/4830/2067
GO:0046982	GO:0046982	protein heterodimerization activity	245	0.426257	0.971588	0.423671	0.807727	0.803593	934	tags=11%, list=6%, signal=11%	482/477/481/3015/2550/5901/9218/2034/476/6386/347733/5518/7494/3073/468/1051/7392/7153/5154/6884/7169/10055/11331/581/64121/10670/666
GO:0004252	GO:0004252	serine-type endopeptidase activity	129	0.423342	0.936506	0.501773	0.863591	0.85917	1784	tags=9%, list=12%, signal=8%	4323/5327/4327/1512/90701/2152/11098/23478/55486/1513/1675/327
GO:0030332	GO:0030332	cyclin binding	32	0.422911	0.836907	0.650602	0.908882	0.90423	1580	tags=19%, list=10%, signal=17%	10399/1026/983/8841/7126/79791
GO:0043495	GO:0043495	protein-membrane adaptor activity	22	0.422853	0.801368	0.687375	0.923924	0.919194	1999	tags=27%, list=13%, signal=24%	9368/10519/10016/25777/9351/79137
GO:0048531	GO:0048531	beta-1,3-galactosyltransferase activity	14	0.421946	0.757261	0.753012	0.940896	0.93608	3087	tags=21%, list=20%, signal=17%	93010/29071/10678
GO:0005048	GO:0005048	signal sequence binding	44	0.421318	0.863633	0.592292	0.882828	0.878309	2032	tags=20%, list=13%, signal=18%	1173/3838/10945/3839/4792/84134/9868/79711/3836
GO:0140103	GO:0140103	catalytic activity, acting on a glycoprotein	21	0.421005	0.79578	0.706587	0.92885	0.924095	4417	tags=43%, list=29%, signal=31%	11282/55624/11285/29071/126792/4245/4247/11320/28
GO:0016881	GO:0016881	acid-amino acid ligase activity	21	0.420964	0.795703	0.706587	0.92885	0.924095	1779	tags=24%, list=12%, signal=21%	2730/2729/91978/150465/2937
GO:0050660	GO:0050660	flavin adenine dinucleotide binding	85	0.420465	0.902265	0.55618	0.877415	0.872924	2325	tags=22%, list=15%, signal=19%	33/2108/7296/3712/316/35/6713/37/2110/5447/1738/51004/51/28976/34/5768/2936/55349/25821
GO:0016628	GO:0016628	oxidoreductase activity, acting on the CH-CH group of donors, NAD or NADP as acceptor	22	0.420266	0.796465	0.691383	0.928272	0.92352	2618	tags=36%, list=17%, signal=30%	1666/1717/645/56898/145482/51102/55825/80142
GO:1902282	GO:1902282	voltage-gated potassium channel activity involved in ventricular cardiac muscle cell action potential repolarization	12	0.420097	0.731293	0.801181	0.956577	0.951681	3026	tags=25%, list=20%, signal=20%	23704/6327/9992
GO:0008195	GO:0008195	phosphatidate phosphatase activity	14	0.417159	0.748669	0.76506	0.943785	0.938954	1468	tags=21%, list=10%, signal=19%	8611/196051/64748
GO:0005313	GO:0005313	L-glutamate transmembrane transporter activity	13	0.415809	0.732389	0.785571	0.949791	0.944929	585	tags=15%, list=4%, signal=15%	6506/23657
GO:0015556	GO:0015556	C4-dicarboxylate transmembrane transporter activity	15	0.415605	0.747433	0.763052	0.943785	0.938954	395	tags=13%, list=3%, signal=13%	1468/8402
GO:0003899	GO:0003899	DNA-directed 5'-3' RNA polymerase activity	26	0.413009	0.797397	0.695652	0.92885	0.924095	2499	tags=35%, list=16%, signal=29%	5440/51082/9533/171568/5435/27297/9412/5432/5557
GO:0004529	GO:0004529	exodeoxyribonuclease activity	24	0.412928	0.792685	0.714286	0.92885	0.924095	759	tags=8%, list=5%, signal=8%	23646/328
GO:0016895	GO:0016895	exodeoxyribonuclease activity, producing 5'-phosphomonoesters	24	0.412928	0.792685	0.714286	0.92885	0.924095	759	tags=8%, list=5%, signal=8%	23646/328
GO:0032182	GO:0032182	ubiquitin-like protein binding	113	0.412178	0.903253	0.55877	0.877415	0.872924	862	tags=12%, list=6%, signal=11%	8878/3315/58476/7345/51160/11047/7153/7334/55611/267/84259/8078/7319
GO:0004180	GO:0004180	carboxypeptidase activity	41	0.410121	0.841214	0.624498	0.891188	0.886626	644	tags=12%, list=4%, signal=12%	1363/5476/51056/642/55748
GO:0004955	GO:0004955	prostaglandin receptor activity	10	0.409726	0.693717	0.83953	0.971879	0.966904	2457	tags=10%, list=16%, signal=8%	5731
GO:0051427	GO:0051427	hormone receptor binding	23	0.409439	0.782016	0.727823	0.929687	0.924928	2427	tags=26%, list=16%, signal=22%	3716/2778/90226/5705/8835/3718
GO:0072542	GO:0072542	protein phosphatase activator activity	15	0.408917	0.735405	0.785141	0.949791	0.944929	1526	tags=40%, list=10%, signal=36%	808/5524/26229/805/5526/3486
GO:0008238	GO:0008238	exopeptidase activity	93	0.408589	0.880823	0.596262	0.883378	0.878856	644	tags=8%, list=4%, signal=7%	4323/1363/5476/51056/1512/642/55748
GO:0008233	GO:0008233	peptidase activity	484	0.408537	0.97418	0.424837	0.808668	0.804529	1791	tags=12%, list=12%, signal=11%	1508/4323/1514/1509/5327/3094/1363/8665/7345/4327/5476/51056/8751/1512/642/10987/11315/5687/90701/56928/55748/55611/10026/9097/8078/81502/10868/26168/5694/8733/10213/126119/84954/2152/10869/9528/5119/2923/11098/23478/55486/57486/8836/5693/9507/5695/11132/1513/7511/4324/51104/824/1675/23549/4048/327/10939
GO:0140104	GO:0140104	molecular carrier activity	70	0.406438	0.857176	0.649225	0.908301	0.903651	971	tags=19%, list=6%, signal=17%	1191/5901/3838/3312/83460/11315/10328/9531/56851/284361/10063/475/51501
GO:1901612	GO:1901612	cardiolipin binding	10	0.4063	0.687917	0.843444	0.971879	0.966904	1976	tags=20%, list=13%, signal=17%	30968/790955
GO:0051087	GO:0051087	chaperone binding	97	0.405571	0.87481	0.606343	0.885689	0.881156	1735	tags=23%, list=11%, signal=20%	477/1191/3309/3336/476/3312/6647/6902/9531/267/10961/581/4967/728489/274/10471/23753/54431/5621/3329/51608/4189
GO:0140036	GO:0140036	ubiquitin-dependent protein binding	13	0.402748	0.709384	0.813627	0.962432	0.957506	1003	tags=15%, list=7%, signal=14%	7415/7805
GO:0016798	GO:0016798	hydrolase activity, acting on glycosyl bonds	105	0.40252	0.879346	0.591912	0.882828	0.878309	2773	tags=26%, list=18%, signal=21%	3074/6609/5111/3073/2548/328/57134/10591/8692/54936/4669/6996/28992/10855/79411/4123/55741/2717/178/7097/4595/4668/2990/57462/2720/141/2517
GO:0019902	GO:0019902	phosphatase binding	186	0.400374	0.909457	0.54078	0.869106	0.864657	791	tags=8%, list=5%, signal=7%	3958/199731/8572/1499/10399/7415/6647/23589/9368/5524/5501/572/22870/3716
GO:0005544	GO:0005544	calcium-dependent phospholipid binding	51	0.39823	0.836998	0.64497	0.906425	0.901785	631	tags=6%, list=4%, signal=6%	302/308/310
GO:0008270	GO:0008270	zinc ion binding	676	0.397685	0.961365	0.471947	0.842955	0.838641	1197	tags=8%, list=8%, signal=7%	4502/8878/6285/4323/4504/7076/7077/6235/10493/2739/7555/6647/1363/51257/6609/1397/6257/4327/6048/6232/51523/7025/23632/1036/5066/51734/920/54469/127/128/79685/7763/55148/8078/26517/6652/10868/51074/2063/6047/10919/9978/5440/4499/5119/728489/11237/4351/7376/9616/91107
GO:0045028	GO:0045028	G protein-coupled purinergic nucleotide receptor activity	12	0.396286	0.689843	0.850394	0.972456	0.967478	753	tags=8%, list=5%, signal=8%	2857
GO:0016538	GO:0016538	cyclin-dependent protein serine/threonine kinase regulator activity	43	0.39572	0.813441	0.65996	0.915723	0.911035	2021	tags=26%, list=13%, signal=22%	900/1026/891/10614/896/899/901/902/890/1031/1164
GO:0019199	GO:0019199	transmembrane receptor protein kinase activity	78	0.395482	0.841052	0.651252	0.908882	0.90423	2095	tags=14%, list=14%, signal=12%	780/8425/1949/2260/658/558/657/25928/2261/53834/8829
GO:0004519	GO:0004519	endonuclease activity	106	0.393474	0.858378	0.619485	0.888433	0.883885	3770	tags=30%, list=25%, signal=23%	6188/79897/1777/328/7247/28987/11102/2067/10247/2021/51692/10146/81887/126549/11284/53918/131870/7515/10535/27044/7517/80198/1774/60528/51163/7257/9156/79008/51367/1775/246243/255374
GO:0005523	GO:0005523	tropomyosin binding	15	0.393105	0.706968	0.817269	0.962565	0.957638	194	tags=7%, list=1%, signal=7%	7140
GO:0004714	GO:0004714	transmembrane receptor protein tyrosine kinase activity	59	0.392876	0.819192	0.669903	0.923429	0.918702	1042	tags=5%, list=7%, signal=5%	780/1949/2260
GO:0019825	GO:0019825	oxygen binding	21	0.391618	0.740233	0.766467	0.943785	0.938954	953	tags=14%, list=6%, signal=13%	11315/875/112398
GO:0050431	GO:0050431	transforming growth factor beta binding	25	0.391084	0.747312	0.774327	0.943785	0.938954	3595	tags=32%, list=23%, signal=25%	8425/8692/135228/57045/4054/117166/114990/4052
GO:0016811	GO:0016811	hydrolase activity, acting on carbon-nitrogen (but not peptide) bonds, in linear amides	61	0.390482	0.819094	0.669884	0.923429	0.918702	1945	tags=23%, list=13%, signal=20%	3094/4817/84681/56954/51005/8841/3065/23408/51548/3066/54531/95/27163/23410
GO:0016888	GO:0016888	endodeoxyribonuclease activity, producing 5'-phosphomonoesters	13	0.390028	0.686979	0.843687	0.971879	0.966904	3717	tags=38%, list=24%, signal=29%	328/1774/9156/79008/1775
GO:0034595	GO:0034595	phosphatidylinositol phosphate 5-phosphatase activity	13	0.388662	0.684574	0.845691	0.971879	0.966904	297	tags=8%, list=2%, signal=8%	27124
GO:0017025	GO:0017025	TBP-class protein binding	24	0.388447	0.74569	0.773469	0.943785	0.938954	2485	tags=38%, list=16%, signal=31%	6884/5700/5705/2959/2958/6883/10589/9014/7067
GO:0016866	GO:0016866	intramolecular transferase activity	24	0.388327	0.74546	0.773469	0.943785	0.938954	259	tags=8%, list=2%, signal=8%	669/5372
GO:0016411	GO:0016411	acylglycerol O-acyltransferase activity	30	0.387497	0.758877	0.73706	0.930743	0.925978	2848	tags=33%, list=19%, signal=27%	10554/56894/129642/6901/10555/8694/79888/23659/254531/51099
GO:0030674	GO:0030674	protein-macromolecule adaptor activity	317	0.387214	0.900116	0.56689	0.877415	0.872924	1256	tags=11%, list=8%, signal=10%	3958/482/481/2783/1173/10399/3312/6386/6500/1175/51107/9368/2621/483/10093/57515/1302/267/602/55909/7428/5605/10519/55122/9479/486/10016/1642/1174/55850/25970/53407/6464/9554/8907
GO:0035325	GO:0035325	Toll-like receptor binding	10	0.386981	0.655208	0.872798	0.987177	0.982124	3063	tags=30%, list=20%, signal=24%	81622/7097/4615
GO:0042379	GO:0042379	chemokine receptor binding	39	0.386521	0.788985	0.70303	0.92885	0.924095	57	tags=3%, list=0%, signal=3%	9547
GO:0008092	GO:0008092	cytoskeletal protein binding	937	0.386067	0.957793	0.504762	0.863591	0.85917	833	tags=6%, list=5%, signal=6%	348/2597/7114/1072/6285/60/230/8572/1191/11337/226/5798/1266/808/9218/9230/7140/6188/58/4692/302/84557/2934/23406/10552/7136/65108/10094/9368/51119/10755/7411/10093/3326/10783/1410/11345/7125/4082/27131/23710/6902/2764/10749/830/2318/4134/51734/22948/4619/4620/4622/7169/29763/6876/10627/6640/9055/10540/166614
GO:0015036	GO:0015036	disulfide oxidoreductase activity	41	0.385488	0.790688	0.700803	0.92885	0.924095	2238	tags=37%, list=15%, signal=31%	23166/25828/7296/10539/51075/81567/10130/2923/9446/54431/84817/51218/9973/5768/2936
GO:0003684	GO:0003684	damaged DNA binding	69	0.385292	0.810106	0.726562	0.929687	0.924928	2494	tags=22%, list=16%, signal=18%	6188/5111/328/1642/2067/6117/51548/7520/6996/6119/6118/142/4595/5886/11284
GO:0070700	GO:0070700	BMP receptor binding	15	0.385142	0.692647	0.837349	0.970454	0.965487	2196	tags=20%, list=14%, signal=17%	9518/6714/29108
GO:0042923	GO:0042923	neuropeptide binding	27	0.384152	0.750744	0.759336	0.942705	0.93788	3729	tags=11%, list=24%, signal=8%	117/2834/344758
GO:0016893	GO:0016893	endonuclease activity, active with either ribo- or deoxyribonucleic acids and producing 5'-phosphomonoesters	37	0.383372	0.77837	0.727823	0.929687	0.924928	3741	tags=35%, list=24%, signal=27%	79897/328/11102/131870/10535/1774/60528/51163/9156/79008/51367/1775/246243
GO:0005432	GO:0005432	calcium:sodium antiporter activity	10	0.383294	0.648964	0.874755	0.987177	0.982124	3608	tags=40%, list=24%, signal=31%	6520/80024/123041/6546
GO:0005310	GO:0005310	dicarboxylic acid transmembrane transporter activity	28	0.382968	0.747934	0.781443	0.947658	0.942807	395	tags=7%, list=3%, signal=7%	1468/8402
GO:0015095	GO:0015095	magnesium ion transmembrane transporter activity	17	0.380735	0.703763	0.829126	0.967114	0.962163	3119	tags=29%, list=20%, signal=23%	7991/84061/81614/123606/57380
GO:0140102	GO:0140102	catalytic activity, acting on a rRNA	21	0.380692	0.71958	0.798403	0.955701	0.950809	3930	tags=33%, list=26%, signal=25%	2091/79066/29081/114049/51093/115939/345630
GO:0060090	GO:0060090	molecular adaptor activity	449	0.380313	0.8993	0.555556	0.877415	0.872924	1256	tags=11%, list=8%, signal=10%	3958/7431/482/481/3159/2783/1173/10399/3312/6386/6500/1175/51107/9368/2621/483/10951/891/55004/10093/57515/8662/10549/23479/1302/267/602/55909/5710/9768/7428/5605/10519/55122/9479/486/51501/10016/1642/1174/9978/55850/25970/5536/7965/53407/6464/9554/8907
GO:0004198	GO:0004198	calcium-dependent cysteine-type endopeptidase activity	13	0.379737	0.668853	0.863727	0.982102	0.977075	1722	tags=15%, list=11%, signal=14%	11132/824
GO:0043177	GO:0043177	organic acid binding	117	0.379708	0.832326	0.684685	0.923624	0.918896	588	tags=5%, list=4%, signal=5%	2171/3399/2746/5091/6342/5066
GO:0005548	GO:0005548	phospholipid transporter activity	58	0.378945	0.794281	0.704854	0.92885	0.924095	1286	tags=7%, list=8%, signal=6%	5360/55754/57048/81671
GO:0072341	GO:0072341	modified amino acid binding	85	0.377763	0.810633	0.713483	0.92885	0.924095	1779	tags=16%, list=12%, signal=15%	3312/302/2621/54209/2947/875/11314/2946/2596/949/4240/2350/558/2937
GO:0086008	GO:0086008	voltage-gated potassium channel activity involved in cardiac muscle cell action potential repolarization	15	0.377282	0.678512	0.84739	0.972456	0.967478	3026	tags=20%, list=20%, signal=16%	23704/6327/9992
GO:0044325	GO:0044325	transmembrane transporter binding	123	0.376728	0.828414	0.684685	0.923624	0.918896	1071	tags=12%, list=7%, signal=11%	6281/2280/2907/1173/1499/808/5348/3326/219527/6640/6324/10519/805/6714/27020
GO:0008649	GO:0008649	rRNA methyltransferase activity	20	0.37584	0.700979	0.833002	0.967114	0.962163	1694	tags=15%, list=11%, signal=13%	2091/79066/29081
GO:0019001	GO:0019001	guanyl nucleotide binding	356	0.37456	0.872698	0.615385	0.886596	0.882058	940	tags=10%, list=6%, signal=10%	1915/2771/9343/7846/389/10383/4831/2746/84617/5901/11031/9230/381/347733/5861/8801/5908/375/378/30846/7277/83871/3326/6016/998/51128/53916/6009/377/50808/2778/64121/10670/22931/7284/4830
GO:0032561	GO:0032561	guanyl ribonucleotide binding	356	0.37456	0.872698	0.615385	0.886596	0.882058	940	tags=10%, list=6%, signal=10%	1915/2771/9343/7846/389/10383/4831/2746/84617/5901/11031/9230/381/347733/5861/8801/5908/375/378/30846/7277/83871/3326/6016/998/51128/53916/6009/377/50808/2778/64121/10670/22931/7284/4830
GO:0008296	GO:0008296	3'-5'-exodeoxyribonuclease activity	13	0.374015	0.658774	0.883768	0.990841	0.985769	2772	tags=23%, list=18%, signal=19%	328/11277/25996
GO:0008236	GO:0008236	serine-type peptidase activity	147	0.373786	0.831189	0.679715	0.923624	0.918896	1784	tags=10%, list=12%, signal=8%	4323/5327/4327/5476/1512/90701/2152/11098/23478/55486/1513/51104/1675/327
GO:0004683	GO:0004683	calmodulin-dependent protein kinase activity	26	0.373433	0.720987	0.815735	0.962565	0.957638	1880	tags=15%, list=12%, signal=14%	2872/9261/8569/5261
GO:0015172	GO:0015172	acidic amino acid transmembrane transporter activity	16	0.37317	0.677523	0.861111	0.980054	0.975037	585	tags=12%, list=4%, signal=12%	6506/23657
GO:0140035	GO:0140035	ubiquitination-like modification-dependent protein binding	15	0.372806	0.670462	0.855422	0.977277	0.972274	1003	tags=13%, list=7%, signal=12%	7415/7805
GO:0140657	GO:0140657	ATP-dependent activity	502	0.372526	0.892393	0.58643	0.881844	0.87733	725	tags=6%, list=5%, signal=6%	498/477/481/506/3309/3336/476/3312/7415/9114/527/23205/376497/1973/55754/526/7203/3326/51606/10576/4637/10749/5704/7153/10575/22948/8992/529/5928/4619/4620/4622
GO:0015171	GO:0015171	amino acid transmembrane transporter activity	79	0.372434	0.7945	0.735632	0.930743	0.925978	2224	tags=16%, list=14%, signal=14%	6506/9368/23657/6536/6538/6520/10991/6529/94081/8604/56301/81855/6540
GO:0001786	GO:0001786	phosphatidylserine binding	57	0.372169	0.778863	0.719608	0.92885	0.924095	1273	tags=14%, list=8%, signal=13%	3312/302/2621/54209/11314/2596/949/4240
GO:0031491	GO:0031491	nucleosome binding	55	0.372163	0.780657	0.727984	0.929687	0.924928	1236	tags=15%, list=8%, signal=13%	60/3015/5928/79685/6047/9555/8726/3065
GO:0015035	GO:0015035	protein-disulfide reductase activity	36	0.372069	0.753088	0.775304	0.944019	0.939186	2238	tags=36%, list=15%, signal=31%	23166/25828/7296/10539/81567/10130/2923/54431/84817/51218/9973/5768/2936
GO:0004954	GO:0004954	prostanoid receptor activity	11	0.371663	0.635725	0.906931	0.995263	0.990169	2457	tags=9%, list=16%, signal=8%	5731
GO:0016891	GO:0016891	endoribonuclease activity, producing 5'-phosphomonoesters	29	0.37143	0.730508	0.803279	0.956577	0.951681	3741	tags=34%, list=24%, signal=26%	79897/328/11102/131870/10535/60528/51163/9156/51367/246243
GO:0017171	GO:0017171	serine hydrolase activity	151	0.36969	0.826876	0.681261	0.923624	0.918896	1784	tags=9%, list=12%, signal=8%	4323/5327/4327/5476/1512/90701/2152/11098/23478/55486/1513/51104/1675/327
GO:0003841	GO:0003841	1-acylglycerol-3-phosphate O-acyltransferase activity	21	0.368848	0.697194	0.818363	0.962565	0.957638	2848	tags=38%, list=19%, signal=31%	10554/56894/129642/6901/10555/79888/254531/51099
GO:0043539	GO:0043539	protein serine/threonine kinase activator activity	49	0.367292	0.766564	0.744048	0.934331	0.929549	1691	tags=18%, list=11%, signal=16%	808/891/9802/5605/805/10253/658/657/4515
GO:0034596	GO:0034596	phosphatidylinositol phosphate 4-phosphatase activity	10	0.367207	0.621728	0.898239	0.995263	0.990169	2791	tags=30%, list=18%, signal=25%	55529/90809/22876
GO:0003823	GO:0003823	antigen binding	27	0.365343	0.713988	0.821577	0.964251	0.959315	232	tags=4%, list=2%, signal=4%	5518
GO:0016251	GO:0016251	RNA polymerase II general transcription initiation factor activity	36	0.365179	0.739143	0.795547	0.954736	0.949849	1996	tags=28%, list=13%, signal=24%	6618/6884/6881/2959/83860/2958/6883/902/10589/9519
GO:0019211	GO:0019211	phosphatase activator activity	22	0.364406	0.690602	0.841683	0.971879	0.966904	1613	tags=36%, list=11%, signal=33%	808/5524/26229/805/5526/3486/658/657
GO:0016812	GO:0016812	hydrolase activity, acting on carbon-nitrogen (but not peptide) bonds, in cyclic amides	10	0.364232	0.616691	0.90411	0.995263	0.990169	4052	tags=30%, list=26%, signal=22%	26873/153364/1723
GO:0005525	GO:0005525	GTP binding	336	0.363528	0.839897	0.715243	0.92885	0.924095	940	tags=10%, list=6%, signal=10%	1915/2771/9343/7846/389/10383/2746/84617/5901/11031/9230/381/347733/5861/8801/5908/375/378/30846/7277/83871/3326/6016/998/51128/53916/6009/377/50808/2778/64121/10670/22931/7284/4830
GO:0008409	GO:0008409	5'-3' exonuclease activity	18	0.363381	0.669925	0.873767	0.987177	0.982124	1814	tags=17%, list=12%, signal=15%	23646/79002/51692
GO:0019783	GO:0019783	ubiquitin-like protein peptidase activity	101	0.360195	0.783952	0.742593	0.933478	0.9287	1106	tags=12%, list=7%, signal=11%	3094/8665/7345/10987/55611/9097/8078/10868/26168/10213/126119/10869
GO:0003756	GO:0003756	protein disulfide isomerase activity	17	0.359997	0.665431	0.873786	0.987177	0.982124	2217	tags=41%, list=14%, signal=35%	10026/81567/10130/2923/79174/78987/5768
GO:0016864	GO:0016864	intramolecular oxidoreductase activity, transposing S-S bonds	17	0.359997	0.665431	0.873786	0.987177	0.982124	2217	tags=41%, list=14%, signal=35%	10026/81567/10130/2923/79174/78987/5768
GO:0101005	GO:0101005	deubiquitinase activity	90	0.359044	0.772383	0.758945	0.942705	0.93788	1106	tags=12%, list=7%, signal=11%	8665/7345/10987/55611/9097/8078/10868/26168/10213/126119/10869
GO:0008499	GO:0008499	UDP-galactose:beta-N-acetylglucosamine beta-1,3-galactosyltransferase activity	12	0.358238	0.623611	0.919291	0.9967	0.991598	3087	tags=17%, list=20%, signal=13%	93010/10678
GO:0004596	GO:0004596	peptide alpha-N-acetyltransferase activity	11	0.357599	0.611669	0.918812	0.9967	0.991598	3216	tags=36%, list=21%, signal=29%	8260/51126/79903/80218
GO:0004745	GO:0004745	NAD-retinol dehydrogenase activity	15	0.356121	0.640455	0.895582	0.995263	0.990169	760	tags=7%, list=5%, signal=6%	127
GO:0016782	GO:0016782	transferase activity, transferring sulphur-containing groups	56	0.35451	0.744854	0.796078	0.954736	0.949849	1706	tags=12%, list=11%, signal=11%	7263/5019/9653/9435/4357/8459/8460
GO:0005509	GO:0005509	calcium ion binding	611	0.353037	0.851992	0.702875	0.92885	0.924095	1084	tags=7%, list=7%, signal=6%	6281/6285/8404/57348/1463/3309/6678/808/302/23166/308/2934/7086/4256/5955/80303/30846/2621/4147/8425/140576/7125/4637/6271/5066/310/5333/5816/10627/2015/4632/57134/10519/805/10016/84812/1069/54749/444/57048
GO:0052745	GO:0052745	inositol phosphate phosphatase activity	18	0.348925	0.643273	0.911243	0.995263	0.990169	297	tags=6%, list=2%, signal=5%	27124
GO:0050700	GO:0050700	CARD domain binding	13	0.346104	0.609614	0.923848	0.997464	0.992358	1919	tags=23%, list=13%, signal=20%	84270/79092/8915
GO:0015386	GO:0015386	potassium:proton antiporter activity	13	0.345695	0.608893	0.925852	0.997464	0.992358	4547	tags=23%, list=30%, signal=16%	10479/285195/6548
GO:0005267	GO:0005267	potassium channel activity	113	0.343527	0.75281	0.804702	0.956577	0.951681	3026	tags=12%, list=20%, signal=10%	3766/219527/3773/23704/27345/2901/3777/30820/79041/6327/3749/79714/3770/9992
GO:0034062	GO:0034062	5'-3' RNA polymerase activity	29	0.341239	0.671129	0.895492	0.995263	0.990169	2499	tags=31%, list=16%, signal=26%	5440/51082/9533/171568/5435/27297/9412/5432/5557
GO:0097747	GO:0097747	RNA polymerase activity	29	0.341239	0.671129	0.895492	0.995263	0.990169	2499	tags=31%, list=16%, signal=26%	5440/51082/9533/171568/5435/27297/9412/5432/5557
GO:0015175	GO:0015175	neutral amino acid transmembrane transporter activity	43	0.340929	0.700813	0.859155	0.978753	0.973743	2149	tags=21%, list=14%, signal=18%	6506/23657/6536/6520/10991/94081/8604/56301/81855
GO:0008417	GO:0008417	fucosyltransferase activity	10	0.339601	0.574988	0.941292	0.998946	0.993833	4948	tags=50%, list=32%, signal=34%	170384/23509/23275/10690/2526
GO:0008376	GO:0008376	acetylgalactosaminyltransferase activity	30	0.339257	0.664404	0.900621	0.995263	0.990169	1425	tags=10%, list=9%, signal=9%	79586/54480/2589
GO:0043015	GO:0043015	gamma-tubulin binding	32	0.338593	0.670049	0.88755	0.992308	0.987228	1603	tags=16%, list=10%, signal=14%	4692/100287171/57787/26056/282991
GO:0005452	GO:0005452	solute:inorganic anion antiporter activity	18	0.338182	0.623468	0.928994	0.997464	0.992358	3335	tags=33%, list=22%, signal=26%	57835/2542/219855/6522/65010/54020
GO:0019955	GO:0019955	cytokine binding	136	0.335429	0.744402	0.845324	0.971879	0.966904	2780	tags=18%, list=18%, signal=15%	4681/8425/10987/11315/7132/920/50964/3688/658/5355/8692/657/25928/3454/9241/8829/10456/135228/7852/3604/57045/4054/972/64109/117166
GO:0140299	GO:0140299	small molecule sensor activity	32	0.334269	0.661491	0.905622	0.995263	0.990169	1469	tags=12%, list=10%, signal=11%	80303/11315/112398/51548
GO:0005123	GO:0005123	death receptor binding	20	0.332958	0.620999	0.920477	0.9967	0.991598	1296	tags=10%, list=8%, signal=9%	64114/8996
GO:0004953	GO:0004953	icosanoid receptor activity	15	0.330875	0.595053	0.929719	0.997464	0.992358	2457	tags=7%, list=16%, signal=6%	5731
GO:0004553	GO:0004553	hydrolase activity, hydrolyzing O-glycosyl compounds	71	0.329375	0.69596	0.882012	0.989795	0.984728	2773	tags=25%, list=18%, signal=21%	3074/3073/2548/57134/8692/54936/4669/10855/79411/4123/55741/2717/178/4668/2990/57462/2720/2517
GO:0004843	GO:0004843	cysteine-type deubiquitinase activity	85	0.329172	0.706362	0.885768	0.991437	0.986362	1106	tags=11%, list=7%, signal=10%	8665/7345/55611/9097/8078/10868/26168/126119/10869
GO:0004521	GO:0004521	endoribonuclease activity	61	0.324029	0.679699	0.878378	0.98756	0.982505	3770	tags=28%, list=25%, signal=21%	79897/328/28987/11102/10247/2021/51692/131870/10535/27044/60528/51163/7257/9156/51367/246243/255374
GO:0043522	GO:0043522	leucine zipper domain binding	11	0.322394	0.55145	0.958416	1	0.994881	1888	tags=18%, list=12%, signal=16%	468/1613
GO:0005249	GO:0005249	voltage-gated potassium channel activity	91	0.321719	0.693802	0.908411	0.995263	0.990169	3026	tags=10%, list=20%, signal=8%	3766/219527/3773/23704/3777/6327/3749/3770/9992
GO:0016887	GO:0016887	ATP hydrolysis activity	315	0.312632	0.727555	0.90183	0.995263	0.990169	1095	tags=7%, list=7%, signal=6%	498/477/3309/476/3312/7415/1973/7203/3326/51606/10576/10749/5704/10575/22948/4622/54555/1861/5700/10694/10574
GO:0001614	GO:0001614	purinergic nucleotide receptor activity	19	0.31242	0.581842	0.940828	0.998946	0.993833	753	tags=5%, list=5%, signal=5%	2857
GO:0016502	GO:0016502	nucleotide receptor activity	19	0.31242	0.581842	0.940828	0.998946	0.993833	753	tags=5%, list=5%, signal=5%	2857
GO:0004706	GO:0004706	JUN kinase kinase kinase activity	12	0.312308	0.543658	0.964567	1	0.994881	4353	tags=42%, list=28%, signal=30%	55872/4294/7786/4296/120892
GO:0031072	GO:0031072	heat shock protein binding	115	0.311895	0.682471	0.922662	0.997464	0.992358	1891	tags=19%, list=12%, signal=17%	3309/3312/6188/3326/581/4967/51501/10960/983/10869/5536/9093/2288/54431/2983/7917/7019/3066/4189/22826/2289/3337
GO:0000287	GO:0000287	magnesium ion binding	213	0.309038	0.707368	0.944348	1	0.994881	1797	tags=18%, list=12%, signal=16%	2023/5901/8801/7086/375/10783/7153/6009/8803/3421/64121/4830/10519/10016/4199/57048/152002/2729/5635/26164/283871/27306/2193/3155/51251/4598/3417/27068/11165/1854/8986/60496/54936/2021/403/2937/6794/79077
GO:0008194	GO:0008194	UDP-glycosyltransferase activity	126	0.307719	0.678548	0.932264	0.997464	0.992358	2156	tags=12%, list=14%, signal=10%	3074/3073/26229/79586/2992/11282/3955/152002/54480/2589/55624/2134/8703/29880/56983
GO:0031435	GO:0031435	mitogen-activated protein kinase kinase kinase binding	16	0.306783	0.556992	0.958333	1	0.994881	1786	tags=12%, list=12%, signal=11%	9802/6929
GO:0005104	GO:0005104	fibroblast growth factor receptor binding	19	0.303045	0.564382	0.952663	1	0.994881	2605	tags=11%, list=17%, signal=9%	27020/10817
GO:0016301	GO:0016301	kinase activity	681	0.297739	0.721523	0.978723	1	0.994881	1073	tags=5%, list=7%, signal=5%	1152/8878/780/4831/9201/340371/79877/1026/8425/10783/221938/5213/1460/1158/2987/10298/51727/1760/3716/10295/2872/166614/5605/50808/8576/57410/4830/1949/983/80347/2260/6714/1119/55312/896
GO:0004435	GO:0004435	phosphatidylinositol phospholipase C activity	25	0.297399	0.568292	0.966874	1	0.994881	989	tags=8%, list=6%, signal=7%	5333/84812
GO:0009975	GO:0009975	cyclase activity	22	0.296253	0.561442	0.971944	1	0.994881	3791	tags=23%, list=25%, signal=17%	2983/108/4882/4881/8634
GO:0042171	GO:0042171	lysophosphatidic acid acyltransferase activity	23	0.296074	0.565493	0.967742	1	0.994881	2848	tags=39%, list=19%, signal=32%	10554/56894/79575/129642/6901/10555/79888/254531/51099
GO:0071617	GO:0071617	lysophospholipid acyltransferase activity	23	0.296074	0.565493	0.967742	1	0.994881	2848	tags=39%, list=19%, signal=32%	10554/56894/79575/129642/6901/10555/79888/254531/51099
GO:0031624	GO:0031624	ubiquitin conjugating enzyme binding	30	0.293484	0.574762	0.979296	1	0.994881	3039	tags=23%, list=20%, signal=19%	84259/550/127544/9604/154214/23142/54165
GO:0140223	GO:0140223	general transcription initiation factor activity	47	0.291099	0.601272	0.968191	1	0.994881	1996	tags=21%, list=13%, signal=19%	6618/6884/6881/2959/83860/2958/6883/902/10589/9519
GO:0016810	GO:0016810	hydrolase activity, acting on carbon-nitrogen (but not peptide) bonds	107	0.290114	0.630177	0.972325	1	0.994881	2256	tags=20%, list=15%, signal=17%	3094/4817/84681/56954/51005/8841/3065/23408/10247/23564/51548/3066/26873/54531/95/27163/23410/2643/81602/55869/271
GO:0015179	GO:0015179	L-amino acid transmembrane transporter activity	62	0.289864	0.608784	0.965049	1	0.994881	1959	tags=13%, list=13%, signal=11%	6506/23657/6536/6520/10991/94081/8604/56301
GO:0070696	GO:0070696	transmembrane receptor protein serine/threonine kinase binding	24	0.287361	0.551638	0.977551	1	0.994881	1053	tags=8%, list=7%, signal=8%	9518/6714
GO:0140828	GO:0140828	metal cation:monoatomic cation antiporter activity	31	0.283209	0.559048	0.981891	1	0.994881	1994	tags=13%, list=13%, signal=11%	6520/10991/54946/80024
GO:0004709	GO:0004709	MAP kinase kinase kinase activity	26	0.282132	0.544713	0.983437	1	0.994881	4855	tags=46%, list=32%, signal=32%	55872/4294/369/7786/4296/5894/6885/9020/120892/1956/4216/4217
GO:0016772	GO:0016772	transferase activity, transferring phosphorus-containing groups	812	0.280562	0.6878	0.998387	1	0.994881	2104	tags=12%, list=14%, signal=11%	1152/8878/780/4831/9201/340371/79877/1026/8425/10783/221938/5213/1460/5833/1158/2987/10298/51727/1760/3716/10295/2872/166614/91373/5605/50808/8576/57410/4830/1949/983/80347/2260/6714/1119/55312/896/8760/5440/2584/4832/51082/5635/57787/6790/54187/204/1452/9261/9533/9791/51251/4598/1025/10654/171568/51447/658/8986/60496/5435/558/657/83440/55872/10769/3611/6347/7083/5681/156/7525/25928/6794/5214/914…
GO:0000014	GO:0000014	single-stranded DNA endodeoxyribonuclease activity	10	0.279757	0.473665	0.980431	1	0.994881	2806	tags=30%, list=18%, signal=25%	2067/2021/7515
GO:0015174	GO:0015174	basic amino acid transmembrane transporter activity	17	0.27919	0.516065	0.968932	1	0.994881	3114	tags=18%, list=20%, signal=14%	10991/10166/54896
GO:0022836	GO:0022836	gated channel activity	312	0.276223	0.642164	0.996661	1	0.994881	1978	tags=6%, list=13%, signal=5%	57348/7417/3766/2565/219527/6324/55248/1192/3773/7416/57192/23704/57719/55129/27345/53373/2905/79073/2901
GO:0005005	GO:0005005	transmembrane-ephrin receptor activity	16	0.273379	0.496342	0.986111	1	0.994881	983	tags=6%, list=6%, signal=6%	1949
GO:0016500	GO:0016500	protein-hormone receptor activity	17	0.269654	0.498438	0.976699	1	0.994881	3149	tags=12%, list=21%, signal=9%	51094/1240
GO:0016849	GO:0016849	phosphorus-oxygen lyase activity	23	0.269525	0.514785	0.983871	1	0.994881	3565	tags=22%, list=23%, signal=17%	2983/4337/108/4882/4881
GO:0016758	GO:0016758	hexosyltransferase activity	167	0.269454	0.607168	0.994728	1	0.994881	3160	tags=20%, list=21%, signal=16%	3074/3073/26229/79586/2992/11282/3955/201595/54480/58505/2589/23333/5837/55624/2134/8703/29880/56983/178/11285/29954/374378/170384/85365/93010/10585/23509/145173/127550/29071/5834/10678/2137/4507
GO:0016741	GO:0016741	transferase activity, transferring one-carbon groups	197	0.268285	0.612011	1	1	0.994881	1921	tags=12%, list=13%, signal=10%	2628/80335/2653/3276/275/51108/10840/10919/2091/8726/51805/8623/79066/55621/57019/79624/51504/2593/29081/5110/28989/84274/2618
GO:0035673	GO:0035673	oligopeptide transmembrane transporter activity	11	0.262627	0.44922	0.984158	1	0.994881	2731	tags=18%, list=18%, signal=15%	6565/10257
GO:0004518	GO:0004518	nuclease activity	184	0.246102	0.557378	1	1	0.994881	3035	tags=18%, list=20%, signal=15%	6188/23646/79897/1777/328/7247/4830/28987/11102/2067/10247/51010/79002/2021/51692/28960/11277/10146/81887/5169/126549/11284/53918/1797/54512/23404/25996/131870/7515/10535/27044/9797/7517/80198
GO:0004016	GO:0004016	adenylate cyclase activity	11	0.244167	0.417644	0.992079	1	0.994881	3165	tags=18%, list=21%, signal=14%	2983/108
GO:0022840	GO:0022840	leak channel activity	16	0.242262	0.439848	0.992063	1	0.994881	2403	tags=12%, list=16%, signal=11%	24145/3777
GO:0022842	GO:0022842	narrow pore channel activity	16	0.242262	0.439848	0.992063	1	0.994881	2403	tags=12%, list=16%, signal=11%	24145/3777
GO:0005244	GO:0005244	voltage-gated ion channel activity	188	0.241365	0.549507	1	1	0.994881	3091	tags=11%, list=20%, signal=9%	7417/3766/219527/6324/1192/3773/7416/23704/53373/2905/79073/3777/1020/30820/6327/3749/51463/3770/9992/6330/59283
GO:0022832	GO:0022832	voltage-gated channel activity	188	0.241365	0.549507	1	1	0.994881	3091	tags=11%, list=20%, signal=9%	7417/3766/219527/6324/1192/3773/7416/23704/53373/2905/79073/3777/1020/30820/6327/3749/51463/3770/9992/6330/59283
GO:0022843	GO:0022843	voltage-gated cation channel activity	141	0.235247	0.521135	1	1	0.994881	3091	tags=9%, list=20%, signal=7%	3766/219527/3773/23704/2905/3777/1020/6327/3749/3770/9992/59283
GO:0005272	GO:0005272	sodium channel activity	45	0.234536	0.482412	1	1	0.994881	3033	tags=11%, list=20%, signal=9%	6324/53373/2901/6327/6330
GO:0052813	GO:0052813	phosphatidylinositol bisphosphate kinase activity	10	0.233611	0.395534	0.998043	1	0.994881	5212	tags=50%, list=34%, signal=33%	8394/23396/5290/5293/253430
GO:0052742	GO:0052742	phosphatidylinositol kinase activity	17	0.221918	0.410201	0.998058	1	0.994881	5129	tags=47%, list=33%, signal=31%	8394/55361/55300/5298/5290/5289/200576/5293
GO:0005251	GO:0005251	delayed rectifier potassium channel activity	31	-0.157361	-0.314239	1	1	0.994881	4833	tags=26%, list=31%, signal=18%	3756/3742/3741/3738/56479/3736/3737/23630
GO:0008175	GO:0008175	tRNA methyltransferase activity	29	-0.179011	-0.356675	1	1	0.994881	3872	tags=31%, list=25%, signal=23%	221078/81627/27037/55039/63899/91801/54482/80745/25917
GO:0008173	GO:0008173	RNA methyltransferase activity	57	-0.213423	-0.45596	1	1	0.994881	1162	tags=11%, list=8%, signal=10%	57721/54482/80745/4839/25917/23070
GO:1904680	GO:1904680	peptide transmembrane transporter activity	15	-0.226422	-0.421633	0.990079	1	0.994881	4796	tags=47%, list=31%, signal=32%	6892/6890/121260/84976/51296/4363/2697
GO:0008373	GO:0008373	sialyltransferase activity	20	-0.240995	-0.462823	0.993988	1	0.994881	3600	tags=30%, list=23%, signal=23%	7903/6487/6482/6480/8128/51046
GO:0016757	GO:0016757	glycosyltransferase activity	232	-0.241339	-0.566719	1	1	0.994881	1713	tags=21%, list=11%, signal=19%	285203/56052/84920/57097/4860/79623/84992/8813/6487/56965/8658/57452/55790/6482/9331/6480/146712/57704/64131/8128/160335/2681/2135/3373/6185/55568/79087/2131/2530/8473/5836/64761/55830/54625/51046/56886/4248/10195/3703/83666/79709/10135/2590/27087/6184/2997/23127/7368/22933
GO:0047555	GO:0047555	3',5'-cyclic-GMP phosphodiesterase activity	15	-0.256283	-0.477238	0.980159	1	0.994881	4106	tags=33%, list=27%, signal=24%	8654/5139/10846/5151/5137
GO:0016779	GO:0016779	nucleotidyltransferase activity	111	-0.258738	-0.576922	0.995624	1	0.994881	2574	tags=21%, list=17%, signal=17%	5429/55703/64282/4939/11044/5980/55603/29926/10623/51095/7014/84186/79670/9061/5430/5423/167153/54107/10243/5431/10728/64802/10914
GO:0008227	GO:0008227	G protein-coupled amine receptor activity	30	-0.261003	-0.523514	0.99422	1	0.994881	11348	tags=30%, list=74%, signal=8%	1128/3355/152/3356/11255/3357/3274/150/3351
GO:0008168	GO:0008168	methyltransferase activity	184	-0.270217	-0.621213	0.98861	1	0.994881	2246	tags=19%, list=15%, signal=16%	57721/7468/54482/57412/1786/26040/4297/79091/1788/79813/80745/115294/9739/51111/134145/7799/25940/11108/29072/1312/9869/55870/54904/58508/4839/25917/55251/84444/84787/80204/84193/64324/23070/55209/387893
GO:0005231	GO:0005231	excitatory extracellular ligand-gated ion channel activity	47	-0.271138	-0.563242	0.985972	1	0.994881	3039	tags=9%, list=20%, signal=7%	5027/5025/2562/2743
GO:0047498	GO:0047498	calcium-dependent phospholipase A2 activity	15	-0.272252	-0.506975	0.96627	1	0.994881	2910	tags=33%, list=19%, signal=27%	8399/5320/30814/5321/81579
GO:0000030	GO:0000030	mannosyltransferase activity	21	-0.274459	-0.528319	0.978044	1	0.994881	3632	tags=33%, list=24%, signal=25%	440138/147991/56052/8813/160335/79087/10195
GO:0015271	GO:0015271	outward rectifier potassium channel activity	22	-0.27503	-0.532488	0.974155	1	0.994881	5477	tags=41%, list=36%, signal=26%	3745/343450/54207/3752/3741/3738/5311/3737/51305
GO:0015269	GO:0015269	calcium-activated potassium channel activity	11	-0.283953	-0.49757	0.971831	1	0.994881	2677	tags=36%, list=17%, signal=30%	9033/3783/3782/3781
GO:0004540	GO:0004540	ribonuclease activity	106	-0.284201	-0.632271	0.973799	1	0.994881	3371	tags=27%, list=22%, signal=21%	85441/246175/10775/79033/115752/9337/9683/25939/90459/55218/3669/83594/27161/9924/10171/29102/54464/23351/5393/5073/5394/129563/23405/22803/23019/4848/146857/255967/57472
GO:0052866	GO:0052866	phosphatidylinositol phosphate phosphatase activity	32	-0.291066	-0.582898	0.97619	1	0.994881	2357	tags=22%, list=15%, signal=19%	9108/5728/9896/51763/8867/3636/8898
GO:0016423	GO:0016423	tRNA (guanine) methyltransferase activity	13	-0.291714	-0.521021	0.968191	1	0.994881	2128	tags=15%, list=14%, signal=13%	80745/25917
GO:1904315	GO:1904315	transmitter-gated ion channel activity involved in regulation of postsynaptic membrane potential	49	-0.293028	-0.610617	0.96988	1	0.994881	2418	tags=10%, list=16%, signal=9%	2892/2562/2899/2895/2743
GO:0016791	GO:0016791	phosphatase activity	263	-0.29442	-0.693032	0.972772	1	0.994881	2058	tags=17%, list=13%, signal=15%	1845/5782/5770/23371/29101/1850/81537/9896/6305/23175/5747/54840/8613/5777/51496/5507/58478/5532/51763/5788/8867/5803/5525/3636/5795/5530/5802/11122/5789/5781/5209/5786/818/5791/1739/5792/163404/128853/1849/5800/64759/8898/8073/5515
GO:0030515	GO:0030515	snoRNA binding	31	-0.295447	-0.589985	0.978218	1	0.994881	2511	tags=26%, list=16%, signal=22%	3669/55813/9188/55720/51602/11163/9790/9221
GO:1990380	GO:1990380	Lys48-specific deubiquitinase activity	15	-0.295982	-0.551164	0.956349	1	0.994881	2281	tags=53%, list=15%, signal=45%	84182/56957/9958/54629/8975/4287/7874/8239
GO:0050664	GO:0050664	oxidoreductase activity, acting on NAD(P)H, oxygen as acceptor	15	-0.297956	-0.554841	0.956349	1	0.994881	1048	tags=20%, list=7%, signal=19%	1535/2330/1536
GO:0005149	GO:0005149	interleukin-1 receptor binding	12	-0.298568	-0.523473	0.963563	1	0.994881	840	tags=33%, list=5%, signal=32%	3557/51752/54106/3556
GO:0097153	GO:0097153	cysteine-type endopeptidase activity involved in apoptotic process	11	-0.299248	-0.524371	0.963783	1	0.994881	3871	tags=45%, list=25%, signal=34%	8837/837/840/836/834
GO:0071949	GO:0071949	FAD binding	38	-0.300559	-0.607732	0.964567	1	0.994881	1359	tags=16%, list=9%, signal=14%	56605/79689/8310/8540/57553/30001
GO:0004722	GO:0004722	protein serine/threonine phosphatase activity	95	-0.301287	-0.674097	0.940171	0.998946	0.993833	2368	tags=17%, list=15%, signal=14%	23239/85464/54434/5728/1845/29101/1850/9896/51496/5507/5532/5530/818/128853/1849/5515
GO:0005245	GO:0005245	voltage-gated calcium channel activity	42	-0.301894	-0.619381	0.952	1	0.994881	4471	tags=29%, list=29%, signal=20%	785/777/776/775/5311/8912/783/774/9254/3351/3685/59284
GO:0016746	GO:0016746	acyltransferase activity	221	-0.307844	-0.718106	0.92029	0.9967	0.991598	1465	tags=8%, list=10%, signal=7%	79603/80018/79683/58508/10162/1629/8202/23522/23326/137964/1386/7994/47/63874/6605/22933/2752/79969
GO:0008757	GO:0008757	S-adenosylmethionine-dependent methyltransferase activity	143	-0.30932	-0.705012	0.929224	0.997464	0.992358	2976	tags=22%, list=19%, signal=18%	23378/57721/7468/57412/1786/26040/4297/79091/1788/79813/80745/115294/9739/51111/134145/29072/1312/9869/55870/54904/58508/4839/25917/55251/84444/84787/80204/84193/64324/23070/55209/387893
GO:0034593	GO:0034593	phosphatidylinositol bisphosphate phosphatase activity	25	-0.309593	-0.608633	0.949904	1	0.994881	2357	tags=24%, list=15%, signal=20%	9108/5728/9896/51763/8867/8898
GO:0016788	GO:0016788	hydrolase activity, acting on ester bonds	683	-0.31014	-0.756951	0.897959	0.995263	0.990169	1702	tags=10%, list=11%, signal=9%	6305/23175/5394/5747/54840/846/3376/8613/5777/51496/23259/5331/10111/5507/284161/5825/58478/5532/51763/5788/8867/129563/5803/5525/23405/3636/5795/5530/22803/23019/1234/5802/11122/5789/5781/4848/5142/146857/122618/255967/5209/5337/5786/818/57472/10924/5791/1739/4023/5792/11343/163404/63874/128853/51520/1849/5800/5168/64759/8898/50640/16/133121/8073/5515/55959/5406/1267
GO:0043621	GO:0043621	protein self-association	64	-0.311446	-0.672413	0.936864	0.998946	0.993833	2168	tags=25%, list=14%, signal=22%	27436/2185/91543/1859/27086/5339/84433/92/7128/8518/5825/440193/7157/1075/6844/6513
GO:0022824	GO:0022824	transmitter-gated ion channel activity	56	-0.314192	-0.66987	0.930894	0.997464	0.992358	3205	tags=14%, list=21%, signal=11%	2893/2185/2892/2562/2899/2895/2891/2743
GO:0022835	GO:0022835	transmitter-gated channel activity	56	-0.314192	-0.66987	0.930894	0.997464	0.992358	3205	tags=14%, list=21%, signal=11%	2893/2185/2892/2562/2899/2895/2891/2743
GO:0046527	GO:0046527	glucosyltransferase activity	15	-0.315965	-0.588375	0.944444	1	0.994881	1490	tags=33%, list=10%, signal=30%	7357/84920/57704/56886/2997
GO:1901338	GO:1901338	catecholamine binding	13	-0.317135	-0.566425	0.954274	1	0.994881	10483	tags=46%, list=68%, signal=15%	1816/6531/55328/152/4935/150
GO:0016780	GO:0016780	phosphotransferase activity, for other substituted phosphate groups	21	-0.317275	-0.610739	0.932136	0.997464	0.992358	2931	tags=29%, list=19%, signal=23%	2218/54675/259230/166929/79158/85465
GO:0003678	GO:0003678	DNA helicase activity	69	-0.319628	-0.691396	0.9	0.995263	0.990169	2021	tags=35%, list=13%, signal=30%	57697/1107/5965/56916/1660/26038/4171/4361/23064/23132/10973/546/9400/51750/89797/1654/1105/84181/10111/80205/84893/55636/57680/1106
GO:0042813	GO:0042813	Wnt receptor activity	14	-0.319949	-0.583147	0.940476	0.998946	0.993833	1709	tags=21%, list=11%, signal=19%	4040/6259/4041
GO:0015368	GO:0015368	calcium:cation antiporter activity	11	-0.320122	-0.560949	0.953722	1	0.994881	2765	tags=36%, list=18%, signal=30%	25769/57419/283652/3954
GO:0022841	GO:0022841	potassium ion leak channel activity	14	-0.320447	-0.584056	0.940476	0.998946	0.993833	1582	tags=14%, list=10%, signal=13%	54207/51305
GO:0004930	GO:0004930	G protein-coupled receptor activity	348	-0.322482	-0.770089	0.829146	0.967114	0.962163	1619	tags=3%, list=11%, signal=3%	846/575/9213/728/51763/1524/1234/57007/1902/23620/1910/2840
GO:0003688	GO:0003688	DNA replication origin binding	15	-0.324123	-0.603567	0.93254	0.997464	0.992358	3859	tags=47%, list=25%, signal=35%	1660/5422/4171/83743/5001/23595/5000
GO:0008171	GO:0008171	O-methyltransferase activity	21	-0.326893	-0.629254	0.91018	0.995263	0.990169	1965	tags=24%, list=13%, signal=21%	54482/115294/1312/55251/23070
GO:0038023	GO:0038023	signaling receptor activity	913	-0.328226	-0.790864	0.774278	0.943785	0.938954	2181	tags=10%, list=14%, signal=9%	2048/202018/2861/3685/2047/5817/2562/92/131566/5156/5724/7182/6092/7436/577/2899/51284/2675/2895/55697/4916/4040/3689/659/846/2908/4864/575/3683/23471/5777/79627/405/64581/2207/9213/728/7049/942/5914/51763/6259/5788/4041/7046/5803/2891/2263/3561/1524/290/4035/4851/1234/57007/11122/5789/3556/962/1902/54413/5786/11231/5791/160364/6238/55504/2743/55362/5818/6091/961/7095/960/5792/84168/57555/5365/11…
GO:0060089	GO:0060089	molecular transducer activity	913	-0.328226	-0.790864	0.774278	0.943785	0.938954	2181	tags=10%, list=14%, signal=9%	2048/202018/2861/3685/2047/5817/2562/92/131566/5156/5724/7182/6092/7436/577/2899/51284/2675/2895/55697/4916/4040/3689/659/846/2908/4864/575/3683/23471/5777/79627/405/64581/2207/9213/728/7049/942/5914/51763/6259/5788/4041/7046/5803/2891/2263/3561/1524/290/4035/4851/1234/57007/11122/5789/3556/962/1902/54413/5786/11231/5791/160364/6238/55504/2743/55362/5818/6091/961/7095/960/5792/84168/57555/5365/11…
GO:0061575	GO:0061575	cyclin-dependent protein serine/threonine kinase activator activity	11	-0.328565	-0.575744	0.945674	1	0.994881	918	tags=36%, list=6%, signal=34%	8851/8812/219771/905
GO:0001227	GO:0001227	DNA-binding transcription repressor activity, RNA polymerase II-specific	220	-0.330897	-0.771632	0.831731	0.967114	0.962163	2352	tags=18%, list=15%, signal=15%	9208/23598/7597/5970/9572/5396/6304/6670/6497/10522/2308/7709/6668/23316/7799/3607/604/2908/5978/7050/165/23462/10664/5814/7539/7157/2120/8553/7528/6498/5178/3068/4609/3218/2309/79365/6935/4149/9839
GO:0140767	GO:0140767	enzyme-substrate adaptor activity	34	-0.332363	-0.666651	0.905325	0.995263	0.990169	1392	tags=18%, list=9%, signal=16%	80314/23008/91947/6451/10116/80176
GO:0022848	GO:0022848	acetylcholine-gated cation-selective channel activity	13	-0.332659	-0.594152	0.936382	0.998946	0.993833	10245	tags=100%, list=67%, signal=33%	1138/1136/1135/1137/1141/1134/1142/55584/57053/1143/1140/1145
GO:0015464	GO:0015464	acetylcholine receptor activity	18	-0.332768	-0.625101	0.917172	0.9967	0.991598	10245	tags=100%, list=67%, signal=33%	1138/1136/1135/1137/1141/1129/1134/1132/1142/1131/1133/8416/1128/1143/1140/11255/1145
GO:1901474	GO:1901474	azole transmembrane transporter activity	11	-0.333451	-0.584305	0.94165	0.998946	0.993833	1858	tags=36%, list=12%, signal=32%	10560/121260/6541/9153
GO:0005262	GO:0005262	calcium channel activity	113	-0.33358	-0.743654	0.817372	0.962565	0.957638	3996	tags=23%, list=26%, signal=17%	5311/8912/8065/54822/783/7226/774/9254/162514/7225/90550/3351/25769/57419/3710/5025/51393/3685/26133/59284/283652/57620/5663/3709/309/22821
GO:0099095	GO:0099095	ligand-gated anion channel activity	18	-0.335164	-0.629601	0.913131	0.995619	0.990523	2072	tags=11%, list=14%, signal=10%	2562/2743
GO:0008172	GO:0008172	S-methyltransferase activity	10	-0.335207	-0.578767	0.93279	0.997464	0.992358	2605	tags=40%, list=17%, signal=33%	7172/4548/4297/1788
GO:0005109	GO:0005109	frizzled binding	36	-0.33601	-0.677735	0.88189	0.989795	0.984728	1776	tags=17%, list=12%, signal=15%	54894/4040/440193/6259/1742/1857
GO:0016817	GO:0016817	hydrolase activity, acting on acid anhydrides	662	-0.336638	-0.819805	0.708122	0.92885	0.924095	1279	tags=14%, list=8%, signal=13%	2634/10059/80205/23517/22985/84893/57576/8467/54454/4643/8153/51428/11163/3306/5864/23046/23137/55636/55729/9567/57680/5909/5906/8833/23250/23011/400/2775/1974/1106/5921/22808/9790/2768/5869/64225/5701/5996/3796/23176/6597/6734/5413/23020/394/9416/4599/4905/11127/26052/6595/4218/3799/9879/8243/9361/9126/2776/3320/3845/5879/9550/1655/391/1656/26225/5898/5168/6950/7184/55605/1968/116987/4650/22800/…
GO:0016818	GO:0016818	hydrolase activity, acting on acid anhydrides, in phosphorus-containing anhydrides	662	-0.336638	-0.819805	0.708122	0.92885	0.924095	1279	tags=14%, list=8%, signal=13%	2634/10059/80205/23517/22985/84893/57576/8467/54454/4643/8153/51428/11163/3306/5864/23046/23137/55636/55729/9567/57680/5909/5906/8833/23250/23011/400/2775/1974/1106/5921/22808/9790/2768/5869/64225/5701/5996/3796/23176/6597/6734/5413/23020/394/9416/4599/4905/11127/26052/6595/4218/3799/9879/8243/9361/9126/2776/3320/3845/5879/9550/1655/391/1656/26225/5898/5168/6950/7184/55605/1968/116987/4650/22800/…
GO:0016462	GO:0016462	pyrophosphatase activity	661	-0.336645	-0.819286	0.709184	0.92885	0.924095	1279	tags=14%, list=8%, signal=13%	2634/10059/80205/23517/22985/84893/57576/8467/54454/4643/8153/51428/11163/3306/5864/23046/23137/55636/55729/9567/57680/5909/5906/8833/23250/23011/400/2775/1974/1106/5921/22808/9790/2768/5869/64225/5701/5996/3796/23176/6597/6734/5413/23020/394/9416/4599/4905/11127/26052/6595/4218/3799/9879/8243/9361/9126/2776/3320/3845/5879/9550/1655/391/1656/26225/5898/5168/6950/7184/55605/1968/116987/4650/22800/…
GO:0001046	GO:0001046	core promoter sequence-specific DNA binding	39	-0.336826	-0.68396	0.889546	0.993616	0.98853	2598	tags=46%, list=17%, signal=38%	2957/27086/27161/5970/26523/7709/2353/6908/2908/5978/6874/7071/7157/11176/6597/4609/6772/4869
GO:0061629	GO:0061629	RNA polymerase II-specific DNA-binding transcription factor binding	335	-0.337838	-0.807288	0.722084	0.929094	0.924338	2033	tags=28%, list=13%, signal=25%	9759/10014/5579/22984/5970/1788/4208/8638/25942/5396/1385/8648/2113/6670/5393/6667/9113/9739/2353/10902/7508/10499/7158/11060/115426/6908/307/9862/7159/5925/1488/5978/6874/8805/23462/405/9282/3059/23081/7533/6867/2965/221037/83666/7157/23013/6878/11176/9969/23054/4089/5469/9063/23019/7110/8202/11122/9320/23522/9112/84193/3091/23558/8553/5481/6597/9968/10915/55818/64324/3516/1386/8289/4205/28996/7…
GO:0042577	GO:0042577	lipid phosphatase activity	14	-0.337915	-0.615892	0.910714	0.995263	0.990169	1838	tags=29%, list=12%, signal=25%	81537/8613/51763/163404
GO:0005230	GO:0005230	extracellular ligand-gated ion channel activity	65	-0.338698	-0.730567	0.856557	0.977646	0.972641	3205	tags=15%, list=21%, signal=12%	2893/2185/5027/2892/5025/2562/2899/2895/2891/2743
GO:0016747	GO:0016747	acyltransferase activity, transferring groups other than amino-acyl groups	196	-0.338749	-0.785172	0.784722	0.949791	0.944929	1144	tags=7%, list=7%, signal=6%	10162/1629/8202/23522/23326/137964/1386/7994/63874/6605/22933/2752/79969
GO:0046332	GO:0046332	SMAD binding	76	-0.339106	-0.733005	0.832985	0.967114	0.962163	1981	tags=30%, list=13%, signal=26%	6497/2353/57154/10527/4086/8239/5371/54778/9863/7049/51592/5814/7046/4089/10979/6938/7528/6498/4205/28996/1601/1655/57178
GO:0000339	GO:0000339	RNA cap binding	16	-0.339113	-0.627499	0.911647	0.995263	0.990169	718	tags=31%, list=5%, signal=30%	1977/27161/9470/23367/8672
GO:0001217	GO:0001217	DNA-binding transcription repressor activity	224	-0.339759	-0.793687	0.765133	0.943785	0.938954	2352	tags=18%, list=15%, signal=16%	9208/23598/7597/5970/9572/5396/6304/6670/6497/10522/2308/7709/6668/23316/7799/3607/604/2908/5978/7050/165/23462/10664/5914/5814/7539/55553/7157/2120/8553/7528/6498/5178/3068/4609/3218/2309/79365/6935/4149/9839
GO:0015085	GO:0015085	calcium ion transmembrane transporter activity	128	-0.340341	-0.761175	0.796804	0.954736	0.949849	2765	tags=13%, list=18%, signal=11%	25769/57419/3710/5025/51393/3685/26133/59284/283652/490/57620/3954/5663/3709/309/488/22821
GO:0001664	GO:0001664	G protein-coupled receptor binding	229	-0.340356	-0.796806	0.73913	0.931072	0.926306	1103	tags=13%, list=7%, signal=12%	23032/2316/83737/9863/440193/10015/6259/84687/1524/23365/409/2775/2768/1742/58191/718/26052/7289/1857/4283/2776/6772/5898/57561/1910/333/1785/4677/4734/2534
GO:1990756	GO:1990756	ubiquitin ligase-substrate adaptor activity	31	-0.340793	-0.680538	0.893069	0.995263	0.990169	1183	tags=16%, list=8%, signal=15%	23008/91947/6451/10116/80176
GO:0048019	GO:0048019	receptor antagonist activity	17	-0.341742	-0.634842	0.913758	0.995619	0.990523	2154	tags=29%, list=14%, signal=25%	6352/27121/3557/7837/27122
GO:0005003	GO:0005003	ephrin receptor activity	18	-0.341885	-0.642228	0.90303	0.995263	0.990169	2361	tags=22%, list=15%, signal=19%	2045/2048/2047/4916
GO:0004888	GO:0004888	transmembrane signaling receptor activity	721	-0.342421	-0.828373	0.677835	0.923624	0.918896	1912	tags=8%, list=12%, signal=8%	6092/7436/577/2899/51284/2675/2895/4916/4040/3689/659/846/4864/575/3683/5777/2207/9213/728/7049/51763/6259/5788/4041/7046/5803/2891/2263/3561/1524/4851/1234/57007/11122/5789/3556/1902/5786/5791/160364/55504/2743/55362/6091/960/5792/84168/5365/1436/19/5800/23620/3572/10507/1910/79368/950/4915/2840
GO:0034450	GO:0034450	ubiquitin-ubiquitin ligase activity	13	-0.342991	-0.612605	0.914513	0.995619	0.990523	2688	tags=38%, list=18%, signal=32%	27339/9354/10277/51366/57162
GO:0015926	GO:0015926	glucosidase activity	10	-0.343755	-0.593526	0.92668	0.997464	0.992358	2862	tags=40%, list=19%, signal=33%	57704/80162/2595/23193
GO:0030276	GO:0030276	clathrin binding	67	-0.344033	-0.743986	0.828221	0.967114	0.962163	1612	tags=16%, list=11%, signal=15%	3092/163/6857/4035/9026/57720/22905/23208/1601/9685/8301
GO:0004659	GO:0004659	prenyltransferase activity	17	-0.34466	-0.640263	0.911704	0.995263	0.990169	294	tags=47%, list=2%, signal=46%	9453/2222/1352/5875/5229/1121/5876/2339
GO:0140097	GO:0140097	catalytic activity, acting on DNA	225	-0.345354	-0.805277	0.72155	0.929094	0.924338	2723	tags=21%, list=18%, signal=18%	1786/5883/55728/27443/5429/55218/3669/257218/375748/10847/64282/4292/83940/1788/1653/5980/54617/51750/89797/2072/1654/7014/1105/54840/84181/10111/80205/5423/51773/84893/8467/57634/23405/54107/79068/55636/57680/399687/1106/122618/10728/6597/3980/6595/2186/9126/7155/7150
GO:0005035	GO:0005035	death receptor activity	11	-0.345537	-0.605483	0.929577	0.997464	0.992358	618	tags=36%, list=4%, signal=35%	7293/60401/8792/55504
GO:0016773	GO:0016773	phosphotransferase activity, alcohol group as acceptor	635	-0.345717	-0.836154	0.667546	0.923055	0.91833	2439	tags=19%, list=16%, signal=17%	6788/2580/79672/2011/5597/8895/51701/50488/11329/5588/11213/5562/9252/2045/4752/5063/5579/23097/65268/84197/7371/5129/23683/5599/10188/2048/27/55500/2475/9807/79834/2047/27347/9943/5609/92/23049/51776/9113/5156/8428/10922/208/1456/613/55589/2268/5590/57396/4916/9475/5747/659/8491/11011/5164/6093/9061/8805/9031/3098/5604/8476/7049/7204/5567/1454/10114/4140/7046/1111/51755/2263/8566/84687/6199/5578…
GO:0005126	GO:0005126	cytokine receptor binding	205	-0.346041	-0.807125	0.730858	0.930477	0.925715	1550	tags=11%, list=10%, signal=10%	6868/5228/83737/4591/7049/9618/7046/1524/10979/4282/27018/7042/3556/58191/55704/10116/4283/6772/3572/4677/5295/7422
GO:0022821	GO:0022821	solute:potassium antiporter activity	18	-0.346962	-0.651764	0.89899	0.995263	0.990169	2765	tags=33%, list=18%, signal=27%	57084/55002/23315/25769/57419/283652
GO:0008170	GO:0008170	N-methyltransferase activity	88	-0.347433	-0.770734	0.753191	0.940896	0.93608	1949	tags=18%, list=13%, signal=16%	9739/51111/134145/29072/9869/55870/54904/58508/25917/84444/84787/80204/84193/64324/55209/387893
GO:0017111	GO:0017111	ribonucleoside triphosphate phosphatase activity	606	-0.348073	-0.846211	0.654354	0.910043	0.905385	1279	tags=15%, list=8%, signal=14%	2634/10059/80205/23517/22985/84893/57576/8467/54454/4643/8153/51428/3306/5864/23046/23137/55636/55729/9567/57680/5909/5906/23250/23011/400/2775/1974/1106/5921/22808/9790/2768/5869/64225/5701/5996/3796/23176/6597/6734/5413/23020/394/9416/4599/4905/11127/26052/6595/4218/3799/9879/8243/9361/9126/2776/3320/3845/5879/9550/1655/391/1656/26225/5898/6950/7184/55605/1968/116987/4650/22800/488/23095/1785/2…
GO:0016307	GO:0016307	phosphatidylinositol phosphate kinase activity	14	-0.348382	-0.634971	0.906746	0.995263	0.990169	4128	tags=36%, list=27%, signal=26%	5291/5287/5286/5294/8396
GO:0035173	GO:0035173	histone kinase activity	20	-0.350132	-0.672417	0.873747	0.987177	0.982124	2725	tags=35%, list=18%, signal=29%	9730/5562/9252/5579/9031/1111/5578
GO:0017018	GO:0017018	myosin phosphatase activity	70	-0.350351	-0.759062	0.796296	0.954736	0.949849	2368	tags=17%, list=15%, signal=15%	23239/85464/54434/5728/1845/29101/1850/5532/5530/128853/1849/5515
GO:0005031	GO:0005031	tumor necrosis factor receptor activity	10	-0.350483	-0.605143	0.916497	0.9967	0.991598	618	tags=40%, list=4%, signal=38%	7293/60401/8792/55504
GO:0030280	GO:0030280	structural constituent of skin epidermis	21	-0.351628	-0.676867	0.872255	0.987177	0.982124	9957	tags=100%, list=65%, signal=35%	9119/3849/3888/3855/3892/285848/196374/51350/3887/112802/5317/374454/8689/140807/6698/4014/338785/3856/144501/3858
GO:0052689	GO:0052689	carboxylic ester hydrolase activity	128	-0.351871	-0.786962	0.742009	0.933478	0.9287	458	tags=6%, list=3%, signal=6%	4023/11343/63874/51520/5168/50640/16/5406
GO:0140030	GO:0140030	modification-dependent protein binding	158	-0.351941	-0.807747	0.704128	0.92885	0.924095	2190	tags=27%, list=14%, signal=23%	112869/54764/55023/5927/83932/4300/7128/7158/1105/114825/29117/5371/5777/8805/3720/23515/8535/27000/9666/23468/54454/29979/11176/2332/57680/8019/23476/9682/10594/84656/6597/88455/10771/2186/3300/55209/5887/51035/287/23613/23118/55904
GO:0017128	GO:0017128	phospholipid scramblase activity	14	-0.35225	-0.642019	0.900794	0.995263	0.990169	2626	tags=29%, list=17%, signal=24%	81037/196527/440026/121601
GO:0004672	GO:0004672	protein kinase activity	535	-0.354043	-0.863743	0.607692	0.885689	0.881156	2439	tags=20%, list=16%, signal=18%	6788/2580/2011/5597/8895/51701/50488/11329/5588/11213/5562/9252/2045/4752/5063/5579/23097/65268/84197/5129/23683/5599/10188/2048/27/2475/79834/2047/27347/9943/5609/92/23049/51776/9113/5156/8428/10922/208/1456/613/55589/2268/5590/57396/4916/9475/5747/659/8491/11011/5164/6093/8805/9031/5604/8476/7049/7204/5567/1454/10114/4140/7046/1111/51755/2263/84687/6199/5578/23476/6793/5586/140609/9578/23235/25…
GO:0017154	GO:0017154	semaphorin receptor activity	12	-0.355983	-0.624138	0.904858	0.995263	0.990169	401	tags=17%, list=3%, signal=16%	4233/5365
GO:0042800	GO:0042800	histone methyltransferase activity (H3-K4 specific)	16	-0.356633	-0.659919	0.87751	0.987507	0.982452	3813	tags=56%, list=25%, signal=42%	30827/54093/9070/26040/4297/9739/55870/58508/84193
GO:0008134	GO:0008134	transcription factor binding	562	-0.356893	-0.872833	0.568528	0.877415	0.872924	2246	tags=27%, list=15%, signal=24%	1788/79813/9572/4208/8638/25942/5396/2972/2475/1385/116931/8648/860/3054/2113/6670/5393/6667/9113/6497/10725/9739/7709/2353/10902/7508/10499/7158/11060/2072/55814/115426/1654/6908/307/54880/9862/604/7159/11016/200186/5925/1488/2648/6717/7178/5978/5087/6874/2316/8805/84181/51602/23462/405/9282/3059/23081/6907/10664/5914/6925/7533/6867/5814/2965/221037/83666/26155/23468/7157/23013/6878/11176/23373/…
GO:0019213	GO:0019213	deacetylase activity	35	-0.357447	-0.719791	0.833663	0.967114	0.962163	892	tags=17%, list=6%, signal=16%	9759/10014/3340/57708/79885/22933
GO:0140297	GO:0140297	DNA-binding transcription factor binding	450	-0.359541	-0.869383	0.585427	0.881844	0.87733	2033	tags=25%, list=13%, signal=22%	6670/5393/6667/9113/6497/9739/7709/2353/10902/7508/10499/7158/11060/115426/6908/307/54880/9862/604/7159/200186/5925/1488/2648/6717/7178/5978/5087/6874/2316/8805/23462/405/9282/3059/23081/6907/7533/6867/5814/2965/221037/83666/26155/23468/7157/23013/6878/11176/23373/9969/23054/4089/5469/8554/9063/23019/55646/7110/8202/11122/9320/6938/79885/23522/9112/84193/3091/7088/23558/8553/7528/5481/6597/9968/1…
GO:0008276	GO:0008276	protein methyltransferase activity	82	-0.359757	-0.785176	0.773504	0.943785	0.938954	2246	tags=26%, list=15%, signal=22%	1788/79813/115294/9739/51111/134145/7799/25940/29072/9869/55870/54904/58508/55251/84444/84787/80204/84193/64324/55209/387893
GO:0099094	GO:0099094	ligand-gated cation channel activity	105	-0.360399	-0.801445	0.724891	0.929687	0.924928	3205	tags=15%, list=21%, signal=12%	2893/2185/5027/3782/3781/3710/41/3765/3768/2892/5025/2899/357/2891/3709/22821
GO:0050699	GO:0050699	WW domain binding	28	-0.361111	-0.720571	0.816248	0.962565	0.957638	2201	tags=29%, list=14%, signal=25%	10188/51186/85012/158931/55740/9618/9516/1785
GO:0004653	GO:0004653	polypeptide N-acetylgalactosaminyltransferase activity	17	-0.361263	-0.671104	0.876797	0.987507	0.982452	3977	tags=35%, list=26%, signal=26%	63917/11226/79623/57452/55568/2590
GO:0000981	GO:0000981	DNA-binding transcription factor activity, RNA polymerase II-specific	814	-0.361508	-0.870161	0.561358	0.877415	0.872924	2885	tags=20%, list=19%, signal=17%	5326/1960/55892/5080/80317/4775/4212/205717/286128/1054/571/79800/7181/4800/4661/4772/1998/51274/4799/23660/49854/3096/1649/221785/56987/6777/23099/197407/26205/146050/7741/27086/7030/9586/9208/5455/23598/7597/7026/342945/5970/55810/9572/4208/5396/6304/63948/1385/860/2113/2551/4211/6670/9935/6667/6018/7745/6497/643836/10522/10725/7546/4899/7182/2308/283337/7709/2353/6671/6668/23269/1874/23316/233…
GO:0045125	GO:0045125	bioactive lipid receptor activity	15	-0.361779	-0.673689	0.859127	0.978753	0.973743	728	tags=20%, list=5%, signal=19%	2846/53637/1902
GO:0015106	GO:0015106	bicarbonate transmembrane transporter activity	21	-0.362532	-0.697856	0.850299	0.972456	0.967478	734	tags=24%, list=5%, signal=23%	9498/10861/9497/1836/8671
GO:0030742	GO:0030742	GTP-dependent protein binding	21	-0.364655	-0.701943	0.848303	0.972456	0.967478	2183	tags=38%, list=14%, signal=33%	115827/8546/9771/10059/5864/8411/22808/5869
GO:0000146	GO:0000146	microfilament motor activity	34	-0.365061	-0.732237	0.81854	0.962565	0.957638	1560	tags=32%, list=10%, signal=29%	64005/4649/4641/4642/4651/4644/4646/4542/4643/4628/4650
GO:0031404	GO:0031404	chloride ion binding	10	-0.365714	-0.63144	0.898167	0.995263	0.990169	1082	tags=20%, list=7%, signal=19%	9356/1075
GO:0004842	GO:0004842	ubiquitin-protein transferase activity	380	-0.366561	-0.890536	0.512195	0.868027	0.863584	2016	tags=21%, list=13%, signal=19%	7128/331/55223/55167/868/55585/23077/57674/57154/11060/57534/115426/54894/90678/55743/54880/9862/6737/10277/152006/55182/5371/284996/4850/79845/54778/8805/56254/89910/83737/387921/867/53840/9921/4591/50862/51592/26224/64795/8452/117584/27252/9781/283450/9666/4193/54926/7325/7326/54765/55905/164832/51366/8697/9320/23087/149041/23327/80204/7706/54467/80829/6045/7321/11342/9968/9870/23321/23304/5716…
GO:0004527	GO:0004527	exonuclease activity	79	-0.366667	-0.798362	0.733333	0.930591	0.925827	3545	tags=37%, list=23%, signal=28%	4361/64421/9937/246175/79033/115752/9337/90459/5883/55218/3669/57109/9924/83940/1653/54464/5393/5073/5394/54840/10111/129563/22803/23019/4848/122618/255967/57472/5168
GO:0015298	GO:0015298	solute:cation antiporter activity	40	-0.366946	-0.746448	0.811881	0.962259	0.957334	2765	tags=25%, list=18%, signal=21%	25769/57419/254428/10165/6556/11261/283652/1183/3954/1182
GO:0070003	GO:0070003	threonine-type peptidase activity	14	-0.367012	-0.668926	0.876984	0.987507	0.982452	1382	tags=14%, list=9%, signal=13%	5696/23621
GO:0030296	GO:0030296	protein tyrosine kinase activator activity	29	-0.367353	-0.731943	0.803502	0.956577	0.951681	2187	tags=17%, list=14%, signal=15%	100133941/51738/7039/84632/10006
GO:0032813	GO:0032813	tumor necrosis factor receptor superfamily binding	43	-0.367498	-0.756532	0.792079	0.954641	0.949754	1415	tags=12%, list=9%, signal=11%	4591/9618/27018/10116/6772
GO:0003700	GO:0003700	DNA-binding transcription factor activity	828	-0.367623	-0.882532	0.541114	0.869106	0.864657	2885	tags=20%, list=19%, signal=17%	5326/1960/55892/5080/80317/4775/4212/205717/286128/1054/571/79800/7181/4800/4661/4772/1998/51274/4799/23660/49854/3096/1649/221785/56987/6777/23099/197407/26205/146050/7741/27086/7030/9586/9208/5455/23598/7597/7026/342945/5970/55810/10320/9572/285349/4208/5396/6304/63948/1385/3899/860/2113/2551/4211/6670/9935/6667/6018/7745/6497/643836/10522/10725/7546/4899/7182/2308/283337/7709/2353/6671/6668/23…
GO:0004674	GO:0004674	protein serine/threonine kinase activity	404	-0.367926	-0.884852	0.530151	0.868027	0.863584	2583	tags=24%, list=17%, signal=20%	6195/5566/1263/5601/9344/57144/9706/6788/2580/2011/5597/8895/51701/50488/11329/5588/11213/5562/9252/4752/5063/5579/23097/65268/5129/23683/5599/10188/2475/27347/9943/5609/92/23049/51776/9113/8428/10922/208/1456/613/55589/5590/57396/9475/659/8491/11011/6093/5604/8476/7049/7204/5567/1454/10114/4140/7046/1111/51755/6199/5578/23476/6793/5586/140609/9578/23235/27102/8573/9748/5170/6198/818/5610/51347/5…
GO:0008139	GO:0008139	nuclear localization sequence binding	23	-0.367989	-0.712234	0.84585	0.971879	0.966904	1780	tags=35%, list=12%, signal=31%	3837/9972/3842/8021/9883/23633/3840/9221
GO:0004993	GO:0004993	G protein-coupled serotonin receptor activity	20	-0.370418	-0.711376	0.827655	0.967114	0.962163	6192	tags=35%, list=40%, signal=21%	1128/3355/3356/11255/3357/3274/3351
GO:0099589	GO:0099589	serotonin receptor activity	20	-0.370418	-0.711376	0.827655	0.967114	0.962163	6192	tags=35%, list=40%, signal=21%	1128/3355/3356/11255/3357/3274/3351
GO:0016796	GO:0016796	exonuclease activity, active with either ribo- or deoxyribonucleic acids and producing 5'-phosphomonoesters	60	-0.370603	-0.791613	0.75	0.940824	0.936008	3545	tags=42%, list=23%, signal=32%	4361/64421/9937/246175/79033/115752/9337/90459/5883/55218/3669/9924/83940/54464/5393/5073/5394/54840/129563/22803/23019/4848/122618/255967/57472
GO:0031490	GO:0031490	chromatin DNA binding	97	-0.37169	-0.831319	0.678112	0.923624	0.918896	2295	tags=33%, list=15%, signal=28%	5970/29803/8932/5927/860/7403/9878/7546/8473/2308/604/51780/57459/10664/5914/221037/54107/6599/4851/23558/55206/6597/53615/55818/79576/2309/81/23135/6601/6605/3192/3151
GO:0000977	GO:0000977	RNA polymerase II transcription regulatory region sequence-specific DNA binding	845	-0.37171	-0.893628	0.51436	0.868027	0.863584	2358	tags=18%, list=15%, signal=16%	9759/9208/5455/23598/10014/7597/7026/342945/5970/55810/10320/1788/9572/285349/4208/5396/6304/63948/1385/860/7403/2113/2551/4211/6670/9935/6667/7745/6497/643836/10522/10725/7546/4899/7182/2308/283337/7709/2353/6671/6668/10499/23269/1874/23316/23394/7799/3097/59269/4097/51043/3607/4086/6908/54880/11108/604/5934/22877/11016/5925/2908/4782/5978/5087/1523/23435/4781/23152/64864/8805/92999/253461/22926…
GO:0016877	GO:0016877	ligase activity, forming carbon-sulfur bonds	38	-0.372173	-0.752535	0.777559	0.945807	0.940966	491	tags=8%, list=3%, signal=8%	7317/10054/2181
GO:0140640	GO:0140640	catalytic activity, acting on a nucleic acid	541	-0.372461	-0.90936	0.485861	0.858283	0.85389	2855	tags=22%, list=19%, signal=19%	57721/7011/25939/54482/79665/3978/9400/90459/9716/23318/283459/1659/1786/5883/55728/27443/5188/5429/55218/3669/55703/257218/83594/375748/10847/64282/27161/9924/4292/57169/10171/83940/29102/1788/9785/1653/5980/80745/54464/23351/54617/9188/5393/51750/89797/79132/54901/10623/57062/9931/123283/2072/51095/8565/5073/90957/1654/7014/1105/5394/54840/3376/55661/79670/84181/10111/7919/64135/5430/80205/5423…
GO:0035251	GO:0035251	UDP-glucosyltransferase activity	10	-0.373038	-0.644087	0.885947	0.991437	0.986362	1490	tags=20%, list=10%, signal=18%	56886/2997
GO:0016668	GO:0016668	oxidoreductase activity, acting on a sulfur group of donors, NAD(P) as acceptor	12	-0.373112	-0.65417	0.874494	0.987177	0.982124	1827	tags=33%, list=12%, signal=29%	9352/64359/5230/51714
GO:0030331	GO:0030331	nuclear estrogen receptor binding	38	-0.374272	-0.756779	0.769685	0.943785	0.938954	1283	tags=24%, list=8%, signal=22%	6867/23054/5469/23019/23558/5481/64324/11240/6801
GO:0019787	GO:0019787	ubiquitin-like protein transferase activity	400	-0.375011	-0.901744	0.498753	0.863591	0.85917	2704	tags=28%, list=18%, signal=24%	10193/27339/197131/7337/4799/8924/22838/1840/10210/5903/257160/114804/286053/257218/57630/55521/26190/54941/9759/23024/11059/7726/9354/130507/23352/25831/7128/331/55223/55167/868/55585/23077/57674/57154/11060/57534/115426/64422/54894/90678/55743/54880/9862/6737/10277/152006/55182/5371/284996/4850/79845/54778/8805/56254/89910/83737/387921/867/53840/9921/4591/50862/51592/26224/64795/8452/117584/272…
GO:0001216	GO:0001216	DNA-binding transcription activator activity	363	-0.375171	-0.901101	0.517241	0.868027	0.863584	2295	tags=17%, list=15%, signal=15%	5970/55810/4208/5396/1385/860/2113/2551/4211/9935/6667/6018/643836/10725/4899/7182/2308/7709/2353/1874/7799/4097/51043/3607/4086/11108/22877/2908/4782/5087/4781/22926/4802/988/6925/56977/7071/22809/6666/7157/7716/4089/1997/1958/6938/9988/2120/3091/7528/64764/3516/4609/1386/4205/2309/4821/5992/9516/2969/5090/4774/51621/6663
GO:0008022	GO:0008022	protein C-terminus binding	173	-0.375711	-0.86454	0.571754	0.877865	0.873371	1450	tags=19%, list=9%, signal=17%	51098/5604/6907/6925/5430/6857/8867/2192/11151/25836/84687/5864/22924/57466/23328/1742/9656/9968/6311/4926/667/1739/1601/2035/2335/1112/22919/7155/6457/7430/5515/4691/26986
GO:0030145	GO:0030145	manganese ion binding	61	-0.376351	-0.803327	0.737603	0.930743	0.925978	771	tags=5%, list=5%, signal=5%	2590/10914/2752
GO:0001228	GO:0001228	DNA-binding transcription activator activity, RNA polymerase II-specific	360	-0.377286	-0.904603	0.51861	0.868027	0.863584	2295	tags=18%, list=15%, signal=15%	5970/55810/4208/5396/1385/860/2113/2551/4211/9935/6667/6018/643836/10725/4899/7182/2308/7709/2353/1874/7799/4097/51043/3607/4086/11108/22877/2908/4782/5087/4781/22926/4802/988/6925/56977/7071/22809/6666/7157/7716/4089/1997/1958/6938/9988/2120/3091/7528/64764/3516/4609/1386/4205/2309/4821/5992/9516/2969/5090/4774/51621/6663
GO:0008066	GO:0008066	glutamate receptor activity	27	-0.377633	-0.753308	0.773077	0.943785	0.938954	3837	tags=37%, list=25%, signal=28%	2902/2894/2917/2898/2893/2185/2892/2899/2895/2891
GO:0070412	GO:0070412	R-SMAD binding	23	-0.378638	-0.732844	0.804348	0.956577	0.951681	2858	tags=35%, list=19%, signal=28%	5080/753/29102/2353/57154/51592/4089/1655
GO:0140098	GO:0140098	catalytic activity, acting on RNA	343	-0.380044	-0.9125	0.506234	0.86383	0.859408	2313	tags=21%, list=15%, signal=18%	25939/54482/79665/90459/9716/23318/283459/1659/5188/55218/3669/55703/83594/27161/9924/10171/29102/9785/1653/80745/54464/23351/9188/5393/79132/54901/10623/57062/123283/51095/8565/5073/90957/1654/5394/3376/55661/79670/7919/64135/5430/23517/129563/167153/23405/4839/51428/6897/25917/79068/22803/23019/10056/4141/5431/1974/4848/146857/255967/10569/23020/57472/9416/23070/9879/6301/1655/51520/1656/7453/1…
GO:0042578	GO:0042578	phosphoric ester hydrolase activity	350	-0.380961	-0.910399	0.495	0.863591	0.85917	1730	tags=13%, list=11%, signal=12%	9896/6305/23175/5747/54840/846/8613/5777/51496/5331/5507/284161/58478/5532/51763/5788/8867/5803/5525/3636/5795/5530/1234/5802/11122/5789/5781/5142/5209/5337/5786/818/10924/5791/1739/5792/163404/128853/1849/5800/5168/64759/8898/133121/8073/5515/1267
GO:0019901	GO:0019901	protein kinase binding	630	-0.381313	-0.924042	0.455026	0.840306	0.836005	1164	tags=12%, list=8%, signal=12%	8153/7157/9732/5795/140885/55920/4659/9465/9776/1639/22924/409/894/10979/2801/7532/23328/219771/10611/5781/3996/3091/1742/8826/11342/84978/102/55704/7175/4905/9043/1386/5930/65125/5611/801/4077/10318/4205/4218/2309/2997/1739/80725/1000/3320/2932/5879/324/391/287/9867/1027/2339/23162/54206/4137/7453/4099/9564/1785/11188/6430/4478/22919/7155/7430/6934/4869/5223/5295/6201/2181/5764/1938/4536
GO:0005237	GO:0005237	inhibitory extracellular ligand-gated ion channel activity	14	-0.38135	-0.695058	0.845238	0.971879	0.966904	609	tags=14%, list=4%, signal=14%	2556/2743
GO:0017022	GO:0017022	myosin binding	72	-0.381892	-0.8281	0.661885	0.917336	0.912641	1171	tags=17%, list=8%, signal=15%	10565/22906/51560/11151/5864/3996/22998/4218/103910/5898/51552/4336
GO:0030275	GO:0030275	LRR domain binding	16	-0.382141	-0.707118	0.827309	0.967114	0.962163	573	tags=31%, list=4%, signal=30%	26574/1649/9209/1386/6091
GO:0061630	GO:0061630	ubiquitin protein ligase activity	275	-0.382332	-0.899162	0.520988	0.868027	0.863584	2732	tags=29%, list=18%, signal=24%	151636/10193/27339/197131/7337/4799/8924/22838/1840/10210/114804/257218/57630/54941/23024/11059/7726/9354/130507/23352/25831/331/55223/55167/868/23077/57674/57154/11060/115426/54894/90678/55743/9862/6737/10277/152006/55182/284996/79845/54778/8805/56254/89910/83737/387921/867/53840/9921/4591/64795/8452/117584/9781/9666/4193/54765/55905/164832/51366/9320/23087/149041/23327/7706/54467/6045/7321/1134…
GO:0019904	GO:0019904	protein domain specific binding	638	-0.383557	-0.929145	0.447368	0.829908	0.82566	1357	tags=18%, list=9%, signal=17%	5914/1525/988/8452/7533/9618/8867/1111/5576/7094/23405/4193/6672/7157/55327/9732/25836/3306/3636/140885/55920/9146/5469/9026/57680/23019/409/55031/4670/8202/7532/4204/84632/400/23085/6938/10215/2120/3091/1742/8553/7456/6045/9656/57514/8826/23705/10006/1902/9968/6198/102/57498/55704/394/60312/648/4905/6451/64853/4926/55692/9217/1386/5663/801/6091/10656/10163/2889/1739/27236/9361/1182/80725/2335/33…
GO:0017147	GO:0017147	Wnt-protein binding	28	-0.383858	-0.765962	0.773694	0.943785	0.938954	1709	tags=18%, list=11%, signal=16%	4040/147495/6259/4041/5800
GO:0051059	GO:0051059	NF-kappaB binding	29	-0.383917	-0.764946	0.762646	0.943785	0.938954	397	tags=24%, list=3%, signal=24%	55662/22984/5970/307/7159/2932/4869
GO:0003713	GO:0003713	transcription coactivator activity	257	-0.383941	-0.908263	0.495169	0.863591	0.85917	2141	tags=28%, list=14%, signal=25%	116931/8648/5927/3054/2113/55223/8464/9439/865/9321/56970/10902/7508/10499/8031/23076/9862/23175/6737/1488/2648/29117/6942/2874/8805/84159/9792/56254/9282/10153/4591/58508/57504/6867/6599/6878/9969/23054/57492/5469/4851/7110/8202/114803/23476/9112/84193/23558/7706/23326/6597/9968/10915/55749/57472/473/6595/8289/6760/28996/7994/7251/81/84441/64710/6601/2521/9967/57178/6605/4869/10521/8721
GO:0019003	GO:0019003	GDP binding	68	-0.384271	-0.831137	0.671458	0.923429	0.918702	1002	tags=18%, list=7%, signal=17%	5906/23011/22808/5869/4218/3845/5898/22800/55207/7879/51552/5878
GO:0003714	GO:0003714	transcription corepressor activity	173	-0.385282	-0.886563	0.528474	0.868027	0.863584	1731	tags=26%, list=11%, signal=23%	54880/221895/79718/8994/57708/54856/5925/1488/54625/29117/359948/2874/8409/10443/6907/57504/8535/83666/26155/9318/5036/23013/55729/5469/57649/8554/4204/9112/7088/10514/23186/6597/10915/55749/473/3068/64324/10771/28996/9611/7251/23613/387893/9612/3192
GO:0015276	GO:0015276	ligand-gated ion channel activity	133	-0.385985	-0.876965	0.567929	0.877415	0.872924	2677	tags=13%, list=17%, signal=11%	3782/3781/3710/41/3765/3768/2892/5025/2562/2899/2895/357/2891/2743/3709/309/22821
GO:0022834	GO:0022834	ligand-gated channel activity	133	-0.385985	-0.876965	0.567929	0.877415	0.872924	2677	tags=13%, list=17%, signal=11%	3782/3781/3710/41/3765/3768/2892/5025/2562/2899/2895/357/2891/2743/3709/309/22821
GO:0000976	GO:0000976	transcription cis-regulatory region binding	932	-0.386125	-0.928392	0.441489	0.828567	0.824326	2365	tags=19%, list=15%, signal=17%	27161/9759/9208/5455/23598/10014/7597/7026/342945/5970/55810/10320/1788/9572/285349/4208/5396/6304/2972/2475/63948/1385/5927/860/7403/2113/2551/4211/6670/9935/6667/7745/26523/6497/643836/10522/10725/7546/4899/7182/2308/283337/7709/2353/6671/6668/10499/23269/1874/23316/23394/7799/3097/59269/4097/51043/3607/4086/6908/54880/8178/11108/604/5934/79718/22877/11016/5925/2908/29117/4782/5978/5087/1523/69…
GO:0001067	GO:0001067	transcription regulatory region nucleic acid binding	934	-0.386317	-0.927056	0.446237	0.829908	0.82566	2367	tags=19%, list=15%, signal=17%	4154/27161/9759/9208/5455/23598/10014/7597/7026/342945/5970/55810/10320/1788/9572/285349/4208/5396/6304/2972/2475/63948/1385/5927/860/7403/2113/2551/4211/6670/9935/6667/7745/26523/6497/643836/10522/10725/7546/4899/7182/2308/283337/7709/2353/6671/6668/10499/23269/1874/23316/23394/7799/3097/59269/4097/51043/3607/4086/6908/54880/8178/11108/604/5934/79718/22877/11016/5925/2908/29117/4782/5978/5087/15…
GO:0051015	GO:0051015	actin filament binding	205	-0.386885	-0.902392	0.519722	0.868027	0.863584	1625	tags=22%, list=11%, signal=20%	83660/3092/6744/4644/2316/6840/4646/357/3059/4542/79789/7094/57175/11151/4643/4628/84687/9026/2314/23603/23164/10979/399687/23499/84448/8826/51474/120/57698/10097/309/81/84168/57553/3936/6709/4650/10109/7171/7430/118/8522/7170/114793/6711
GO:0003712	GO:0003712	transcription coregulator activity	461	-0.387633	-0.940522	0.418953	0.801417	0.797314	1999	tags=26%, list=13%, signal=23%	55223/8464/9439/7536/865/9321/56970/10902/7508/10499/7158/8031/54880/23076/9862/23175/221895/79718/51780/8994/6737/57708/54856/5925/1488/2648/54625/29117/359948/6942/9111/2874/8805/8409/84159/9792/56254/9282/10153/4591/10443/6907/58508/57504/6867/51773/8535/221037/83666/26155/9318/5036/6599/23013/6878/9969/23054/55729/57492/5469/22992/57649/8554/4851/9063/7110/121536/8202/114803/4204/23476/23522/…
GO:0090482	GO:0090482	vitamin transmembrane transporter activity	28	-0.388711	-0.775645	0.756286	0.942021	0.937199	180	tags=7%, list=1%, signal=7%	4363/6513
GO:0032794	GO:0032794	GTPase activating protein binding	14	-0.388775	-0.708591	0.831349	0.967114	0.962163	201	tags=43%, list=1%, signal=42%	26130/91010/7248/2773/752/2909
GO:0008174	GO:0008174	mRNA methyltransferase activity	10	-0.389017	-0.671676	0.845214	0.971879	0.966904	606	tags=20%, list=4%, signal=19%	57721/23070
GO:0019905	GO:0019905	syntaxin binding	67	-0.389672	-0.842682	0.652352	0.909362	0.904707	2924	tags=24%, list=19%, signal=19%	112476/10228/63908/200081/6812/6813/8774/6843/6814/6857/2801/8675/6844/4905/6293/19
GO:0061659	GO:0061659	ubiquitin-like protein ligase activity	284	-0.389835	-0.924998	0.470588	0.842861	0.838546	2732	tags=30%, list=18%, signal=25%	151636/10193/27339/197131/7337/4799/8924/22838/1840/10210/5903/114804/286053/257218/57630/54941/23024/11059/7726/9354/130507/23352/25831/331/55223/55167/868/23077/57674/57154/11060/115426/54894/90678/55743/9862/6737/10277/152006/55182/284996/79845/54778/8805/56254/89910/83737/387921/867/53840/9921/4591/64795/8452/117584/8535/9781/9666/4193/54765/8554/9063/55905/164832/51366/9320/23087/149041/2332…
GO:0035004	GO:0035004	phosphatidylinositol 3-kinase activity	12	-0.390029	-0.683829	0.850202	0.972456	0.967478	4285	tags=50%, list=28%, signal=36%	8503/472/5291/5287/5286/5294
GO:0038187	GO:0038187	pattern recognition receptor activity	18	-0.39079	-0.734094	0.8	0.956577	0.951681	3775	tags=39%, list=25%, signal=29%	929/85363/54106/51311/5724/51284/64581
GO:1990837	GO:1990837	sequence-specific double-stranded DNA binding	983	-0.392322	-0.947514	0.403599	0.795429	0.791357	2365	tags=19%, list=15%, signal=17%	27161/9759/9208/5455/23598/10014/7597/7026/342945/5970/55810/5001/10320/1788/9572/285349/4208/8932/5396/6304/2972/2475/63948/1385/5927/860/7403/2113/2551/23595/4211/6670/9935/6667/7745/26523/6497/643836/10522/10725/7546/4899/7182/2308/283337/7709/2353/6671/6668/10499/23269/1874/23316/23394/7799/3097/59269/4097/5000/51043/3607/4086/6908/54880/8178/11108/604/5934/79718/22877/11016/5925/2908/29117/4…
GO:0051139	GO:0051139	metal cation:proton antiporter activity	19	-0.392454	-0.746386	0.787879	0.951625	0.946754	2356	tags=16%, list=15%, signal=13%	6556/11261/3954
GO:0003924	GO:0003924	GTPase activity	292	-0.393867	-0.931118	0.462871	0.841656	0.837348	1078	tags=15%, list=7%, signal=14%	5864/9567/5909/5906/23011/400/2775/5921/22808/9790/2768/5869/64225/5996/23176/6734/5413/394/4599/26052/4218/2776/3845/5879/391/26225/5898/1968/116987/22800/1785/2909/55207/4600/2782/7879/51552/127829/5414/5878/11076/989/1938/10382
GO:0061631	GO:0061631	ubiquitin conjugating enzyme activity	32	-0.394161	-0.789361	0.738095	0.930743	0.925978	1184	tags=25%, list=8%, signal=23%	54926/7325/7326/7321/7328/51465/7323/7324
GO:0019956	GO:0019956	chemokine binding	29	-0.394748	-0.786527	0.735409	0.930743	0.925978	1086	tags=21%, list=7%, signal=19%	3690/7538/3685/1524/1234/57007
GO:0000978	GO:0000978	RNA polymerase II cis-regulatory region sequence-specific DNA binding	742	-0.395286	-0.958247	0.383812	0.787926	0.783893	2358	tags=18%, list=15%, signal=16%	9759/9208/5455/23598/10014/7597/7026/342945/5970/55810/10320/1788/9572/285349/4208/5396/6304/63948/1385/860/7403/2113/2551/4211/6670/9935/6667/7745/6497/643836/10725/7546/4899/7182/2308/283337/7709/2353/6671/6668/10499/23269/1874/23316/3097/59269/4097/51043/3607/4086/6908/11108/604/22877/11016/2908/4782/5978/5087/23435/4781/64864/8805/92999/253461/22926/7050/23462/405/4802/10664/5914/64344/6925/7…
GO:0140664	GO:0140664	ATP-dependent DNA damage sensor activity	16	-0.395529	-0.731891	0.813253	0.962432	0.957506	4042	tags=31%, list=26%, signal=23%	11144/5395/27030/4292/10111
GO:0000987	GO:0000987	cis-regulatory region sequence-specific DNA binding	762	-0.395865	-0.959127	0.388601	0.790562	0.786515	2358	tags=18%, list=15%, signal=16%	9759/9208/5455/23598/10014/7597/7026/342945/5970/55810/10320/1788/9572/285349/4208/5396/6304/2972/2475/63948/1385/860/7403/2113/2551/4211/6670/9935/6667/7745/6497/643836/10725/7546/4899/7182/2308/283337/7709/2353/6671/6668/10499/23269/1874/23316/3097/59269/4097/51043/3607/4086/6908/8178/11108/604/22877/11016/2908/4782/5978/5087/23435/4781/64864/8805/92999/253461/22926/7050/23462/405/4802/10664/59…
GO:0042054	GO:0042054	histone methyltransferase activity	54	-0.39719	-0.842014	0.679592	0.923624	0.918896	1949	tags=26%, list=13%, signal=23%	9739/51111/7799/29072/9869/55870/54904/58508/84444/84787/84193/64324/55209/387893
GO:0016407	GO:0016407	acetyltransferase activity	74	-0.397354	-0.860023	0.623188	0.890375	0.885817	1901	tags=18%, list=12%, signal=15%	80155/2194/9862/2648/80018/1629/8202/23522/23326/1386/7994/6605/79969
GO:0043022	GO:0043022	ribosome binding	64	-0.397719	-0.858676	0.639511	0.902972	0.89835	1355	tags=19%, list=9%, signal=17%	6728/27000/137994/2332/57003/253943/27335/3954/80315/8663/26135/1938
GO:0030544	GO:0030544	Hsp70 protein binding	43	-0.397968	-0.819257	0.69901	0.92885	0.924095	1222	tags=19%, list=8%, signal=17%	27000/202052/5481/3300/10963/6767/1027/1543
GO:0005095	GO:0005095	GTPase inhibitor activity	11	-0.398662	-0.698574	0.832998	0.967114	0.962163	2201	tags=27%, list=14%, signal=23%	10188/2874/8826
GO:0070034	GO:0070034	telomerase RNA binding	21	-0.402847	-0.77546	0.752495	0.940896	0.93608	2369	tags=29%, list=15%, signal=24%	64282/54464/5073/5394/9887/3192
GO:0048018	GO:0048018	receptor ligand activity	377	-0.404459	-0.977244	0.36409	0.783994	0.779981	923	tags=6%, list=6%, signal=6%	4282/7042/9535/652/58191/10447/10135/223117/3068/2821/3481/116173/4283/10457/54437/9037/10507/80031/57556/2896/5764/7422/6696
GO:1990404	GO:1990404	NAD+-protein ADP-ribosyltransferase activity	19	-0.404709	-0.769693	0.757576	0.942465	0.937641	3333	tags=37%, list=22%, signal=29%	84875/57097/56965/8658/64761/54625/83666
GO:0008331	GO:0008331	high voltage-gated calcium channel activity	11	-0.404803	-0.709334	0.820926	0.964251	0.959315	4471	tags=55%, list=29%, signal=39%	785/777/776/775/783/774
GO:0061650	GO:0061650	ubiquitin-like protein conjugating enzyme activity	36	-0.406255	-0.819421	0.679134	0.923624	0.918896	1184	tags=25%, list=8%, signal=23%	54926/7325/7326/7321/7328/51465/7323/7329/7324
GO:0008135	GO:0008135	translation factor activity, RNA binding	76	-0.406768	-0.879261	0.59499	0.883378	0.878856	888	tags=20%, list=6%, signal=19%	1974/8666/27335/80315/1981/1982/8672/8669/1968/8661/1975/23/8663/8894/1938
GO:0000400	GO:0000400	four-way junction DNA binding	16	-0.409454	-0.757659	0.771084	0.943785	0.938954	770	tags=25%, list=5%, signal=24%	25/641/57697/7528
GO:0003779	GO:0003779	actin binding	406	-0.409657	-0.983323	0.34005	0.761789	0.757889	1531	tags=22%, list=10%, signal=21%	83660/3092/6744/4644/2316/6840/5217/4646/11346/357/3059/4542/79789/1265/7533/27252/7094/57175/4983/11151/4643/3636/4628/84687/9788/171024/9026/2314/1234/23603/23164/10979/8976/9535/399687/10611/84193/23499/7145/84448/23307/7456/8826/22998/26030/55704/51474/120/60312/57698/51088/22846/10097/667/4046/10163/309/53827/81/10810/2035/84168/8936/57553/3936/6709/10487/5034/10580/4650/4137/4130/1605/10109…
GO:0043176	GO:0043176	amine binding	12	-0.409785	-0.718467	0.811741	0.962259	0.957334	6055	tags=42%, list=39%, signal=25%	3355/3359/3356/3357/3351
GO:0030546	GO:0030546	signaling receptor activator activity	384	-0.41043	-0.993571	0.336585	0.758263	0.754381	923	tags=6%, list=6%, signal=6%	4282/7042/9535/652/58191/10447/10135/223117/3068/2821/3481/116173/4283/10457/54437/9037/10507/351/80031/57556/2896/5764/7422/6696
GO:0003887	GO:0003887	DNA-directed DNA polymerase activity	24	-0.41051	-0.800923	0.712891	0.92885	0.924095	4780	tags=50%, list=31%, signal=34%	353497/51455/201973/54108/11201/5422/5427/5429/64282/5980/5423/54107
GO:0005154	GO:0005154	epidermal growth factor receptor binding	33	-0.412469	-0.825248	0.678501	0.923624	0.918896	1612	tags=24%, list=11%, signal=22%	10188/3092/8723/84894/7039/6643/55704/6311
GO:0004861	GO:0004861	cyclin-dependent protein serine/threonine kinase inhibitor activity	10	-0.414364	-0.71544	0.806517	0.957789	0.952886	650	tags=40%, list=4%, signal=38%	836/388324/1028/1027
GO:0004114	GO:0004114	3',5'-cyclic-nucleotide phosphodiesterase activity	24	-0.414463	-0.808634	0.695312	0.92885	0.924095	4106	tags=33%, list=27%, signal=24%	5139/10846/5144/27115/8622/5151/5137/5142
GO:0017081	GO:0017081	chloride channel regulator activity	15	-0.415088	-0.772959	0.738095	0.930743	0.925978	564	tags=20%, list=4%, signal=19%	65268/65125/6446
GO:0004181	GO:0004181	metallocarboxypeptidase activity	26	-0.415235	-0.822783	0.672447	0.923429	0.918702	572	tags=12%, list=4%, signal=11%	60509/22846/1362
GO:0048487	GO:0048487	beta-tubulin binding	37	-0.415831	-0.838104	0.671937	0.923429	0.918702	1917	tags=32%, list=12%, signal=28%	79739/23394/5997/26060/8409/80173/57551/9217/23208/9126/55207/127829
GO:0030545	GO:0030545	signaling receptor regulator activity	417	-0.41737	-1.00207	0.335013	0.758263	0.754381	923	tags=7%, list=6%, signal=6%	4282/7042/9535/652/58191/10447/10135/223117/11006/160364/3068/2821/3481/116173/4061/4283/10457/54437/9037/2339/10507/351/80031/57556/2896/5764/7422/6696
GO:0032266	GO:0032266	phosphatidylinositol-3-phosphate binding	43	-0.418047	-0.860591	0.631683	0.896126	0.891539	3614	tags=42%, list=24%, signal=32%	55102/23130/9644/23503/4689/5321/55062/26100/54477/56288/285590/3092/51028/84936/8723/23161/8724/253725
GO:0034483	GO:0034483	heparan sulfate sulfotransferase activity	14	-0.418352	-0.762499	0.753968	0.940896	0.93608	2961	tags=21%, list=19%, signal=17%	9394/3340/9957
GO:0004713	GO:0004713	protein tyrosine kinase activity	134	-0.418566	-0.949685	0.442953	0.828729	0.824487	2201	tags=17%, list=14%, signal=15%	10188/2048/27/79834/2047/5609/5156/613/2268/57396/4916/5747/9031/5604/10114/2263/5610/9625/28996/1436/4915/5315/2534
GO:0043023	GO:0043023	ribosomal large subunit binding	13	-0.419552	-0.749349	0.779324	0.946075	0.941233	132	tags=15%, list=1%, signal=15%	11052/4869
GO:0004867	GO:0004867	serine-type endopeptidase inhibitor activity	60	-0.419817	-0.896735	0.582645	0.880604	0.876096	185	tags=7%, list=1%, signal=7%	6695/5270/351/710
GO:0051378	GO:0051378	serotonin binding	11	-0.420384	-0.736636	0.792757	0.954641	0.949754	6055	tags=45%, list=39%, signal=28%	3355/3359/3356/3357/3351
GO:0004970	GO:0004970	ionotropic glutamate receptor activity	19	-0.420496	-0.799717	0.719192	0.92885	0.924095	3205	tags=47%, list=21%, signal=38%	2902/2894/2898/2893/2185/2892/2899/2895/2891
GO:0005085	GO:0005085	guanyl-nucleotide exchange factor activity	207	-0.421172	-0.981778	0.372365	0.784476	0.78046	2421	tags=26%, list=16%, signal=22%	1795/9909/9826/57589/5923/414918/201627/25782/55255/6764/8874/64283/9459/6654/23077/9771/613/23075/10565/55619/6305/23348/404636/55667/81704/440193/7204/57480/9827/85440/50618/9732/55920/81846/89781/8729/23365/5906/6453/9181/4924/9639/26030/153020/55704/57572/9922/57189/85442/29/2889/9844/23258
GO:0016208	GO:0016208	AMP binding	15	-0.422342	-0.786466	0.718254	0.92885	0.924095	131	tags=13%, list=1%, signal=13%	5836/5211
GO:0031996	GO:0031996	thioesterase binding	10	-0.422406	-0.729325	0.794297	0.954736	0.949849	1293	tags=40%, list=8%, signal=37%	150/55559/9618/5879
GO:0015280	GO:0015280	ligand-gated sodium channel activity	11	-0.423129	-0.741448	0.790744	0.954128	0.949244	2505	tags=27%, list=16%, signal=23%	55515/41/357
GO:0008017	GO:0008017	microtubule binding	259	-0.423179	-0.99973	0.355932	0.776723	0.772747	1307	tags=18%, list=9%, signal=17%	26153/10059/5423/57576/3801/9793/55920/23332/2332/23046/1639/22924/2801/9181/23122/23499/3796/54462/23271/55704/4599/11127/26052/4926/9217/667/3799/324/10397/221035/2339/55605/4137/4130/23095/1785/22919/547/4600/4133/7430/4131/1808/9448/79929/11076
GO:0004693	GO:0004693	cyclin-dependent protein serine/threonine kinase activity	26	-0.424529	-0.841198	0.649326	0.908301	0.903651	2802	tags=27%, list=18%, signal=22%	8621/8812/23097/5129/51755/984/5127
GO:0097472	GO:0097472	cyclin-dependent protein kinase activity	26	-0.424529	-0.841198	0.649326	0.908301	0.903651	2802	tags=27%, list=18%, signal=22%	8621/8812/23097/5129/51755/984/5127
GO:1901618	GO:1901618	organic hydroxy compound transmembrane transporter activity	43	-0.424857	-0.874611	0.607921	0.885689	0.881156	615	tags=9%, list=4%, signal=9%	8714/84068/9619/6566
GO:0008013	GO:0008013	beta-catenin binding	83	-0.425279	-0.928794	0.505376	0.863591	0.85917	2141	tags=29%, list=14%, signal=25%	116931/84328/9739/2308/1501/79718/357/6907/1525/2697/6925/5795/57680/11122/9968/5663/2309/1857/1000/23135/2932/324/23189/6934
GO:0008559	GO:0008559	ABC-type xenobiotic transporter activity	12	-0.42539	-0.745828	0.779352	0.946075	0.941233	4261	tags=33%, list=28%, signal=24%	21/8714/4363/10928
GO:0030374	GO:0030374	nuclear receptor coactivator activity	56	-0.426311	-0.908912	0.554878	0.877415	0.872924	2446	tags=45%, list=16%, signal=38%	135112/10463/5579/8648/2113/56970/10902/10499/9862/9282/6867/9969/23054/5469/7110/8202/23326/9968/55749/57472/6760/7251/81/9967/57178
GO:0043021	GO:0043021	ribonucleoprotein complex binding	144	-0.42844	-0.97861	0.392694	0.790562	0.786515	1468	tags=19%, list=10%, signal=18%	83737/11052/64135/6728/27000/4193/23468/137994/9793/2332/57003/253943/27335/6734/23367/3954/80315/8531/1655/9221/9728/1975/6632/4869/8663/3192/26135/1938
GO:0047485	GO:0047485	protein N-terminus binding	101	-0.428793	-0.954279	0.439394	0.825923	0.821696	1193	tags=21%, list=8%, signal=19%	4193/6599/8153/7157/25836/8202/4204/6597/112942/3516/801/51164/81/2035/10971/1457/6605/4869/9612/23524/10933
GO:1901981	GO:1901981	phosphatidylinositol phosphate binding	169	-0.429202	-0.980269	0.393519	0.790562	0.786515	1959	tags=20%, list=13%, signal=17%	8473/56288/822/51479/285590/9743/22822/112574/3092/51028/9711/6840/5217/84936/8723/114882/6857/23161/9026/8729/2314/10979/8826/50807/7289/27236/116984/8724/253725/4137/92154/8301/5216
GO:0016922	GO:0016922	nuclear receptor binding	134	-0.429467	-0.974419	0.416107	0.801417	0.797314	1510	tags=25%, list=10%, signal=23%	8805/9282/23081/7533/6867/2965/221037/11176/9969/23054/5469/23019/7110/8202/9320/3091/23558/5481/6597/9968/55818/64324/8289/9611/81/1655/6772/11240/9967/6801/811/6605/6934/9612
GO:0008307	GO:0008307	structural constituent of muscle	37	-0.430039	-0.86674	0.626482	0.891903	0.887338	976	tags=8%, list=6%, signal=8%	1465/1605/7171
GO:0008395	GO:0008395	steroid hydroxylase activity	17	-0.430349	-0.799443	0.708419	0.92885	0.924095	303	tags=12%, list=2%, signal=12%	113612/1543
GO:0043138	GO:0043138	3'-5' DNA helicase activity	14	-0.430624	-0.784866	0.718254	0.92885	0.924095	4192	tags=57%, list=27%, signal=42%	57697/5965/1660/4171/10973/9400/89797/84893
GO:0070182	GO:0070182	DNA polymerase binding	19	-0.431367	-0.820391	0.684848	0.923624	0.918896	785	tags=32%, list=5%, signal=30%	8099/51750/10728/6597/9361/3320
GO:0140101	GO:0140101	catalytic activity, acting on a tRNA	115	-0.432038	-0.962025	0.430493	0.813004	0.808842	2128	tags=14%, list=14%, signal=12%	80745/54901/123283/51095/8565/3376/6897/25917/79068/10056/4141/6301/51520/7453/16/4677
GO:0048027	GO:0048027	mRNA 5'-UTR binding	26	-0.432905	-0.857795	0.61657	0.887242	0.8827	1121	tags=35%, list=7%, signal=32%	4628/2332/10644/10643/23367/6154/6189/6201/4691
GO:0019869	GO:0019869	chloride channel inhibitor activity	10	-0.433145	-0.747866	0.773931	0.943785	0.938954	564	tags=20%, list=4%, signal=19%	65268/65125
GO:0016303	GO:0016303	1-phosphatidylinositol-3-kinase activity	10	-0.434169	-0.749634	0.773931	0.943785	0.938954	4285	tags=60%, list=28%, signal=43%	8503/472/5291/5287/5286/5294
GO:0005484	GO:0005484	SNAP receptor activity	32	-0.434866	-0.870879	0.607143	0.885689	0.881156	2585	tags=31%, list=17%, signal=26%	10228/6845/6810/10652/9570/6843/8675/6844/23673/2054
GO:0016763	GO:0016763	pentosyltransferase activity	44	-0.43578	-0.901324	0.569745	0.877596	0.873104	1685	tags=11%, list=11%, signal=10%	64761/54625/83666/10135/22933
GO:0016805	GO:0016805	dipeptidase activity	15	-0.43609	-0.812067	0.684524	0.923624	0.918896	719	tags=13%, list=5%, signal=13%	102/9805
GO:0005227	GO:0005227	calcium activated cation channel activity	22	-0.436132	-0.844399	0.683897	0.923624	0.918896	2677	tags=41%, list=17%, signal=34%	9033/3783/80036/9725/55107/3782/3781/196527/55362
GO:0015026	GO:0015026	coreceptor activity	42	-0.437624	-0.897851	0.586	0.881844	0.87733	2138	tags=24%, list=14%, signal=21%	3685/92/4040/7049/942/6259/4041/1234/57007/5818
GO:0043548	GO:0043548	phosphatidylinositol 3-kinase binding	28	-0.437765	-0.873528	0.601547	0.885689	0.881156	213	tags=14%, list=1%, signal=14%	867/11151/1785/5295
GO:0035613	GO:0035613	RNA stem-loop binding	15	-0.439366	-0.818168	0.678571	0.923624	0.918896	1790	tags=40%, list=12%, signal=35%	55323/1654/7812/4628/2332/149041
GO:0008308	GO:0008308	voltage-gated anion channel activity	15	-0.440824	-0.820882	0.674603	0.923624	0.918896	1704	tags=27%, list=11%, signal=24%	1185/196527/1183/1182
GO:0048029	GO:0048029	monosaccharide binding	63	-0.441422	-0.951345	0.486762	0.858613	0.854218	1009	tags=17%, list=7%, signal=16%	3099/8974/2539/54583/2821/3998/2997/3965/5211/5033/682
GO:0090079	GO:0090079	translation regulator activity, nucleic acid binding	93	-0.44147	-0.984358	0.404711	0.795429	0.791357	888	tags=18%, list=6%, signal=17%	1974/8666/27335/23367/80315/1981/1982/8672/8669/1968/8661/1975/23/8663/8894/26986/1938
GO:0097677	GO:0097677	STAT family protein binding	10	-0.443022	-0.764921	0.753564	0.940896	0.93608	1231	tags=30%, list=8%, signal=28%	151636/83666/11122
GO:0030553	GO:0030553	cGMP binding	13	-0.443475	-0.792077	0.729622	0.930477	0.925715	4892	tags=54%, list=32%, signal=37%	1261/1259/1258/50940/8654/10846/5593
GO:0008408	GO:0008408	3'-5' exonuclease activity	54	-0.444975	-0.943313	0.502041	0.863591	0.85917	3322	tags=39%, list=22%, signal=31%	246175/79033/115752/9337/90459/5883/55218/3669/57109/9924/83940/5393/5073/5394/10111/129563/22803/23019/4848/255967/57472
GO:0015631	GO:0015631	tubulin binding	355	-0.446534	-1.06969	0.266667	0.724153	0.720447	1325	tags=17%, list=9%, signal=16%	2697/26153/10059/5423/57609/57576/22809/3801/83544/9793/55920/23332/2332/23046/1639/80173/22924/2801/9181/23122/5142/23499/3796/54462/23271/55704/57551/7175/4599/11127/26052/23093/4926/9217/667/3799/23208/9126/324/10397/221035/2339/55605/4137/4130/1605/23095/1785/55207/22919/547/4600/4133/7430/4131/127829/1808/9448/79929/81551/11076/2534
GO:0019239	GO:0019239	deaminase activity	22	-0.447428	-0.866269	0.642147	0.90457	0.89994	1084	tags=41%, list=7%, signal=38%	81030/144811/105/104/1635/9615/272/339/103
GO:0034061	GO:0034061	DNA polymerase activity	30	-0.44792	-0.898427	0.578035	0.87911	0.87461	4578	tags=50%, list=30%, signal=35%	51455/201973/54108/7013/11201/5422/5427/7011/5429/64282/5980/7014/5423/54107/10728
GO:0004721	GO:0004721	phosphoprotein phosphatase activity	169	-0.448564	-1.02449	0.333333	0.758263	0.754381	2548	tags=25%, list=17%, signal=21%	5797/5796/138639/5793/23239/9108/85464/54434/5728/5528/1845/5782/5770/23371/29101/1850/9896/6305/5747/5777/51496/5507/5532/5788/5803/5525/5795/5530/5802/11122/5789/5781/5786/818/5791/1739/5792/128853/1849/5800/8898/8073/5515
GO:0017080	GO:0017080	sodium channel regulator activity	36	-0.449733	-0.907117	0.582677	0.880604	0.876096	1305	tags=17%, list=9%, signal=15%	7533/2256/23327/53827/6446/4734
GO:0010314	GO:0010314	phosphatidylinositol-5-phosphate binding	18	-0.449769	-0.844887	0.658586	0.914872	0.910189	353	tags=22%, list=2%, signal=22%	54477/285590/8724/253725
GO:0002039	GO:0002039	p53 binding	62	-0.450641	-0.966487	0.472279	0.842955	0.838641	1864	tags=29%, list=12%, signal=26%	7158/7874/4916/7159/29117/8805/56254/29997/117584/4193/7157/57680/23476/3091/4194/6597/2932/387893
GO:0030547	GO:0030547	signaling receptor inhibitor activity	27	-0.451947	-0.90155	0.563462	0.877415	0.872924	2154	tags=15%, list=14%, signal=13%	7837/27122/11006/4061
GO:0050780	GO:0050780	dopamine receptor binding	15	-0.453258	-0.844036	0.640873	0.903834	0.899207	1103	tags=33%, list=7%, signal=31%	84687/409/2768/1742/1785
GO:0035091	GO:0035091	phosphatidylinositol binding	257	-0.454681	-1.07561	0.272947	0.730086	0.726349	1959	tags=23%, list=13%, signal=20%	8473/56288/128869/822/51479/285590/9743/23163/22822/112574/149371/23001/26060/3092/51028/9711/6840/5217/84936/57590/54877/8723/114882/6857/7094/4643/26088/23161/81846/9146/9026/8729/57649/2314/6643/8411/55198/10979/10254/5337/8826/50807/401548/55704/64853/4926/3709/7289/27236/2035/8027/116984/8724/253725/4137/11188/92154/8301/5216
GO:0004402	GO:0004402	histone acetyltransferase activity	27	-0.455386	-0.90841	0.546154	0.873701	0.869229	2390	tags=52%, list=16%, signal=44%	10524/8888/10943/9575/1387/10847/8648/9862/2648/8202/23522/23326/1386/7994
GO:0016405	GO:0016405	CoA-ligase activity	24	-0.457073	-0.89177	0.587891	0.882353	0.877836	45	tags=8%, list=0%, signal=8%	2180/2181
GO:0070008	GO:0070008	serine-type exopeptidase activity	10	-0.458473	-0.791599	0.716904	0.92885	0.924095	891	tags=30%, list=6%, signal=28%	5547/1200/1362
GO:0042910	GO:0042910	xenobiotic transmembrane transporter activity	29	-0.459078	-0.914703	0.552529	0.877415	0.872924	1881	tags=17%, list=12%, signal=15%	4363/206358/10928/222962/6513
GO:0008094	GO:0008094	ATP-dependent activity, acting on DNA	113	-0.459395	-1.02414	0.358575	0.777235	0.773256	2465	tags=23%, list=16%, signal=19%	257218/375748/10847/4292/1653/54617/51750/89797/1654/1105/84181/10111/80205/51773/84893/8467/57634/55636/57680/399687/1106/6597/6595/2186/9126/7155
GO:0016248	GO:0016248	channel inhibitor activity	31	-0.459919	-0.918423	0.548515	0.876081	0.871597	1507	tags=23%, list=10%, signal=20%	2029/857/23327/5921/65125/801/4734
GO:0008146	GO:0008146	sulfotransferase activity	43	-0.460623	-0.948238	0.512871	0.868027	0.863584	2001	tags=14%, list=13%, signal=12%	3340/55501/10090/9957/50515/23302
GO:0008200	GO:0008200	ion channel inhibitor activity	30	-0.46152	-0.925705	0.535645	0.86855	0.864104	1507	tags=23%, list=10%, signal=21%	2029/857/23327/5921/65125/801/4734
GO:0030695	GO:0030695	GTPase regulator activity	437	-0.461618	-1.1175	0.232673	0.703407	0.699806	2684	tags=29%, list=17%, signal=25%	1121/94134/89846/10160/393/8924/3071/93627/23362/5903/83667/23236/9462/115704/9910/1795/9909/23329/9826/90627/57589/5923/414918/397/84144/10188/201627/25782/23527/55255/64407/6764/8874/64283/9459/80728/6654/23077/9771/57569/10928/577/9743/613/57148/23075/10527/9815/10900/5997/10565/55633/10395/55619/6305/23348/5998/404636/23677/55667/2874/9901/81704/26037/440193/7204/8853/10484/57480/9827/9712/10…
GO:0060589	GO:0060589	nucleoside-triphosphatase regulator activity	437	-0.461618	-1.1175	0.232673	0.703407	0.699806	2684	tags=29%, list=17%, signal=25%	1121/94134/89846/10160/393/8924/3071/93627/23362/5903/83667/23236/9462/115704/9910/1795/9909/23329/9826/90627/57589/5923/414918/397/84144/10188/201627/25782/23527/55255/64407/6764/8874/64283/9459/80728/6654/23077/9771/57569/10928/577/9743/613/57148/23075/10527/9815/10900/5997/10565/55633/10395/55619/6305/23348/5998/404636/23677/55667/2874/9901/81704/26037/440193/7204/8853/10484/57480/9827/9712/10…
GO:0004143	GO:0004143	diacylglycerol kinase activity	11	-0.462145	-0.809814	0.692153	0.928272	0.92352	4487	tags=45%, list=29%, signal=32%	1609/9162/8527/8526/8525
GO:0004726	GO:0004726	non-membrane spanning protein tyrosine phosphatase activity	12	-0.462664	-0.811179	0.694332	0.92885	0.924095	2040	tags=42%, list=13%, signal=36%	5775/5782/5770/5777/5781
GO:0042393	GO:0042393	histone binding	230	-0.463675	-1.08593	0.25908	0.724153	0.720447	2530	tags=34%, list=16%, signal=29%	23140/51460/9960/5253/10847/23133/5579/55689/1911/112869/23774/8028/55023/5927/4300/54617/7158/266812/22955/10527/115426/1105/114825/79718/29117/8805/3720/84181/9031/56254/23515/6907/9678/58508/51773/8535/83666/26155/27000/8467/23468/54454/6599/4678/80012/11176/2332/55636/57680/8019/114803/84787/23476/1106/23522/9682/55206/84656/6597/6749/55274/10541/81611/6595/10771/55705/2186/7994/55209/7913/55…
GO:0003682	GO:0003682	chromatin binding	540	-0.466304	-1.13518	0.205195	0.685815	0.682304	2137	tags=27%, list=14%, signal=24%	8648/5927/860/7403/3054/4300/2551/64743/4211/6670/55252/10592/10725/9878/7546/8473/2308/51111/2353/10499/23523/1874/23394/2072/266812/22955/10051/1105/114825/64318/604/5934/51780/54840/9869/200186/55870/1488/2648/5978/22880/8805/3720/84181/8409/57459/56254/4591/6742/23272/10664/5914/57504/5430/2965/8535/221037/26155/27000/8467/57634/22809/54107/10735/23468/54454/6599/7157/25836/80012/2332/55636/2…
GO:0033558	GO:0033558	protein lysine deacetylase activity	21	-0.466444	-0.897881	0.59481	0.883378	0.878856	892	tags=24%, list=6%, signal=22%	9759/10014/57708/79885/22933
GO:0000149	GO:0000149	SNARE binding	104	-0.467558	-1.04304	0.344156	0.764748	0.760833	1351	tags=13%, list=9%, signal=12%	6814/6857/10427/9632/2801/8675/6844/4905/6293/23208/23673/19/2054/8301
GO:0051019	GO:0051019	mitogen-activated protein kinase binding	27	-0.468966	-0.9355	0.517308	0.868027	0.863584	1954	tags=26%, list=13%, signal=23%	5724/11016/5795/409/7175/4077/10318
GO:1902936	GO:1902936	phosphatidylinositol bisphosphate binding	101	-0.469922	-1.04581	0.337662	0.758841	0.754957	1958	tags=19%, list=13%, signal=17%	56288/822/285590/112574/3092/6840/5217/6857/9026/8729/2314/50807/7289/8724/253725/4137/92154/8301/5216
GO:0030552	GO:0030552	cAMP binding	22	-0.470219	-0.910395	0.590457	0.882828	0.878309	1250	tags=45%, list=8%, signal=42%	610/5577/9693/348980/10846/5144/11069/5576/140894/5142
GO:0016705	GO:0016705	oxidoreductase activity, acting on paired donors, with incorporation or reduction of molecular oxygen	134	-0.47079	-1.06818	0.302013	0.748577	0.744746	1765	tags=15%, list=12%, signal=13%	54790/51780/3163/8560/23081/5352/23030/79068/22992/8974/9682/387521/54583/55818/23135/57553/1543/5034/5033/9415
GO:0005516	GO:0005516	calmodulin binding	189	-0.475179	-1.10151	0.256293	0.724153	0.720447	1485	tags=16%, list=10%, signal=15%	5331/4646/165/4542/5532/1265/6857/4643/4628/5530/8411/8573/5996/8826/818/23271/120/6844/2035/3707/6709/4650/6801/93974/4133/7082/8721/118/6711/79929/4155
GO:0047134	GO:0047134	protein-disulfide reductase (NAD(P)) activity	10	-0.475964	-0.821799	0.680244	0.923624	0.918896	1827	tags=40%, list=12%, signal=35%	9352/64359/5230/51714
GO:0106310	GO:0106310	protein serine kinase activity	341	-0.476158	-1.14303	0.217822	0.691397	0.687858	2583	tags=26%, list=17%, signal=22%	6195/5566/1263/5601/9344/57144/9706/6788/2580/2011/5597/51701/50488/11329/5588/5562/9252/4752/5063/5579/23097/65268/5129/23683/5599/10188/2475/27347/9943/5609/23049/51776/9113/8428/10922/208/1456/613/55589/5590/57396/9475/8491/11011/6093/5604/8476/7204/5567/1454/10114/4140/1111/51755/6199/5578/6793/5586/140609/9578/23235/27102/8573/9748/5170/6198/818/5610/51347/57551/9625/10000/65125/5594/6732/28…
GO:0008083	GO:0008083	growth factor activity	142	-0.476794	-1.08479	0.289954	0.736326	0.732557	1098	tags=8%, list=7%, signal=7%	7039/2256/7042/9535/652/3068/2821/3481/2896/5764/7422
GO:0051213	GO:0051213	dioxygenase activity	89	-0.4769	-1.05554	0.314775	0.748577	0.744746	2520	tags=25%, list=16%, signal=21%	55662/64175/5253/23133/5927/7403/54790/84890/51780/23081/5352/23030/221037/79068/22992/8974/9682/54583/55818/23135/5034/5033
GO:0016247	GO:0016247	channel regulator activity	133	-0.477522	-1.08494	0.285078	0.734262	0.730503	1834	tags=16%, list=12%, signal=14%	59284/5590/23630/57620/6717/2316/10142/2029/7533/857/57628/2256/23327/5921/65125/801/53827/1739/6446/4734/7531
GO:0003925	GO:0003925	G protein activity	36	-0.477593	-0.96331	0.503937	0.863591	0.85917	1002	tags=25%, list=7%, signal=23%	5906/22808/5869/3845/5879/5898/55207/7879/5878
GO:0140296	GO:0140296	general transcription initiation factor binding	50	-0.477787	-0.999515	0.428571	0.811181	0.807029	2320	tags=32%, list=15%, signal=27%	54680/55689/5970/2972/2475/2072/55814/6908/51602/6925/7157/2962/3185/9221/8721/3192
GO:0004712	GO:0004712	protein serine/threonine/tyrosine kinase activity	44	-0.478095	-0.988845	0.46169	0.841534	0.837227	3276	tags=41%, list=21%, signal=32%	1198/25778/5607/207/5602/1859/6195/5566/5601/5063/10188/5609/57396/5604/6198/5594/6446/5595
GO:0099106	GO:0099106	ion channel regulator activity	128	-0.479679	-1.07281	0.289954	0.736326	0.732557	1834	tags=16%, list=12%, signal=15%	59284/5590/23630/57620/6717/2316/10142/2029/7533/857/57628/2256/23327/5921/65125/801/53827/1739/6446/4734/7531
GO:0031489	GO:0031489	myosin V binding	15	-0.480359	-0.894503	0.581349	0.880604	0.876096	2183	tags=40%, list=14%, signal=34%	115827/10890/51560/5864/4218/51552
GO:0010857	GO:0010857	calcium-dependent protein kinase activity	23	-0.480472	-0.929942	0.525692	0.868027	0.863584	2399	tags=30%, list=16%, signal=26%	5588/5579/23683/5590/5578/5586/29941
GO:0005546	GO:0005546	phosphatidylinositol-4,5-bisphosphate binding	78	-0.48261	-1.04738	0.345756	0.764748	0.760833	1958	tags=18%, list=13%, signal=16%	56288/822/112574/6840/5217/6857/9026/2314/50807/7289/253725/92154/8301/5216
GO:0016814	GO:0016814	hydrolase activity, acting on carbon-nitrogen (but not peptide) bonds, in cyclic amidines	24	-0.48272	-0.941808	0.490234	0.86221	0.857797	3621	tags=42%, list=24%, signal=32%	81030/144811/105/104/1635/10797/9615/272/339/103
GO:0015923	GO:0015923	mannosidase activity	14	-0.48415	-0.882425	0.603175	0.885689	0.881156	1301	tags=36%, list=8%, signal=33%	4121/79694/4124/4125/10905
GO:0004386	GO:0004386	helicase activity	146	-0.484581	-1.10566	0.257991	0.724153	0.720447	2465	tags=27%, list=16%, signal=23%	257218/375748/10847/57169/9785/1653/9188/51750/89797/79132/57062/9931/90957/1654/1105/55661/84181/10111/7919/64135/80205/23517/84893/8467/57634/23405/51428/55636/57680/1974/1106/6597/23020/9416/6595/9879/1655/1656/10521
GO:0052744	GO:0052744	phosphatidylinositol monophosphate phosphatase activity	18	-0.487339	-0.915461	0.559596	0.877415	0.872924	2357	tags=39%, list=15%, signal=33%	4534/8897/9108/5728/9896/8867/8898
GO:0015075	GO:0015075	ion transmembrane transporter activity	785	-0.48777	-1.17862	0.208333	0.687725	0.684205	5	tags=0%, list=0%, signal=0%	23446/4512/4513
GO:0016409	GO:0016409	palmitoyltransferase activity	35	-0.488212	-0.983115	0.479208	0.851532	0.847173	58	tags=20%, list=0%, signal=20%	64429/25921/10652/55146/23390/79683/2752
GO:0070679	GO:0070679	inositol 1,4,5 trisphosphate binding	13	-0.488222	-0.871999	0.620278	0.888433	0.883885	557	tags=23%, list=4%, signal=22%	7225/3710/3709
GO:0016879	GO:0016879	ligase activity, forming carbon-nitrogen bonds	45	-0.4885	-1.01299	0.418972	0.801417	0.797314	998	tags=9%, list=7%, signal=8%	8833/23093/440/2752
GO:0045296	GO:0045296	cadherin binding	310	-0.489551	-1.16607	0.210269	0.687863	0.684342	1016	tags=24%, list=7%, signal=22%	831/6643/23164/51510/2801/11122/5586/23085/9689/10611/5781/23499/6282/7706/9748/54874/8826/50807/10006/23367/1982/56829/51474/11273/22905/3069/9217/57698/5663/26058/8502/3799/8496/10163/53827/1739/1000/9685/7529/6772/288/9101/10397/5902/1012/1656/5800/55833/9045/6709/128866/1968/10726/22919/8407/3895/7430/7082/682/118/8301/114793/6711/57142/5315/5962/6164/26135/5216/989/3939/1938/7531
GO:0005096	GO:0005096	GTPase activator activity	240	-0.491386	-1.15828	0.20241	0.685815	0.682304	2684	tags=29%, list=17%, signal=24%	1121/94134/393/3071/93627/5903/23236/9462/115704/9910/23329/9826/90627/397/84144/25782/23527/64407/9459/80728/6654/57569/10928/577/9743/613/57148/9815/5997/55633/10395/5998/9901/26037/8853/10484/9712/10059/4983/9732/5909/23365/9779/64744/57636/5921/3996/5996/57514/8826/50807/663/394/143872/23380/2664/29/3267/2776/51520/116984/5902/57584/54206/116987/4650/22821/2909/92154/1124
GO:0050145	GO:0050145	nucleoside monophosphate kinase activity	18	-0.492114	-0.924431	0.555556	0.877415	0.872924	790	tags=22%, list=5%, signal=21%	84433/8573/1739/205
GO:0070851	GO:0070851	growth factor receptor binding	127	-0.492277	-1.10447	0.272727	0.730086	0.726349	1612	tags=14%, list=11%, signal=13%	3092/6868/5228/2250/8723/84894/5795/7039/6643/23385/3556/55704/6311/5663/3572/351/2534/7422
GO:0004407	GO:0004407	histone deacetylase activity	20	-0.493153	-0.947084	0.531062	0.868027	0.863584	892	tags=25%, list=6%, signal=24%	9759/10014/57708/79885/22933
GO:0004559	GO:0004559	alpha-mannosidase activity	13	-0.493263	-0.881002	0.610338	0.885689	0.881156	1301	tags=38%, list=8%, signal=35%	4121/79694/4124/4125/10905
GO:0140612	GO:0140612	DNA damage sensor activity	19	-0.494438	-0.940344	0.529293	0.868027	0.863584	2310	tags=37%, list=15%, signal=31%	11144/5395/27030/4292/7508/10111/5887
GO:0015318	GO:0015318	inorganic molecular entity transmembrane transporter activity	684	-0.496485	-1.2125	0.19084	0.685815	0.682304	5	tags=0%, list=0%, signal=0%	22821/4512/4513
GO:0035497	GO:0035497	cAMP response element binding	17	-0.497166	-0.923567	0.564682	0.877415	0.872924	3669	tags=65%, list=24%, signal=49%	90993/8013/8091/10488/9586/1385/11016/22926/6938/64764/1386
GO:0016410	GO:0016410	N-acyltransferase activity	74	-0.497168	-1.07606	0.304348	0.748577	0.744746	1705	tags=15%, list=11%, signal=13%	9862/2648/79603/80018/8202/23522/23326/1386/7994/6605/79969
GO:0019200	GO:0019200	carbohydrate kinase activity	20	-0.500421	-0.961043	0.509018	0.866123	0.861689	2635	tags=35%, list=17%, signal=29%	3101/9942/84197/3098/3099/5209/5211
GO:0001223	GO:0001223	transcription coactivator binding	37	-0.500626	-1.00901	0.444664	0.829908	0.82566	1928	tags=24%, list=13%, signal=21%	7709/11016/5914/4089/5469/3091/905/6772/9349
GO:0005221	GO:0005221	intracellular cyclic nucleotide activated cation channel activity	11	-0.500735	-0.877435	0.613682	0.886266	0.881729	6877	tags=73%, list=45%, signal=40%	1261/1259/3744/1258/10021/51555/610/348980
GO:0043855	GO:0043855	cyclic nucleotide-gated ion channel activity	11	-0.500735	-0.877435	0.613682	0.886266	0.881729	6877	tags=73%, list=45%, signal=40%	1261/1259/3744/1258/10021/51555/610/348980
GO:0016641	GO:0016641	oxidoreductase activity, acting on the CH-NH2 group of donors, oxygen as acceptor	15	-0.502592	-0.935904	0.537698	0.869003	0.864555	2486	tags=27%, list=16%, signal=22%	4017/7412/4129/4015
GO:0051879	GO:0051879	Hsp90 protein binding	39	-0.502613	-1.02061	0.408284	0.795429	0.791357	1780	tags=26%, list=12%, signal=23%	3837/2908/26973/3091/10728/5481/10963/1457/1543/4137
GO:0008186	GO:0008186	ATP-dependent activity, acting on RNA	72	-0.503378	-1.09153	0.295082	0.7442	0.740391	2242	tags=26%, list=15%, signal=23%	9785/1653/9188/79132/57062/90957/1654/55661/7919/64135/23517/51428/1974/23020/9416/9879/1655/1656/10521
GO:0106222	GO:0106222	lncRNA binding	10	-0.503516	-0.869369	0.627291	0.891999	0.887433	99	tags=20%, list=1%, signal=20%	23369/3192
GO:0009931	GO:0009931	calcium-dependent protein serine/threonine kinase activity	22	-0.503623	-0.975068	0.479125	0.851532	0.847173	2399	tags=32%, list=16%, signal=27%	5588/5579/23683/5590/5578/5586/29941
GO:0016278	GO:0016278	lysine N-methyltransferase activity	52	-0.50377	-1.06133	0.345455	0.764748	0.760833	2890	tags=37%, list=19%, signal=30%	7468/26040/4297/79091/79813/9739/51111/134145/29072/9869/55870/54904/58508/84444/84787/84193/64324/55209/387893
GO:0016279	GO:0016279	protein-lysine N-methyltransferase activity	52	-0.50377	-1.06133	0.345455	0.764748	0.760833	2890	tags=37%, list=19%, signal=30%	7468/26040/4297/79091/79813/9739/51111/134145/29072/9869/55870/54904/58508/84444/84787/84193/64324/55209/387893
GO:0015645	GO:0015645	fatty acid ligase activity	19	-0.504329	-0.959154	0.50303	0.863591	0.85917	45	tags=16%, list=0%, signal=16%	2182/2180/2181
GO:0038024	GO:0038024	cargo receptor activity	75	-0.50494	-1.09344	0.286307	0.734262	0.730503	1899	tags=21%, list=12%, signal=19%	7436/7113/4040/3689/3684/4035/80975/57007/4481/58191/1601/375056/19/5168/950/3959
GO:0003724	GO:0003724	RNA helicase activity	70	-0.505227	-1.09461	0.290123	0.736326	0.732557	2242	tags=27%, list=15%, signal=23%	9785/1653/9188/79132/57062/90957/1654/55661/7919/64135/23517/51428/1974/23020/9416/9879/1655/1656/10521
GO:0000340	GO:0000340	RNA 7-methylguanosine cap binding	11	-0.50547	-0.885732	0.605634	0.885689	0.881156	3289	tags=55%, list=21%, signal=43%	25929/317649/1977/27161/9470/23367
GO:0017056	GO:0017056	structural constituent of nuclear pore	24	-0.505963	-0.987156	0.447266	0.829908	0.82566	1760	tags=50%, list=11%, signal=44%	23279/53371/65110/9818/55706/4928/23636/9972/8021/9883/7175/65109
GO:0035925	GO:0035925	mRNA 3'-UTR AU-rich region binding	25	-0.506046	-0.994843	0.43738	0.823424	0.819209	1152	tags=32%, list=8%, signal=30%	7073/5393/1995/7072/3609/3184/339/677
GO:0017166	GO:0017166	vinculin binding	12	-0.506072	-0.887286	0.617409	0.887387	0.882845	2764	tags=42%, list=18%, signal=34%	5829/7402/10174/7094/1605
GO:0140303	GO:0140303	intramembrane lipid transporter activity	40	-0.507722	-1.03282	0.378218	0.784476	0.78046	1825	tags=20%, list=12%, signal=18%	10079/196527/440026/121601/23250/9619/19/20
GO:0098631	GO:0098631	cell adhesion mediator activity	62	-0.508867	-1.09136	0.303901	0.748577	0.744746	1353	tags=16%, list=9%, signal=15%	1525/4897/1272/140885/10611/6282/961/5365/682/23114
GO:0030297	GO:0030297	transmembrane receptor protein tyrosine kinase activator activity	14	-0.509129	-0.927952	0.561508	0.877415	0.872924	4947	tags=36%, list=32%, signal=24%	3084/1609/10718/2069/7039
GO:0008324	GO:0008324	cation transmembrane transporter activity	608	-0.509655	-1.23931	0.175532	0.670405	0.666973	5	tags=0%, list=0%, signal=1%	23446/4512/4513
GO:0015279	GO:0015279	store-operated calcium channel activity	10	-0.50992	-0.880426	0.625255	0.89121	0.886648	4644	tags=60%, list=30%, signal=42%	7223/84876/7220/80228/7225/57620
GO:0004532	GO:0004532	exoribonuclease activity	41	-0.511338	-1.04405	0.369048	0.784476	0.78046	3322	tags=44%, list=22%, signal=34%	246175/79033/115752/9337/90459/55218/3669/9924/54464/5393/5073/5394/129563/22803/23019/4848/255967/57472
GO:0004467	GO:0004467	long-chain fatty acid-CoA ligase activity	15	-0.51235	-0.954075	0.521825	0.868027	0.863584	45	tags=20%, list=0%, signal=20%	2182/2180/2181
GO:0004438	GO:0004438	phosphatidylinositol-3-phosphatase activity	17	-0.512697	-0.952419	0.525667	0.868027	0.863584	2357	tags=41%, list=15%, signal=35%	4534/8897/9108/5728/9896/8867/8898
GO:0008353	GO:0008353	RNA polymerase II CTD heptapeptide repeat kinase activity	12	-0.51319	-0.899766	0.61336	0.886266	0.881729	2874	tags=58%, list=19%, signal=47%	1859/8621/8812/23097/51755/23476/5594
GO:0022890	GO:0022890	inorganic cation transmembrane transporter activity	563	-0.516007	-1.26317	0.160804	0.666978	0.663564	5	tags=1%, list=0%, signal=1%	22821/4512/4513
GO:0022889	GO:0022889	serine transmembrane transporter activity	11	-0.520065	-0.911308	0.581489	0.880604	0.876096	1581	tags=18%, list=10%, signal=16%	6509/256987
GO:0008093	GO:0008093	cytoskeletal anchor activity	23	-0.524099	-1.01438	0.428854	0.811181	0.807029	369	tags=22%, list=2%, signal=21%	23299/288/10152/287/4130
GO:0003953	GO:0003953	NAD+ nucleosidase activity	14	-0.524359	-0.95571	0.535714	0.86855	0.864104	2077	tags=21%, list=14%, signal=19%	7099/952/3556
GO:0050135	GO:0050135	NAD(P)+ nucleosidase activity	14	-0.524359	-0.95571	0.535714	0.86855	0.864104	2077	tags=21%, list=14%, signal=19%	7099/952/3556
GO:0061809	GO:0061809	NAD+ nucleotidase, cyclic ADP-ribose generating	14	-0.524359	-0.95571	0.535714	0.86855	0.864104	2077	tags=21%, list=14%, signal=19%	7099/952/3556
GO:0140359	GO:0140359	ABC-type transporter activity	46	-0.524371	-1.0882	0.335984	0.758263	0.754381	1881	tags=17%, list=12%, signal=15%	4363/10347/57130/10928/5825/9619/19/20
GO:0016491	GO:0016491	oxidoreductase activity	628	-0.524801	-1.27254	0.163158	0.666978	0.663564	43	tags=1%, list=0%, signal=1%	1356/3939/9415/4538/4541/4536/4512/4540/4513
GO:0070273	GO:0070273	phosphatidylinositol-4-phosphate binding	27	-0.525523	-1.04832	0.4	0.794626	0.790558	1295	tags=19%, list=8%, signal=17%	54477/114882/27236/8724/253725
GO:0070739	GO:0070739	protein-glutamic acid ligase activity	10	-0.526725	-0.909442	0.600815	0.885689	0.881156	2283	tags=30%, list=15%, signal=26%	440307/79739/23093
GO:0070740	GO:0070740	tubulin-glutamic acid ligase activity	10	-0.526725	-0.909442	0.600815	0.885689	0.881156	2283	tags=30%, list=15%, signal=26%	440307/79739/23093
GO:0016597	GO:0016597	amino acid binding	51	-0.529148	-1.10693	0.286869	0.734262	0.730503	1051	tags=14%, list=7%, signal=13%	9731/23304/2743/6507/6505/16/2752
GO:0042826	GO:0042826	histone deacetylase binding	105	-0.53045	-1.1796	0.21179	0.687863	0.684342	1357	tags=29%, list=9%, signal=26%	9759/10014/5970/4208/5599/26993/6667/6668/51043/54880/57708/2648/5914/57504/23468/7157/25836/5586/9112/3184/3091/4205/9611/79365/3320/7529/7155/9612/22933/7531
GO:0005451	GO:0005451	monovalent cation:proton antiporter activity	28	-0.530522	-1.05862	0.375242	0.784476	0.78046	2467	tags=21%, list=16%, signal=18%	10165/6556/11261/1183/3954/1182
GO:0015299	GO:0015299	solute:proton antiporter activity	28	-0.530522	-1.05862	0.375242	0.784476	0.78046	2467	tags=21%, list=16%, signal=18%	10165/6556/11261/1183/3954/1182
GO:0004708	GO:0004708	MAP kinase kinase activity	17	-0.531209	-0.986808	0.476386	0.849026	0.84468	3034	tags=41%, list=20%, signal=33%	5607/5602/5063/5609/5604/5594/5595
GO:0031418	GO:0031418	L-ascorbic acid binding	20	-0.533429	-1.02443	0.426854	0.811181	0.807029	1341	tags=20%, list=9%, signal=18%	5352/8974/54583/5033
GO:0051020	GO:0051020	GTPase binding	288	-0.533876	-1.26862	0.149144	0.666978	0.663564	1939	tags=29%, list=13%, signal=26%	51479/752/23077/9321/23500/10928/8678/10527/9815/23163/3837/10938/9475/3842/149371/3376/404636/23677/23299/6093/23032/4644/2316/11260/1434/22841/23039/9827/857/9712/10059/7514/85440/9732/26088/55920/89781/5909/5906/23603/9710/5586/9181/23085/9578/23214/5921/55088/54874/8826/11127/23380/2664/55705/4218/537/2803/8531/1857/3320/8936/10397/10152/19/57553/5902/3936/54206/4650/10787/51571/29941/664/232…
GO:0005164	GO:0005164	tumor necrosis factor receptor binding	26	-0.533894	-1.0579	0.38921	0.790562	0.786515	1415	tags=23%, list=9%, signal=21%	8772/10673/9577/4591/9618/6772
GO:0035591	GO:0035591	signaling adaptor activity	80	-0.533924	-1.16153	0.222222	0.695778	0.692216	1552	tags=24%, list=10%, signal=21%	29760/9863/5604/2887/9825/84632/5781/8826/10006/9043/9908/59345/10152/23162/10580/79368/2782/2549/5295
GO:1990841	GO:1990841	promoter-specific chromatin binding	57	-0.535739	-1.14456	0.24187	0.713161	0.70951	2055	tags=35%, list=13%, signal=31%	64743/2308/1874/2072/5934/9869/5430/7157/25836/55636/5469/1958/4204/648/1386/1655/6772/2962/6663/3192
GO:0016417	GO:0016417	S-acyltransferase activity	28	-0.535763	-1.06908	0.371373	0.784476	0.78046	2037	tags=32%, list=13%, signal=28%	51114/64429/25921/10652/55146/23390/2194/79683/2752
GO:0018024	GO:0018024	histone-lysine N-methyltransferase activity	39	-0.538061	-1.09259	0.317554	0.748577	0.744746	2890	tags=44%, list=19%, signal=35%	7468/26040/4297/79813/9739/51111/29072/9869/55870/54904/58508/84444/84787/84193/64324/55209/387893
GO:0004622	GO:0004622	lysophospholipase activity	23	-0.538775	-1.04279	0.401186	0.794626	0.790558	446	tags=22%, list=3%, signal=21%	284161/11343/63874/5168/50640
GO:0016896	GO:0016896	exoribonuclease activity, producing 5'-phosphomonoesters	39	-0.541878	-1.10034	0.311637	0.748577	0.744746	3322	tags=46%, list=22%, signal=36%	246175/79033/115752/9337/90459/55218/3669/9924/54464/5393/5073/5394/129563/22803/23019/4848/255967/57472
GO:0031690	GO:0031690	adrenergic receptor binding	19	-0.543011	-1.03272	0.410101	0.797014	0.792934	979	tags=32%, list=6%, signal=30%	9863/409/1742/57561/333/4734
GO:0030159	GO:0030159	signaling receptor complex adaptor activity	48	-0.54351	-1.12917	0.275654	0.730086	0.726349	1552	tags=25%, list=10%, signal=23%	29760/9863/2887/9825/5781/9043/9908/59345/23162/10580/2782/5295
GO:0005520	GO:0005520	insulin-like growth factor binding	19	-0.545035	-1.03657	0.4	0.794626	0.790558	26	tags=11%, list=0%, signal=11%	3685/3488
GO:0035064	GO:0035064	methylated histone binding	70	-0.545545	-1.18196	0.197531	0.685815	0.682304	2530	tags=29%, list=16%, signal=24%	23140/5253/23133/112869/5927/7158/1105/114825/23515/8535/23468/2332/57680/9682/84656/10771/2186/55209/23613/55904
GO:0140034	GO:0140034	methylation-dependent protein binding	70	-0.545545	-1.18196	0.197531	0.685815	0.682304	2530	tags=29%, list=16%, signal=24%	23140/5253/23133/112869/5927/7158/1105/114825/23515/8535/23468/2332/57680/9682/84656/10771/2186/55209/23613/55904
GO:0061578	GO:0061578	Lys63-specific deubiquitinase activity	13	-0.549727	-0.981849	0.499006	0.863591	0.85917	2734	tags=54%, list=18%, signal=44%	79184/4287/10617/7128/57559/8239/54726
GO:0016709	GO:0016709	oxidoreductase activity, acting on paired donors, with incorporation or reduction of molecular oxygen, NAD(P)H as one donor, and incorporation of one atom of oxygen	26	-0.552378	-1.09453	0.348748	0.76699	0.763064	341	tags=19%, list=2%, signal=19%	1593/2326/2330/57553/1543
GO:0000900	GO:0000900	mRNA regulatory element binding translation repressor activity	14	-0.554563	-1.01076	0.448413	0.829908	0.82566	2766	tags=36%, list=18%, signal=29%	6470/6472/5914/10658/80315
GO:0032036	GO:0032036	myosin heavy chain binding	13	-0.556478	-0.993908	0.481113	0.851925	0.847564	1171	tags=23%, list=8%, signal=21%	11151/22998/103910
GO:0070878	GO:0070878	primary miRNA binding	10	-0.557105	-0.961897	0.539715	0.869106	0.864657	2250	tags=40%, list=15%, signal=34%	29102/1654/4086/1655
GO:0005326	GO:0005326	neurotransmitter transmembrane transporter activity	19	-0.557136	-1.05959	0.381818	0.787868	0.783835	1786	tags=21%, list=12%, signal=19%	246213/57084/9153/222962
GO:0008188	GO:0008188	neuropeptide receptor activity	42	-0.557414	-1.14362	0.25	0.71778	0.714106	308	tags=10%, list=2%, signal=9%	114815/10888/2861/23620
GO:0035197	GO:0035197	siRNA binding	11	-0.559814	-0.98096	0.501006	0.863591	0.85917	3266	tags=73%, list=21%, signal=57%	83989/54106/27161/8932/51284/23405/2332/4204
GO:0003774	GO:0003774	cytoskeletal motor activity	103	-0.5604	-1.24611	0.163399	0.666978	0.663564	1560	tags=19%, list=10%, signal=18%	4644/4646/4542/57576/3801/4643/4628/23046/1781/3796/3831/1778/11127/3799/9126/55605/4650/23095/83658/547
GO:0004115	GO:0004115	3',5'-cyclic-AMP phosphodiesterase activity	17	-0.561929	-1.04388	0.408624	0.795429	0.791357	4106	tags=47%, list=27%, signal=35%	5139/10846/5144/27115/8622/5151/5137/5142
GO:0008080	GO:0008080	N-acetyltransferase activity	51	-0.56239	-1.17647	0.224242	0.697064	0.693496	952	tags=22%, list=6%, signal=20%	80155/9862/2648/80018/8202/23522/23326/1386/7994/6605/79969
GO:0019706	GO:0019706	protein-cysteine S-palmitoyltransferase activity	24	-0.563006	-1.09845	0.345703	0.764748	0.760833	2037	tags=33%, list=13%, signal=29%	51114/64429/25921/10652/55146/23390/79683/2752
GO:0019707	GO:0019707	protein-cysteine S-acyltransferase activity	24	-0.563006	-1.09845	0.345703	0.764748	0.760833	2037	tags=33%, list=13%, signal=29%	51114/64429/25921/10652/55146/23390/79683/2752
GO:0008157	GO:0008157	protein phosphatase 1 binding	27	-0.563528	-1.12413	0.317308	0.748577	0.744746	3304	tags=41%, list=22%, signal=32%	8036/79660/116154/11215/5514/65979/6780/23645/5507/84687/26051
GO:0022853	GO:0022853	active ion transmembrane transporter activity	254	-0.564234	-1.33426	0.13012	0.666978	0.663564	5	tags=1%, list=0%, signal=1%	488/4512/4513
GO:0034452	GO:0034452	dynactin binding	10	-0.56468	-0.974975	0.521385	0.868027	0.863584	397	tags=30%, list=3%, signal=29%	23299/2932/4137
GO:0023026	GO:0023026	MHC class II protein complex binding	12	-0.566213	-0.992729	0.495951	0.863591	0.85917	76	tags=33%, list=0%, signal=33%	3320/5315/7531/567
GO:0015078	GO:0015078	proton transmembrane transporter activity	122	-0.56628	-1.26381	0.143498	0.666978	0.663564	5	tags=2%, list=0%, signal=2%	9550/4512/4513
GO:0000175	GO:0000175	3'-5'-exoribonuclease activity	36	-0.567239	-1.14413	0.26378	0.724153	0.720447	3322	tags=47%, list=22%, signal=37%	246175/79033/115752/9337/90459/55218/3669/9924/5393/5073/5394/129563/22803/23019/4848/255967/57472
GO:0001965	GO:0001965	G-protein alpha-subunit binding	26	-0.567927	-1.12534	0.319846	0.748577	0.744746	1763	tags=27%, list=11%, signal=24%	5997/440193/23328/4924/5996/1902/55704
GO:0023023	GO:0023023	MHC protein complex binding	19	-0.569529	-1.08315	0.357576	0.777235	0.773256	405	tags=26%, list=3%, signal=26%	3320/51571/5315/7531/567
GO:0022804	GO:0022804	active transmembrane transporter activity	384	-0.56981	-1.3794	0.114634	0.66266	0.659268	14	tags=2%, list=0%, signal=2%	4538/4541/4536/4512/4540/4513
GO:0035035	GO:0035035	histone acetyltransferase binding	22	-0.573176	-1.10973	0.332008	0.758263	0.754381	1156	tags=23%, list=8%, signal=21%	7157/1958/4205/6772/22933
GO:0016706	GO:0016706	2-oxoglutarate-dependent dioxygenase activity	58	-0.574268	-1.22791	0.186858	0.685815	0.682304	2666	tags=36%, list=17%, signal=30%	84864/55662/64175/5253/23133/5927/7403/54790/51780/23081/5352/23030/79068/22992/8974/9682/54583/55818/23135/5034/5033
GO:0008641	GO:0008641	ubiquitin-like modifier activating enzyme activity	10	-0.575488	-0.993637	0.507128	0.864129	0.859706	491	tags=40%, list=3%, signal=39%	7318/10533/7317/10054
GO:0098632	GO:0098632	cell-cell adhesion mediator activity	52	-0.577224	-1.21608	0.193939	0.685815	0.682304	1353	tags=19%, list=9%, signal=18%	1525/4897/1272/140885/10611/6282/961/5365/682/23114
GO:0005521	GO:0005521	lamin binding	15	-0.57889	-1.07798	0.378968	0.78468	0.780663	910	tags=40%, list=6%, signal=38%	23236/26993/23353/26502/665/3429
GO:0008081	GO:0008081	phosphoric diester hydrolase activity	86	-0.579291	-1.278	0.136461	0.666978	0.663564	994	tags=8%, list=6%, signal=8%	1234/5142/5337/10924/5168/133121/1267
GO:0031267	GO:0031267	small GTPase binding	259	-0.581055	-1.3727	0.118644	0.66266	0.659268	1939	tags=28%, list=13%, signal=25%	51479/752/23077/9321/23500/10928/10527/9815/23163/3837/10938/9475/3842/149371/404636/23677/23299/6093/23032/4644/2316/11260/1434/22841/23039/9827/857/9712/10059/7514/85440/9732/26088/55920/89781/5909/5906/23603/9710/5586/9181/23085/9578/23214/55088/8826/11127/23380/2664/55705/4218/537/2803/8531/1857/8936/10397/10152/19/57553/5902/54206/4650/10787/51571/29941/23258/26999/92154/7879/8301/114793/5216
GO:0005078	GO:0005078	MAP-kinase scaffold activity	11	-0.582622	-1.02093	0.470825	0.842861	0.838546	1435	tags=45%, list=9%, signal=41%	57630/5604/8826/9043/23162
GO:0005547	GO:0005547	phosphatidylinositol-3,4,5-trisphosphate binding	39	-0.584812	-1.18752	0.211045	0.687863	0.684342	3210	tags=46%, list=21%, signal=37%	64005/9265/11033/207/9765/695/9873/4651/9846/8473/56288/9026/8729/10979/8826/50807/116984/253725
GO:0004715	GO:0004715	non-membrane spanning protein tyrosine kinase activity	44	-0.585769	-1.21155	0.21611	0.691397	0.687858	2201	tags=18%, list=14%, signal=16%	10188/27/79834/2268/5747/9031/5610/2534
GO:0140326	GO:0140326	ATPase-coupled intramembrane lipid transporter activity	26	-0.585803	-1.16076	0.28131	0.734262	0.730503	946	tags=23%, list=6%, signal=22%	23200/10079/23250/9619/19/20
GO:0070410	GO:0070410	co-SMAD binding	11	-0.586489	-1.0277	0.466801	0.842861	0.838546	2858	tags=36%, list=19%, signal=30%	5080/4086/8239/51592
GO:0017124	GO:0017124	SH3 domain binding	117	-0.586645	-1.3088	0.120805	0.66266	0.659268	2421	tags=35%, list=16%, signal=30%	1795/23607/5063/80230/6452/2530/10278/5782/868/6654/219670/55740/8030/7159/6868/5777/867/3059/8867/9732/3636/140885/9026/84632/7456/57514/10006/102/60312/6451/10656/10163/2889/9844/9101/10152/54206/4137/9564/1785/1809
GO:0003743	GO:0003743	translation initiation factor activity	45	-0.586943	-1.21713	0.203557	0.685815	0.682304	888	tags=27%, list=6%, signal=25%	1974/8666/27335/1981/1982/8672/8669/1968/8661/1975/8663/8894
GO:0005172	GO:0005172	vascular endothelial growth factor receptor binding	14	-0.588079	-1.07185	0.402778	0.795429	0.791357	16	tags=14%, list=0%, signal=14%	55704/7422
GO:0046875	GO:0046875	ephrin receptor binding	29	-0.588616	-1.17281	0.266537	0.724153	0.720447	363	tags=17%, list=2%, signal=17%	1943/26037/867/56899/2534
GO:0070063	GO:0070063	RNA polymerase binding	54	-0.588966	-1.24856	0.173469	0.670405	0.666973	1043	tags=24%, list=7%, signal=23%	123169/57466/8202/23476/5586/905/10915/10541/51637/51322/54623/4734/3192
GO:0080025	GO:0080025	phosphatidylinositol-3,5-bisphosphate binding	25	-0.589126	-1.15817	0.283237	0.734262	0.730503	2903	tags=40%, list=19%, signal=32%	55062/26100/57231/54477/285590/3092/9026/8729/8724/253725
GO:0001653	GO:0001653	peptide receptor activity	135	-0.589739	-1.33957	0.116071	0.66266	0.659268	1476	tags=6%, list=10%, signal=5%	79627/51763/1524/1234/57007/23620/1910/2840
GO:0015144	GO:0015144	carbohydrate transmembrane transporter activity	34	-0.591115	-1.18565	0.232742	0.703407	0.699806	180	tags=6%, list=1%, signal=6%	55974/6513
GO:0008378	GO:0008378	galactosyltransferase activity	29	-0.594078	-1.18369	0.256809	0.724153	0.720447	999	tags=10%, list=7%, signal=10%	79709/23127/7368
GO:0035256	GO:0035256	G protein-coupled glutamate receptor binding	11	-0.594359	-1.04149	0.44668	0.829908	0.82566	617	tags=18%, list=4%, signal=17%	26052/2534
GO:0099604	GO:0099604	ligand-gated calcium channel activity	26	-0.595618	-1.18021	0.267823	0.725142	0.72143	557	tags=15%, list=4%, signal=15%	3710/5025/3709/22821
GO:0031681	GO:0031681	G-protein beta-subunit binding	18	-0.5958	-1.1192	0.317172	0.748577	0.744746	61	tags=11%, list=0%, signal=11%	2785/55970
GO:0070566	GO:0070566	adenylyltransferase activity	27	-0.596114	-1.18913	0.246154	0.715339	0.711677	2369	tags=41%, list=15%, signal=35%	64282/4939/11044/55603/51095/84186/9061/167153/10243/64802/10914
GO:0016651	GO:0016651	oxidoreductase activity, acting on NAD(P)H	79	-0.596603	-1.29901	0.129167	0.666978	0.663564	14	tags=6%, list=0%, signal=6%	4539/4538/4541/4536/4540
GO:0035259	GO:0035259	nuclear glucocorticoid receptor binding	13	-0.596813	-1.06595	0.393638	0.790562	0.786515	1305	tags=23%, list=9%, signal=21%	7533/6867/9612
GO:0031994	GO:0031994	insulin-like growth factor I binding	13	-0.597348	-1.0669	0.393638	0.790562	0.786515	26	tags=15%, list=0%, signal=15%	3685/3488
GO:0008528	GO:0008528	G protein-coupled peptide receptor activity	129	-0.600771	-1.34606	0.107306	0.66266	0.659268	1086	tags=5%, list=7%, signal=5%	51763/1524/1234/57007/23620/1910/2840
GO:0015399	GO:0015399	primary active transmembrane transporter activity	156	-0.602658	-1.37499	0.109049	0.66266	0.659268	14	tags=4%, list=0%, signal=5%	20/4538/4541/4536/4512/4540/4513
GO:0010485	GO:0010485	H4 histone acetyltransferase activity	12	-0.603828	-1.05868	0.419028	0.801417	0.797314	1624	tags=33%, list=11%, signal=30%	2648/23326/1386/7994
GO:0042809	GO:0042809	nuclear vitamin D receptor binding	15	-0.604231	-1.12517	0.321429	0.748577	0.744746	1705	tags=40%, list=11%, signal=36%	9862/9282/9969/5469/9968/9967
GO:0050681	GO:0050681	nuclear androgen receptor binding	26	-0.604277	-1.19737	0.248555	0.715339	0.711677	1416	tags=27%, list=9%, signal=24%	23081/7110/6597/55818/64324/1655/811
GO:0015101	GO:0015101	organic cation transmembrane transporter activity	26	-0.605231	-1.19926	0.248555	0.715339	0.711677	1216	tags=12%, list=8%, signal=11%	222962/10478/23446
GO:0030165	GO:0030165	PDZ domain binding	77	-0.605621	-1.31124	0.124224	0.66266	0.659268	2291	tags=31%, list=15%, signal=27%	5728/643965/2861/92/5174/2895/490/575/6868/7049/440193/1525/9732/23085/1742/23705/1902/6198/57498/4905/5663/1182/55970/59338
GO:0033549	GO:0033549	MAP kinase phosphatase activity	15	-0.605802	-1.1281	0.321429	0.748577	0.744746	2058	tags=33%, list=13%, signal=29%	150290/80824/1845/1850/1849
GO:0034185	GO:0034185	apolipoprotein binding	17	-0.60597	-1.12569	0.316222	0.748577	0.744746	1054	tags=35%, list=7%, signal=33%	4035/11006/4023/19/4137/821
GO:0043175	GO:0043175	RNA polymerase core enzyme binding	38	-0.608924	-1.23125	0.187008	0.685815	0.682304	2365	tags=34%, list=15%, signal=29%	27161/51585/26523/55197/23248/123169/57466/8202/23476/51637/51322/54623/3192
GO:0017017	GO:0017017	MAP kinase tyrosine/serine/threonine phosphatase activity	12	-0.610193	-1.06984	0.406883	0.795429	0.791357	1884	tags=33%, list=12%, signal=29%	150290/80824/1850/1849
GO:0016655	GO:0016655	oxidoreductase activity, acting on NAD(P)H, quinone or similar compound as acceptor	50	-0.61138	-1.27899	0.160966	0.666978	0.663564	14	tags=10%, list=0%, signal=10%	4539/4538/4541/4536/4540
GO:0008970	GO:0008970	phospholipase A1 activity	15	-0.611435	-1.13859	0.311508	0.748577	0.744746	458	tags=13%, list=3%, signal=13%	4023/50640
GO:0005243	GO:0005243	gap junction channel activity	18	-0.612712	-1.15097	0.288889	0.736326	0.732557	1770	tags=22%, list=12%, signal=20%	125111/2705/349149/2697
GO:0003955	GO:0003955	NAD(P)H dehydrogenase (quinone) activity	42	-0.614468	-1.26067	0.168	0.668347	0.664925	14	tags=12%, list=0%, signal=12%	4539/4538/4541/4536/4540
GO:0003954	GO:0003954	NADH dehydrogenase activity	41	-0.614603	-1.2549	0.176587	0.672261	0.66882	14	tags=12%, list=0%, signal=12%	4539/4538/4541/4536/4540
GO:0050136	GO:0050136	NADH dehydrogenase (quinone) activity	39	-0.615036	-1.24889	0.169625	0.670405	0.666973	14	tags=13%, list=0%, signal=13%	4539/4538/4541/4536/4540
GO:0031005	GO:0031005	filamin binding	14	-0.615513	-1.12185	0.335317	0.758263	0.754381	1042	tags=36%, list=7%, signal=33%	91147/1400/171024/4089/1809
GO:0051721	GO:0051721	protein phosphatase 2A binding	28	-0.616762	-1.2307	0.205029	0.685815	0.682304	1993	tags=39%, list=13%, signal=34%	5770/2308/259282/2029/9887/7157/2768/6198/6772/4137/6801
GO:0051018	GO:0051018	protein kinase A binding	47	-0.616967	-1.28164	0.156313	0.666978	0.663564	1528	tags=38%, list=10%, signal=35%	11215/133619/5566/5569/26993/9590/10565/10142/5914/5576/9465/10163/10810/2932/8936/9867/7430/5962
GO:0035250	GO:0035250	UDP-galactosyltransferase activity	27	-0.617689	-1.23217	0.207692	0.687725	0.684205	999	tags=11%, list=7%, signal=10%	79709/23127/7368
GO:0009055	GO:0009055	electron transfer activity	112	-0.617845	-1.3775	0.0951327	0.66266	0.659268	14	tags=5%, list=0%, signal=5%	4538/4541/4536/4512/4540/4513
GO:0046966	GO:0046966	nuclear thyroid hormone receptor binding	29	-0.619583	-1.23451	0.202335	0.685815	0.682304	1918	tags=52%, list=12%, signal=45%	8638/10902/9862/6867/2965/221037/9969/23054/5469/8202/9320/9968/64324/9611/9967
GO:0016670	GO:0016670	oxidoreductase activity, acting on a sulfur group of donors, oxygen as acceptor	10	-0.62163	-1.07331	0.417515	0.801417	0.797314	328	tags=30%, list=2%, signal=29%	56605/30001/5034
GO:0034212	GO:0034212	peptide N-acetyltransferase activity	38	-0.622631	-1.25896	0.165354	0.666978	0.663564	1901	tags=29%, list=12%, signal=25%	8648/80155/9862/2648/80018/8202/23522/23326/1386/7994/79969
GO:0008137	GO:0008137	NADH dehydrogenase (ubiquinone) activity	38	-0.624462	-1.26267	0.163386	0.666978	0.663564	14	tags=13%, list=0%, signal=13%	4539/4538/4541/4536/4540
GO:0051119	GO:0051119	sugar transmembrane transporter activity	24	-0.625968	-1.22129	0.230469	0.703407	0.699806	180	tags=8%, list=1%, signal=8%	55974/6513
GO:0001968	GO:0001968	fibronectin binding	29	-0.626374	-1.24804	0.198444	0.685815	0.682304	26	tags=10%, list=0%, signal=10%	11006/3488/7422
GO:0008138	GO:0008138	protein tyrosine/serine/threonine phosphatase activity	39	-0.628794	-1.27683	0.159763	0.666978	0.663564	389	tags=26%, list=3%, signal=25%	138639/85464/54434/1845/1850/6305/128853/1849/8898/8073
GO:0048020	GO:0048020	CCR chemokine receptor binding	22	-0.629929	-1.21961	0.222664	0.695778	0.692216	375	tags=14%, list=2%, signal=13%	6376/6772/4677
GO:0031369	GO:0031369	translation initiation factor binding	29	-0.630811	-1.25688	0.196498	0.685815	0.682304	1087	tags=31%, list=7%, signal=29%	2332/8637/23367/1981/23208/1979/6229/8663/8894
GO:0005159	GO:0005159	insulin-like growth factor receptor binding	14	-0.631031	-1.15013	0.311508	0.748577	0.744746	1305	tags=29%, list=9%, signal=26%	7533/7532/3481/5295
GO:0047676	GO:0047676	arachidonate-CoA ligase activity	11	-0.631784	-1.10707	0.370221	0.784476	0.78046	45	tags=27%, list=0%, signal=27%	2182/2180/2181
GO:0016884	GO:0016884	carbon-nitrogen ligase activity, with glutamine as amido-N-donor	10	-0.633023	-1.09298	0.393075	0.790562	0.786515	3202	tags=50%, list=21%, signal=40%	790/283459/5188/8833/440
GO:0000995	GO:0000995	RNA polymerase III general transcription initiation factor activity	12	-0.633921	-1.11144	0.366397	0.783994	0.779981	2967	tags=50%, list=19%, signal=40%	9328/6617/2972/2976/6908/2975
GO:0015453	GO:0015453	oxidoreduction-driven active transmembrane transporter activity	64	-0.634176	-1.36919	0.0875764	0.66266	0.659268	14	tags=9%, list=0%, signal=9%	4538/4541/4536/4512/4540/4513
GO:0004000	GO:0004000	adenosine deaminase activity	11	-0.635096	-1.11288	0.366197	0.783994	0.779981	310	tags=45%, list=2%, signal=45%	81030/144811/105/104/103
GO:0052629	GO:0052629	phosphatidylinositol-3,5-bisphosphate 3-phosphatase activity	10	-0.635326	-1.09695	0.391039	0.790562	0.786515	3354	tags=50%, list=22%, signal=39%	4534/8897/9108/8867/8898
GO:0097493	GO:0097493	structural molecule activity conferring elasticity	10	-0.635555	-1.09735	0.386965	0.790562	0.786515	1292	tags=40%, list=8%, signal=37%	2199/2200/3915/2006
GO:0140375	GO:0140375	immune receptor activity	113	-0.636846	-1.41973	0.0846325	0.66266	0.659268	1443	tags=9%, list=9%, signal=8%	2207/728/3561/1524/1234/57007/3556/960/3572/2840
GO:0003697	GO:0003697	single-stranded DNA binding	118	-0.636851	-1.42174	0.0917226	0.66266	0.659268	1471	tags=20%, list=10%, signal=19%	10111/5893/6742/5814/57599/84893/7157/23137/56941/79677/5094/54386/9361/5887/64710/8880/4137/50804/8939/3192/7150/4904/3181/3178
GO:0030548	GO:0030548	acetylcholine receptor regulator activity	13	-0.637686	-1.13895	0.326044	0.752842	0.748988	428	tags=15%, list=3%, signal=15%	4061/2339
GO:0099602	GO:0099602	neurotransmitter receptor regulator activity	13	-0.637686	-1.13895	0.326044	0.752842	0.748988	428	tags=15%, list=3%, signal=15%	4061/2339
GO:0106018	GO:0106018	phosphatidylinositol-3,5-bisphosphate phosphatase activity	13	-0.638249	-1.13996	0.322068	0.748577	0.744746	3354	tags=46%, list=22%, signal=36%	4534/8897/9108/9896/8867/8898
GO:0004725	GO:0004725	protein tyrosine phosphatase activity	91	-0.638504	-1.41292	0.0877944	0.66266	0.659268	2548	tags=33%, list=17%, signal=28%	5797/5796/138639/5793/9108/85464/54434/5728/1845/5782/5770/23371/1850/5747/5777/5788/5803/5795/5802/11122/5789/5781/5786/5791/5792/128853/1849/5800/8073/5515
GO:0005125	GO:0005125	cytokine activity	178	-0.639946	-1.47858	0.095672	0.66266	0.659268	923	tags=7%, list=6%, signal=6%	4282/7042/652/58191/10447/10135/2821/116173/4283/2896/7422/6696
GO:0070577	GO:0070577	lysine-acetylated histone binding	21	-0.641629	-1.2351	0.213573	0.687863	0.684342	2605	tags=57%, list=17%, signal=48%	4297/23140/55023/4300/29117/8805/54454/11176/8019/23476/6597/23613
GO:0140033	GO:0140033	acetylation-dependent protein binding	21	-0.641629	-1.2351	0.213573	0.687863	0.684342	2605	tags=57%, list=17%, signal=48%	4297/23140/55023/4300/29117/8805/54454/11176/8019/23476/6597/23613
GO:0071889	GO:0071889	14-3-3 protein binding	30	-0.642626	-1.28896	0.163776	0.666978	0.663564	1764	tags=30%, list=11%, signal=27%	5590/55633/57458/4659/171024/409/54541/6733/677
GO:0001094	GO:0001094	TFIID-class transcription factor complex binding	10	-0.644092	-1.11209	0.376782	0.784476	0.78046	2320	tags=50%, list=15%, signal=42%	54680/2072/51602/7157/8721
GO:0051219	GO:0051219	phosphoprotein binding	90	-0.647044	-1.43615	0.0806794	0.66266	0.659268	1664	tags=21%, list=11%, signal=19%	54840/5925/5777/867/5589/8535/123169/57466/5781/5921/5594/2035/7529/5595/9967/4734/5295/5216/7531
GO:0033691	GO:0033691	sialic acid binding	14	-0.647539	-1.18022	0.27381	0.730086	0.726349	3600	tags=43%, list=23%, signal=33%	7903/933/375790/8128/51046/4099
GO:0017046	GO:0017046	peptide hormone binding	47	-0.648412	-1.34696	0.11022	0.66266	0.659268	240	tags=6%, list=2%, signal=6%	1889/1910/5295
GO:0017075	GO:0017075	syntaxin-1 binding	18	-0.649117	-1.21936	0.224242	0.697064	0.693496	2318	tags=39%, list=15%, signal=33%	112476/6812/6813/6814/6857/6844/4905
GO:0005044	GO:0005044	scavenger receptor activity	42	-0.651229	-1.33609	0.124	0.66266	0.659268	1054	tags=19%, list=7%, signal=18%	4035/80975/57007/4481/58191/5168/950/3959
GO:0001098	GO:0001098	basal transcription machinery binding	56	-0.654274	-1.39494	0.0792683	0.66266	0.659268	2365	tags=41%, list=15%, signal=35%	27161/54680/51585/26523/2072/55197/6908/23248/51602/6925/7157/123169/57466/8202/23476/84298/51637/2962/51322/9221/54623/8721/3192
GO:0001099	GO:0001099	basal RNA polymerase II transcription machinery binding	56	-0.654274	-1.39494	0.0792683	0.66266	0.659268	2365	tags=41%, list=15%, signal=35%	27161/54680/51585/26523/2072/55197/6908/23248/51602/6925/7157/123169/57466/8202/23476/84298/51637/2962/51322/9221/54623/8721/3192
GO:0008381	GO:0008381	mechanosensitive ion channel activity	14	-0.654396	-1.19272	0.261905	0.724153	0.720447	1953	tags=29%, list=13%, signal=25%	9725/441027/79905/55362
GO:0046914	GO:0046914	transition metal ion binding	887	-0.655747	-1.57514	0.0544907	0.66266	0.659268	351	tags=7%, list=2%, signal=8%	57798/22992/54765/8554/25792/9063/8974/4015/1465/8411/1958/51366/23087/9181/9782/149041/10946/80204/79152/10531/146857/9682/23326/339/2590/10569/6045/4194/54583/51663/3980/55818/10924/23321/10914/54739/23304/648/64324/5930/4077/10771/153527/1362/7994/9516/6935/23613/1543/5168/23118/4650/11193/333/16/57178/811/351/5033/220972/22933/2752/1356/7018/3934/4513
GO:0043422	GO:0043422	protein kinase B binding	11	-0.656496	-1.15037	0.321932	0.748577	0.744746	1632	tags=45%, list=11%, signal=41%	26060/5914/409/55704/6430
GO:0140333	GO:0140333	glycerophospholipid flippase activity	13	-0.660328	-1.17939	0.282306	0.734262	0.730503	4705	tags=54%, list=31%, signal=37%	23120/21/5244/57198/84879/23200/23250
GO:0005217	GO:0005217	intracellular ligand-gated ion channel activity	29	-0.660389	-1.31581	0.140078	0.666978	0.663564	557	tags=10%, list=4%, signal=10%	3710/3709/22821
GO:0000993	GO:0000993	RNA polymerase II complex binding	33	-0.661328	-1.32315	0.13215	0.666978	0.663564	2365	tags=39%, list=15%, signal=33%	27161/51585/26523/55197/23248/123169/57466/8202/23476/51637/51322/54623/3192
GO:0030506	GO:0030506	ankyrin binding	18	-0.663237	-1.24588	0.206061	0.685952	0.682441	1317	tags=22%, list=9%, signal=20%	5339/5788/4897/6711
GO:0043024	GO:0043024	ribosomal small subunit binding	17	-0.664723	-1.23483	0.219713	0.695564	0.692003	718	tags=29%, list=5%, signal=28%	1654/7458/23367/1975/4869
GO:0002161	GO:0002161	aminoacyl-tRNA editing activity	12	-0.665189	-1.16626	0.309717	0.748577	0.744746	367	tags=25%, list=2%, signal=24%	3376/51520/16
GO:0015145	GO:0015145	monosaccharide transmembrane transporter activity	22	-0.667141	-1.29166	0.16501	0.666978	0.663564	180	tags=14%, list=1%, signal=13%	6518/154091/6513
GO:0003777	GO:0003777	microtubule motor activity	63	-0.667618	-1.43884	0.0672098	0.66266	0.659268	1221	tags=21%, list=8%, signal=19%	57576/3801/23046/1781/3796/1778/11127/3799/9126/55605/23095/83658/547
GO:0001848	GO:0001848	complement binding	19	-0.66796	-1.27036	0.189899	0.685815	0.682304	1663	tags=21%, list=11%, signal=19%	3689/3684/5806/811
GO:0005506	GO:0005506	iron ion binding	105	-0.668912	-1.48751	0.0786026	0.66266	0.659268	1115	tags=10%, list=7%, signal=9%	79068/8974/79152/54583/55818/1543/811/5033/7018/3934
GO:0005068	GO:0005068	transmembrane receptor protein tyrosine kinase adaptor activity	15	-0.669821	-1.24731	0.210317	0.687863	0.684342	64	tags=20%, list=0%, signal=20%	9846/29760/5295
GO:0019789	GO:0019789	SUMO transferase activity	19	-0.671344	-1.27679	0.183838	0.685815	0.682304	2606	tags=58%, list=17%, signal=48%	10210/5903/286053/9759/115426/5371/8535/4193/8554/9063/7329
GO:0032451	GO:0032451	demethylase activity	37	-0.6717	-1.35381	0.118577	0.66266	0.659268	2666	tags=43%, list=17%, signal=36%	84864/5253/23133/5927/7403/51780/3720/23081/23030/221037/79068/22992/9682/55818/23135/1543
GO:0004812	GO:0004812	aminoacyl-tRNA ligase activity	36	-0.672444	-1.35633	0.124016	0.66266	0.659268	1908	tags=31%, list=12%, signal=27%	123283/8565/3376/6897/10056/4141/6301/51520/7453/16/4677
GO:0016875	GO:0016875	ligase activity, forming carbon-oxygen bonds	36	-0.672444	-1.35633	0.124016	0.66266	0.659268	1908	tags=31%, list=12%, signal=27%	123283/8565/3376/6897/10056/4141/6301/51520/7453/16/4677
GO:0071933	GO:0071933	Arp2/3 complex binding	14	-0.673503	-1.22754	0.230159	0.703407	0.699806	1233	tags=36%, list=8%, signal=33%	57175/9535/10163/10810/8936
GO:0004707	GO:0004707	MAP kinase activity	16	-0.674859	-1.24877	0.216867	0.691397	0.687858	3008	tags=50%, list=20%, signal=40%	5602/5601/5597/51701/5599/5609/5594/5595
GO:0061733	GO:0061733	peptide-lysine-N-acetyltransferase activity	30	-0.674869	-1.35364	0.127168	0.666978	0.663564	952	tags=27%, list=6%, signal=25%	9862/2648/8202/23522/23326/1386/7994/79969
GO:0070742	GO:0070742	C2H2 zinc finger domain binding	13	-0.67535	-1.20622	0.256461	0.724153	0.720447	104	tags=23%, list=1%, signal=23%	79813/8932/23524
GO:0060590	GO:0060590	ATPase regulator activity	10	-0.678903	-1.17219	0.315682	0.748577	0.744746	50	tags=20%, list=0%, signal=20%	10808/5216
GO:0051011	GO:0051011	microtubule minus-end binding	13	-0.679803	-1.21418	0.246521	0.715339	0.711677	3605	tags=62%, list=23%, signal=47%	157922/10844/114791/55559/10426/23499/23271/4926
GO:0030247	GO:0030247	polysaccharide binding	17	-0.680436	-1.26402	0.199179	0.685815	0.682304	2132	tags=35%, list=14%, signal=30%	79660/56261/64581/5507/5806/5168
GO:0019957	GO:0019957	C-C chemokine binding	21	-0.680753	-1.31042	0.167665	0.668347	0.664925	1086	tags=19%, list=7%, signal=18%	7538/1524/1234/57007
GO:0070888	GO:0070888	E-box binding	44	-0.682356	-1.41132	0.0943026	0.66266	0.659268	1315	tags=20%, list=9%, signal=19%	6925/6938/3091/10514/8553/4609/79365/6935/4149
GO:0030507	GO:0030507	spectrin binding	25	-0.68376	-1.34421	0.142582	0.666978	0.663564	689	tags=28%, list=4%, signal=27%	23271/11127/2035/288/287/118/2037
GO:0008198	GO:0008198	ferrous iron binding	22	-0.684809	-1.32586	0.145129	0.666978	0.663564	1115	tags=14%, list=7%, signal=13%	79068/54583/7018
GO:0003729	GO:0003729	mRNA binding	374	-0.687747	-1.65465	0.0487305	0.66266	0.659268	1156	tags=20%, list=8%, signal=19%	7157/1995/23013/124540/4628/51639/2332/10644/1478/7072/8087/3609/4670/55095/10236/79869/4204/253943/149041/9939/3184/339/10643/23367/80315/1981/1982/7175/10482/3069/55692/84248/6154/9908/10656/8531/5094/26065/65109/10921/3320/1655/6434/8672/1656/51631/8880/6625/23451/2521/50804/8148/677/8661/6430/51747/9728/811/8939/6829/6741/6189/23524/3192/8894/220988/5315/6201/26135/4904/4691/26986/3181/3178/1…
GO:0005112	GO:0005112	Notch binding	23	-0.68952	-1.33455	0.144269	0.666978	0.663564	1550	tags=30%, list=10%, signal=27%	1840/55662/6868/79094/8452/4851/9612
GO:0045236	GO:0045236	CXCR chemokine receptor binding	13	-0.689918	-1.23224	0.230616	0.703407	0.699806	2161	tags=38%, list=14%, signal=33%	6376/3627/8565/83737/4283
GO:0046906	GO:0046906	tetrapyrrole binding	96	-0.690249	-1.53983	0.0665236	0.66266	0.659268	5	tags=6%, list=0%, signal=6%	79152/27102/3043/80777/1543/4512
GO:0015278	GO:0015278	calcium-release channel activity	17	-0.690762	-1.2832	0.190965	0.685815	0.682304	557	tags=18%, list=4%, signal=17%	3710/3709/22821
GO:0032452	GO:0032452	histone demethylase activity	28	-0.690958	-1.37876	0.121857	0.66266	0.659268	2666	tags=50%, list=17%, signal=41%	84864/5253/23133/5927/7403/51780/3720/23081/23030/221037/22992/9682/55818/23135
GO:0140457	GO:0140457	protein demethylase activity	28	-0.690958	-1.37876	0.121857	0.66266	0.659268	2666	tags=50%, list=17%, signal=41%	84864/5253/23133/5927/7403/51780/3720/23081/23030/221037/22992/9682/55818/23135
GO:0001784	GO:0001784	phosphotyrosine residue binding	44	-0.692127	-1.43153	0.0903733	0.66266	0.659268	2227	tags=27%, list=15%, signal=23%	6452/27/868/2268/5777/867/5781/5921/5594/5595/5295/5216
GO:0032183	GO:0032183	SUMO binding	16	-0.692371	-1.28117	0.202811	0.685815	0.682304	1584	tags=50%, list=10%, signal=45%	55084/8924/375484/5371/54778/8535/10054/26135
GO:0003950	GO:0003950	NAD+ ADP-ribosyltransferase activity	20	-0.692613	-1.33014	0.156313	0.666978	0.663564	1685	tags=20%, list=11%, signal=18%	64761/54625/83666/22933
GO:0035254	GO:0035254	glutamate receptor binding	42	-0.693976	-1.4238	0.092	0.66266	0.659268	217	tags=14%, list=1%, signal=14%	4905/26052/152404/821/2534/4536
GO:0008330	GO:0008330	protein tyrosine/threonine phosphatase activity	10	-0.695129	-1.20021	0.274949	0.730086	0.726349	1884	tags=30%, list=12%, signal=26%	80824/1850/1849
GO:0005355	GO:0005355	glucose transmembrane transporter activity	19	-0.696163	-1.32399	0.157576	0.666978	0.663564	180	tags=16%, list=1%, signal=16%	6518/154091/6513
GO:0015149	GO:0015149	hexose transmembrane transporter activity	19	-0.696163	-1.32399	0.157576	0.666978	0.663564	180	tags=16%, list=1%, signal=16%	6518/154091/6513
GO:0001846	GO:0001846	opsonin binding	15	-0.696791	-1.29753	0.19246	0.685815	0.682304	2138	tags=33%, list=14%, signal=29%	3685/3689/3684/5806/811
GO:0020037	GO:0020037	heme binding	87	-0.697166	-1.54659	0.0654008	0.66266	0.659268	5	tags=7%, list=0%, signal=7%	79152/27102/3043/80777/1543/4512
GO:0008239	GO:0008239	dipeptidyl-peptidase activity	10	-0.697492	-1.20429	0.268839	0.725142	0.72143	1082	tags=50%, list=7%, signal=47%	10072/5547/1075/29952/54878
GO:0001091	GO:0001091	RNA polymerase II general transcription initiation factor binding	23	-0.701053	-1.35687	0.136364	0.666978	0.663564	1846	tags=39%, list=12%, signal=34%	2072/6908/51602/6925/7157/2962/9221/8721/3192
GO:0005158	GO:0005158	insulin receptor binding	21	-0.704165	-1.35548	0.139721	0.666978	0.663564	1430	tags=48%, list=9%, signal=43%	55023/5770/2887/8723/6643/5781/55704/3481/10580/5295
GO:0043325	GO:0043325	phosphatidylinositol-3,4-bisphosphate binding	28	-0.705699	-1.40817	0.098646	0.66266	0.659268	332	tags=14%, list=2%, signal=14%	3092/9026/253725/59338
GO:0003727	GO:0003727	single-stranded RNA binding	82	-0.706123	-1.54113	0.0619658	0.66266	0.659268	2032	tags=38%, list=13%, signal=33%	219988/26523/79132/10492/51284/1654/7458/5394/8761/64135/129563/8535/5939/124540/9987/2332/79882/7072/8087/3609/255967/51663/26065/9361/3185/3187/1975/6741/3192/26986/3178
GO:0017002	GO:0017002	activin receptor activity	10	-0.709414	-1.22487	0.258656	0.724153	0.720447	2043	tags=60%, list=13%, signal=52%	94/91/90/92/659/7046
GO:0008574	GO:0008574	plus-end-directed microtubule motor activity	17	-0.710571	-1.32	0.166324	0.666978	0.663564	1221	tags=29%, list=8%, signal=27%	57576/11127/3799/23095/547
GO:0140658	GO:0140658	ATP-dependent chromatin remodeler activity	33	-0.710826	-1.42218	0.0887574	0.66266	0.659268	3323	tags=67%, list=22%, signal=52%	1107/56916/84083/26038/23132/2074/546/27443/257218/375748/10847/54617/1105/84181/80205/51773/8467/57634/55636/57680/1106/6597
GO:0016813	GO:0016813	hydrolase activity, acting on carbon-nitrogen (but not peptide) bonds, in linear amidines	11	-0.713153	-1.24965	0.217304	0.691397	0.687858	347	tags=18%, list=2%, signal=18%	23576/11240
GO:0070840	GO:0070840	dynein complex binding	23	-0.713349	-1.38067	0.12253	0.66266	0.659268	2084	tags=35%, list=14%, signal=30%	8934/10671/23299/2332/7175/4926/9126/324
GO:0004698	GO:0004698	calcium-dependent protein kinase C activity	16	-0.714261	-1.32168	0.162651	0.666978	0.663564	2399	tags=44%, list=16%, signal=37%	5588/5579/23683/5590/5578/5586/29941
GO:0045182	GO:0045182	translation regulator activity	204	-0.714785	-1.66527	0.0728912	0.66266	0.659268	346	tags=6%, list=2%, signal=6%	1979/8672/8669/1968/16/8661/1975/23/8663/8894/26986/1938/100033819
GO:0102545	GO:0102545	phosphatidyl phospholipase B activity	11	-0.714967	-1.25283	0.215292	0.690656	0.687121	222	tags=27%, list=1%, signal=27%	5321/8398/50640
GO:0005537	GO:0005537	mannose binding	14	-0.715232	-1.3036	0.184524	0.685815	0.682304	537	tags=29%, list=3%, signal=28%	8813/3482/3998/682
GO:0004896	GO:0004896	cytokine receptor activity	91	-0.716092	-1.58461	0.0599572	0.66266	0.659268	1117	tags=9%, list=7%, signal=8%	3561/1524/1234/57007/3556/960/3572/2840
GO:0005246	GO:0005246	calcium channel regulator activity	41	-0.717194	-1.46437	0.0714286	0.66266	0.659268	561	tags=15%, list=4%, signal=14%	59284/57620/6717/801/6446/7531
GO:0051959	GO:0051959	dynein light intermediate chain binding	21	-0.719551	-1.3851	0.125749	0.663489	0.660093	1816	tags=24%, list=12%, signal=21%	283234/23299/440193/55704/1778
GO:0005536	GO:0005536	glucose binding	10	-0.719858	-1.24291	0.234216	0.703407	0.699806	1713	tags=60%, list=11%, signal=53%	3101/5836/3098/3099/2539/2997
GO:0004697	GO:0004697	protein kinase C activity	17	-0.720987	-1.33935	0.156057	0.666978	0.663564	2399	tags=47%, list=16%, signal=40%	5588/5579/23683/23049/5590/5578/5586/29941
GO:0005527	GO:0005527	macrolide binding	11	-0.720991	-1.26339	0.205231	0.685815	0.682304	12	tags=18%, list=0%, signal=18%	4772/3934
GO:0030021	GO:0030021	extracellular matrix structural constituent conferring compression resistance	15	-0.721478	-1.3435	0.160714	0.666978	0.663564	964	tags=20%, list=6%, signal=19%	633/1634/1462
GO:0016493	GO:0016493	C-C chemokine receptor activity	21	-0.725346	-1.39626	0.11976	0.66266	0.659268	1086	tags=14%, list=7%, signal=13%	1524/1234/57007
GO:0004535	GO:0004535	poly(A)-specific ribonuclease activity	13	-0.727413	-1.29921	0.170974	0.670405	0.666973	3322	tags=62%, list=22%, signal=48%	246175/9337/9924/5073/23019/4848/255967/57472
GO:0005114	GO:0005114	type II transforming growth factor beta receptor binding	10	-0.728135	-1.2572	0.213849	0.687863	0.684342	1409	tags=30%, list=9%, signal=27%	7049/7046/7042
GO:0015459	GO:0015459	potassium channel regulator activity	50	-0.734127	-1.53577	0.0601988	0.66266	0.659268	1764	tags=26%, list=11%, signal=23%	5590/23630/2316/10142/2029/857/57628/23327/5921/65125/1739/6446/7531
GO:0031543	GO:0031543	peptidyl-proline dioxygenase activity	12	-0.734862	-1.28842	0.174089	0.670405	0.666973	989	tags=33%, list=6%, signal=31%	8974/54583/5034/5033
GO:0055056	GO:0055056	D-glucose transmembrane transporter activity	10	-0.735952	-1.27069	0.199593	0.685815	0.682304	180	tags=20%, list=1%, signal=20%	154091/6513
GO:0005522	GO:0005522	profilin binding	10	-0.737485	-1.27334	0.195519	0.685815	0.682304	751	tags=30%, list=5%, signal=29%	55740/7456/71
GO:0043274	GO:0043274	phospholipase binding	20	-0.738835	-1.41891	0.106212	0.66266	0.659268	732	tags=20%, list=5%, signal=19%	5590/29760/5170/2534
GO:0008569	GO:0008569	minus-end-directed microtubule motor activity	15	-0.739629	-1.3773	0.144841	0.666978	0.663564	1191	tags=20%, list=8%, signal=18%	201625/3801/1778
GO:0086080	GO:0086080	protein binding involved in heterotypic cell-cell adhesion	11	-0.741897	-1.30002	0.171026	0.670405	0.666973	1353	tags=36%, list=9%, signal=33%	1525/4897/140885/961
GO:1990825	GO:1990825	sequence-specific mRNA binding	13	-0.74246	-1.32608	0.149105	0.666978	0.663564	1551	tags=38%, list=10%, signal=35%	55323/4857/6429/2332/6741
GO:0035255	GO:0035255	ionotropic glutamate receptor binding	22	-0.743609	-1.43971	0.0815109	0.66266	0.659268	217	tags=23%, list=1%, signal=22%	1742/4905/152404/821/4536
GO:0045504	GO:0045504	dynein heavy chain binding	14	-0.746309	-1.36024	0.146825	0.666978	0.663564	1129	tags=43%, list=7%, signal=40%	51626/79819/55112/83544/1781/1783
GO:0071837	GO:0071837	HMG box domain binding	14	-0.746665	-1.36089	0.146825	0.666978	0.663564	3258	tags=50%, list=21%, signal=39%	1959/5080/5455/5396/6667/6938/10215
GO:0043014	GO:0043014	alpha-tubulin binding	34	-0.747274	-1.49888	0.0650888	0.66266	0.659268	1272	tags=32%, list=8%, signal=30%	54617/83988/79739/29072/57609/83544/57551/2339/55207/127829/2534
GO:0050321	GO:0050321	tau-protein kinase activity	21	-0.749147	-1.44207	0.0898204	0.66266	0.659268	1712	tags=33%, list=11%, signal=30%	9475/6093/4140/57551/2932/23387/2534
GO:0070064	GO:0070064	proline-rich region binding	16	-0.7492	-1.38633	0.128514	0.666978	0.663564	969	tags=38%, list=6%, signal=35%	6453/26058/10152/11193/4734/5216
GO:0048038	GO:0048038	quinone binding	16	-0.754789	-1.39667	0.120482	0.66266	0.659268	14	tags=12%, list=0%, signal=13%	9540/4538
GO:0004652	GO:0004652	polynucleotide adenylyltransferase activity	13	-0.755798	-1.34991	0.139165	0.666978	0.663564	2369	tags=62%, list=15%, signal=52%	64852/64282/11044/55603/51095/84186/167153/10914
GO:0005545	GO:0005545	1-phosphatidylinositol binding	13	-0.755949	-1.35018	0.139165	0.666978	0.663564	1655	tags=38%, list=11%, signal=34%	23001/57590/8411/2035/8301
GO:0008484	GO:0008484	sulfuric ester hydrolase activity	10	-0.758185	-1.30908	0.160896	0.666978	0.663564	60	tags=20%, list=0%, signal=20%	2588/55959
GO:0061980	GO:0061980	regulatory RNA binding	41	-0.758519	-1.54875	0.0289419	0.66266	0.659268	1623	tags=29%, list=11%, signal=26%	9698/79670/23369/8241/23405/2332/4204/9782/149041/4904/3181/3178
GO:0034236	GO:0034236	protein kinase A catalytic subunit binding	13	-0.760807	-1.35885	0.131213	0.666978	0.663564	1250	tags=31%, list=8%, signal=28%	5576/2932/9867/7430
GO:0030215	GO:0030215	semaphorin receptor binding	23	-0.762421	-1.47565	0.0652174	0.66266	0.659268	742	tags=26%, list=5%, signal=25%	223117/54437/9037/10507/80031/57556
GO:0070717	GO:0070717	poly-purine tract binding	28	-0.763874	-1.52426	0.0580271	0.66266	0.659268	2211	tags=46%, list=14%, signal=40%	1653/219988/10492/1654/8761/5939/9987/2332/79882/7072/255967/3192/26986
GO:0032050	GO:0032050	clathrin heavy chain binding	10	-0.764745	-1.32041	0.152749	0.666978	0.663564	1054	tags=30%, list=7%, signal=28%	4035/57720/8301
GO:0098847	GO:0098847	sequence-specific single stranded DNA binding	14	-0.76642	-1.3969	0.115079	0.66266	0.659268	470	tags=21%, list=3%, signal=21%	54386/3181/3178
GO:0036002	GO:0036002	pre-mRNA binding	34	-0.767284	-1.53901	0.0552268	0.66266	0.659268	1247	tags=26%, list=8%, signal=24%	10658/55696/10594/10569/1655/6434/3192/3181/3178
GO:0045499	GO:0045499	chemorepellent activity	28	-0.768787	-1.53406	0.0541586	0.66266	0.659268	742	tags=21%, list=5%, signal=20%	223117/54437/9037/10507/80031/57556
GO:0051010	GO:0051010	microtubule plus-end binding	20	-0.76994	-1.47865	0.0681363	0.66266	0.659268	1105	tags=45%, list=7%, signal=42%	9793/23332/1639/22924/23122/4926/667/324/22919
GO:0008266	GO:0008266	poly(U) RNA binding	23	-0.770291	-1.49088	0.0632411	0.66266	0.659268	1405	tags=35%, list=9%, signal=32%	8761/129563/5939/124540/2332/3187/6741/26986
GO:0042162	GO:0042162	telomeric DNA binding	36	-0.770398	-1.5539	0.0492126	0.66266	0.659268	470	tags=14%, list=3%, signal=13%	3184/54386/4691/3181/3178
GO:0045309	GO:0045309	protein phosphorylated amino acid binding	56	-0.773776	-1.64972	0.0657179	0.66266	0.659268	1043	tags=20%, list=7%, signal=18%	123169/57466/5781/5921/5594/7529/5595/4734/5295/5216/7531
GO:0035014	GO:0035014	phosphatidylinositol 3-kinase regulator activity	19	-0.775167	-1.47425	0.0747475	0.66266	0.659268	64	tags=11%, list=0%, signal=10%	122809/5295
GO:0034237	GO:0034237	protein kinase A regulatory subunit binding	22	-0.779198	-1.50861	0.055666	0.66266	0.659268	2712	tags=55%, list=18%, signal=45%	11215/133619/5566/26993/10565/10142/9465/10163/10810/8936/9867/7430
GO:0008187	GO:0008187	poly-pyrimidine tract binding	26	-0.781324	-1.54818	0.0539499	0.66266	0.659268	1405	tags=35%, list=9%, signal=31%	8761/129563/5939/124540/2332/3187/6741/3192/26986
GO:0005165	GO:0005165	neurotrophin receptor binding	12	-0.782291	-1.37157	0.115385	0.66266	0.659268	913	tags=17%, list=6%, signal=16%	27018/5295
GO:0035198	GO:0035198	miRNA binding	30	-0.783799	-1.57212	0.0454805	0.66266	0.659268	1623	tags=33%, list=11%, signal=30%	9698/79670/23369/8241/2332/9782/149041/4904/3181/3178
GO:0033612	GO:0033612	receptor serine/threonine kinase binding	29	-0.789271	-1.57261	0.035978	0.66266	0.659268	15	tags=10%, list=0%, signal=10%	9863/652/2840
GO:0046935	GO:0046935	1-phosphatidylinositol-3-kinase regulator activity	16	-0.791142	-1.46394	0.0722892	0.66266	0.659268	64	tags=12%, list=0%, signal=12%	122809/5295
GO:0016530	GO:0016530	metallochaperone activity	11	-0.793545	-1.39052	0.100604	0.66266	0.659268	19	tags=18%, list=0%, signal=18%	538/7018
GO:0045295	GO:0045295	gamma-catenin binding	13	-0.799324	-1.42765	0.0974155	0.66266	0.659268	1112	tags=38%, list=7%, signal=36%	5795/11122/1000/324/6934
GO:0032454	GO:0032454	histone H3-methyl-lysine-9 demethylase activity	12	-0.805015	-1.41142	0.097166	0.66266	0.659268	2448	tags=67%, list=16%, signal=56%	5253/23133/51780/23081/23030/221037/9682/55818
GO:0046975	GO:0046975	histone methyltransferase activity (H3-K36 specific)	10	-0.806216	-1.39201	0.0977597	0.66266	0.659268	1675	tags=70%, list=11%, signal=62%	7468/29072/55870/54904/84193/64324/55209
GO:0097157	GO:0097157	pre-mRNA intronic binding	12	-0.807698	-1.41612	0.0951417	0.66266	0.659268	798	tags=25%, list=5%, signal=24%	23435/10594/3181
GO:0002162	GO:0002162	dystroglycan binding	11	-0.809285	-1.41811	0.0925553	0.66266	0.659268	1088	tags=45%, list=7%, signal=42%	5339/23332/23122/1605/4133
GO:0008143	GO:0008143	poly(A) binding	22	-0.819021	-1.58571	0.0373625	0.66266	0.659268	1896	tags=45%, list=12%, signal=40%	10492/1654/8761/5939/9987/79882/7072/255967/3192/26986
GO:0005001	GO:0005001	transmembrane receptor protein tyrosine phosphatase activity	17	-0.819324	-1.52203	0.0513347	0.66266	0.659268	2548	tags=71%, list=17%, signal=59%	5797/5796/5793/5777/5788/5803/11122/5789/5786/5791/5792/5800
GO:0019198	GO:0019198	transmembrane receptor protein phosphatase activity	17	-0.819324	-1.52203	0.0513347	0.66266	0.659268	2548	tags=71%, list=17%, signal=59%	5797/5796/5793/5777/5788/5803/11122/5789/5786/5791/5792/5800
GO:0016722	GO:0016722	oxidoreductase activity, acting on metal ions	14	-0.82186	-1.49794	0.0595238	0.66266	0.659268	43	tags=14%, list=0%, signal=14%	79689/1356
GO:0003730	GO:0003730	mRNA 3'-UTR binding	132	-0.825603	-1.86951	0.0420433	0.66266	0.659268	408	tags=11%, list=3%, signal=10%	10921/1655/2521/8148/677/9728/3192/220988/6201/26135/26986/3181/3178/100033819
GO:0140328	GO:0140328	floppase activity	15	-0.825825	-1.53781	0.0515873	0.66266	0.659268	946	tags=40%, list=6%, signal=38%	10347/23200/23250/9619/19/20
GO:0060229	GO:0060229	lipase activator activity	16	-0.828206	-1.53252	0.0582329	0.66266	0.659268	961	tags=19%, list=6%, signal=18%	9373/5170/2534
GO:0005247	GO:0005247	voltage-gated chloride channel activity	10	-0.828717	-1.43086	0.0814664	0.66266	0.659268	1704	tags=40%, list=11%, signal=36%	1185/196527/1183/1182
GO:0140666	GO:0140666	annealing activity	13	-0.829075	-1.48079	0.0616302	0.66266	0.659268	1790	tags=46%, list=12%, signal=41%	1654/7458/7157/2332/8087/1975
GO:0016004	GO:0016004	phospholipase activator activity	13	-0.829705	-1.48191	0.0616302	0.66266	0.659268	961	tags=23%, list=6%, signal=22%	9373/5170/2534
GO:0016594	GO:0016594	glycine binding	11	-0.833639	-1.46078	0.0684105	0.66266	0.659268	1051	tags=36%, list=7%, signal=34%	63826/2902/9731/2743
GO:0039706	GO:0039706	co-receptor binding	12	-0.84357	-1.47901	0.0607287	0.66266	0.659268	1453	tags=25%, list=9%, signal=23%	27122/652/4756
GO:0030551	GO:0030551	cyclic nucleotide binding	35	-0.845896	-1.70338	0.0199971	0.66266	0.659268	11	tags=11%, list=0%, signal=11%	5576/140894/5142/1267
GO:0005161	GO:0005161	platelet-derived growth factor receptor binding	14	-0.846095	-1.54211	0.034902	0.66266	0.659268	16	tags=14%, list=0%, signal=14%	5795/7422
GO:0016675	GO:0016675	oxidoreductase activity, acting on a heme group of donors	17	-0.846957	-1.57336	0.0299521	0.66266	0.659268	5	tags=18%, list=0%, signal=18%	1528/4512/4513
GO:0004129	GO:0004129	cytochrome-c oxidase activity	16	-0.847549	-1.56832	0.0253852	0.66266	0.659268	5	tags=19%, list=0%, signal=19%	1528/4512/4513
GO:0036312	GO:0036312	phosphatidylinositol 3-kinase regulatory subunit binding	11	-0.850489	-1.49031	0.0503018	0.66266	0.659268	213	tags=27%, list=1%, signal=27%	867/1785/5295
GO:0004806	GO:0004806	triglyceride lipase activity	16	-0.85882	-1.58917	0.0241835	0.66266	0.659268	458	tags=19%, list=3%, signal=18%	23259/4023/5406
GO:0016595	GO:0016595	glutamate binding	10	-0.864256	-1.49222	0.0486865	0.66266	0.659268	1051	tags=40%, list=7%, signal=37%	9731/6507/6505/2752
GO:0043047	GO:0043047	single-stranded telomeric DNA binding	12	-0.866819	-1.51978	0.0459561	0.66266	0.659268	470	tags=25%, list=3%, signal=24%	54386/3181/3178
GO:0050815	GO:0050815	phosphoserine residue binding	10	-0.880463	-1.5202	0.0358261	0.66266	0.659268	1043	tags=50%, list=7%, signal=47%	123169/57466/7529/4734/7531
GO:0043560	GO:0043560	insulin receptor substrate binding	12	-0.881408	-1.54535	0.0331738	0.66266	0.659268	463	tags=33%, list=3%, signal=32%	5590/9361/5295/4691
GO:0004112	GO:0004112	cyclic-nucleotide phosphodiesterase activity	26	-0.884196	-1.75202	0.0122626	0.66266	0.659268	11	tags=8%, list=0%, signal=8%	5142/1267
GO:1990247	GO:1990247	N6-methyladenosine-containing RNA binding	10	-0.886304	-1.53029	0.0321517	0.66266	0.659268	1298	tags=50%, list=8%, signal=46%	91746/10644/253943/10643/3181
GO:0001637	GO:0001637	G protein-coupled chemoattractant receptor activity	24	-0.891613	-1.73958	0.00647392	0.66266	0.659268	1086	tags=17%, list=7%, signal=16%	1524/1234/57007/2840
GO:0004950	GO:0004950	chemokine receptor activity	24	-0.891613	-1.73958	0.00647392	0.66266	0.659268	1086	tags=17%, list=7%, signal=16%	1524/1234/57007/2840
GO:0098505	GO:0098505	G-rich strand telomeric DNA binding	10	-0.895511	-1.54619	0.0290987	0.66266	0.659268	470	tags=30%, list=3%, signal=29%	54386/3181/3178
GO:0030371	GO:0030371	translation repressor activity	103	-0.91963	-2.04489	0.0216752	0.66266	0.659268	3	tags=2%, list=0%, signal=2%	1979/100033819
GO:0005507	GO:0005507	copper ion binding	53	-0.954009	-2.01611	0.00713075	0.66266	0.659268	43	tags=4%, list=0%, signal=4%	1356/4513
GO:1903231	GO:1903231	mRNA base-pairing post-transcriptional repressor activity	79	-0.956533	-2.08271	0.00266802	0.66266	0.659268	3	tags=3%, list=0%, signal=3%	406929/100033819
