# Supplementary material for: Hspb1 and Lgals3 in spinal neurons are closely associated with autophagy following excitotoxicity based on machine learning algorithms
Source: PLoS One. 2024 May 10;19(5):e0303235. doi: 10.1371/journal.pone.0303235 (PMC11086895; doi:10.1371/journal.pone.0303235)
Supplement: S4 Table — (XLSX) [file pone.0303235.s005.xlsx]

## Sheet: GSEA_KEGG
	ID	Description	setSize	enrichmentScore	NES	pvalue	p.adjust	qvalue	rank	leading_edge	core_enrichment
hsa04964	hsa04964	Proximal tubule bicarbonate reclamation	20	0.928299	1.73566	0.0252602	0.576701	0.576701	389	tags=40%, list=3%, signal=39%	482/477/481/2746/4190/476/1468/483
hsa04979	hsa04979	Cholesterol metabolism	49	0.887225	1.81094	0.0322948	0.576701	0.576701	556	tags=16%, list=4%, signal=16%	348/5360/9218/10577/3931/3988/7417/51129
hsa04970	hsa04970	Salivary secretion	70	0.877748	1.84906	0.0250237	0.576701	0.576701	172	tags=9%, list=1%, signal=9%	1471/482/477/481/808/476
hsa04630	hsa04630	JAK-STAT signaling pathway	134	0.835133	1.83302	0.0211552	0.576701	0.576701	2	tags=1%, list=0%, signal=1%	2670
hsa04976	hsa04976	Bile secretion	73	0.833233	1.75723	0.0284955	0.576701	0.576701	389	tags=8%, list=3%, signal=8%	361/482/477/481/476/483
hsa00130	hsa00130	Ubiquinone and other terpenoid-quinone biosynthesis	11	0.829222	1.41713	0.0994152	0.576701	0.576701	2171	tags=55%, list=14%, signal=47%	1728/51805/51004/10229/84274/2677
hsa00120	hsa00120	Primary bile acid biosynthesis	15	0.81858	1.46733	0.0782443	0.576701	0.576701	1024	tags=20%, list=7%, signal=19%	6342/3295/9420
hsa01210	hsa01210	2-Oxocarboxylic acid metabolism	18	0.813225	1.47961	0.0760456	0.576701	0.576701	2401	tags=67%, list=16%, signal=56%	1431/50/3421/84706/2806/3417/2875/587/2805/95/48/51166
hsa04940	hsa04940	Type I diabetes mellitus	20	0.801653	1.49887	0.0802239	0.576701	0.576701	270	tags=10%, list=2%, signal=10%	5798/1363
hsa00020	hsa00020	Citrate cycle (TCA cycle)	28	0.798954	1.54502	0.0736648	0.576701	0.576701	1568	tags=64%, list=10%, signal=58%	6391/4190/8801/5091/5162/1431/6392/50/6390/8803/3421/8802/4967/4191/2271/3417/1738/5160
hsa00053	hsa00053	Ascorbate and aldarate metabolism	23	0.793448	1.4884	0.0858209	0.576701	0.576701	325	tags=9%, list=2%, signal=9%	10327/217
hsa00650	hsa00650	Butanoate metabolism	23	0.782249	1.46739	0.0970149	0.576701	0.576701	1908	tags=39%, list=12%, signal=34%	3157/622/18/35/5019/3033/3155/39/65985
hsa00603	hsa00603	Glycosphingolipid biosynthesis - globo and isoglobo series	13	0.777773	1.37551	0.138258	0.576701	0.576701	353	tags=15%, list=2%, signal=15%	3074/3073
hsa00330	hsa00330	Arginine and proline metabolism	45	0.772	1.55691	0.0571956	0.576701	0.576701	1037	tags=27%, list=7%, signal=25%	1152/2628/217/6303/51056/1158/55748/262/4942/29920/2806/112483
hsa04961	hsa04961	Endocrine and other factor-regulated calcium reabsorption	48	0.768577	1.56421	0.0543478	0.576701	0.576701	389	tags=15%, list=3%, signal=14%	482/477/481/1173/476/1175/483
hsa00040	hsa00040	Pentose and glucuronate interconversions	27	0.760767	1.46794	0.0957643	0.576701	0.576701	847	tags=15%, list=6%, signal=14%	10327/57016/231/6652
hsa04974	hsa04974	Protein digestion and absorption	91	0.758319	1.63337	0.0507246	0.576701	0.576701	1096	tags=18%, list=7%, signal=16%	482/477/481/476/1277/50509/1281/483/1299/1294/1302/6520/486/1282/1307/1290
hsa04978	hsa04978	Mineral absorption	47	0.75552	1.5338	0.0637523	0.576701	0.576701	389	tags=15%, list=3%, signal=15%	4502/482/477/481/476/3162/483
hsa04973	hsa04973	Carbohydrate digestion and absorption	37	0.751435	1.48545	0.0830258	0.576701	0.576701	389	tags=14%, list=3%, signal=13%	482/477/481/476/483
hsa00604	hsa00604	Glycosphingolipid biosynthesis - ganglio series	15	0.747677	1.34023	0.150763	0.577385	0.577385	353	tags=13%, list=2%, signal=13%	3074/3073
hsa04614	hsa04614	Renin-angiotensin system	19	0.746412	1.37389	0.145009	0.576701	0.576701	1302	tags=21%, list=8%, signal=19%	183/5476/10159/57486
hsa00280	hsa00280	Valine, leucine and isoleucine degradation	46	0.745836	1.5107	0.0658135	0.576701	0.576701	2388	tags=54%, list=16%, signal=46%	3157/3032/217/10449/64087/18/3712/316/35/5019/11112/3033/594/84693/3155/549/1738/39/587/593/34/65985/223/38/56922
hsa00062	hsa00062	Fatty acid elongation	26	0.744425	1.41449	0.118868	0.576701	0.576701	1228	tags=42%, list=8%, signal=39%	3032/60481/51144/5538/10449/641371/51495/3033/54898/64834/9200
hsa03010	hsa03010	Ribosome	121	0.742811	1.62669	0.0495554	0.576701	0.576701	731	tags=41%, list=5%, signal=40%	6175/6187/6133/6171/6137/6209/6217/6208/6224/6176/6159/6230/6134/6156/11224/6155/6141/6235/6233/6128/6139/6210/2197/6193/6218/6228/6188/6142/6222/63875/6170/6161/6122/3921/6136/64968/6166/6143/6232/54460/9553/6191/6168/6227/10573/55168/6138/6173/6129/6146
hsa04971	hsa04971	Gastric acid secretion	71	0.735874	1.54513	0.0666667	0.576701	0.576701	420	tags=13%, list=3%, signal=12%	482/60/477/481/2771/808/476/483/3766
hsa00983	hsa00983	Drug metabolism - other enzymes	64	0.73513	1.53834	0.0657194	0.576701	0.576701	1714	tags=27%, list=11%, signal=24%	2950/4831/3704/6241/2947/2949/6240/4257/51727/2946/4830/4832/9446/3615/1854/4259/7083
hsa00982	hsa00982	Drug metabolism - cytochrome P450	48	0.734642	1.49515	0.0742754	0.576701	0.576701	1556	tags=25%, list=10%, signal=23%	2950/2947/2949/316/4257/127/128/2946/373156/9446/27306/4259
hsa04924	hsa04924	Renin secretion	65	0.734568	1.53596	0.0678571	0.576701	0.576701	137	tags=6%, list=1%, signal=6%	1508/2771/183/808
hsa03050	hsa03050	Proteasome	44	0.732311	1.47423	0.0694698	0.576701	0.576701	1858	tags=64%, list=12%, signal=56%	5689/5714/5692/5719/11047/5704/5687/5708/5682/5685/9861/5710/5694/5688/10213/7979/5700/5690/5705/23198/5683/5686/5693/5695/5684/9491/5691/5718
hsa01200	hsa01200	Carbon metabolism	107	0.723638	1.57587	0.0675182	0.576701	0.576701	1696	tags=42%, list=11%, signal=38%	2597/230/2023/2746/26227/226/6888/6391/4190/8801/7086/5091/5162/1431/2653/6392/275/29968/5213/50/6390/8803/35/3421/128/8802/2098/84706/4967/25796/2806/4199/283871/84693/4191/84532/2271/3417/2875/1738/39/5160/83440/51/2805
hsa05144	hsa05144	Malaria	40	0.72336	1.44352	0.0865562	0.576701	0.576701	23	tags=2%, list=0%, signal=3%	975
hsa04925	hsa04925	Aldosterone synthesis and secretion	90	0.718567	1.54806	0.0649819	0.576701	0.576701	546	tags=9%, list=4%, signal=9%	482/477/481/183/808/476/483/468
hsa03320	hsa03320	PPAR signaling pathway	68	0.716445	1.50208	0.0720721	0.576701	0.576701	558	tags=16%, list=4%, signal=16%	2173/1622/2171/5360/3157/33/23205/376497/6257/51129/6342
hsa00531	hsa00531	Glycosaminoglycan degradation	13	0.714759	1.26407	0.221591	0.649562	0.649562	2647	tags=62%, list=17%, signal=51%	3074/3073/411/8692/4669/10855/2990/2720
hsa00030	hsa00030	Pentose phosphate pathway	27	0.710655	1.37125	0.143646	0.576701	0.576701	503	tags=19%, list=3%, signal=18%	230/226/6888/7086/5213
hsa00600	hsa00600	Sphingolipid metabolism	51	0.710001	1.45538	0.092559	0.576701	0.576701	353	tags=10%, list=2%, signal=10%	5660/3074/8611/6609/3073
hsa00480	hsa00480	Glutathione metabolism	51	0.698862	1.43255	0.0998185	0.576701	0.576701	1779	tags=41%, list=12%, signal=37%	2950/9588/51056/6241/2947/2949/493869/2876/6240/4257/2946/373156/2730/2729/9446/27306/3417/4259/4953/26873/2937
hsa04960	hsa04960	Aldosterone-regulated sodium reabsorption	36	0.694149	1.36697	0.12939	0.576701	0.576701	389	tags=14%, list=3%, signal=14%	482/477/481/476/483
hsa01230	hsa01230	Biosynthesis of amino acids	68	0.687625	1.44166	0.0864865	0.576701	0.576701	837	tags=24%, list=5%, signal=22%	2597/230/2023/26227/226/6888/4144/7086/5091/1431/29968/5213/50/875/3421/84706
hsa00051	hsa00051	Fructose and mannose metabolism	31	0.687144	1.32987	0.164815	0.597812	0.597812	847	tags=23%, list=6%, signal=21%	230/226/57016/5372/5213/231/6652
hsa04918	hsa04918	Thyroid hormone synthesis	72	0.683531	1.43899	0.0857143	0.576701	0.576701	965	tags=15%, list=6%, signal=14%	482/477/481/3309/476/483/468/493869/2876/2778/486
hsa00980	hsa00980	Metabolism of xenobiotics by cytochrome P450	50	0.682218	1.39918	0.113106	0.576701	0.576701	1556	tags=26%, list=10%, signal=23%	2950/2947/2949/1545/4257/127/128/2946/373156/9446/27306/8574/4259
hsa04911	hsa04911	Insulin secretion	81	0.681393	1.4534	0.0807899	0.576701	0.576701	546	tags=7%, list=4%, signal=7%	482/477/481/476/483/468
hsa00010	hsa00010	Glycolysis / Gluconeogenesis	54	0.678963	1.39908	0.122744	0.576701	0.576701	325	tags=17%, list=2%, signal=16%	2597/230/2023/3945/226/10327/669/5162/217
hsa05133	hsa05133	Pertussis	69	0.675134	1.41884	0.0951526	0.576701	0.576701	411	tags=10%, list=3%, signal=10%	1072/2771/712/713/808/714/3725
hsa05134	hsa05134	Legionellosis	53	0.673723	1.38365	0.123412	0.576701	0.576701	504	tags=11%, list=3%, signal=11%	1915/3312/7415/5861/375/51128
hsa04142	hsa04142	Lysosome	119	0.673073	1.4725	0.0802239	0.576701	0.576701	615	tags=18%, list=4%, signal=17%	3916/1508/5660/967/1514/9741/1509/3074/10577/9114/527/55353/6609/3073/5538/3988/5476/51606/1512/2548/1777
hsa05204	hsa05204	Chemical carcinogenesis - DNA adducts	43	0.672712	1.35009	0.13211	0.576701	0.576701	1556	tags=23%, list=10%, signal=21%	2950/2947/2949/1545/4257/2946/373156/9446/27306/4259
hsa04022	hsa04022	cGMP-PKG signaling pathway	159	0.663093	1.46495	0.0818182	0.576701	0.576701	965	tags=10%, list=6%, signal=10%	291/482/477/481/2771/292/808/476/483/7417/468/5501/572/5605/805/486
hsa05171	hsa05171	Coronavirus disease - COVID-19	198	0.660994	1.47908	0.0665499	0.576701	0.576701	731	tags=25%, list=5%, signal=24%	6175/6187/6133/6171/6137/6209/6217/6208/6224/6176/6159/6230/712/6134/6156/713/11224/6155/6141/6235/6233/6128/6139/6210/2197/6193/6218/6228/714/6188/6142/6222/6170/6161/6122/3921/6136/6166/6143/6232/3725/6191/6168/6227/7132/6138/6173/6129/6146
hsa04217	hsa04217	Necroptosis	118	0.643482	1.41366	0.0979667	0.576701	0.576701	451	tags=8%, list=3%, signal=7%	291/8878/5478/292/3015/2746/6609/7417/3326
hsa04972	hsa04972	Pancreatic secretion	89	0.643382	1.38421	0.103074	0.576701	0.576701	389	tags=7%, list=3%, signal=7%	482/477/481/476/5908/483
hsa00270	hsa00270	Cysteine and methionine metabolism	48	0.637111	1.29665	0.177536	0.617678	0.617678	1800	tags=42%, list=12%, signal=37%	3945/26227/4144/7263/4190/29968/1036/875/262/51074/2806/2730/2729/4191/27430/4357/587/2805/2937/883
hsa00240	hsa00240	Pyrimidine metabolism	53	0.63533	1.3048	0.172414	0.606171	0.606171	1797	tags=23%, list=12%, signal=20%	4831/6241/6240/51727/4830/4832/8623/51251/124583/1854/7083/79077
hsa01240	hsa01240	Biosynthesis of cofactors	138	0.622612	1.37454	0.112339	0.576701	0.576701	2171	tags=26%, list=14%, signal=23%	4831/1728/10327/4144/5372/217/29968/51727/7389/50808/4830/554235/80347/55312/2730/4351/2729/4832/51805/204/8836/27430/211/1738/51004/3145/23475/587/93100/2937/10229/84274/4337/2643/23057/2677
hsa00511	hsa00511	Other glycan degradation	17	0.62174	1.12603	0.337143	0.723894	0.723894	353	tags=12%, list=2%, signal=12%	3074/3073
hsa00770	hsa00770	Pantothenate and CoA biosynthesis	18	0.613729	1.11664	0.340304	0.723894	0.723894	2327	tags=33%, list=15%, signal=28%	217/80347/60496/587/51380/5169
hsa00790	hsa00790	Folate biosynthesis	24	0.612283	1.15887	0.286778	0.723894	0.723894	2838	tags=29%, list=18%, signal=24%	57016/231/8836/4337/2643/4338/5860
hsa00260	hsa00260	Glycine, serine and threonine metabolism	36	0.603539	1.18853	0.25878	0.705116	0.705116	670	tags=19%, list=4%, signal=19%	26227/669/2628/2653/275/29968/875
hsa00340	hsa00340	Histidine metabolism	21	0.603394	1.12425	0.314607	0.723894	0.723894	2681	tags=24%, list=17%, signal=20%	217/55748/223/84735/501
hsa00100	hsa00100	Steroid biosynthesis	18	0.591568	1.07632	0.380228	0.734082	0.734082	1475	tags=22%, list=10%, signal=20%	3988/1717/6713/50814
hsa00410	hsa00410	beta-Alanine metabolism	27	0.589341	1.13716	0.296501	0.723894	0.723894	2890	tags=41%, list=19%, signal=33%	217/18/55748/35/23417/51/51380/223/84735/501/3030
hsa04140	hsa04140	Autophagy - animal	134	0.587363	1.28919	0.142329	0.576701	0.576701	911	tags=13%, list=6%, signal=12%	3916/1508/8878/1514/11337/1509/58476/5861/84557/84335/11345/23710/6009/572/5605/64121/10670
hsa04024	hsa04024	cAMP signaling pathway	214	0.5857	1.32044	0.116638	0.576701	0.576701	965	tags=8%, list=6%, signal=8%	482/477/481/2771/2550/808/476/5348/5908/483/3725/5501/572/84152/5605/2778/805/486
hsa04742	hsa04742	Taste transduction	53	0.585505	1.20247	0.225045	0.649562	0.649562	306	tags=4%, list=2%, signal=4%	2550/954
hsa04966	hsa04966	Collecting duct acid secretion	25	0.57549	1.08951	0.358209	0.733999	0.733999	1458	tags=28%, list=10%, signal=25%	9114/527/526/8992/529/10312/523
hsa01232	hsa01232	Nucleotide metabolism	76	0.572661	1.20823	0.203636	0.635273	0.635273	1797	tags=25%, list=12%, signal=22%	4831/3704/954/6241/353/2987/6240/51727/50808/4830/4832/8623/204/51251/124583/3615/1854/7083/79077
hsa03060	hsa03060	Protein export	20	0.572602	1.07061	0.397388	0.747204	0.747204	641	tags=25%, list=4%, signal=24%	3309/23480/10952/90701/28972
hsa04962	hsa04962	Vasopressin-regulated water reabsorption	41	0.56595	1.13776	0.295082	0.723894	0.723894	186	tags=10%, list=1%, signal=10%	361/8655/396/9230
hsa05030	hsa05030	Cocaine addiction	48	0.562426	1.14465	0.268116	0.71072	0.71072	889	tags=10%, list=6%, signal=10%	2771/3725/468/84152/2778
hsa04261	hsa04261	Adrenergic signaling in cardiomyocytes	148	0.546587	1.20484	0.197802	0.629199	0.629199	965	tags=11%, list=6%, signal=11%	482/477/481/2771/183/808/476/5518/483/468/5501/7169/6324/2778/805/5502/486
hsa00520	hsa00520	Amino sugar and nucleotide sugar metabolism	48	0.542586	1.10428	0.297101	0.723894	0.723894	3209	tags=46%, list=21%, signal=36%	3074/5372/3073/91373/5973/2584/51005/4351/54187/10007/55276/2585/2592/51706/7360/29925/7264/2582/5238/197258/80896/51167
hsa05110	hsa05110	Vibrio cholerae infection	47	0.526829	1.06953	0.342441	0.723894	0.723894	1059	tags=28%, list=7%, signal=26%	60/9114/527/375/23480/10952/526/51606/8992/529/2778/10945/10312
hsa05140	hsa05140	Leishmaniasis	58	0.525943	1.07818	0.32971	0.723894	0.723894	411	tags=5%, list=3%, signal=5%	1915/65108/3725
hsa00591	hsa00591	Linoleic acid metabolism	22	0.525904	0.982319	0.471374	0.783278	0.783278	457	tags=5%, list=3%, signal=4%	11145
hsa00620	hsa00620	Pyruvate metabolism	40	0.525635	1.04895	0.379374	0.734082	0.734082	1568	tags=40%, list=10%, signal=36%	3945/10327/4190/2739/5091/5162/217/127/128/4199/4191/84532/2271/1738/39/5160
hsa05322	hsa05322	Systemic lupus erythematosus	51	0.521759	1.06952	0.337568	0.723894	0.723894	339	tags=10%, list=2%, signal=10%	3015/712/713/714/6628
hsa04613	hsa04613	Neutrophil extracellular trap formation	116	0.517902	1.13454	0.259669	0.705116	0.705116	68	tags=3%, list=0%, signal=3%	291/60/292/3015
hsa04210	hsa04210	Apoptosis	120	0.514076	1.12279	0.266294	0.71072	0.71072	887	tags=12%, list=6%, signal=11%	1508/60/1514/7846/1509/7277/3725/1512/468/7132/572/10912/5605/581
hsa05017	hsa05017	Spinocerebellar ataxia	138	0.513997	1.13475	0.257827	0.705116	0.705116	1699	tags=25%, list=11%, signal=22%	291/292/5689/7494/7417/5714/25814/5692/5719/11047/5704/5687/5708/5682/5685/9861/5710/5694/5688/10213/7979/5700/5690/5705/5683/5686/10528/5693/2959/5695/7416/5684/5296/5691
hsa05150	hsa05150	Staphylococcus aureus infection	58	0.513467	1.05261	0.360507	0.734082	0.734082	189	tags=5%, list=1%, signal=5%	712/713/714
hsa00430	hsa00430	Taurine and hypotaurine metabolism	14	0.509078	0.913321	0.546992	0.815993	0.815993	2050	tags=14%, list=13%, signal=12%	1036/51380
hsa04919	hsa04919	Thyroid hormone signaling pathway	115	0.507224	1.10892	0.274401	0.716016	0.716016	1067	tags=17%, list=7%, signal=15%	482/60/477/481/1499/476/6257/483/5213/6009/5333/10025/572/5605/486/84812/6714/3265/1827
hsa04115	hsa04115	p53 signaling pathway	67	0.507171	1.06267	0.32973	0.723894	0.723894	2142	tags=28%, list=14%, signal=25%	900/1026/891/6241/64326/10912/581/3479/983/896/9538/3732/3486/901/25898/1647/4616/54205/637
hsa03430	hsa03430	Mismatch repair	22	0.504813	0.942925	0.528626	0.813411	0.813411	2562	tags=32%, list=17%, signal=27%	5111/6117/5984/5425/6119/6118/57804
hsa00071	hsa00071	Fatty acid degradation	39	0.500504	0.999897	0.428832	0.753842	0.753842	1717	tags=38%, list=11%, signal=34%	33/3032/23205/217/10449/1632/35/127/128/3033/37/39/10455/51/34
hsa04137	hsa04137	Mitophagy - animal	67	0.500121	1.0479	0.356757	0.733999	0.733999	1055	tags=19%, list=7%, signal=18%	8878/11337/6233/84557/3725/7314/11345/23710/468/1460/54543/6714/3265
hsa00670	hsa00670	One carbon pool by folate	18	0.496757	0.903818	0.570342	0.827886	0.827886	3183	tags=33%, list=21%, signal=26%	275/10840/2618/7298/4522/471
hsa00630	hsa00630	Glyoxylate and dicarboxylate metabolism	30	0.494447	0.956907	0.505556	0.809841	0.809841	2012	tags=43%, list=13%, signal=38%	4190/1431/2653/275/50/283871/84693/4191/84532/1738/39/55902/48
hsa04218	hsa04218	Cellular senescence	144	0.493053	1.08777	0.308664	0.723894	0.723894	1073	tags=12%, list=7%, signal=11%	291/8878/292/808/1026/7417/891/6009/5928/5501/10912/5605/1978/805/983/3265/896
hsa05418	hsa05418	Fluid shear stress and atherosclerosis	133	0.492279	1.08019	0.309259	0.723894	0.723894	955	tags=16%, list=6%, signal=15%	8878/60/2950/1514/1728/1499/808/5327/2817/3162/3725/25828/3326/2947/2949/5154/7132/4257/4780/2946/805
hsa00640	hsa00640	Propanoate metabolism	30	0.489226	0.946804	0.516667	0.813411	0.813411	1884	tags=47%, list=12%, signal=41%	3945/8801/18/8803/35/8802/594/23417/84693/84532/1738/51/593/55902
hsa04727	hsa04727	GABAergic synapse	85	0.487276	1.03861	0.35649	0.733999	0.733999	1078	tags=15%, list=7%, signal=14%	2771/2783/11337/2550/11345/23710/2790/18/2565/6538/2787/6714/10991
hsa04610	hsa04610	Complement and coagulation cascades	76	0.4867	1.02687	0.365455	0.734082	0.734082	189	tags=7%, list=1%, signal=7%	1191/712/713/5327/714
hsa00380	hsa00380	Tryptophan metabolism	41	0.48436	0.973735	0.453552	0.765083	0.765083	2890	tags=32%, list=19%, signal=26%	217/1545/316/3033/1738/39/883/223/1743/38/51166/501/3030
hsa04066	hsa04066	HIF-1 signaling pathway	99	0.482816	1.04821	0.338208	0.723894	0.723894	503	tags=12%, list=3%, signal=12%	2597/230/2023/7076/3945/226/3162/5162/4055/1026/6923/5213
hsa00900	hsa00900	Terpenoid backbone biosynthesis	22	0.479522	0.895685	0.583969	0.827886	0.827886	2367	tags=36%, list=15%, signal=31%	3157/2224/4598/10654/39/9986/38/23590
hsa03030	hsa03030	DNA replication	34	0.475923	0.932142	0.521179	0.813411	0.813411	3260	tags=44%, list=21%, signal=35%	5111/6117/5984/84153/5425/6119/4172/6118/5557/4174/4176/57804/10535/4175/56655
hsa04061	hsa04061	Viral protein interaction with cytokine and cytokine receptor	71	0.475762	0.99897	0.41982	0.747204	0.747204	636	tags=6%, list=4%, signal=5%	9547/4055/1435/7132
hsa05032	hsa05032	Morphine addiction	87	0.474756	1.01598	0.386157	0.73475	0.73475	889	tags=8%, list=6%, signal=8%	2771/2783/2550/2790/2565/2787/2778
hsa04145	hsa04145	Phagosome	116	0.474305	1.03903	0.370166	0.734082	0.734082	452	tags=12%, list=3%, signal=12%	3916/60/1514/7846/10383/84617/9114/347733/527/23480/10952/526/7277/51606
hsa04666	hsa04666	Fc gamma R-mediated phagocytosis	93	0.473504	1.02276	0.377256	0.734082	0.734082	518	tags=10%, list=3%, signal=9%	1072/2934/8611/10552/65108/10094/10093/998/4082
hsa00513	hsa00513	Various types of N-glycan biosynthesis	39	0.471482	0.941919	0.512774	0.813411	0.813411	1583	tags=21%, list=10%, signal=18%	3074/3073/7991/11282/57134/201595/1603/199857
hsa00910	hsa00910	Nitrogen metabolism	13	0.471185	0.833305	0.647727	0.847057	0.847057	492	tags=15%, list=3%, signal=15%	2746/23632
hsa00564	hsa00564	Glycerophospholipid metabolism	96	0.47072	1.01778	0.379562	0.734082	0.734082	2243	tags=24%, list=15%, signal=21%	23646/8611/3931/11145/10554/5833/11313/10434/1119/8760/196051/56894/2820/9791/2819/57678/129642/6901/10555/81490/56994/5130/56985
hsa00230	hsa00230	Purine metabolism	119	0.469258	1.02661	0.369403	0.734082	0.734082	2410	tags=20%, list=16%, signal=17%	4831/3704/954/6241/353/2987/6240/50808/4830/4832/204/2983/124583/3615/5152/55276/2618/2766/5631/56985/271/5471/5169/11164
hsa00533	hsa00533	Glycosaminoglycan biosynthesis - keratan sulfate	13	0.462125	0.817282	0.664773	0.847057	0.847057	3329	tags=46%, list=22%, signal=36%	9435/8703/93010/8534/10678/6483
hsa00350	hsa00350	Tyrosine metabolism	31	0.461618	0.893398	0.575926	0.827886	0.827886	1696	tags=19%, list=11%, signal=17%	316/127/128/2806/1638/2805
hsa05152	hsa05152	Tuberculosis	140	0.457824	1.01187	0.386157	0.73475	0.73475	1059	tags=10%, list=7%, signal=9%	3916/808/1509/9114/527/51606/1051/7132/572/3716/581/805/6714/10312
hsa04721	hsa04721	Synaptic vesicle cycle	74	0.455867	0.960422	0.481818	0.789391	0.789391	1059	tags=18%, list=7%, signal=16%	1173/9114/527/1175/6506/526/51606/6536/6538/8992/529/1211/10312
hsa04928	hsa04928	Parathyroid hormone synthesis, secretion and action	99	0.453964	0.985575	0.416819	0.747204	0.747204	1042	tags=10%, list=7%, signal=9%	2771/4323/3727/6257/9368/1026/468/2778/50964/2260
hsa05164	hsa05164	Influenza A	128	0.446953	0.9802	0.426987	0.753842	0.753842	887	tags=9%, list=6%, signal=8%	291/60/292/3838/9230/2224/8106/7132/3716/5605/581
hsa00220	hsa00220	Arginine biosynthesis	20	0.44612	0.834119	0.641791	0.847057	0.847057	1821	tags=30%, list=12%, signal=26%	2746/84706/2806/2875/2805/95
hsa04672	hsa04672	Intestinal immune network for IgA production	31	0.438046	0.847778	0.631481	0.847057	0.847057	3369	tags=16%, list=22%, signal=13%	4055/7852/8174/8741/7040
hsa00052	hsa00052	Galactose metabolism	26	0.433736	0.824147	0.679245	0.847057	0.847057	2647	tags=46%, list=17%, signal=38%	57016/5213/2548/231/2584/92579/5214/55276/2717/2592/7360/2720
hsa04744	hsa04744	Phototransduction	22	0.432994	0.808775	0.692748	0.847057	0.847057	955	tags=9%, list=6%, signal=9%	808/805
hsa05034	hsa05034	Alcoholism	114	0.431022	0.942297	0.487985	0.791199	0.791199	1353	tags=15%, list=9%, signal=14%	2771/3015/2783/808/468/2790/5501/2787/84152/2778/805/3265/9555/8841/6464/3065/8520
hsa04912	hsa04912	GnRH signaling pathway	86	0.429785	0.919522	0.530909	0.813411	0.813411	1055	tags=12%, list=7%, signal=11%	4323/808/3725/998/468/5605/2778/805/6714/3265
hsa05132	hsa05132	Salmonella infection	228	0.429014	0.973925	0.448041	0.763498	0.763498	901	tags=14%, list=6%, signal=13%	2597/6281/60/7846/10383/8655/84617/1499/6188/347733/302/6500/375/10552/10094/7277/3725/25828/10093/3326/55845/998/2318/10121/7132/11258/10120/10627/10540/5605/581/10095
hsa04146	hsa04146	Peroxisome	81	0.428407	0.913788	0.551167	0.818177	0.818177	3017	tags=38%, list=20%, signal=31%	5052/1891/6647/1384/6342/3295/373156/23417/3155/4598/3417/10654/5827/10455/84769/51/5826/10901/4358/55825/5195/8800/8504/5191/9409/390916/2053/255027/23305/283927/8799
hsa01212	hsa01212	Fatty acid metabolism	53	0.426901	0.87674	0.598911	0.834044	0.834044	1763	tags=42%, list=11%, signal=37%	33/3032/23205/60481/51144/5538/3992/10449/6342/35/51495/3295/3033/54898/64834/37/9200/39/7923/51/34/9374
hsa01040	hsa01040	Biosynthesis of unsaturated fatty acids	24	0.419554	0.79409	0.713222	0.847057	0.847057	1228	tags=42%, list=8%, signal=38%	60481/51144/3992/6342/641371/51495/3295/54898/64834/9200
hsa00561	hsa00561	Glycerolipid metabolism	57	0.416817	0.854219	0.653501	0.847057	0.847057	1671	tags=19%, list=11%, signal=17%	10327/57016/8611/217/10554/231/7920/196051/56894/57678/129642
hsa04810	hsa04810	Regulation of actin cytoskeleton	213	0.408395	0.919109	0.517241	0.813411	0.813411	1055	tags=9%, list=7%, signal=8%	7114/1072/60/2934/10552/10094/3691/10093/55845/998/5154/5501/10298/10627/5605/10095/2260/6714/3265
hsa00590	hsa00590	Arachidonic acid metabolism	45	0.405391	0.81756	0.684502	0.847057	0.847057	3336	tags=22%, list=22%, signal=17%	11145/27306/5730/145482/4048/80142/2053/9536/5319/4056
hsa04936	hsa04936	Alcoholic liver disease	121	0.404905	0.886705	0.599628	0.834044	0.834044	761	tags=7%, list=5%, signal=6%	712/713/1499/714/217/7132/127/128
hsa01250	hsa01250	Biosynthesis of nucleotide sugars	36	0.404117	0.795814	0.711645	0.847057	0.847057	3136	tags=39%, list=20%, signal=31%	5372/91373/2584/4351/54187/55276/2585/2592/7360/29925/7264/2582/5238/197258
hsa05412	hsa05412	Arrhythmogenic right ventricular cardiomyopathy	75	0.403796	0.851478	0.64	0.847057	0.847057	444	tags=4%, list=3%, signal=4%	60/1499/3691
hsa00250	hsa00250	Alanine, aspartate and glutamate metabolism	34	0.40228	0.787906	0.723757	0.847057	0.847057	1696	tags=24%, list=11%, signal=21%	2746/18/56954/84706/2806/2875/339983/2805
hsa05130	hsa05130	Pathogenic Escherichia coli infection	176	0.401811	0.888886	0.584973	0.827886	0.827886	501	tags=10%, list=3%, signal=10%	2597/60/7846/10383/84617/6188/347733/5861/375/10552/10094/9368/7277/3725/10093/10972/55845/998
hsa05146	hsa05146	Amoebiasis	84	0.401306	0.856392	0.636861	0.847057	0.847057	351	tags=5%, list=2%, signal=5%	3315/5052/1277/1281
hsa00140	hsa00140	Steroid hormone biosynthesis	39	0.394451	0.788027	0.720803	0.847057	0.847057	1590	tags=10%, list=10%, signal=9%	51144/1545/9420/7923
hsa04915	hsa04915	Estrogen signaling pathway	127	0.39433	0.863378	0.626866	0.847057	0.847057	1055	tags=10%, list=7%, signal=10%	2771/2550/808/1509/3312/3725/3326/468/5605/2778/805/6714/3265
hsa01523	hsa01523	Antifolate resistance	28	0.391263	0.756625	0.729282	0.847057	0.847057	3183	tags=25%, list=21%, signal=20%	8836/2350/2618/3551/7298/10257/471
hsa03008	hsa03008	Ribosome biogenesis in eukaryotes	73	0.389976	0.822432	0.680505	0.847057	0.847057	2154	tags=21%, list=14%, signal=18%	5901/51119/4809/1460/55505/28987/2091/3692/10528/29107/51096/138716/10607/1736/54552
hsa04136	hsa04136	Autophagy - other	30	0.388732	0.752316	0.75	0.849153	0.849153	529	tags=10%, list=3%, signal=10%	11337/11345/23710
hsa00601	hsa00601	Glycosphingolipid biosynthesis - lacto and neolacto series	23	0.38781	0.727477	0.800373	0.876474	0.876474	5030	tags=39%, list=33%, signal=26%	6484/8703/10678/10690/28/8702/2526/8706/8704
hsa04662	hsa04662	B cell receptor signaling pathway	76	0.386444	0.815341	0.7	0.847057	0.847057	411	tags=3%, list=3%, signal=3%	975/3725
hsa04923	hsa04923	Regulation of lipolysis in adipocytes	51	0.386084	0.791406	0.705989	0.847057	0.847057	889	tags=6%, list=6%, signal=6%	2771/11145/2778
hsa04913	hsa04913	Ovarian steroidogenesis	42	0.384571	0.771639	0.748175	0.849153	0.849153	1242	tags=12%, list=8%, signal=11%	1545/641371/2778/3479/949
hsa04540	hsa04540	Gap junction	80	0.382931	0.814791	0.705566	0.847057	0.847057	1055	tags=15%, list=7%, signal=14%	2771/7846/10383/84617/347733/7277/5154/5605/2778/983/6714/3265
hsa05142	hsa05142	Chagas disease	93	0.382836	0.826922	0.67509	0.847057	0.847057	636	tags=8%, list=4%, signal=7%	2771/712/713/714/5518/3725/7132
hsa05031	hsa05031	Amphetamine addiction	66	0.381049	0.800881	0.731664	0.847057	0.847057	1423	tags=14%, list=9%, signal=12%	808/3725/468/5501/84152/2778/805/3065/5534
hsa05323	hsa05323	Rheumatoid arthritis	67	0.378667	0.793419	0.740541	0.847057	0.847057	695	tags=13%, list=5%, signal=13%	1514/9114/527/526/3725/51606/1435/8992/529
hsa03410	hsa03410	Base excision repair	32	0.377875	0.735653	0.777778	0.860191	0.860191	3377	tags=31%, list=22%, signal=24%	5111/328/6996/5425/142/4595/57804/7515/56655/3146
hsa05120	hsa05120	Epithelial cell signaling in Helicobacter pylori infection	67	0.377162	0.790265	0.744144	0.848274	0.848274	1059	tags=15%, list=7%, signal=14%	9114/527/526/3725/51606/998/8992/529/6714/10312
hsa03020	hsa03020	RNA polymerase	30	0.375471	0.726653	0.777778	0.860191	0.860191	3405	tags=43%, list=22%, signal=34%	5440/51082/5433/9533/171568/5435/5436/27297/5432/661/5439/11128/84265
hsa04713	hsa04713	Circadian entrainment	91	0.373282	0.804025	0.71558	0.847057	0.847057	1105	tags=9%, list=7%, signal=8%	2771/2783/808/2790/2787/2778/805/117
hsa04020	hsa04020	Calcium signaling pathway	227	0.370209	0.840311	0.678571	0.847057	0.847057	1047	tags=6%, list=7%, signal=5%	291/292/808/7417/7125/5154/5333/2778/7423/805/84812/2260/444
hsa01524	hsa01524	Platinum drug resistance	71	0.368154	0.773021	0.769369	0.860191	0.860191	913	tags=13%, list=6%, signal=12%	2950/1026/2947/2949/7153/572/4257/581/2946
hsa04921	hsa04921	Oxytocin signaling pathway	148	0.367469	0.810014	0.727106	0.847057	0.847057	1067	tags=9%, list=7%, signal=8%	60/2771/808/1026/3725/4637/5501/5605/2778/805/6714/3265/1827
hsa05414	hsa05414	Dilated cardiomyopathy	92	0.364818	0.788391	0.733813	0.847057	0.847057	976	tags=7%, list=6%, signal=6%	60/183/3691/7169/2778/3479
hsa03013	hsa03013	Nucleocytoplasmic transport	101	0.364347	0.789879	0.732472	0.847057	0.847057	536	tags=5%, list=3%, signal=5%	1915/5901/3838/10284/5905
hsa03420	hsa03420	Nucleotide excision repair	43	0.360475	0.72345	0.820183	0.892317	0.892317	2562	tags=30%, list=17%, signal=25%	5111/1642/1069/9978/2067/6117/5984/902/5425/6119/6118/5886/57804
hsa04916	hsa04916	Melanogenesis	94	0.359787	0.7762	0.756318	0.851881	0.851881	1055	tags=9%, list=7%, signal=8%	2771/1499/808/2535/5605/2778/805/3265
hsa05145	hsa05145	Toxoplasmosis	93	0.353895	0.764411	0.776173	0.860191	0.860191	791	tags=5%, list=5%, signal=5%	2771/3312/7132/572/3716
hsa04934	hsa04934	Cushing syndrome	146	0.350315	0.773783	0.796029	0.876474	0.876474	889	tags=6%, list=6%, signal=6%	2771/1499/183/5908/1026/468/2535/5605/2778
hsa04392	hsa04392	Hippo signaling pathway - multiple species	25	0.349943	0.662507	0.876866	0.941714	0.941714	612	tags=8%, list=4%, signal=8%	83937/10413
hsa04350	hsa04350	TGF-beta signaling pathway	95	0.34936	0.75483	0.798913	0.876474	0.876474	360	tags=6%, list=2%, signal=6%	3399/3397/5518/6500/3400/4681
hsa05217	hsa05217	Basal cell carcinoma	61	0.343443	0.711695	0.83871	0.90951	0.90951	887	tags=10%, list=6%, signal=9%	1499/1026/2535/10912/6608/581
hsa00532	hsa00532	Glycosaminoglycan biosynthesis - chondroitin sulfate / dermatan sulfate	21	0.339921	0.633344	0.876404	0.941714	0.941714	1181	tags=14%, list=8%, signal=13%	26229/79586/54480
hsa00450	hsa00450	Selenocompound metabolism	16	0.333403	0.600278	0.910305	0.96127	0.96127	3932	tags=50%, list=26%, signal=37%	7296/883/114112/22929/51091/22928/11185/51540
hsa04640	hsa04640	Hematopoietic cell lineage	70	0.319606	0.673281	0.912343	0.96127	0.96127	740	tags=4%, list=5%, signal=4%	928/1435/920
hsa04668	hsa04668	TNF signaling pathway	108	0.31044	0.676861	0.938069	0.982661	0.982661	730	tags=6%, list=5%, signal=6%	4323/3725/1435/468/1051/7132/602
hsa04080	hsa04080	Neuroactive ligand-receptor interaction	317	0.310154	0.719914	0.941472	0.982661	0.982661	1105	tags=3%, list=7%, signal=3%	2550/183/10857/2565/5179/187/90226/27346/117
hsa00534	hsa00534	Glycosaminoglycan biosynthesis - heparan sulfate / heparin	24	0.304058	0.575491	0.94041	0.982661	0.982661	3475	tags=29%, list=23%, signal=23%	26229/9653/2134/11285/64132/2137/126792
hsa04270	hsa04270	Vascular smooth muscle contraction	125	0.301506	0.66208	0.953445	0.982872	0.982872	1518	tags=8%, list=10%, signal=7%	183/808/4637/5501/5605/2778/805/9138/2983/54776
hsa00510	hsa00510	N-Glycan biosynthesis	48	0.3013	0.613208	0.952899	0.982872	0.982872	2127	tags=21%, list=14%, signal=18%	7991/11282/54344/8818/57134/201595/1603/199857/8703/29880
hsa04927	hsa04927	Cortisol synthesis and secretion	58	0.299623	0.614226	0.960145	0.986734	0.986734	1242	tags=7%, list=8%, signal=6%	183/468/2778/949
hsa04060	hsa04060	Cytokine-cytokine receptor interaction	228	0.289094	0.656285	0.989779	1	1	1898	tags=6%, list=12%, signal=5%	9547/4055/1435/7132/920/9518/10220/658/657/6347/5196/3454/27242
hsa05033	hsa05033	Nicotine addiction	38	0.268571	0.533656	0.994485	1	1	2521	tags=8%, list=16%, signal=7%	2565/2905/2555
hsa03440	hsa03440	Homologous recombination	39	0.248394	0.496238	0.99635	1	1	3309	tags=23%, list=22%, signal=18%	7979/6117/5425/6119/6118/57804/7517/80198/29086
hsa00515	hsa00515	Mannose type O-glycan biosynthesis	23	0.229784	0.431043	0.998134	1	1	3706	tags=35%, list=24%, signal=26%	55624/8703/29954/9486/10585/9215/729920/10329
hsa03460	hsa03460	Fanconi anemia pathway	49	0.212883	0.434522	1	1	1	4659	tags=39%, list=30%, signal=27%	2067/6117/116028/6119/6118/29089/3280/80198/2188/2178/55120/79008/2177/5889/5888/80233/2176/146956/2187
hsa00514	hsa00514	Other types of O-glycan biosynthesis	43	-0.250226	-0.526026	0.991247	1	1	999	tags=26%, list=7%, signal=24%	283464/285203/79623/6487/57452/6480/55568/8473/79709/2590/23127
hsa00512	hsa00512	Mucin type O-glycan biosynthesis	31	-0.270105	-0.547792	0.987013	1	1	3977	tags=23%, list=26%, signal=17%	63917/11226/79623/57452/6482/55568/2590
hsa00830	hsa00830	Retinol metabolism	46	-0.286507	-0.606475	0.964835	0.988512	0.988512	1774	tags=9%, list=12%, signal=8%	51109/9249/54884/1543
hsa04064	hsa04064	NF-kappa B signaling pathway	89	-0.299681	-0.66293	0.971047	0.991834	0.991834	2517	tags=19%, list=16%, signal=16%	695/8792/5328/5588/5579/5970/114609/84433/7128/331/7412/29760/23085/7706/1457/23118/7329
hsa03450	hsa03450	Non-homologous end-joining	13	-0.309455	-0.559812	0.951477	0.982872	0.982872	3545	tags=46%, list=23%, signal=36%	3981/2547/4361/64421/7518/10111
hsa00562	hsa00562	Inositol phosphate metabolism	70	-0.310941	-0.674575	0.948081	0.982872	0.982872	3354	tags=27%, list=22%, signal=21%	4534/8897/3705/5335/5286/3633/5332/5294/23236/9108/5728/9896/5331/51763/8867/3636/8396/3707/8898
hsa04710	hsa04710	Circadian rhythm	31	-0.322796	-0.654653	0.906926	0.96127	0.96127	2376	tags=42%, list=15%, signal=36%	5565/4783/9575/5187/5562/9572/1385/26224/1454/8454/8863/8553/79365
hsa04914	hsa04914	Progesterone-mediated oocyte maturation	86	-0.327174	-0.723246	0.880531	0.94262	0.94262	926	tags=19%, list=6%, signal=18%	208/996/64682/25906/5604/5567/8697/6793/51433/80315/10000/5594/3320/3845/5595/5295
hsa05340	hsa05340	Primary immunodeficiency	30	-0.329799	-0.666237	0.902597	0.960088	0.960088	3473	tags=23%, list=23%, signal=18%	64421/5993/695/925/29760/5788/3561
hsa04120	hsa04120	Ubiquitin mediated proteolysis	139	-0.333478	-0.772224	0.803922	0.877483	0.877483	2014	tags=29%, list=13%, signal=25%	331/868/55585/57154/11060/996/64682/25906/10277/5371/8450/89910/83737/867/4591/8452/8454/4193/54926/7325/7326/8554/9063/8451/51366/8697/9320/23327/51433/7316/7321/7317/7328/10054/51465/7323/10075/7329/7324/4734
hsa00563	hsa00563	Glycosylphosphatidylinositol (GPI)-anchor biosynthesis	24	-0.337586	-0.665942	0.883871	0.943172	0.943172	153	tags=12%, list=1%, signal=12%	128869/94005/51604
hsa00500	hsa00500	Starch and sucrose metabolism	25	-0.348043	-0.694125	0.871245	0.941714	0.941714	1865	tags=24%, list=12%, signal=21%	2595/5836/3098/3099/2821/2997
hsa04621	hsa04621	NOD-like receptor signaling pathway	144	-0.350641	-0.80958	0.738839	0.847057	0.847057	908	tags=13%, list=6%, signal=13%	2634/10059/9447/1536/5586/6773/140609/10379/10135/3709/5594/84168/3320/6772/23118/5595/3665/10628/7531
hsa05200	hsa05200	Pathways in cancer	494	-0.354175	-0.840559	0.632653	0.847057	0.847057	1712	tags=18%, list=11%, signal=17%	2308/6654/7709/2353/208/10928/613/4313/4318/8031/9475/4040/8030/5747/26060/5925/1488/3910/6093/5371/5228/5331/23462/405/867/5604/2250/5914/5567/9618/3915/4041/7046/8454/2263/4193/7157/3561/7039/6199/5578/4089/23365/4851/894/8202/7042/6773/652/2768/3091/2944/5337/1902/6198/54583/818/7175/4609/10342/10000/801/5594/3481/1857/2335/2776/3320/59345/3845/2932/5879/324/1436/6772/6775/1027/3572/5898/7184/…
hsa04550	hsa04550	Signaling pathways regulating pluripotency of stem cells	134	-0.356797	-0.82447	0.683297	0.847057	0.847057	1660	tags=16%, list=11%, signal=15%	659/9869/5978/3720/5604/2263/4089/652/6498/10336/648/4609/10000/5594/7994/1857/3845/2932/324/3572/5595/5295
hsa05417	hsa05417	Lipid and atherosclerosis	184	-0.360736	-0.840658	0.656885	0.847057	0.847057	1926	tags=20%, list=13%, signal=18%	2353/208/7436/57534/4318/3606/7412/9475/5747/3308/5331/22926/5532/7157/3306/5578/5530/1536/5906/5170/818/9619/10000/801/5594/3320/3845/2932/5879/19/30001/1543/7184/23118/5595/3665/5295
hsa04141	hsa04141	Protein processing in endoplasmic reticulum	161	-0.361372	-0.835964	0.680899	0.847057	0.847057	1604	tags=27%, list=10%, signal=25%	10277/23471/56886/22926/5589/22872/10484/3703/10427/8454/9632/29979/3306/6747/7326/23190/9373/23193/9601/27102/6400/7321/5610/11231/6238/5611/6184/3998/3300/7095/10905/5887/51465/3320/7323/51035/30001/10956/5034/7184/6745/811/821/80331
hsa05225	hsa05225	Hepatocellular carcinoma	162	-0.362018	-0.836962	0.678652	0.847057	0.847057	1260	tags=20%, list=8%, signal=18%	4041/7046/6599/7157/7039/6199/5578/4089/57492/7042/196528/2944/6597/6198/55274/4609/10000/6595/8289/5594/3481/1857/3845/2932/324/6601/5595/6605/6934/2549/71/5295
hsa04068	hsa04068	FoxO signaling pathway	119	-0.364494	-0.83895	0.639485	0.847057	0.847057	1945	tags=19%, list=13%, signal=17%	2308/6654/208/7874/604/5934/5604/1454/7046/4193/4089/894/7042/5170/10000/5594/2309/6446/3845/1027/5595/664/5295
hsa04150	hsa04150	mTOR signaling pathway	147	-0.364513	-0.839921	0.662971	0.847057	0.847057	3038	tags=31%, list=20%, signal=25%	8131/207/528/253260/7248/3643/9681/8408/81617/1977/6195/83667/51719/9706/5562/5579/5728/2475/84219/9470/6654/208/8140/4040/23175/64798/5604/2887/4041/51382/6199/5578/54541/5170/6198/10000/5594/1857/6446/3845/2932/9550/5595/1975/5295
hsa05215	hsa05215	Prostate cancer	94	-0.36567	-0.81189	0.720982	0.847057	0.847057	1209	tags=31%, list=8%, signal=29%	5970/5728/2475/1385/5156/2308/6654/208/4318/7113/5925/5604/2263/4193/7157/7039/5170/64764/10000/5594/3320/3845/2932/6935/1027/7184/5595/6934/5295
hsa04623	hsa04623	Cytosolic DNA-sensing pathway	57	-0.366404	-0.787757	0.732584	0.847057	0.847057	3790	tags=44%, list=25%, signal=33%	9641/51728/81030/8772/79792/29110/115004/340061/5434/840/836/10621/4793/11035/25939/834/55703/57506/5970/3627/10623/3606/9447/103/3665
hsa05410	hsa05410	Hypertrophic cardiomyopathy	88	-0.370182	-0.822418	0.687361	0.847057	0.847057	255	tags=7%, list=2%, signal=7%	7042/488/1605/7171/7170/71
hsa04720	hsa04720	Long-term potentiation	63	-0.370355	-0.802362	0.710468	0.847057	0.847057	1485	tags=24%, list=10%, signal=22%	5331/5604/5532/5567/2891/5578/5530/5906/818/801/3709/5594/2776/3845/5595
hsa03018	hsa03018	RNA degradation	74	-0.370714	-0.816325	0.69469	0.847057	0.847057	2369	tags=30%, list=15%, signal=25%	64282/9924/11044/4849/54464/340529/219988/5393/5073/84186/5394/4850/8761/23517/22803/23019/4848/255967/57472/1656/5211/26986
hsa05131	hsa05131	Shigellosis	215	-0.371678	-0.87204	0.58134	0.827886	0.827886	1236	tags=19%, list=8%, signal=18%	7094/8454/4193/7157/6199/831/3099/8976/9181/23048/5481/23176/54874/7316/7321/6198/718/10000/10097/3709/5594/10318/2309/10163/81/103910/960/2932/5879/9844/7323/8936/23118/5595/10109/9564/664/71/5295/5216/989
hsa04730	hsa04730	Long-term depression	58	-0.373118	-0.804437	0.717778	0.847057	0.847057	1485	tags=21%, list=10%, signal=19%	5331/5604/2891/5578/2775/2768/3709/5594/2776/3845/5595/5515
hsa04380	hsa04380	Osteoclast differentiation	114	-0.373267	-0.857027	0.600868	0.834044	0.834044	1093	tags=16%, list=7%, signal=15%	5604/5532/7046/140885/5530/7042/6773/10379/11006/10000/5594/5879/1436/6772/23118/5595/5295/2534
hsa04213	hsa04213	Longevity regulating pathway - multiple species	59	-0.378022	-0.813353	0.686099	0.847057	0.847057	1329	tags=15%, list=9%, signal=14%	5567/3306/6199/6198/10000/2309/3845/1979/5295
hsa04062	hsa04062	Chemokine signaling pathway	166	-0.378871	-0.879469	0.577778	0.827886	0.827886	1086	tags=13%, list=7%, signal=12%	1524/5906/1234/409/6773/58191/10000/5594/2309/4283/2776/59345/3845/2932/5879/9844/6772/5595/9564/2782/5295/55970
hsa04611	hsa04611	Platelet activation	118	-0.381327	-0.87675	0.572668	0.827886	0.827886	581	tags=18%, list=4%, signal=17%	5590/9475/83660/6093/5331/2207/5567/7094/4659/23365/5906/10000/3709/5594/103910/2776/5595/2909/71/5295/2534
hsa04144	hsa04144	Endocytosis	230	-0.382287	-0.898815	0.541463	0.815993	0.815993	1797	tags=27%, list=12%, signal=24%	9815/27243/5590/10565/10938/832/23111/163/51028/5371/83737/867/22841/58513/10015/8853/8723/857/7046/2263/23325/4193/9559/3306/3561/9146/8729/6643/1234/409/64744/8411/51510/8976/10254/23327/5869/5337/7456/50807/22905/26052/9922/10097/4218/3799/7251/1601/8027/116984/9101/8724/253725/128866/116987/10109/1785/89853/6457/7879/4734/5878
hsa04750	hsa04750	Inflammatory mediator regulation of TRP channels	92	-0.383716	-0.848285	0.639013	0.847057	0.847057	3447	tags=34%, list=22%, signal=26%	5500/162514/5029/5335/623/5332/113/5602/5321/816/8398/91860/5566/5601/23236/3710/41/5588/112/5579/51393/5599/5331/5567/5578/3556/818/801/3709/2776/5295
hsa04740	hsa04740	Olfactory transduction	37	-0.384384	-0.794335	0.723913	0.847057	0.847057	2611	tags=27%, list=17%, signal=22%	91860/5566/5137/83988/5997/5567/409/818/801/2782
hsa04130	hsa04130	SNARE interactions in vesicular transport	31	-0.386704	-0.784263	0.735931	0.847057	0.847057	2868	tags=42%, list=19%, signal=34%	8674/112755/9527/55014/10228/6845/6810/10652/9570/6843/8675/6844/2054
hsa04310	hsa04310	Wnt signaling pathway	158	-0.387284	-0.900257	0.542857	0.815993	0.815993	2687	tags=29%, list=18%, signal=24%	4772/6423/27130/5566/7091/5601/23236/51701/144165/5579/5599/23002/23500/27101/1501/54894/9475/4040/79718/1488/5331/147495/440193/6907/5532/6259/5567/1454/4041/8454/7157/5578/5530/4089/57680/894/7088/818/4609/5663/1857/2932/5879/324/1457/6934
hsa05207	hsa05207	Chemical carcinogenesis - receptor activation	186	-0.387807	-0.901444	0.527523	0.813411	0.813411	1449	tags=13%, list=9%, signal=12%	405/5604/2250/23633/5567/3840/6199/5578/409/10728/2944/6198/64764/4609/10000/1386/5594/3320/3845/1543/7184/5595/5295/7422
hsa05214	hsa05214	Glioma	73	-0.388079	-0.848687	0.642857	0.847057	0.847057	2327	tags=26%, list=15%, signal=22%	5579/5728/2475/5156/6654/208/5925/5604/4193/7157/7039/5578/818/10000/801/5594/3845/5595/5295
hsa05320	hsa05320	Autoimmune thyroid disease	20	-0.390001	-0.756715	0.757511	0.851881	0.851881	1397	tags=20%, list=9%, signal=18%	7253/940/941/942
hsa05170	hsa05170	Human immunodeficiency virus 1 infection	174	-0.393591	-0.91344	0.506757	0.809841	0.809841	581	tags=13%, list=4%, signal=13%	6199/5578/5530/1234/8451/2775/6198/10000/801/3709/5594/2776/59345/3845/5879/23118/5595/811/2782/684/5295/55970/567
hsa04215	hsa04215	Apoptosis - multiple species	30	-0.397665	-0.803336	0.705628	0.847057	0.847057	96	tags=30%, list=1%, signal=30%	840/836/5602/10018/5601/5599/331/8678/5414
hsa04659	hsa04659	Th17 cell differentiation	89	-0.401981	-0.889229	0.538976	0.815993	0.815993	1367	tags=28%, list=9%, signal=26%	10148/4793/5602/4775/4772/5601/6777/5588/5970/5599/2475/2353/5532/5914/7046/3561/5530/4089/3556/3091/5594/3320/6772/3572/5595
hsa05321	hsa05321	Inflammatory bowel disease	48	-0.402121	-0.842813	0.662222	0.847057	0.847057	1117	tags=15%, list=7%, signal=14%	4772/5970/3606/3561/7042/6772/6775
hsa04015	hsa04015	Rap1 signaling pathway	201	-0.402667	-0.938694	0.456471	0.766137	0.766137	1663	tags=19%, list=11%, signal=17%	5590/55740/3689/83660/3683/5217/5228/5331/1943/26037/9863/5604/2250/3684/7094/2263/9732/5578/5909/5906/2775/22808/1902/10000/801/5594/2889/2776/3845/5879/1436/5898/5595/9564/71/5295/5216/7422
hsa04728	hsa04728	Dopaminergic synapse	126	-0.403105	-0.930268	0.468683	0.7827	0.7827	1367	tags=20%, list=9%, signal=18%	5532/5567/2891/5525/4129/5578/5530/409/2775/5522/818/64764/10000/1386/801/3709/3799/5520/2776/59345/2932/2782/5527/5515/55970
hsa05166	hsa05166	Human T-cell leukemia virus 1 infection	193	-0.407464	-0.948054	0.446759	0.763498	0.763498	1757	tags=22%, list=11%, signal=20%	64682/6908/55697/3689/200186/5925/83660/2648/25906/3683/2874/5604/5532/5567/5423/7046/1111/7514/7094/7157/3561/23373/5530/4089/894/1958/8697/7042/51433/64764/4609/10000/1386/5594/1739/3845/5902/5595/6513/811/821/5295/567
hsa04920	hsa04920	Adipocytokine signaling pathway	65	-0.408151	-0.88179	0.60181	0.834044	0.834044	853	tags=18%, list=6%, signal=18%	5588/5562/5970/5599/2475/2182/208/2180/5781/10000/6513/2181
hsa04726	hsa04726	Serotonergic synapse	96	-0.410612	-0.917815	0.486784	0.791199	0.791199	1485	tags=16%, list=10%, signal=14%	5331/5604/5567/4129/5578/2775/3709/5594/2776/59345/3845/5595/351/2782/55970
hsa04070	hsa04070	Phosphatidylinositol signaling system	92	-0.411781	-0.910328	0.497758	0.803146	0.803146	1485	tags=14%, list=10%, signal=13%	5331/23262/8867/3636/5578/8396/8525/801/3709/9677/3707/8898/5295
hsa00360	hsa00360	Phenylalanine metabolism	14	-0.41188	-0.753435	0.770213	0.860191	0.860191	1198	tags=14%, list=8%, signal=13%	4129/4282
hsa04330	hsa04330	Notch signaling pathway	55	-0.412716	-0.881202	0.588764	0.829735	0.829735	1807	tags=24%, list=12%, signal=21%	342371/1488/2648/6868/23462/4851/23385/7088/3516/5663/1857/84441/9612
hsa03022	hsa03022	Basal transcription factors	41	-0.413517	-0.861471	0.642384	0.847057	0.847057	1751	tags=17%, list=11%, signal=15%	6908/6874/2965/6878/2962/2969/8148
hsa05218	hsa05218	Melanoma	67	-0.416525	-0.899174	0.574944	0.827886	0.827886	2004	tags=18%, list=13%, signal=16%	5156/208/5925/5604/2250/4193/7157/10000/5594/3845/5595/5295
hsa05206	hsa05206	MicroRNAs in cancer	206	-0.417615	-0.976487	0.387173	0.73475	0.73475	1210	tags=13%, list=8%, signal=12%	23405/4193/7157/5578/4851/894/7078/7042/54541/4194/648/4609/5594/960/3845/324/6935/1027/5595/7329/407043/7430/9839/7143/5962/5295/7422
hsa05135	hsa05135	Yersinia infection	129	-0.418154	-0.964376	0.41048	0.747204	0.747204	1015	tags=16%, list=7%, signal=15%	23365/8976/5586/7456/10000/10097/5594/10163/2335/2776/2932/5879/9844/391/23118/5595/10109/9564/71/5295
hsa04340	hsa04340	Hedgehog signaling pathway	53	-0.420132	-0.903251	0.578714	0.827886	0.827886	3088	tags=40%, list=20%, signal=32%	2736/23288/2737/5727/53944/23432/339745/50937/64399/5566/730094/1456/57154/5567/1454/8452/8454/409/894/11127/2932
hsa04670	hsa04670	Leukocyte transendothelial migration	105	-0.421518	-0.955371	0.432671	0.754333	0.754333	1061	tags=23%, list=7%, signal=21%	4313/4318/7412/9475/5747/3689/6093/3683/3684/5578/1536/5906/5781/394/81/103910/5879/9564/2909/4478/7430/71/5295/5010
hsa04935	hsa04935	Growth hormone synthesis, secretion and action	111	-0.421981	-0.963382	0.41978	0.747204	0.747204	2582	tags=31%, list=17%, signal=26%	5566/5601/23236/6777/3710/9586/112/6750/5579/5599/2773/2475/1385/51738/6654/2353/208/5747/5331/5604/5567/5578/64764/10000/1386/3709/5594/2776/3845/2932/6772/5595/9564/5295
hsa04975	hsa04975	Fat digestion and absorption	39	-0.42414	-0.878299	0.612335	0.845123	0.845123	350	tags=8%, list=2%, signal=8%	8613/19/5406
hsa04360	hsa04360	Axon guidance	177	-0.424267	-0.983113	0.376417	0.734082	0.734082	1061	tags=23%, list=7%, signal=22%	5590/55740/9475/5747/659/5998/6093/9901/1943/5532/6259/6585/5578/5530/23365/64101/5781/5921/84448/223117/5170/818/23380/9423/6091/5594/103910/5365/3845/2932/5879/54437/9037/5595/10507/4756/80031/57556/5295/1808/2534
hsa05224	hsa05224	Breast cancer	137	-0.424502	-0.97858	0.402174	0.747204	0.747204	2155	tags=20%, list=14%, signal=17%	2475/8648/6667/6654/2353/208/4040/5925/23462/5604/2250/4041/7157/6199/4851/8202/6198/4609/10000/5594/1857/3845/2932/324/5595/6934/5295
hsa04724	hsa04724	Glutamatergic synapse	110	-0.424729	-0.969875	0.406593	0.747204	0.747204	1485	tags=17%, list=10%, signal=16%	5331/5532/5567/2891/5578/5530/2775/1742/5337/3709/6507/5594/2776/59345/6505/5595/2782/55970/2752
hsa04931	hsa04931	Insulin resistance	104	-0.425005	-0.962454	0.408389	0.747204	0.747204	2420	tags=32%, list=16%, signal=27%	6195/5601/9586/5588/5562/5579/5970/5728/5599/2475/1385/10724/5770/8473/2308/208/5590/5836/22877/200186/5507/6199/5781/2673/5170/6198/64764/10000/2997/5792/2932/6513/5295
hsa04910	hsa04910	Insulin signaling pathway	125	-0.429726	-0.992714	0.376344	0.734082	0.734082	2718	tags=34%, list=18%, signal=28%	1977/122809/3101/91860/5566/5601/5562/31/5599/5257/2475/9470/5770/868/2308/6654/208/2194/5590/5836/3098/867/5507/5604/5567/5576/3636/6199/3099/5170/6198/10000/801/5594/2997/2889/5792/3845/2932/10580/5595/5295
hsa04658	hsa04658	Th1 and Th2 cell differentiation	73	-0.432673	-0.946209	0.482143	0.789391	0.789391	1367	tags=27%, list=9%, signal=25%	4793/5602/4775/4772/5601/6777/5588/5970/5599/2353/5532/3561/5530/4851/3516/5594/84441/6772/6775/5595
hsa05205	hsa05205	Proteoglycans in cancer	197	-0.433002	-1.00981	0.337963	0.723894	0.723894	1439	tags=23%, list=9%, signal=21%	2316/5777/867/5604/3059/5567/857/4193/7157/6199/4659/5578/23365/7078/7042/5781/22808/3091/8826/5170/6198/818/4609/10000/3709/5594/3481/960/2335/3845/5879/1655/288/287/22800/5595/1634/4478/1975/7430/2549/5962/71/5295/7422
hsa05222	hsa05222	Small cell lung cancer	89	-0.435562	-0.963516	0.418708	0.747204	0.747204	2295	tags=20%, list=15%, signal=17%	5970/5728/3685/331/7709/208/5747/5925/3910/9618/3915/7157/4609/10000/2335/1027/4149/5295
hsa05169	hsa05169	Epstein-Barr virus infection	162	-0.437363	-1.01115	0.346067	0.726959	0.726959	977	tags=12%, list=6%, signal=12%	894/6773/10379/5701/5610/5713/3516/4609/10000/960/5879/6772/1027/23118/811/3665/9612/4734/5295/567
hsa00565	hsa00565	Ether lipid metabolism	46	-0.438837	-0.928925	0.547253	0.815993	0.815993	1527	tags=22%, list=10%, signal=20%	8613/284161/8540/122618/5337/387521/85465/5168/7368/133121
hsa04926	hsa04926	Relaxin signaling pathway	121	-0.439225	-1.00969	0.354839	0.733999	0.733999	1061	tags=12%, list=7%, signal=12%	5578/409/2775/64764/10000/1386/5594/59345/3845/5595/1910/2782/5295/55970/7422
hsa04211	hsa04211	Longevity regulating pathway	86	-0.441089	-0.975064	0.418142	0.747204	0.747204	3021	tags=38%, list=20%, signal=31%	207/10488/7248/3643/8408/847/6648/1977/5566/83667/9586/112/5562/5970/79813/2475/1385/9470/9821/2308/208/26060/5567/7157/6199/9776/6198/64764/10000/1386/2309/3845/5295
hsa05100	hsa05100	Bacterial invasion of epithelial cells	74	-0.443331	-0.97623	0.433628	0.754333	0.754333	761	tags=22%, list=5%, signal=21%	8976/23176/26052/10097/10163/2335/5879/9844/391/8936/10109/9564/1785/2549/71/5295
hsa04010	hsa04010	MAPK signaling pathway	282	-0.443358	-1.04663	0.320293	0.723894	0.723894	1531	tags=15%, list=10%, signal=14%	2316/5228/1943/5604/2250/5532/5567/7046/2263/7157/3306/7039/5578/5530/5906/409/7042/5921/3556/22808/2768/51347/57551/4609/10000/1386/5594/3481/3845/5879/1436/1849/23162/23118/22800/5595/4137/4149/4915/55970/9448/7422
hsa04530	hsa04530	Tight junction	150	-0.448097	-1.03694	0.316484	0.723894	0.723894	906	tags=15%, list=6%, signal=15%	5906/9181/5522/23327/3996/51421/10097/4218/8531/5520/81/1739/103910/5879/10109/4478/7430/7082/4734/5962/5515/71/5010
hsa05202	hsa05202	Transcriptional misregulation in cancer	159	-0.449304	-1.04142	0.29646	0.723894	0.723894	2605	tags=31%, list=17%, signal=26%	4297/1649/5328/7030/2892/2209/5970/2530/4208/25942/860/7403/4300/4211/6667/8464/2308/7709/55589/4318/4086/7113/604/5747/5371/5087/64332/942/5914/3684/221037/4193/7157/84444/894/2120/905/648/4609/6760/9611/1436/1655/6935/1027/2521/5090/8148/7102/4149
hsa05223	hsa05223	Non-small cell lung cancer	71	-0.452745	-0.986906	0.420582	0.747204	0.747204	2071	tags=23%, list=13%, signal=20%	3798/6654/208/5925/5604/7157/7039/5578/5170/10000/5594/2309/3799/3845/5595/5295
hsa04390	hsa04390	Hippo signaling pathway	151	-0.454528	-1.05336	0.29476	0.723894	0.723894	1784	tags=21%, list=12%, signal=18%	4086/5590/5521/64398/8994/3689/659/7159/1454/7533/7046/4089/894/7532/7042/652/5522/3996/1742/4609/5520/1739/1857/2932/324/7529/10971/6934/5515/71/7531
hsa00860	hsa00860	Porphyrin metabolism	35	-0.457682	-0.942388	0.521739	0.813411	0.813411	43	tags=6%, list=0%, signal=6%	3163/1356
hsa00760	hsa00760	Nicotinate and nicotinamide metabolism	34	-0.45821	-0.939231	0.538126	0.815993	0.815993	779	tags=9%, list=5%, signal=8%	64802/10135/22933
hsa04612	hsa04612	Antigen processing and presentation	37	-0.461177	-0.95303	0.528261	0.813411	0.813411	405	tags=14%, list=3%, signal=13%	3320/811/821/5641/567
hsa03250	hsa03250	Viral life cycle - HIV-1	52	-0.462262	-0.988951	0.445916	0.763498	0.763498	1829	tags=46%, list=12%, signal=41%	27125/9972/8178/9638/2648/23299/11052/10015/7514/9146/1234/79869/905/4599/22936/7251/11168/128866/4130/256987/4600/6829/4131/684
hsa04922	hsa04922	Glucagon signaling pathway	93	-0.468782	-1.04082	0.339286	0.723894	0.723894	858	tags=20%, list=6%, signal=19%	5331/55671/5532/5567/5530/23235/818/64764/10000/1386/801/3709/2997/2776/6513/5211/5223/5315/3939
hsa05161	hsa05161	Hepatitis B	143	-0.469851	-1.08543	0.265033	0.71072	0.71072	2420	tags=26%, list=16%, signal=22%	9586/57506/5579/5970/5599/114609/1385/5609/6654/2353/208/1654/4318/5925/5604/64135/7046/7157/5578/4089/7042/6773/64764/4609/10000/1386/5594/537/3845/7529/6772/6775/10971/23118/5595/3665/5295
hsa01522	hsa01522	Endocrine resistance	93	-0.473583	-1.05148	0.319196	0.723894	0.723894	2217	tags=28%, list=14%, signal=24%	5599/2475/6667/6654/2353/208/4313/4318/5747/5925/5604/5567/4193/7157/6199/5469/4851/8202/6198/10000/5594/9611/3845/1027/5595/5295
hsa05220	hsa05220	Chronic myeloid leukemia	76	-0.478641	-1.05893	0.340708	0.723894	0.723894	1941	tags=26%, list=13%, signal=23%	6654/208/613/5925/1488/867/5604/7046/4193/7157/4089/7042/5781/4609/10000/5594/3845/1027/5595/5295
hsa05167	hsa05167	Kaposi sarcoma-associated herpesvirus infection	164	-0.481573	-1.11339	0.231461	0.660751	0.660751	1050	tags=16%, list=7%, signal=15%	5530/1234/6773/10379/3091/7316/5610/718/4609/10000/801/3709/5594/59345/3845/2932/5879/6772/3572/5595/3665/2782/6934/5295/55970/7422
hsa05216	hsa05216	Thyroid cancer	37	-0.48363	-0.999429	0.476087	0.787193	0.787193	626	tags=32%, list=4%, signal=31%	8031/8030/5604/7157/7175/4609/10342/5594/3845/5595/6934/7170
hsa04071	hsa04071	Sphingolipid signaling pathway	118	-0.484087	-1.11302	0.258134	0.705116	0.705116	2327	tags=34%, list=15%, signal=29%	5579/55844/5970/5728/259230/5528/5599/2773/9846/208/81537/5590/5521/9475/166929/6093/8560/5331/79603/2207/5604/5525/7157/5578/427/5522/2768/5337/5170/10000/5594/5520/2776/3845/5879/5595/5527/5515/5295/2534
hsa05226	hsa05226	Gastric cancer	136	-0.485438	-1.12051	0.246753	0.692568	0.692568	1435	tags=16%, list=9%, signal=15%	5604/2250/4041/7046/2263/7157/6199/4089/7042/6198/4609/10000/5594/1857/3845/2932/324/1027/5595/6934/2549/5295
hsa04625	hsa04625	C-type lectin receptor signaling pathway	98	-0.486968	-1.09653	0.273913	0.716016	0.716016	1447	tags=20%, list=9%, signal=19%	64581/2207/5532/4193/5530/23365/6773/5781/10379/22808/10000/801/3709/5594/4046/3845/6772/22800/5595/5295
hsa04110	hsa04110	Cell cycle	152	-0.487701	-1.12842	0.215859	0.643722	0.643722	1928	tags=24%, list=13%, signal=21%	7709/1874/996/5000/64682/23383/5934/5925/25906/7533/23047/1111/5525/8454/10735/4193/7157/25836/4089/894/23063/7532/8697/7042/51433/1028/4609/8243/9126/2932/7529/10971/1027/5527/5515/7531
hsa04370	hsa04370	VEGF signaling pathway	58	-0.492606	-1.06205	0.342222	0.723894	0.723894	581	tags=16%, list=4%, signal=15%	5578/5530/10000/5594/3845/5879/5595/5295/7422
hsa05210	hsa05210	Colorectal cancer	84	-0.494007	-1.09314	0.297357	0.723894	0.723894	1256	tags=27%, list=8%, signal=25%	6654/2353/208/26060/5604/7046/7157/7039/6199/4089/7042/6198/4609/10000/5594/3845/2932/5879/324/5898/5595/6934/5295
hsa05330	hsa05330	Allograft rejection	15	-0.49478	-0.916643	0.58159	0.827886	0.827886	1397	tags=20%, list=9%, signal=18%	940/941/942
hsa05235	hsa05235	PD-L1 expression and PD-1 checkpoint pathway in cancer	82	-0.49555	-1.09043	0.299776	0.723894	0.723894	2399	tags=27%, list=16%, signal=23%	5588/5970/5728/2475/114609/2353/208/5777/5604/5532/6199/5530/5781/3091/6198/10000/5594/3845/6772/1457/5595/5295
hsa05162	hsa05162	Measles	118	-0.496311	-1.14112	0.225597	0.649562	0.649562	1156	tags=17%, list=8%, signal=16%	7157/3306/3561/894/6773/10379/27102/5610/4599/10000/2932/6772/1457/103/1027/23118/4478/4600/3665/5295
hsa05010	hsa05010	Alzheimer disease	359	-0.497237	-1.1661	0.205128	0.635273	0.635273	78	tags=3%, list=1%, signal=3%	57142/5295/4538/10382/4541/4536/4512/4540/4513
hsa00310	hsa00310	Lysine degradation	58	-0.497593	-1.0728	0.324444	0.723894	0.723894	1949	tags=28%, list=13%, signal=24%	9739/51111/7799/29072/9869/55870/54904/58508/5352/84444/79709/84787/64324/23127/387893/55904
hsa04722	hsa04722	Neurotrophin signaling pathway	115	-0.502715	-1.15365	0.213508	0.643722	0.643722	1002	tags=17%, list=7%, signal=16%	5906/27018/5781/5170/818/57498/10000/5663/801/5594/2309/2889/3845/2932/5879/5595/4915/2549/5295/7531
hsa04933	hsa04933	AGE-RAGE signaling pathway in diabetic complications	97	-0.503738	-1.12978	0.238512	0.67511	0.67511	1061	tags=15%, list=7%, signal=14%	5578/1536/4089/1958/7042/10000/5594/2335/3845/5879/6772/1027/5595/5295/7422
hsa04622	hsa04622	RIG-I-like receptor signaling pathway	55	-0.50378	-1.07564	0.332584	0.723894	0.723894	2658	tags=33%, list=17%, signal=27%	29110/340061/4793/5602/10010/5601/57506/54941/5970/5599/3627/9636/79132/1654/64135/7706/103/3665
hsa00730	hsa00730	Thiamine metabolism	13	-0.506289	-0.915889	0.575949	0.827886	0.827886	387	tags=15%, list=3%, signal=15%	79178/205
hsa04371	hsa04371	Apelin signaling pathway	128	-0.507511	-1.1733	0.197397	0.629199	0.629199	1089	tags=14%, list=7%, signal=13%	6199/4089/1958/22808/6198/10000/801/3709/5594/4205/2776/59345/3845/22800/5595/2782/55970/6696
hsa04072	hsa04072	Phospholipase D signaling pathway	141	-0.50788	-1.17421	0.19426	0.629199	0.629199	1061	tags=13%, list=7%, signal=12%	5578/8525/5781/22808/2768/5337/1902/26052/10000/5594/3845/5898/22800/5595/1785/2549/5295/2534
hsa03040	hsa03040	Spliceosome	125	-0.50974	-1.17756	0.195699	0.629199	0.629199	1481	tags=30%, list=10%, signal=28%	8175/55119/7919/51503/6429/988/8559/57187/22985/3306/51639/55696/9129/4670/10523/10946/9939/10285/10594/10569/10915/23020/9416/153527/9879/23350/55660/1655/6434/10992/6625/23451/2521/6430/6632/3192/220988/3178
hsa04950	hsa04950	Maturity onset diabetes of the young	23	-0.511122	-1.01252	0.45279	0.765083	0.765083	508	tags=13%, list=3%, signal=13%	5078/5080/4821
hsa05213	hsa05213	Endometrial cancer	57	-0.512435	-1.10172	0.298876	0.723894	0.723894	732	tags=19%, list=5%, signal=18%	5170/4609/10000/5594/2309/3845/2932/324/5595/6934/5295
hsa05231	hsa05231	Choline metabolism in cancer	96	-0.513554	-1.14792	0.213656	0.643722	0.643722	2217	tags=28%, list=14%, signal=24%	5599/2475/56261/6667/5156/6654/2353/208/8613/5604/6199/5578/8525/3091/5337/5170/6198/10000/5594/10163/10810/3845/5879/8936/5595/23446/5295
hsa05022	hsa05022	Pathways of neurodegeneration - multiple diseases	441	-0.516486	-1.22399	0.164948	0.597812	0.597812	14	tags=3%, list=0%, signal=3%	2521/5595/488/4137/351/4538/10382/4541/4536/4512/4540/4513
hsa04014	hsa04014	Ras signaling pathway	217	-0.517129	-1.21535	0.168246	0.597812	0.597812	1098	tags=15%, list=7%, signal=14%	5228/1943/5604/2250/5567/2263/7039/5578/5906/5781/5921/22808/5869/5337/10000/801/5594/3481/59345/3845/5879/1436/5898/22800/5595/22821/2782/4915/2549/5878/5295/55970/7422
hsa04114	hsa04114	Oocyte meiosis	111	-0.518046	-1.1827	0.184615	0.629199	0.629199	1435	tags=22%, list=9%, signal=20%	5604/5532/5567/7533/5525/8454/5530/7532/8697/9748/51433/818/80315/801/3709/5594/8243/9126/7529/10971/5595/5527/5515/7531
hsa05203	hsa05203	Viral carcinogenesis	155	-0.518983	-1.2033	0.16777	0.597812	0.597812	1329	tags=21%, list=9%, signal=20%	5567/7533/5423/2965/1111/4193/6672/7157/1234/894/7532/79885/10379/64764/5610/718/3516/1386/5594/81/1739/3845/5879/7529/10971/5902/1027/3572/5595/3665/5315/5295/7531
hsa05160	hsa05160	Hepatitis C	134	-0.519345	-1.20008	0.186551	0.629199	0.629199	1013	tags=18%, list=7%, signal=17%	8554/7532/6773/5522/10379/27102/5610/4599/4609/10000/5594/5520/3845/2932/7529/6772/10971/5595/4600/3665/5515/5295/5010/7531
hsa04725	hsa04725	Cholinergic synapse	108	-0.522371	-1.18898	0.192053	0.629199	0.629199	702	tags=14%, list=5%, signal=13%	5578/2775/818/64764/10000/3709/5594/2776/59345/3845/5595/2782/5295/55970/2534
hsa04012	hsa04012	ErbB signaling pathway	83	-0.527675	-1.1643	0.215556	0.643722	0.643722	2558	tags=35%, list=17%, signal=29%	5601/6777/57144/5063/5579/5599/27/2475/5609/868/6654/208/5747/867/5604/7039/6199/5578/6198/818/4609/10000/5594/3845/2932/1027/5595/2549/5295
hsa05163	hsa05163	Human cytomegalovirus infection	196	-0.52972	-1.23605	0.148492	0.576701	0.576701	1193	tags=15%, list=8%, signal=14%	4193/7157/6199/5578/5530/23365/1234/2775/2768/6198/64764/4609/10000/1386/801/3709/5594/2776/59345/3845/2932/5879/5595/9564/811/2782/5295/55970/7422/567
hsa04520	hsa04520	Adherens junction	69	-0.540657	-1.17326	0.222472	0.649562	0.649562	1112	tags=28%, list=7%, signal=26%	5795/4089/8976/8826/5818/5594/10163/81/5792/10810/5879/8936/1457/10580/5595/7082/6934/71/2534
hsa05416	hsa05416	Viral myocarditis	39	-0.541412	-1.12114	0.310573	0.723894	0.723894	1663	tags=33%, list=11%, signal=30%	3689/3683/6443/942/1525/857/1981/1982/5879/8672/1605/71/2534
hsa05165	hsa05165	Human papillomavirus infection	299	-0.5416	-1.2849	0.133005	0.576701	0.576701	1217	tags=15%, list=8%, signal=14%	5525/4193/1292/51382/7157/6199/4851/894/6773/5649/5522/3996/10379/6198/64764/5610/4599/3516/10000/5663/5594/537/5520/1739/1857/23545/84441/2335/3845/2932/324/9550/6772/1027/5595/1291/4600/6934/5527/7143/5315/5515/5295/7422/6696
hsa04216	hsa04216	Ferroptosis	37	-0.542105	-1.12027	0.306522	0.723894	0.723894	45	tags=19%, list=0%, signal=19%	7157/10162/1536/5094/2181/1356/7018
hsa05012	hsa05012	Parkinson disease	248	-0.543841	-1.27844	0.128954	0.576701	0.576701	14	tags=3%, list=0%, signal=3%	4538/10382/4541/4536/4512/4540/4513
hsa04510	hsa04510	Focal adhesion	195	-0.547088	-1.27725	0.133641	0.576701	0.576701	732	tags=13%, list=5%, signal=12%	4659/5578/5906/894/5649/5170/394/10000/5594/2889/81/103910/2335/2932/5879/5595/1291/9564/2909/7143/71/5295/2534/7422/6696
hsa05014	hsa05014	Amyotrophic lateral sclerosis	334	-0.54837	-1.29633	0.129199	0.576701	0.576701	82	tags=4%, list=1%, signal=4%	220988/71/5216/3181/3178/4538/10382/4541/4536/4512/4540/4513
hsa05016	hsa05016	Huntington disease	280	-0.548418	-1.28934	0.125616	0.576701	0.576701	14	tags=2%, list=0%, signal=3%	4538/10382/4541/4536/4512/4540/4513
hsa05415	hsa05415	Diabetic cardiomyopathy	190	-0.548873	-1.2774	0.12761	0.576701	0.576701	64	tags=4%, list=0%, signal=4%	5295/4538/4541/4536/4512/4540/4513
hsa05211	hsa05211	Renal cell carcinoma	66	-0.550404	-1.18726	0.205418	0.635273	0.635273	1098	tags=24%, list=7%, signal=23%	7039/5906/7042/5781/3091/54583/10000/5594/2889/3845/5879/5595/6513/2549/5295/7422
hsa05020	hsa05020	Prion disease	257	-0.553194	-1.29534	0.121287	0.576701	0.576701	64	tags=4%, list=0%, signal=4%	5295/2534/4684/4538/10382/4541/4536/4512/4540/4513
hsa04723	hsa04723	Retrograde endocannabinoid signaling	140	-0.554568	-1.27922	0.14128	0.576701	0.576701	145	tags=9%, list=1%, signal=9%	4539/3709/5594/11343/2776/59345/5595/2782/55970/4538/4541/4536/4540
hsa05332	hsa05332	Graft-versus-host disease	13	-0.562841	-1.01819	0.436709	0.755755	0.755755	1397	tags=23%, list=9%, signal=21%	940/941/942
hsa05208	hsa05208	Chemical carcinogenesis - reactive oxygen species	210	-0.562869	-1.32131	0.118203	0.576701	0.576701	64	tags=4%, list=0%, signal=4%	5295/7422/4538/4541/4536/4512/4540/4513
hsa04660	hsa04660	T cell receptor signaling pathway	95	-0.566378	-1.26316	0.146667	0.576701	0.576701	2399	tags=28%, list=16%, signal=24%	5601/57144/5588/5063/5970/3937/5599/84433/5609/868/6654/2353/208/5777/5604/5532/5788/5530/5170/10000/5594/1739/3845/2932/5595/5295/2534
hsa04714	hsa04714	Thermogenesis	216	-0.569358	-1.33464	0.114286	0.576701	0.576701	65	tags=4%, list=0%, signal=4%	71/2181/4538/4541/4536/4512/4540/4513
hsa04152	hsa04152	AMPK signaling pathway	116	-0.570162	-1.31071	0.135076	0.576701	0.576701	877	tags=14%, list=6%, signal=13%	5522/5209/5170/6198/64764/10000/4218/2309/2997/5520/51552/5211/5527/5515/5295/1938
hsa00061	hsa00061	Fatty acid biosynthesis	17	-0.570409	-1.07297	0.415094	0.747204	0.747204	45	tags=29%, list=0%, signal=29%	31/2182/2194/2180/2181
hsa03015	hsa03015	mRNA surveillance pathway	90	-0.571461	-1.26228	0.147321	0.576701	0.576701	1533	tags=27%, list=10%, signal=24%	23435/7919/11052/8761/9887/22985/5525/124540/1478/79869/5522/9939/10914/10482/5520/81608/65109/10921/2521/10250/5411/5527/5515/26986
hsa04917	hsa04917	Prolactin signaling pathway	65	-0.579971	-1.253	0.165158	0.597812	0.597812	2709	tags=29%, list=18%, signal=24%	8792/122809/5601/6777/5970/5599/6654/2353/208/5604/894/10000/5594/2309/3845/2932/6772/5595/5295
hsa00190	hsa00190	Oxidative phosphorylation	125	-0.581966	-1.34441	0.113978	0.576701	0.576701	14	tags=5%, list=0%, signal=5%	4538/4541/4536/4512/4540/4513
hsa02010	hsa02010	ABC transporters	41	-0.583135	-1.21483	0.196468	0.629199	0.629199	1410	tags=10%, list=9%, signal=9%	5825/9619/19/20
hsa04932	hsa04932	Non-alcoholic fatty liver disease	146	-0.591741	-1.36359	0.111607	0.576701	0.576701	64	tags=2%, list=0%, signal=2%	5295/4512/4513
hsa05221	hsa05221	Acute myeloid leukemia	67	-0.592869	-1.27986	0.152125	0.577385	0.577385	1584	tags=28%, list=10%, signal=26%	2209/5970/2475/6654/208/5371/5604/5914/3684/6199/6198/4609/10000/5594/3845/1436/5595/6934/5295
hsa05230	hsa05230	Central carbon metabolism in cancer	64	-0.594287	-1.27737	0.148064	0.576701	0.576701	1209	tags=25%, list=8%, signal=23%	2263/7157/3099/2539/3091/4609/10000/5594/3845/5595/6513/5211/5223/5315/5295/3939
hsa04260	hsa04260	Cardiac muscle contraction	83	-0.595234	-1.31336	0.126667	0.576701	0.576701	5	tags=5%, list=0%, signal=5%	7171/7170/4512/4513
hsa04650	hsa04650	Natural killer cell mediated cytotoxicity	89	-0.606529	-1.34171	0.124722	0.576701	0.576701	1663	tags=18%, list=11%, signal=16%	3689/3683/5777/2207/5604/5532/5578/5530/5781/962/5594/3845/5879/5595/5295/2534
hsa01521	hsa01521	EGFR tyrosine kinase inhibitor resistance	77	-0.608487	-1.34804	0.0993377	0.576701	0.576701	1209	tags=18%, list=8%, signal=17%	2263/7039/6199/5578/6198/10000/5594/2309/3845/2932/5595/2549/5295/7422
hsa04151	hsa04151	PI3K-Akt signaling pathway	315	-0.627073	-1.48218	0.091358	0.576701	0.576701	1217	tags=17%, list=8%, signal=16%	5525/2263/4193/1292/7157/3561/7039/6199/5578/894/7532/5586/5649/5522/54541/5170/1902/6198/64764/4609/10000/1386/5594/2309/2997/5520/3481/6446/2335/3320/59345/3845/2932/5879/7529/1436/10971/1027/7184/5595/1291/29941/1975/2782/4915/5527/7143/5515/5295/55970/7531/7422/6696
hsa05143	hsa05143	African trypanosomiasis	30	-0.628478	-1.26961	0.183983	0.629199	0.629199	3136	tags=37%, list=20%, signal=29%	5332/54106/23236/5579/3606/7412/3910/5331/5578/3043/2776
hsa05168	hsa05168	Herpes simplex virus 1 infection	154	-0.629442	-1.46219	0.0752212	0.576701	0.576701	1365	tags=15%, list=9%, signal=14%	6429/64135/7539/6672/7157/6773/5781/10379/27102/5610/718/10482/10000/5818/6732/6772/23118/6430/811/3665/684/5295/567
hsa04657	hsa04657	IL-17 signaling pathway	84	-0.641229	-1.41891	0.092511	0.576701	0.576701	764	tags=10%, list=5%, signal=9%	51433/5594/3320/2932/7184/23118/5595/3934
hsa05212	hsa05212	Pancreatic cancer	76	-0.644889	-1.42673	0.090708	0.576701	0.576701	1256	tags=22%, list=8%, signal=21%	7046/7157/7039/6199/4089/7042/5337/6198/10000/5594/3845/5879/6772/5898/5595/5295/7422
hsa00970	hsa00970	Aminoacyl-tRNA biosynthesis	39	-0.666634	-1.38045	0.0969163	0.576701	0.576701	1908	tags=28%, list=12%, signal=25%	123283/8565/3376/6897/10056/4141/6301/51520/7453/16/4677
hsa04930	hsa04930	Type II diabetes mellitus	43	-0.68137	-1.43238	0.083151	0.576701	0.576701	1009	tags=28%, list=7%, signal=26%	122809/3101/5601/5599/2475/5590/3098/3099/5594/5595/5315/5295
hsa05219	hsa05219	Bladder cancer	39	-0.682486	-1.41328	0.0881057	0.576701	0.576701	1789	tags=28%, list=12%, signal=25%	4313/4318/5925/5604/4193/7157/4609/5594/3845/5595/7422
hsa04664	hsa04664	Fc epsilon RI signaling pathway	63	-0.69811	-1.51243	0.0690423	0.576701	0.576701	1443	tags=27%, list=9%, signal=25%	3937/5599/9846/5609/6654/208/2207/5604/5578/5170/10000/5594/3845/5879/5595/5295/2534
hsa00592	hsa00592	alpha-Linolenic acid metabolism	22	-0.706656	-1.39574	0.104603	0.576701	0.576701	31	tags=9%, list=0%, signal=9%	8310/9415
hsa04512	hsa04512	ECM-receptor interaction	82	-0.706993	-1.55569	0.0604027	0.576701	0.576701	486	tags=9%, list=3%, signal=8%	961/960/2335/1605/1291/7143/6696
hsa04514	hsa04514	Cell adhesion molecules	123	-0.723686	-1.67076	0.0519436	0.576701	0.576701	1397	tags=20%, list=9%, signal=19%	942/3684/5788/4897/214/1272/64115/5802/5789/64101/23705/54413/5818/6614/5792/1000/57555/4099/9019/1462/152404/4756/5010/23114/4684
hsa04929	hsa04929	GnRH secretion	63	-0.741512	-1.60646	0.0814335	0.576701	0.576701	581	tags=16%, list=4%, signal=15%	5578/409/10000/3709/5594/2776/3845/5595/5295/6696
hsa05310	hsa05310	Asthma	11	-0.741698	-1.33294	0.165644	0.597812	0.597812	1443	tags=27%, list=9%, signal=25%	3567/3562/2207
hsa04977	hsa04977	Vitamin digestion and absorption	24	-0.75588	-1.49109	0.0537634	0.576701	0.576701	55	tags=8%, list=0%, signal=8%	4363/5406
hsa04620	hsa04620	Toll-like receptor signaling pathway	83	-0.768155	-1.69491	0.038422	0.576701	0.576701	581	tags=12%, list=4%, signal=12%	10000/5594/4283/5879/6772/23118/5595/3665/5295/6696
