# Supplementary material for: Hspb1 and Lgals3 in spinal neurons are closely associated with autophagy following excitotoxicity based on machine learning algorithms
Source: PLoS One. 2024 May 10;19(5):e0303235. doi: 10.1371/journal.pone.0303235 (PMC11086895; doi:10.1371/journal.pone.0303235)
Supplement: S5 Table — (XLSX) [file pone.0303235.s006.xlsx]

## Sheet: GSEA_Reactome
	ID	Description	setSize	enrichmentScore	NES	pvalue	p.adjust	qvalue	rank	leading_edge	core_enrichment
R-HSA-432047	R-HSA-432047	Passive transport by Aquaporins	12	0.990206	1.7544	0.000858579	0.646629	0.646629	18	tags=8%, list=0%, signal=8%	361
R-HSA-8963901	R-HSA-8963901	Chylomicron remodeling	10	0.980324	1.68349	0.00108122	0.646629	0.646629	3	tags=10%, list=0%, signal=10%	348
R-HSA-8963888	R-HSA-8963888	Chylomicron assembly	10	0.960451	1.64936	0.00552279	0.646629	0.646629	3	tags=10%, list=0%, signal=10%	348
R-HSA-83936	R-HSA-83936	Transport of nucleosides and free purine and pyrimidine bases across the plasma membrane	12	0.951631	1.68605	0.00826275	0.646629	0.646629	53	tags=17%, list=0%, signal=17%	291/292
R-HSA-1251985	R-HSA-1251985	Nuclear signaling by ERBB4	30	0.94985	1.84015	0.00512635	0.646629	0.646629	132	tags=13%, list=1%, signal=13%	2670/348/6285/6678
R-HSA-9613829	R-HSA-9613829	Chaperone Mediated Autophagy	21	0.940644	1.73262	0.00647749	0.646629	0.646629	178	tags=24%, list=1%, signal=24%	2670/7431/1915/6233/3312
R-HSA-163210	R-HSA-163210	Formation of ATP by chemiosmotic coupling	18	0.932816	1.69397	0.0111804	0.646629	0.646629	315	tags=56%, list=2%, signal=54%	4508/498/506/518/539/9551/517/10632/514/513
R-HSA-8963898	R-HSA-8963898	Plasma lipoprotein assembly	17	0.926365	1.66719	0.00796473	0.646629	0.646629	3	tags=6%, list=0%, signal=6%	348
R-HSA-8963899	R-HSA-8963899	Plasma lipoprotein remodeling	32	0.909405	1.74862	0.0103848	0.646629	0.646629	290	tags=9%, list=2%, signal=9%	348/5360/3931
R-HSA-8964043	R-HSA-8964043	Plasma lipoprotein clearance	36	0.90123	1.76314	0.0106435	0.646629	0.646629	424	tags=19%, list=3%, signal=19%	348/1173/6233/10577/1175/3988/7314
R-HSA-163560	R-HSA-163560	Triglyceride catabolism	21	0.899247	1.65637	0.0164096	0.646629	0.646629	67	tags=10%, list=0%, signal=9%	2173/2171
R-HSA-1236394	R-HSA-1236394	Signaling by ERBB4	56	0.896788	1.85242	0.00471297	0.646629	0.646629	141	tags=9%, list=1%, signal=9%	2670/348/6285/6678/6233
R-HSA-8949613	R-HSA-8949613	Cristae formation	31	0.892749	1.72296	0.00579108	0.646629	0.646629	646	tags=45%, list=4%, signal=43%	4508/498/506/518/539/9551/517/10632/514/440574/513/516/125988/10989
R-HSA-3000480	R-HSA-3000480	Scavenging by Class A Receptors	14	0.888281	1.57991	0.0399922	0.646629	0.646629	351	tags=21%, list=2%, signal=21%	348/1277/1281
R-HSA-8979227	R-HSA-8979227	Triglyceride metabolism	33	0.876167	1.69636	0.0097361	0.646629	0.646629	67	tags=6%, list=0%, signal=6%	2173/2171
R-HSA-9664873	R-HSA-9664873	Pexophagy	11	0.870275	1.51755	0.0525292	0.646629	0.646629	424	tags=36%, list=3%, signal=35%	8878/6233/2034/7314
R-HSA-209543	R-HSA-209543	p75NTR recruits signalling complexes	13	0.864627	1.53272	0.0594059	0.646629	0.646629	424	tags=23%, list=3%, signal=22%	8878/6233/7314
R-HSA-209560	R-HSA-209560	NF-kB is activated and signals survival	13	0.859595	1.5238	0.0633663	0.646629	0.646629	424	tags=23%, list=3%, signal=22%	8878/6233/7314
R-HSA-1592389	R-HSA-1592389	Activation of Matrix Metalloproteinases	25	0.859323	1.60971	0.0259613	0.646629	0.646629	124	tags=12%, list=1%, signal=12%	4323/7076/7077
R-HSA-975634	R-HSA-975634	Retinoid metabolism and transport	38	0.856738	1.68177	0.0424409	0.646629	0.646629	368	tags=11%, list=2%, signal=10%	348/2817/57016/26020
R-HSA-2022857	R-HSA-2022857	Keratan sulfate degradation	12	0.856061	1.51673	0.0656371	0.646629	0.646629	651	tags=25%, list=4%, signal=24%	3074/3073/4060
R-HSA-6806667	R-HSA-6806667	Metabolism of fat-soluble vitamins	42	0.854971	1.70798	0.0339844	0.646629	0.646629	368	tags=10%, list=2%, signal=9%	348/2817/57016/26020
R-HSA-2173782	R-HSA-2173782	Binding and Uptake of Ligands by Scavenger Receptors	32	0.854601	1.64324	0.0242341	0.646629	0.646629	351	tags=16%, list=2%, signal=15%	348/6678/1277/23166/1281
R-HSA-5205685	R-HSA-5205685	PINK1-PRKN Mediated Mitophagy	21	0.852382	1.57005	0.0311986	0.646629	0.646629	482	tags=33%, list=3%, signal=32%	8878/100188893/6233/84557/10452/7314/56993
R-HSA-170670	R-HSA-170670	Adenylate cyclase inhibitory pathway	13	0.851557	1.50955	0.0633663	0.646629	0.646629	49	tags=8%, list=0%, signal=8%	2771
R-HSA-9013508	R-HSA-9013508	NOTCH3 Intracellular Domain Regulates Transcription	21	0.849091	1.56398	0.0329813	0.646629	0.646629	7	tags=5%, list=0%, signal=5%	2173
R-HSA-2025928	R-HSA-2025928	Calcineurin activates NFAT	11	0.847508	1.47785	0.0700389	0.646629	0.646629	137	tags=27%, list=1%, signal=27%	5478/2280/808
R-HSA-879415	R-HSA-879415	Advanced glycosylation endproduct receptor signaling	11	0.841993	1.46823	0.0758755	0.646629	0.646629	35	tags=18%, list=0%, signal=18%	3958/6285
R-HSA-75205	R-HSA-75205	Dissolution of Fibrin Clot	11	0.841836	1.46796	0.0758755	0.646629	0.646629	233	tags=27%, list=2%, signal=27%	6281/5327/302
R-HSA-71403	R-HSA-71403	Citric acid cycle (TCA cycle)	22	0.838532	1.54249	0.038847	0.646629	0.646629	1512	tags=59%, list=10%, signal=53%	6391/8801/1431/6392/50/6390/8803/3421/8802/4967/4191/2271/1738
R-HSA-5334118	R-HSA-5334118	DNA methylation	14	0.837274	1.48919	0.072	0.646629	0.646629	68	tags=7%, list=0%, signal=7%	3015
R-HSA-193639	R-HSA-193639	p75NTR signals via NF-kB	16	0.836393	1.50263	0.0735586	0.646629	0.646629	424	tags=19%, list=3%, signal=18%	8878/6233/7314
R-HSA-77286	R-HSA-77286	mitochondrial fatty acid beta-oxidation of saturated fatty acids	10	0.83545	1.4347	0.0916179	0.646629	0.646629	2098	tags=70%, list=14%, signal=60%	33/3032/35/3033/37/34/51102
R-HSA-174824	R-HSA-174824	Plasma lipoprotein assembly, remodeling, and clearance	70	0.835046	1.73719	0.0172934	0.646629	0.646629	556	tags=16%, list=4%, signal=15%	348/5360/1173/6233/10577/1175/3931/3988/7314/51128/51129
R-HSA-205043	R-HSA-205043	NRIF signals cell death from the nucleus	16	0.83307	1.49666	0.0735586	0.646629	0.646629	424	tags=31%, list=3%, signal=30%	8878/6233/51107/55851/7314
R-HSA-70263	R-HSA-70263	Gluconeogenesis	30	0.832712	1.61321	0.0221171	0.646629	0.646629	395	tags=27%, list=3%, signal=26%	2597/230/2023/226/4190/5091/1468/8402
R-HSA-2214320	R-HSA-2214320	Anchoring fibril formation	14	0.830342	1.47686	0.078	0.646629	0.646629	2370	tags=43%, list=15%, signal=36%	1277/1294/1282/1284/1287/649
R-HSA-390450	R-HSA-390450	Folding of actin by CCT/TriC	10	0.829106	1.42381	0.0974659	0.646629	0.646629	1095	tags=70%, list=7%, signal=65%	60/7203/10576/10575/22948/10694/10574
R-HSA-162594	R-HSA-162594	Early Phase of HIV Life Cycle	14	0.827075	1.47105	0.082	0.646629	0.646629	740	tags=29%, list=5%, signal=27%	5478/3159/8815/920
R-HSA-5627117	R-HSA-5627117	RHO GTPases Activate ROCKs	19	0.826474	1.50704	0.0702811	0.646629	0.646629	770	tags=21%, list=5%, signal=20%	1072/389/4637/10627
R-HSA-9755088	R-HSA-9755088	Ribavirin ADME	11	0.823165	1.4354	0.0914397	0.646629	0.646629	940	tags=27%, list=6%, signal=26%	4831/3704/4830
R-HSA-9029569	R-HSA-9029569	NR1H3 & NR1H2 regulate gene expression linked to cholesterol transport and efflux	35	0.816134	1.58876	0.0465549	0.646629	0.646629	90	tags=6%, list=1%, signal=6%	348/5360
R-HSA-420499	R-HSA-420499	Class C/3 (Metabotropic glutamate/pheromone receptors)	14	0.813598	1.44708	0.09	0.646629	0.646629	115	tags=7%, list=1%, signal=7%	2550
R-HSA-1614558	R-HSA-1614558	Degradation of cysteine and homocysteine	13	0.813052	1.44129	0.10099	0.646629	0.646629	2050	tags=62%, list=13%, signal=53%	7263/1468/25828/1036/2806/4357/6821/51380
R-HSA-5140745	R-HSA-5140745	WNT5A-dependent internalization of FZD2, FZD5 and ROR2	13	0.811966	1.43937	0.10099	0.646629	0.646629	922	tags=31%, list=6%, signal=29%	1173/1175/2535/1211
R-HSA-1268020	R-HSA-1268020	Mitochondrial protein import	60	0.811399	1.67816	0.0263298	0.646629	0.646629	1202	tags=37%, list=8%, signal=34%	291/498/506/100188893/1537/4714/1431/10452/56993/50/516/10440/79145/3421/10063/26517/100287932/54543/400916/92609/56942/25813
R-HSA-9694614	R-HSA-9694614	Attachment and Entry	17	0.810666	1.45896	0.088	0.646629	0.646629	900	tags=24%, list=6%, signal=22%	1514/7415/2817/9672
R-HSA-9024446	R-HSA-9024446	NR1H2 and NR1H3-mediated signaling	44	0.809358	1.63498	0.045045	0.646629	0.646629	90	tags=5%, list=1%, signal=5%	348/5360
R-HSA-5625886	R-HSA-5625886	Activated PKN1 stimulates transcription of AR (androgen receptor) regulated genes KLK2 and KLK3	14	0.807055	1.43544	0.096	0.646629	0.646629	68	tags=7%, list=0%, signal=7%	3015
R-HSA-77289	R-HSA-77289	Mitochondrial Fatty Acid Beta-Oxidation	36	0.804075	1.57307	0.0535055	0.646629	0.646629	2098	tags=44%, list=14%, signal=38%	1622/33/3032/1666/10449/1632/35/641371/3033/84320/37/84693/55856/34/4706/51102
R-HSA-425397	R-HSA-425397	Transport of vitamins, nucleosides, and related molecules	39	0.801802	1.58573	0.0529197	0.646629	0.646629	255	tags=8%, list=2%, signal=8%	291/292/376497
R-HSA-5578775	R-HSA-5578775	Ion homeostasis	54	0.801521	1.6454	0.0313223	0.646629	0.646629	1047	tags=22%, list=7%, signal=21%	482/477/481/808/476/5348/483/1760/805/486/53826/444
R-HSA-442660	R-HSA-442660	Na+/Cl- dependent neurotransmitter transporters	18	0.798188	1.44949	0.0927419	0.646629	0.646629	2224	tags=22%, list=14%, signal=19%	6536/6538/6529/6540
R-HSA-176033	R-HSA-176033	Interactions of Vpr with host cellular proteins	34	0.797814	1.54855	0.0614525	0.646629	0.646629	402	tags=12%, list=3%, signal=11%	291/3159/292/8815
R-HSA-1187000	R-HSA-1187000	Fertilization	17	0.79572	1.43206	0.098	0.646629	0.646629	1747	tags=12%, list=11%, signal=10%	928/113177
R-HSA-9612973	R-HSA-9612973	Autophagy	138	0.795613	1.77434	0.0416464	0.646629	0.646629	616	tags=21%, list=4%, signal=20%	2670/7431/1915/8878/7846/10383/8655/11337/84617/100188893/6233/2034/3312/7415/347733/84557/10452/51160/7277/7314/55004/3326/56993/11345/23710/11315/1460/6009/7334
R-HSA-936837	R-HSA-936837	Ion transport by P-type ATPases	55	0.792895	1.63192	0.0393506	0.646629	0.646629	389	tags=13%, list=3%, signal=12%	482/477/481/808/476/5348/483
R-HSA-159854	R-HSA-159854	Gamma-carboxylation, transport, and amino-terminal cleavage of proteins	10	0.792761	1.36139	0.136452	0.655107	0.655107	2696	tags=40%, list=18%, signal=33%	2621/2677/5045/5627
R-HSA-427359	R-HSA-427359	SIRT1 negatively regulates rRNA expression	16	0.792146	1.42314	0.117296	0.655107	0.655107	68	tags=6%, list=0%, signal=6%	3015
R-HSA-156590	R-HSA-156590	Glutathione conjugation	34	0.784831	1.52335	0.0651769	0.646629	0.646629	1779	tags=47%, list=12%, signal=42%	2950/10327/2947/2949/55748/4257/2098/2946/373156/2730/2729/9446/27306/4259/26873/2937
R-HSA-5205647	R-HSA-5205647	Mitophagy	28	0.784483	1.51229	0.062963	0.646629	0.646629	1053	tags=36%, list=7%, signal=33%	8878/100188893/6233/84557/10452/7314/56993/1460/54543/6714
R-HSA-210991	R-HSA-210991	Basigin interactions	24	0.78065	1.46076	0.0826923	0.646629	0.646629	674	tags=25%, list=4%, signal=24%	482/5478/481/483/23657/6520
R-HSA-2187338	R-HSA-2187338	Visual phototransduction	89	0.780372	1.64227	0.0192738	0.646629	0.646629	368	tags=6%, list=2%, signal=6%	348/808/2817/57016/26020
R-HSA-350562	R-HSA-350562	Regulation of ornithine decarboxylase (ODC)	50	0.7769	1.58468	0.0543478	0.646629	0.646629	1699	tags=62%, list=11%, signal=55%	4946/1728/4947/5689/5714/5692/5719/5704/5687/5708/5682/5685/9861/5710/5711/5694/5688/10213/7979/5700/5690/5705/23198/5683/5686/5693/5695/5684/9491/4953/5691
R-HSA-1442490	R-HSA-1442490	Collagen degradation	60	0.775291	1.60348	0.0523466	0.646629	0.646629	1096	tags=23%, list=7%, signal=22%	1508/4323/1514/1509/1277/50509/1281/4327/1299/1294/1302/1282/1307/1290
R-HSA-8964038	R-HSA-8964038	LDL clearance	18	0.773013	1.40377	0.129032	0.655107	0.655107	922	tags=28%, list=6%, signal=26%	1173/10577/1175/3988/1211
R-HSA-977225	R-HSA-977225	Amyloid fiber formation	50	0.77271	1.57613	0.0543478	0.646629	0.646629	424	tags=16%, list=3%, signal=16%	348/1471/3015/6233/2934/51107/55851/7314
R-HSA-9753281	R-HSA-9753281	Paracetamol ADME	23	0.771413	1.43119	0.104651	0.646629	0.646629	644	tags=9%, list=4%, signal=8%	2950/55748
R-HSA-9710421	R-HSA-9710421	Defective pyroptosis	20	0.771379	1.41902	0.112	0.652356	0.652356	1625	tags=25%, list=11%, signal=22%	3015/5928/8726/94239/5931
R-HSA-2559584	R-HSA-2559584	Formation of Senescence-Associated Heterochromatin Foci (SAHF)	10	0.771035	1.32408	0.159844	0.656	0.656	48	tags=10%, list=0%, signal=10%	3159
R-HSA-72764	R-HSA-72764	Eukaryotic Translation Termination	83	0.765055	1.59423	0.0474453	0.646629	0.646629	731	tags=52%, list=5%, signal=50%	6175/6187/6133/6171/6137/6209/6217/6208/6224/6176/6159/6230/6134/6156/11224/6155/6141/6235/6233/6128/6139/6210/6193/6218/6228/6188/6142/6222/6170/6161/6122/3921/6136/6166/6143/6232/6191/6168/6227/6138/6173/6129/6146
R-HSA-351202	R-HSA-351202	Metabolism of polyamines	58	0.762966	1.57837	0.0542495	0.646629	0.646629	1699	tags=57%, list=11%, signal=51%	4946/1728/4947/5689/6303/5714/5692/5719/5704/5687/5708/5682/5685/9861/262/5710/5711/5694/5688/10213/7979/5700/5690/5705/23198/5683/5686/5693/5695/5684/9491/4953/5691
R-HSA-2408557	R-HSA-2408557	Selenocysteine synthesis	83	0.762906	1.58975	0.0474453	0.646629	0.646629	731	tags=52%, list=5%, signal=50%	6175/6187/6133/6171/6137/6209/6217/6208/6224/6176/6159/6230/6134/6156/11224/6155/6141/6235/6233/6128/6139/6210/6193/6218/6228/6188/6142/6222/6170/6161/6122/3921/6136/6166/6143/6232/6191/6168/6227/6138/6173/6129/6146
R-HSA-192823	R-HSA-192823	Viral mRNA Translation	79	0.762519	1.58599	0.0508167	0.646629	0.646629	731	tags=54%, list=5%, signal=52%	6175/6187/6133/6171/6137/6209/6217/6208/6224/6176/6159/6230/6134/6156/11224/6155/6141/6235/6233/6128/6139/6210/6193/6218/6228/6188/6142/6222/6170/6161/6122/3921/6136/6166/6143/6232/6191/6168/6227/6138/6173/6129/6146
R-HSA-9759194	R-HSA-9759194	Nuclear events mediated by NFE2L2	76	0.75955	1.58012	0.0507246	0.646629	0.646629	1409	tags=55%, list=9%, signal=50%	8878/5052/1728/6888/6233/3162/6500/7086/5689/7314/7296/5714/5692/5719/468/5704/5687/5708/23657/5682/5685/9861/140809/5710/5711/5694/4780/5688/10213/7979/5700/9978/2730/4199/5690/5705/2729/5683/5686/5693/3417/5695
R-HSA-1679131	R-HSA-1679131	Trafficking and processing of endosomal TLR	12	0.75544	1.33845	0.140927	0.655107	0.655107	58	tags=17%, list=0%, signal=17%	1508/1514
R-HSA-8866427	R-HSA-8866427	VLDLR internalisation and degradation	16	0.753067	1.35293	0.159046	0.656	0.656	1175	tags=38%, list=8%, signal=35%	1173/6233/1175/7314/1211/7376
R-HSA-2173791	R-HSA-2173791	TGF-beta receptor signaling in EMT (epithelial to mesenchymal transition)	16	0.750599	1.34849	0.161034	0.656	0.656	424	tags=19%, list=3%, signal=18%	2280/6233/7314
R-HSA-264870	R-HSA-264870	Caspase-mediated cleavage of cytoskeletal proteins	11	0.749872	1.30759	0.175097	0.662364	0.662364	258	tags=18%, list=2%, signal=18%	7431/2934
R-HSA-9615710	R-HSA-9615710	Late endosomal microautophagy	32	0.749613	1.44137	0.088015	0.646629	0.646629	535	tags=19%, list=3%, signal=18%	7431/6233/3312/51160/7314/11315
R-HSA-2892247	R-HSA-2892247	POU5F1 (OCT4), SOX2, NANOG activate genes related to proliferation	11	0.748588	1.30535	0.177043	0.662364	0.662364	373	tags=9%, list=2%, signal=9%	6657
R-HSA-156902	R-HSA-156902	Peptide chain elongation	79	0.7483	1.55641	0.0544465	0.646629	0.646629	443	tags=49%, list=3%, signal=48%	6175/1915/6187/6133/6171/6137/6209/6217/6208/6224/6176/6159/6230/6134/6156/11224/6155/6141/6235/6233/6128/6139/6210/6193/6218/6228/6188/6142/6222/6170/6161/6122/3921/6136/6166/6143/6232/6191/6168
R-HSA-2408522	R-HSA-2408522	Selenoamino acid metabolism	104	0.747011	1.6122	0.0442478	0.646629	0.646629	731	tags=43%, list=5%, signal=41%	6175/6187/6133/6171/6137/6209/6217/6208/6224/6176/6159/6230/6134/6156/11224/6155/6141/6235/6233/6128/6139/6210/6193/6218/6228/6188/6142/6222/6170/6161/6122/3921/6136/6166/6143/6232/7296/6191/6168/6227/875/6138/6173/6129/6146
R-HSA-1614635	R-HSA-1614635	Sulfur amino acid metabolism	26	0.746787	1.42349	0.0998081	0.646629	0.646629	2050	tags=46%, list=13%, signal=40%	7263/1468/25828/1036/875/51074/2806/4357/2805/191/6821/51380
R-HSA-156842	R-HSA-156842	Eukaryotic Translation Elongation	83	0.746683	1.55594	0.0529197	0.646629	0.646629	443	tags=48%, list=3%, signal=47%	6175/1915/6187/6133/6171/6137/6209/6217/6208/6224/6176/6159/6230/6134/6156/11224/6155/6141/6235/6233/6128/6139/6210/6193/6218/6228/6188/1933/6142/6222/6170/6161/6122/3921/6136/6166/6143/6232/6191/6168
R-HSA-1592230	R-HSA-1592230	Mitochondrial biogenesis	94	0.74604	1.57851	0.0471869	0.646629	0.646629	986	tags=21%, list=6%, signal=20%	4508/498/506/518/2746/539/808/9551/517/10632/514/440574/513/516/125988/10989/6604/521/805/522
R-HSA-1799339	R-HSA-1799339	SRP-dependent cotranslational protein targeting to membrane	100	0.744717	1.60306	0.0441696	0.646629	0.646629	731	tags=48%, list=5%, signal=46%	6175/6187/6133/6171/6137/6209/6217/6208/6224/6176/6159/6230/6134/6156/11224/6155/6141/6235/6233/6128/6139/6210/6193/6218/6228/6188/6142/6222/6170/23480/6161/6122/10952/3921/6136/6166/6143/6232/6191/6168/6227/6746/90701/28972/6138/6173/6129/6146
R-HSA-5423646	R-HSA-5423646	Aflatoxin activation and detoxification	14	0.741764	1.31932	0.174	0.662364	0.662364	2430	tags=36%, list=16%, signal=30%	4257/8574/4259/95/91703
R-HSA-422085	R-HSA-422085	Synthesis, secretion, and deacylation of Ghrelin	17	0.741011	1.3336	0.174	0.662364	0.662364	1267	tags=29%, list=8%, signal=27%	7941/90701/28972/3479/23478
R-HSA-8949664	R-HSA-8949664	Processing of SMDT1	15	0.740138	1.31782	0.179283	0.662364	0.662364	2074	tags=53%, list=14%, signal=46%	91689/30968/11331/55486/10939/9512/6687/10367
R-HSA-975956	R-HSA-975956	Nonsense Mediated Decay (NMD) independent of the Exon Junction Complex (EJC)	85	0.738517	1.54575	0.0521583	0.646629	0.646629	731	tags=51%, list=5%, signal=48%	6175/6187/6133/6171/6137/6209/6217/6208/6224/6176/6159/6230/6134/6156/11224/6155/6141/6235/6233/6128/6139/6210/6193/6218/6228/6188/6142/6222/6170/6161/6122/3921/6136/6166/6143/6232/6191/6168/6227/6138/6173/6129/6146
R-HSA-180534	R-HSA-180534	Vpu mediated degradation of CD4	51	0.738155	1.51893	0.0664273	0.646629	0.646629	1699	tags=61%, list=11%, signal=54%	6233/6500/5689/7314/5714/5692/5719/5704/5687/5708/5682/5685/9861/920/5710/5711/5694/5688/10213/7979/5700/5690/5705/23198/5683/5686/5693/5695/5684/9491/5691
R-HSA-8864260	R-HSA-8864260	Transcriptional regulation by the AP-2 (TFAP2) family of transcription factors	32	0.737016	1.41715	0.0992509	0.646629	0.646629	3	tags=3%, list=0%, signal=3%	348
R-HSA-9633012	R-HSA-9633012	Response of EIF2AK4 (GCN2) to amino acid deficiency	91	0.73665	1.55064	0.0540541	0.646629	0.646629	731	tags=49%, list=5%, signal=47%	6175/6187/6133/6171/6137/6209/6217/6208/6224/6176/6159/6230/6134/6156/11224/6155/6141/6235/6233/6128/6139/6210/6193/6218/6228/6188/6142/6222/6170/6161/6122/3921/6136/6166/6143/6232/6191/6168/6227/468/1051/6138/6173/6129/6146
R-HSA-175474	R-HSA-175474	Assembly Of The HIV Virion	16	0.736341	1.32288	0.178926	0.662364	0.662364	424	tags=25%, list=3%, signal=24%	5478/6233/51160/7314
R-HSA-8876725	R-HSA-8876725	Protein methylation	18	0.736013	1.33658	0.175403	0.662364	0.662364	180	tags=28%, list=1%, signal=27%	1915/6187/808/3312/7415
R-HSA-2024101	R-HSA-2024101	CS/DS degradation	13	0.735242	1.30336	0.176238	0.662364	0.662364	353	tags=31%, list=2%, signal=30%	63827/1463/3074/3073
R-HSA-72689	R-HSA-72689	Formation of a pool of free 40S subunits	89	0.734831	1.54643	0.0540541	0.646629	0.646629	731	tags=51%, list=5%, signal=48%	6175/6187/6133/6171/6137/6209/6217/6208/6224/6176/6159/6230/6134/6156/11224/6155/6141/6235/6233/6128/6139/6210/6193/6218/6228/6188/6142/6222/6170/8665/6161/6122/3921/6136/6166/6143/6232/6191/6168/6227/8662/6138/6173/6129/6146
R-HSA-180585	R-HSA-180585	Vif-mediated degradation of APOBEC3G	52	0.734201	1.51179	0.0648649	0.646629	0.646629	1699	tags=62%, list=11%, signal=55%	6233/5689/6923/7314/5714/5692/5719/5704/5687/5708/5682/5685/9861/5710/5711/5694/5688/10213/7979/5700/9978/5690/5705/23198/5683/5686/5693/5695/6921/5684/9491/5691
R-HSA-2022923	R-HSA-2022923	Dermatan sulfate biosynthesis	11	0.73322	1.27856	0.202335	0.677859	0.677859	73	tags=18%, list=0%, signal=18%	63827/1463
R-HSA-9735869	R-HSA-9735869	SARS-CoV-1 modulates host translation machinery	32	0.733194	1.4098	0.106742	0.646629	0.646629	523	tags=59%, list=3%, signal=57%	1915/6187/6209/6217/6208/6224/6230/6235/6233/6210/6193/6218/6228/6188/6222/3921/6232/6191/6227
R-HSA-3656237	R-HSA-3656237	Defective EXT2 causes exostoses 2	12	0.73039	1.29407	0.189189	0.668933	0.668933	1882	tags=33%, list=12%, signal=29%	2817/9672/6385/6383
R-HSA-3656253	R-HSA-3656253	Defective EXT1 causes exostoses 1, TRPS2 and CHDS	12	0.73039	1.29407	0.189189	0.668933	0.668933	1882	tags=33%, list=12%, signal=29%	2817/9672/6385/6383
R-HSA-2022090	R-HSA-2022090	Assembly of collagen fibrils and other multimeric structures	59	0.728333	1.50319	0.0690909	0.646629	0.646629	1457	tags=24%, list=9%, signal=22%	1508/1514/1277/50509/1281/3691/1299/1294/1302/1282/1290/1289/1284/4016
R-HSA-196108	R-HSA-196108	Pregnenolone biosynthesis	12	0.728301	1.29037	0.19112	0.668933	0.668933	2621	tags=42%, list=17%, signal=35%	231/83930/112812/2230/10948
R-HSA-69166	R-HSA-69166	Removal of the Flap Intermediate	13	0.726519	1.2879	0.2	0.677859	0.677859	2562	tags=54%, list=17%, signal=45%	5111/6117/5425/6119/6118/5557/57804
R-HSA-9754678	R-HSA-9754678	SARS-CoV-2 modulates host translation machinery	45	0.726514	1.47119	0.0776173	0.646629	0.646629	523	tags=42%, list=3%, signal=41%	6187/6209/6217/6208/6224/6230/6235/6233/6210/6193/6218/6228/6188/6222/6628/3921/6232/6191/6227
R-HSA-390247	R-HSA-390247	Beta-oxidation of very long chain fatty acids	10	0.726344	1.24733	0.214425	0.686927	0.686927	1652	tags=40%, list=11%, signal=36%	3295/23417/10455/51
R-HSA-211733	R-HSA-211733	Regulation of activated PAK-2p34 by proteasome mediated degradation	48	0.725317	1.47943	0.0734767	0.646629	0.646629	1858	tags=62%, list=12%, signal=55%	6233/5689/7314/5714/5692/5719/5704/5687/5708/5682/5685/9861/5710/5711/5694/5688/10213/7979/5700/5690/5705/23198/5683/5686/5693/5695/5684/9491/5691/5718
R-HSA-9708530	R-HSA-9708530	Regulation of BACH1 activity	11	0.724679	1.26366	0.208171	0.680586	0.680586	1072	tags=36%, list=7%, signal=34%	6233/6500/7314/9978
R-HSA-8854050	R-HSA-8854050	FBXL7 down-regulates AURKA during mitotic entry and in early mitosis	53	0.724417	1.49038	0.0707804	0.646629	0.646629	1699	tags=60%, list=11%, signal=54%	6233/6500/5689/7314/5714/5692/5719/5704/5687/5708/5682/5685/9861/5710/5711/5694/5688/10213/7979/5700/9978/5690/5705/23198/5683/6790/5686/5693/5695/5684/9491/5691
R-HSA-1236978	R-HSA-1236978	Cross-presentation of soluble exogenous antigens (endosomes)	48	0.723827	1.47639	0.0752688	0.646629	0.646629	1858	tags=62%, list=12%, signal=55%	5689/5714/5692/5719/5704/5687/5708/5682/5685/9861/5710/5711/5694/5688/10213/7979/5700/5690/5705/9902/23198/5683/5686/5693/4360/5695/5684/9491/5691/5718
R-HSA-174113	R-HSA-174113	SCF-beta-TrCP mediated degradation of Emi1	54	0.723227	1.48468	0.0724638	0.646629	0.646629	1699	tags=57%, list=11%, signal=51%	6233/6500/5689/991/7314/5714/5692/5719/5704/5687/5708/5682/5685/9861/5710/5711/5694/5688/10213/7979/5700/5690/5705/23198/5683/5686/5693/5695/5684/9491/5691
R-HSA-389661	R-HSA-389661	Glyoxylate metabolism and glycine degradation	29	0.723223	1.4039	0.121043	0.655107	0.655107	2574	tags=52%, list=17%, signal=43%	5162/2653/275/8050/4967/2806/594/1738/5827/5160/593/4706/1743/11019/1737
R-HSA-77588	R-HSA-77588	SLBP Dependent Processing of Replication-Dependent Histone Pre-mRNAs	10	0.720603	1.23748	0.220273	0.689423	0.689423	2121	tags=40%, list=14%, signal=34%	6628/6634/7884/6637
R-HSA-168273	R-HSA-168273	Influenza Viral RNA Transcription and Replication	121	0.719863	1.58796	0.0486111	0.646629	0.646629	731	tags=36%, list=5%, signal=34%	6175/6187/6133/6171/6137/6209/6217/6208/6224/6176/6159/6230/6134/6156/11224/6155/6141/6235/6233/6128/6139/6210/6193/6218/6228/6188/6142/6222/6170/6161/6122/3921/6136/6166/6143/6232/6191/6168/6227/6138/6173/6129/6146
R-HSA-5389840	R-HSA-5389840	Mitochondrial translation elongation	85	0.719166	1.50525	0.0629496	0.646629	0.646629	3142	tags=71%, list=20%, signal=56%	63875/64968/54460/9553/84545/10573/55168/118487/65993/116541/78988/7284/51081/122704/51264/28977/51253/6182/11222/64981/28973/51069/124995/64983/10884/6150/51650/64928/51649/55052/64951/51021/7818/51023/51318/65003/63931/65005/85476/29088/6183/64432/3396/65080/28957/60488/26589/219927/9801/128308/64949/51373/10102/740/55037/64965/54948/5018/51642/26284
R-HSA-3560782	R-HSA-3560782	Diseases associated with glycosaminoglycan metabolism	37	0.718811	1.40509	0.101103	0.646629	0.646629	900	tags=22%, list=6%, signal=20%	63827/1463/3074/2817/3073/26229/4060/9672
R-HSA-4641257	R-HSA-4641257	Degradation of AXIN	52	0.717931	1.47828	0.0774775	0.646629	0.646629	1858	tags=58%, list=12%, signal=51%	6233/5689/7314/5714/5692/5719/5704/5687/5708/5682/5685/9861/5710/5711/5694/5688/10213/7979/5700/5690/5705/23198/5683/5686/5693/5695/5684/9491/5691/5718
R-HSA-4420332	R-HSA-4420332	Defective B3GALT6 causes EDSP2 and SEMDJL1	18	0.717611	1.30317	0.203629	0.677859	0.677859	201	tags=17%, list=1%, signal=16%	63827/1463/2817
R-HSA-171306	R-HSA-171306	Packaging Of Telomere Ends	12	0.717075	1.27048	0.202703	0.677859	0.677859	68	tags=8%, list=0%, signal=8%	3015
R-HSA-9711097	R-HSA-9711097	Cellular response to starvation	140	0.716548	1.59387	0.045614	0.646629	0.646629	731	tags=38%, list=5%, signal=36%	6175/6187/6133/6171/6137/6209/6217/6208/6224/6176/6159/6230/6134/6156/11224/6155/6141/6235/6233/6128/6139/6210/6193/6218/6228/9114/6188/527/6142/6222/6170/6161/6122/3921/6136/526/6166/6143/6232/6191/55004/6168/51606/6227/468/1051/6009/8992/6138/529/6173/6129/6146
R-HSA-977606	R-HSA-977606	Regulation of Complement cascade	39	0.716284	1.4166	0.0985401	0.646629	0.646629	189	tags=13%, list=1%, signal=13%	975/1191/712/713/714
R-HSA-9604323	R-HSA-9604323	Negative regulation of NOTCH4 signaling	53	0.716223	1.47352	0.0780399	0.646629	0.646629	1699	tags=58%, list=11%, signal=52%	6233/6500/5689/7314/5714/5692/5719/5704/5687/5708/5682/5685/9861/5710/5711/5694/5688/10213/7979/5700/9978/5690/5705/10460/5683/5686/5693/5695/5684/9491/5691
R-HSA-156581	R-HSA-156581	Methylation	14	0.715695	1.27295	0.204	0.677859	0.677859	2028	tags=36%, list=13%, signal=31%	4144/9446/27430/51504/191
R-HSA-3560783	R-HSA-3560783	Defective B4GALT7 causes EDS, progeroid type	18	0.715034	1.29849	0.203629	0.677859	0.677859	201	tags=17%, list=1%, signal=16%	63827/1463/2817
R-HSA-5368286	R-HSA-5368286	Mitochondrial translation initiation	85	0.714823	1.49616	0.0665468	0.646629	0.646629	3142	tags=67%, list=20%, signal=54%	63875/64968/54460/9553/84545/10573/55168/118487/65993/116541/78988/51081/122704/51264/28977/51253/6182/11222/64981/28973/51069/124995/64983/10884/6150/51650/64928/51649/55052/64951/51021/7818/51023/51318/65003/63931/65005/29088/6183/64432/3396/65080/28957/60488/26589/219927/9801/128308/64949/51373/740/55037/64965/54948/5018/51642/26284
R-HSA-169911	R-HSA-169911	Regulation of Apoptosis	51	0.71384	1.4689	0.0771993	0.646629	0.646629	1858	tags=59%, list=12%, signal=52%	6233/5689/7314/5714/5692/5719/5704/5687/5708/5682/5685/9861/5710/5711/5694/5688/10213/7979/5700/5690/5705/23198/5683/5686/5693/5695/5684/9491/5691/5718
R-HSA-5676590	R-HSA-5676590	NIK-->noncanonical NF-kB signaling	58	0.713524	1.47609	0.079566	0.646629	0.646629	1699	tags=55%, list=11%, signal=49%	6233/6500/5689/7314/5714/5692/5719/5704/5687/5708/5682/5685/9040/9861/5710/5711/5694/5688/10213/7979/5700/5690/5705/23198/5683/5686/5693/5695/5684/5971/9491/5691
R-HSA-349425	R-HSA-349425	Autodegradation of the E3 ubiquitin ligase COP1	51	0.713353	1.4679	0.0771993	0.646629	0.646629	1699	tags=59%, list=11%, signal=52%	6233/5689/7314/5714/5692/5719/5704/5687/5708/5682/5685/64326/9861/5710/5711/5694/5688/10213/7979/5700/5690/5705/23198/5683/5686/5693/5695/5684/9491/5691
R-HSA-9755511	R-HSA-9755511	KEAP1-NFE2L2 pathway	98	0.713336	1.52678	0.0609319	0.646629	0.646629	1409	tags=46%, list=9%, signal=42%	8878/5052/1728/6888/6233/7415/3162/6500/7086/5689/7314/7296/5714/5692/5719/468/5704/5687/5708/1460/23657/5682/5685/9861/140809/5710/5711/5694/4780/5688/10213/7979/5700/9978/2730/4199/5690/5705/2729/23198/5683/5686/5693/3417/5695
R-HSA-3299685	R-HSA-3299685	Detoxification of Reactive Oxygen Species	33	0.711515	1.37757	0.118738	0.655107	0.655107	1153	tags=36%, list=8%, signal=34%	2950/5052/9588/6647/7001/25828/7296/493869/2876/475/10935/653361
R-HSA-418889	R-HSA-418889	Caspase activation via Dependence Receptors in the absence of ligand	10	0.711282	1.22147	0.233918	0.689423	0.689423	142	tags=10%, list=1%, signal=10%	9500
R-HSA-5368287	R-HSA-5368287	Mitochondrial translation	91	0.710943	1.49653	0.0648649	0.646629	0.646629	3142	tags=66%, list=20%, signal=53%	63875/64968/54460/9553/84545/10573/55168/118487/65993/116541/78988/7284/51081/122704/51264/28977/51253/6182/11222/64981/28973/51069/124995/64983/10884/6150/51650/64928/51649/55052/64951/51021/7818/51023/51318/65003/63931/65005/85476/29088/6183/64432/3396/65080/28957/60488/26589/219927/9801/128308/64949/51373/10102/740/55037/64965/54948/5018/51642/26284
R-HSA-3560801	R-HSA-3560801	Defective B3GAT3 causes JDSSDHD	18	0.710431	1.29013	0.205645	0.677859	0.677859	900	tags=28%, list=6%, signal=26%	63827/1463/2817/26229/9672
R-HSA-69601	R-HSA-69601	Ubiquitin Mediated Degradation of Phosphorylated Cdc25A	51	0.709844	1.46068	0.0789946	0.646629	0.646629	1858	tags=59%, list=12%, signal=52%	6233/5689/7314/5714/5692/5719/5704/5687/5708/5682/5685/9861/5710/5711/5694/5688/10213/7979/5700/5690/5705/23198/5683/5686/5693/5695/5684/9491/5691/5718
R-HSA-69610	R-HSA-69610	p53-Independent DNA Damage Response	51	0.709844	1.46068	0.0789946	0.646629	0.646629	1858	tags=59%, list=12%, signal=52%	6233/5689/7314/5714/5692/5719/5704/5687/5708/5682/5685/9861/5710/5711/5694/5688/10213/7979/5700/5690/5705/23198/5683/5686/5693/5695/5684/9491/5691/5718
R-HSA-69613	R-HSA-69613	p53-Independent G1/S DNA damage checkpoint	51	0.709844	1.46068	0.0789946	0.646629	0.646629	1858	tags=59%, list=12%, signal=52%	6233/5689/7314/5714/5692/5719/5704/5687/5708/5682/5685/9861/5710/5711/5694/5688/10213/7979/5700/5690/5705/23198/5683/5686/5693/5695/5684/9491/5691/5718
R-HSA-5419276	R-HSA-5419276	Mitochondrial translation termination	85	0.708741	1.48343	0.0665468	0.646629	0.646629	3142	tags=67%, list=20%, signal=54%	63875/64968/54460/9553/84545/10573/55168/118487/65993/116541/78988/51081/122704/51264/28977/51253/6182/11222/64981/28973/51069/124995/64983/10884/6150/51650/64928/51649/55052/64951/51021/7818/51023/51318/65003/63931/65005/29088/6183/64432/3396/65080/28957/60488/26589/219927/9801/128308/64949/51373/740/55037/64965/54948/5018/51642/26284
R-HSA-5607761	R-HSA-5607761	Dectin-1 mediated noncanonical NF-kB signaling	59	0.707825	1.46087	0.0909091	0.646629	0.646629	1699	tags=54%, list=11%, signal=48%	6233/6500/5689/7314/5714/5692/5719/5704/5687/5708/5682/5685/9040/9861/5710/5711/5694/5688/10213/7979/5700/5690/5705/23198/5683/5686/5693/5695/5684/5971/9491/5691
R-HSA-156580	R-HSA-156580	Phase II - Conjugation of compounds	89	0.707414	1.48873	0.0684685	0.646629	0.646629	1779	tags=25%, list=12%, signal=22%	2950/10327/4144/2947/2949/55748/4257/2098/2946/373156/2730/2729/9446/27306/27430/51504/10380/4259/8459/8460/26873/2937
R-HSA-156588	R-HSA-156588	Glucuronidation	15	0.704067	1.2536	0.221116	0.689423	0.689423	4058	tags=53%, list=26%, signal=39%	7360/23169/54658/54659/54579/54578/54576/54600
R-HSA-5576891	R-HSA-5576891	Cardiac conduction	124	0.702564	1.54705	0.0521739	0.646629	0.646629	1047	tags=10%, list=7%, signal=10%	482/477/481/808/476/5348/483/1760/6324/805/486/53826/444
R-HSA-4608870	R-HSA-4608870	Asymmetric localization of PCP proteins	62	0.702022	1.45767	0.0938628	0.646629	0.646629	1699	tags=50%, list=11%, signal=45%	6233/5689/7314/5714/5692/5719/2535/5704/5687/5708/5682/5685/9861/5710/5711/5694/5688/10213/7979/5700/5690/5705/23198/5683/5686/5693/23513/5695/5684/9491/5691
R-HSA-927802	R-HSA-927802	Nonsense-Mediated Decay (NMD)	105	0.700639	1.51993	0.0578947	0.646629	0.646629	731	tags=42%, list=5%, signal=40%	6175/6187/6133/6171/6137/6209/6217/6208/6224/6176/6159/6230/6134/6156/11224/6155/6141/6235/6233/6128/6139/6210/6193/6218/6228/6188/5518/6142/6222/6170/6161/6122/3921/6136/6166/6143/6232/6191/6168/6227/6138/6173/6129/6146
R-HSA-975957	R-HSA-975957	Nonsense Mediated Decay (NMD) enhanced by the Exon Junction Complex (EJC)	105	0.700639	1.51993	0.0578947	0.646629	0.646629	731	tags=42%, list=5%, signal=40%	6175/6187/6133/6171/6137/6209/6217/6208/6224/6176/6159/6230/6134/6156/11224/6155/6141/6235/6233/6128/6139/6210/6193/6218/6228/6188/5518/6142/6222/6170/6161/6122/3921/6136/6166/6143/6232/6191/6168/6227/6138/6173/6129/6146
R-HSA-72706	R-HSA-72706	GTP hydrolysis and joining of the 60S ribosomal subunit	100	0.699854	1.50649	0.0636042	0.646629	0.646629	731	tags=46%, list=5%, signal=44%	6175/6187/6133/6171/6137/6209/6217/6208/6224/6176/6159/6230/6134/6156/11224/6155/6141/6235/6233/6128/6139/6210/6193/6218/6228/6188/6142/6222/1973/6170/8665/6161/6122/3921/6136/6166/6143/6232/6191/6168/6227/8662/6138/6173/6129/6146
R-HSA-71291	R-HSA-71291	Metabolism of amino acids and derivatives	346	0.699538	1.62552	0.0302144	0.646629	0.646629	977	tags=27%, list=6%, signal=26%	1152/6175/6187/6133/6171/6137/6209/6217/6208/4946/6224/2746/6176/6159/26227/6230/6134/1728/6156/11224/6155/6141/6235/6233/7263/6128/6139/6210/6193/4947/6218/6228/2628/6188/6142/6222/6170/6535/1468/5689/5162/6161/6122/3921/6136/6303/6166/2653/6143/6232/25828/7296/6191/6168/275/5714/57515/29968/5692/5719/1036/8050/6227/5704/5687/5708/64087/5682/5685/1158/6538/875/6520/6138/6173/3712/9861/262/6129/6…
R-HSA-110320	R-HSA-110320	Translesion Synthesis by POLH	19	0.699487	1.27549	0.208835	0.680749	0.680749	1640	tags=37%, list=11%, signal=33%	6233/7415/5111/7314/6117/5984/25898
R-HSA-112311	R-HSA-112311	Neurotransmitter clearance	10	0.699435	1.20112	0.253411	0.700975	0.700975	325	tags=10%, list=2%, signal=10%	217
R-HSA-1168372	R-HSA-1168372	Downstream signaling events of B Cell Receptor (BCR)	82	0.699411	1.45927	0.0798548	0.646629	0.646629	1699	tags=45%, list=11%, signal=40%	5478/2280/808/6233/6500/5689/7314/5714/5692/5719/5704/5687/5708/5682/5685/9861/5710/5711/5694/5688/10213/805/7979/3265/5700/5690/5705/23198/5683/5686/5693/5695/5534/4792/5684/9491/5691
R-HSA-6804114	R-HSA-6804114	TP53 Regulates Transcription of Genes Involved in G2 Cell Cycle Arrest	16	0.699236	1.25622	0.22664	0.689423	0.689423	1701	tags=50%, list=11%, signal=45%	5111/3276/891/581/983/6790/7027/1647
R-HSA-110312	R-HSA-110312	Translesion synthesis by REV1	16	0.698444	1.2548	0.22664	0.689423	0.689423	1499	tags=38%, list=10%, signal=34%	6233/5111/7314/10459/6117/5984
R-HSA-9754189	R-HSA-9754189	Germ layer formation at gastrulation	14	0.697939	1.24137	0.234	0.689423	0.689423	373	tags=14%, list=2%, signal=14%	1499/6657
R-HSA-174403	R-HSA-174403	Glutathione synthesis and recycling	11	0.697472	1.21622	0.250973	0.700975	0.700975	1779	tags=45%, list=12%, signal=40%	55748/2730/2729/26873/2937
R-HSA-9012852	R-HSA-9012852	Signaling by NOTCH3	45	0.696391	1.41019	0.099278	0.646629	0.646629	424	tags=11%, list=3%, signal=11%	2173/6233/51107/55851/7314
R-HSA-5689603	R-HSA-5689603	UCH proteinases	87	0.695845	1.45586	0.0745455	0.646629	0.646629	1705	tags=40%, list=11%, signal=36%	60/6233/4738/7345/5689/7314/5714/5692/5719/11047/5704/5687/5708/5682/5685/9861/5710/5711/5694/5688/10213/7979/5700/5690/5705/114785/23198/5683/5686/5693/5695/5684/9491/5691/10445
R-HSA-5655862	R-HSA-5655862	Translesion synthesis by POLK	17	0.695833	1.2523	0.226	0.689423	0.689423	1499	tags=35%, list=10%, signal=32%	6233/5111/7314/10459/6117/5984
R-HSA-212300	R-HSA-212300	PRC2 methylates histones and DNA	21	0.69569	1.28143	0.201581	0.677859	0.677859	1625	tags=24%, list=11%, signal=21%	3015/5928/8726/94239/5931
R-HSA-168255	R-HSA-168255	Influenza Infection	142	0.695203	1.55029	0.053913	0.646629	0.646629	731	tags=32%, list=5%, signal=31%	6175/6187/6133/6171/6137/6209/6217/6208/6224/6176/6159/6230/6134/6156/11224/6155/6141/6235/5901/6233/3838/6128/6139/6210/6193/6218/6228/6188/6142/6222/6170/6161/6122/3921/6136/6166/6143/6232/6191/6168/6227/8106/6138/6173/6129/6146
R-HSA-1660662	R-HSA-1660662	Glycosphingolipid metabolism	39	0.694045	1.37262	0.109489	0.646629	0.646629	427	tags=13%, list=3%, signal=12%	5660/3074/6609/3073/5476
R-HSA-8939236	R-HSA-8939236	RUNX1 regulates transcription of genes involved in differentiation of HSCs	77	0.693656	1.44475	0.0904159	0.646629	0.646629	1952	tags=45%, list=13%, signal=40%	3015/6233/5689/7314/5714/5692/5719/5704/5687/5708/5682/5685/10413/9861/5710/5711/5694/5688/10213/7979/5700/5690/5705/23198/5683/5686/5693/5695/94239/5684/9491/5691/6929/5718/902
R-HSA-5684264	R-HSA-5684264	MAP3K8 (TPL2)-dependent MAPK1/3 activation	16	0.6934	1.24573	0.232604	0.689423	0.689423	424	tags=19%, list=3%, signal=18%	6233/6500/7314
R-HSA-9762114	R-HSA-9762114	GSK3B and BTRC:CUL1-mediated-degradation of NFE2L2	51	0.693064	1.42615	0.0915619	0.646629	0.646629	1699	tags=61%, list=11%, signal=54%	6233/6500/5689/7314/5714/5692/5719/5704/5687/5708/5682/5685/9861/5710/5711/5694/4780/5688/10213/7979/5700/9978/5690/5705/5683/5686/5693/5695/5684/9491/5691
R-HSA-390522	R-HSA-390522	Striated Muscle Contraction	35	0.692796	1.34865	0.132216	0.655107	0.655107	908	tags=20%, list=6%, signal=19%	7431/7140/58/7136/7125/7169/4632
R-HSA-5656121	R-HSA-5656121	Translesion synthesis by POLI	17	0.691949	1.24531	0.226	0.689423	0.689423	1499	tags=35%, list=10%, signal=32%	6233/5111/7314/10459/6117/5984
R-HSA-200425	R-HSA-200425	Carnitine metabolism	14	0.691194	1.22937	0.244	0.693328	0.693328	3031	tags=57%, list=20%, signal=46%	58526/788/1374/6256/5467/1376/6584/51422
R-HSA-5579029	R-HSA-5579029	Metabolic disorders of biological oxidation enzymes	28	0.69091	1.33191	0.153704	0.656	0.656	2543	tags=36%, list=17%, signal=30%	1545/9420/2730/2729/26873/2937/95/191/112812/2230
R-HSA-442729	R-HSA-442729	CREB1 phosphorylation through the activation of CaMKII/CaMKK/CaMKIV cascasde	10	0.690523	1.18582	0.272904	0.708611	0.708611	955	tags=30%, list=6%, signal=28%	808/3838/805
R-HSA-8941858	R-HSA-8941858	Regulation of RUNX3 expression and activity	53	0.690464	1.42053	0.0943739	0.646629	0.646629	1858	tags=57%, list=12%, signal=50%	6233/5689/7314/5714/5692/5719/5704/5687/5708/5682/5685/9861/5710/5711/5694/5688/10213/7979/6714/5700/5690/5705/5683/5686/5693/5695/5684/9491/5691/5718
R-HSA-8950505	R-HSA-8950505	Gene and protein expression by JAK-STAT signaling after Interleukin-12 stimulation	34	0.689703	1.33871	0.141527	0.655107	0.655107	275	tags=24%, list=2%, signal=23%	1072/6175/5478/6888/302/5908/6647/375
R-HSA-5689877	R-HSA-5689877	Josephin domain DUBs	10	0.689154	1.18347	0.274854	0.71122	0.71122	951	tags=40%, list=6%, signal=38%	6233/7415/7314/126119
R-HSA-68616	R-HSA-68616	Assembly of the ORC complex at the origin of replication	18	0.688721	1.2507	0.22379	0.689423	0.689423	68	tags=6%, list=0%, signal=6%	3015
R-HSA-71336	R-HSA-71336	Pentose phosphate pathway	13	0.688282	1.22011	0.257426	0.702238	0.702238	1001	tags=23%, list=7%, signal=22%	6888/7086/25796
R-HSA-69183	R-HSA-69183	Processive synthesis on the lagging strand	14	0.687973	1.22364	0.256	0.700975	0.700975	2562	tags=50%, list=17%, signal=42%	5111/6117/5425/6119/6118/5557/57804
R-HSA-5610780	R-HSA-5610780	Degradation of GLI1 by the proteasome	58	0.687713	1.42269	0.0976492	0.646629	0.646629	1699	tags=53%, list=11%, signal=48%	6233/6500/5689/7314/5714/5692/5719/5704/5687/5708/5682/5685/9861/5710/5711/5694/5688/10213/7979/5700/9978/5690/5705/23198/5683/5686/5693/5695/5684/9491/5691
R-HSA-9609507	R-HSA-9609507	Protein localization	158	0.687661	1.53654	0.0629252	0.646629	0.646629	1889	tags=34%, list=12%, signal=30%	291/498/506/100188893/1537/9218/6233/1891/3162/4714/23480/10952/1431/10452/7314/27230/1384/56993/50/6342/516/10440/7322/118424/79145/3421/54469/10063/26517/100287932/54543/3295/400916/373156/92609/56942/23417/25813/3155/3417/7416/5621/5827/10455/3329/7917/51/51608/7485/6901/8604/26519/9868
R-HSA-110330	R-HSA-110330	Recognition and association of DNA glycosylase with site containing an affected purine	16	0.687457	1.23506	0.240557	0.691429	0.691429	68	tags=6%, list=0%, signal=6%	3015
R-HSA-110331	R-HSA-110331	Cleavage of the damaged purine	16	0.687457	1.23506	0.240557	0.691429	0.691429	68	tags=6%, list=0%, signal=6%	3015
R-HSA-73927	R-HSA-73927	Depurination	16	0.687457	1.23506	0.240557	0.691429	0.691429	68	tags=6%, list=0%, signal=6%	3015
R-HSA-75815	R-HSA-75815	Ubiquitin-dependent degradation of Cyclin D	51	0.686096	1.41181	0.0951526	0.646629	0.646629	1699	tags=57%, list=11%, signal=51%	6233/5689/7314/5714/5692/5719/5704/5687/5708/5682/5685/9861/5710/5711/5694/5688/10213/7979/5700/5690/5705/23198/5683/5686/5693/5695/5684/9491/5691
R-HSA-166658	R-HSA-166658	Complement cascade	45	0.68572	1.38859	0.104693	0.646629	0.646629	189	tags=11%, list=1%, signal=11%	975/1191/712/713/714
R-HSA-5668541	R-HSA-5668541	TNFR2 non-canonical NF-kB pathway	95	0.685478	1.45666	0.0740072	0.646629	0.646629	1699	tags=36%, list=11%, signal=32%	6233/6500/5689/4055/7314/5714/5692/5719/5704/5687/5708/5682/5685/7132/9040/9861/5710/5711/5694/5688/10213/7979/5700/5690/5705/23198/5683/5686/5693/5695/5684/5971/9491/5691
R-HSA-6791226	R-HSA-6791226	Major pathway of rRNA processing in the nucleolus and cytosol	171	0.685249	1.53311	0.0654362	0.646629	0.646629	731	tags=26%, list=5%, signal=25%	6175/6187/6133/6171/6137/6209/6217/6208/6224/6176/6159/6230/6134/6156/11224/6155/6141/6235/6233/6128/6139/6210/6193/6218/6228/6188/6142/6222/6170/6161/6122/3921/6136/6166/6143/6232/79897/6191/6168/4809/6227/6138/6173/6129/6146
R-HSA-111932	R-HSA-111932	CaMK IV-mediated phosphorylation of CREB	12	0.683759	1.21145	0.266409	0.706195	0.706195	955	tags=25%, list=6%, signal=23%	808/3838/805
R-HSA-73728	R-HSA-73728	RNA Polymerase I Promoter Opening	12	0.682291	1.20885	0.266409	0.706195	0.706195	68	tags=8%, list=0%, signal=8%	3015
R-HSA-499943	R-HSA-499943	Interconversion of nucleotide di- and triphosphates	27	0.682168	1.30755	0.163227	0.656	0.656	1797	tags=41%, list=12%, signal=36%	4831/7296/6241/2987/6240/51727/4830/4832/204/1854/79077
R-HSA-9010553	R-HSA-9010553	Regulation of expression of SLITs and ROBOs	160	0.681861	1.5236	0.0664395	0.646629	0.646629	1072	tags=41%, list=7%, signal=39%	6175/6187/6133/6171/6137/6209/6217/6208/6224/6176/6159/6230/6134/6156/11224/6155/6141/6235/6233/6128/6139/6210/6193/6218/6228/6188/6142/6222/6170/5689/6161/6122/3921/6136/6166/6143/6232/6923/7314/6191/6168/5714/5692/5719/6227/5704/5687/5708/4440/5682/5685/6138/6173/9861/6129/6146/5710/5711/5694/6202/5688/10213/7979/200916/5700/9978
R-HSA-8868773	R-HSA-8868773	rRNA processing in the nucleus and cytosol	179	0.681229	1.53151	0.0619765	0.646629	0.646629	782	tags=26%, list=5%, signal=25%	6175/6187/6133/6171/6137/6209/6217/6208/6224/6176/6159/6230/6134/6156/11224/6155/6141/6235/6233/6128/6139/6210/6193/6218/6228/6188/6142/6222/6170/6161/6122/3921/6136/6166/6143/6232/79897/6191/6168/4809/6227/6138/6173/6129/6146/55505/57418
R-HSA-2024096	R-HSA-2024096	HS-GAG degradation	16	0.680675	1.22287	0.246521	0.697858	0.697858	2891	tags=62%, list=19%, signal=51%	2817/9672/6385/4669/6383/10855/79411/2990/2720/2719
R-HSA-72312	R-HSA-72312	rRNA processing	189	0.679182	1.52228	0.0652174	0.646629	0.646629	782	tags=25%, list=5%, signal=24%	6175/6187/6133/6171/6137/6209/6217/6208/6224/6176/6159/6230/6134/6156/11224/6155/6141/6235/6233/6128/6139/6210/6193/6218/6228/6188/6142/6222/6170/6161/6122/3921/6136/6166/6143/6232/79897/6191/6168/4809/6227/6138/6173/6129/6146/55505/57418
R-HSA-156827	R-HSA-156827	L13a-mediated translational silencing of Ceruloplasmin expression	99	0.678857	1.46086	0.0706714	0.646629	0.646629	731	tags=46%, list=5%, signal=45%	6175/6187/6133/6171/6137/6209/6217/6208/6224/6176/6159/6230/6134/6156/11224/6155/6141/6235/6233/6128/6139/6210/6193/6218/6228/6188/6142/6222/1973/6170/8665/6161/6122/3921/6136/6166/6143/6232/6191/6168/6227/8662/6138/6173/6129/6146
R-HSA-8878166	R-HSA-8878166	Transcriptional regulation by RUNX2	117	0.67824	1.48259	0.0725664	0.646629	0.646629	1409	tags=33%, list=9%, signal=31%	3958/6233/1277/6500/5689/1026/891/7314/5714/5692/5719/5704/5687/5708/5682/5685/10413/9861/5710/5711/4094/581/5694/5688/10213/7979/983/6714/5700/9978/5690/5705/8841/23198/2101/5683/5686/5693/5695
R-HSA-1638074	R-HSA-1638074	Keratan sulfate/keratin metabolism	32	0.676876	1.30151	0.17603	0.662364	0.662364	3087	tags=34%, list=20%, signal=28%	3074/3073/4060/9435/6484/8703/79411/2720/93010/8534/10678
R-HSA-5678895	R-HSA-5678895	Defective CFTR causes cystic fibrosis	60	0.676606	1.39938	0.106498	0.646629	0.646629	1699	tags=53%, list=11%, signal=48%	6233/7415/5689/6048/7314/5714/5692/5719/5704/5687/5708/5682/5685/9861/5710/5711/5694/5688/10213/7979/5700/5690/5705/23198/5683/5686/5693/5695/5684/79139/9491/5691
R-HSA-196071	R-HSA-196071	Metabolism of steroid hormones	27	0.67623	1.29616	0.178236	0.662364	0.662364	2621	tags=26%, list=17%, signal=22%	51144/231/83930/112812/2230/51170/10948
R-HSA-71064	R-HSA-71064	Lysine catabolism	11	0.675826	1.17847	0.293774	0.718248	0.718248	2681	tags=45%, list=17%, signal=38%	4967/1738/1743/51166/501
R-HSA-1169091	R-HSA-1169091	Activation of NF-kappaB in B cells	66	0.67567	1.40342	0.103943	0.646629	0.646629	2038	tags=52%, list=13%, signal=45%	6233/6500/5689/7314/5714/5692/5719/5704/5687/5708/5682/5685/9861/5710/5711/5694/5688/10213/7979/5700/5690/5705/23198/5683/5686/5693/5695/4792/5684/9491/5691/5718/8915/3551
R-HSA-189483	R-HSA-189483	Heme degradation	12	0.674369	1.19481	0.283784	0.712826	0.712826	1659	tags=25%, list=11%, signal=22%	3162/645/11309
R-HSA-72613	R-HSA-72613	Eukaryotic Translation Initiation	107	0.674357	1.45786	0.0723104	0.646629	0.646629	731	tags=43%, list=5%, signal=41%	6175/6187/6133/6171/6137/6209/6217/6208/6224/6176/6159/6230/6134/6156/11224/6155/6141/6235/6233/6128/6139/6210/6193/6218/6228/6188/6142/6222/1973/6170/8665/6161/6122/3921/6136/6166/6143/6232/6191/6168/6227/8662/6138/6173/6129/6146
R-HSA-72737	R-HSA-72737	Cap-dependent Translation Initiation	107	0.674357	1.45786	0.0723104	0.646629	0.646629	731	tags=43%, list=5%, signal=41%	6175/6187/6133/6171/6137/6209/6217/6208/6224/6176/6159/6230/6134/6156/11224/6155/6141/6235/6233/6128/6139/6210/6193/6218/6228/6188/6142/6222/1973/6170/8665/6161/6122/3921/6136/6166/6143/6232/6191/6168/6227/8662/6138/6173/6129/6146
R-HSA-5610783	R-HSA-5610783	Degradation of GLI2 by the proteasome	58	0.673438	1.39316	0.113924	0.652356	0.652356	1699	tags=55%, list=11%, signal=49%	6233/6500/5689/7314/5714/5692/5719/5704/5687/5708/5682/5685/9861/5710/5711/5694/5688/10213/7979/5700/9978/5690/5705/23198/5683/5686/1452/5693/5695/5684/9491/5691
R-HSA-5610785	R-HSA-5610785	GLI3 is processed to GLI3R by the proteasome	58	0.67328	1.39283	0.113924	0.652356	0.652356	1699	tags=55%, list=11%, signal=49%	6233/6500/5689/7314/5714/5692/5719/5704/5687/5708/5682/5685/9861/5710/5711/5694/5688/10213/7979/5700/9978/5690/5705/23198/5683/5686/1452/5693/5695/5684/9491/5691
R-HSA-4641258	R-HSA-4641258	Degradation of DVL	56	0.671726	1.38753	0.104693	0.646629	0.646629	1699	tags=54%, list=11%, signal=48%	6233/5689/7314/5714/5692/5719/5704/5687/5708/5682/5685/9861/5710/5711/5694/5688/10213/7979/5700/9978/5690/5705/23198/5683/5686/5693/5695/5684/9491/5691
R-HSA-5362768	R-HSA-5362768	Hh mutants are degraded by ERAD	55	0.671185	1.38142	0.108303	0.646629	0.646629	1699	tags=55%, list=11%, signal=49%	6233/7415/5689/7314/5714/5692/5719/5704/5687/5708/5682/5685/9861/5710/5711/5694/5688/10213/7979/5700/5690/5705/23198/5683/5686/5693/5695/5684/9491/5691
R-HSA-5362517	R-HSA-5362517	Signaling by Retinoic Acid	39	0.670255	1.32557	0.135036	0.655107	0.655107	2672	tags=38%, list=17%, signal=32%	2171/5162/6257/8050/127/1738/5160/8854/1374/6256/5467/10901/1382/1737/57665
R-HSA-1971475	R-HSA-1971475	A tetrasaccharide linker sequence is required for GAG synthesis	24	0.669476	1.25273	0.205769	0.677859	0.677859	900	tags=21%, list=6%, signal=20%	63827/1463/2817/26229/9672
R-HSA-187577	R-HSA-187577	SCF(Skp2)-mediated degradation of p27/p21	59	0.669285	1.38132	0.12	0.655107	0.655107	1699	tags=51%, list=11%, signal=45%	6233/6500/5689/1026/7314/5714/5692/5719/5704/5687/5708/5682/5685/9861/5710/5711/5694/5688/10213/7979/5700/5690/5705/5683/5686/5693/5695/5684/9491/5691
R-HSA-5387390	R-HSA-5387390	Hh mutants abrogate ligand secretion	58	0.668607	1.38316	0.115732	0.655107	0.655107	1699	tags=52%, list=11%, signal=46%	6233/7415/5689/7314/5714/5692/5719/5704/5687/5708/5682/5685/9861/5710/5711/5694/5688/10213/7979/5700/5690/5705/23198/5683/5686/5693/5695/5684/9491/5691
R-HSA-70895	R-HSA-70895	Branched-chain amino acid catabolism	21	0.667967	1.23036	0.235178	0.689423	0.689423	2388	tags=52%, list=16%, signal=44%	64087/3712/10295/11112/594/549/1738/587/593/38/56922
R-HSA-9020591	R-HSA-9020591	Interleukin-12 signaling	43	0.667906	1.33745	0.133574	0.655107	0.655107	275	tags=19%, list=2%, signal=18%	1072/6175/5478/6888/302/5908/6647/375
R-HSA-110328	R-HSA-110328	Recognition and association of DNA glycosylase with site containing an affected pyrimidine	21	0.667294	1.22912	0.235178	0.689423	0.689423	68	tags=5%, list=0%, signal=5%	3015
R-HSA-110329	R-HSA-110329	Cleavage of the damaged pyrimidine	21	0.667294	1.22912	0.235178	0.689423	0.689423	68	tags=5%, list=0%, signal=5%	3015
R-HSA-73928	R-HSA-73928	Depyrimidination	21	0.667294	1.22912	0.235178	0.689423	0.689423	68	tags=5%, list=0%, signal=5%	3015
R-HSA-9758941	R-HSA-9758941	Gastrulation	16	0.666125	1.19673	0.272366	0.708611	0.708611	1042	tags=19%, list=7%, signal=17%	1499/6657/2260
R-HSA-5683826	R-HSA-5683826	Surfactant metabolism	22	0.664677	1.22268	0.236686	0.689423	0.689423	841	tags=14%, list=5%, signal=13%	1512/10970/51201
R-HSA-68949	R-HSA-68949	Orc1 removal from chromatin	70	0.663905	1.38116	0.107527	0.646629	0.646629	1699	tags=44%, list=11%, signal=40%	6233/6500/5689/7314/5714/5692/5719/5704/5687/5708/5682/5685/9861/5710/5711/5694/5688/10213/7979/5700/9978/5690/5705/23198/5683/5686/5693/5695/5684/9491/5691
R-HSA-72695	R-HSA-72695	Formation of the ternary complex, and subsequently, the 43S complex	45	0.66234	1.34124	0.133574	0.655107	0.655107	571	tags=44%, list=4%, signal=43%	6187/6209/6217/6208/6224/6230/6235/6233/6210/6193/6218/6228/6188/6222/8665/3921/6232/6191/6227/8662
R-HSA-9663891	R-HSA-9663891	Selective autophagy	74	0.661735	1.37227	0.121377	0.655107	0.655107	616	tags=27%, list=4%, signal=26%	7431/8878/7846/10383/8655/84617/100188893/6233/2034/3312/7415/347733/84557/10452/7277/7314/56993/11315/1460/7334
R-HSA-983712	R-HSA-983712	Ion channel transport	176	0.661614	1.4857	0.078727	0.646629	0.646629	1059	tags=12%, list=7%, signal=12%	482/477/481/57348/808/6233/476/9114/527/5348/526/483/7314/51606/8992/529/2040/805/486/53826/444/10312
R-HSA-8949215	R-HSA-8949215	Mitochondrial calcium ion transport	22	0.661149	1.21619	0.242604	0.692357	0.692357	2074	tags=50%, list=14%, signal=43%	91689/7417/30968/11331/55486/7416/10939/9512/6687/80024/10367
R-HSA-397014	R-HSA-397014	Muscle contraction	191	0.661077	1.48041	0.079258	0.646629	0.646629	1047	tags=13%, list=7%, signal=12%	7431/482/477/481/808/476/7140/58/302/5348/7136/217/483/7125/4637/7169/10627/1760/6324/4632/805/486/53826/444
R-HSA-156711	R-HSA-156711	Polo-like kinase mediated events	14	0.660047	1.17397	0.302	0.731298	0.731298	2747	tags=50%, list=18%, signal=41%	891/5928/5347/7465/55957/91750/2305
R-HSA-1234176	R-HSA-1234176	Oxygen-dependent proline hydroxylation of Hypoxia-inducible Factor Alpha	64	0.660039	1.37454	0.118068	0.655107	0.655107	1699	tags=56%, list=11%, signal=50%	6233/2034/5689/6923/7314/5714/5692/5719/5704/5687/5708/5682/5685/7322/9861/5710/5711/7428/5694/5688/10213/112398/7979/5700/9978/5690/5705/23198/5683/5686/5693/5695/6921/5684/9491/5691
R-HSA-1362409	R-HSA-1362409	Mitochondrial iron-sulfur cluster biogenesis	12	0.659989	1.16933	0.297297	0.724482	0.724482	3372	tags=58%, list=22%, signal=46%	23479/81689/51218/112812/2230/81894/2395
R-HSA-69541	R-HSA-69541	Stabilization of p53	56	0.659105	1.36146	0.115523	0.655107	0.655107	1699	tags=54%, list=11%, signal=48%	6233/5689/7314/5714/5692/5719/5704/5687/5708/5682/5685/64326/9861/5710/5711/5694/5688/10213/7979/5700/5690/5705/23198/5683/5686/5693/5695/5684/9491/5691
R-HSA-400511	R-HSA-400511	Synthesis, secretion, and inactivation of Glucose-dependent Insulinotropic Polypeptide (GIP)	12	0.658085	1.16596	0.303089	0.731298	0.731298	2306	tags=33%, list=15%, signal=28%	90701/28972/23478/9789
R-HSA-5099900	R-HSA-5099900	WNT5A-dependent internalization of FZD4	15	0.657058	1.1699	0.310757	0.739336	0.739336	922	tags=20%, list=6%, signal=19%	1173/1175/1211
R-HSA-6783783	R-HSA-6783783	Interleukin-10 signaling	42	0.656537	1.31157	0.148282	0.656	0.656	791	tags=10%, list=5%, signal=9%	7076/1435/7132/3716
R-HSA-2022870	R-HSA-2022870	Chondroitin sulfate biosynthesis	20	0.656052	1.20686	0.258	0.702238	0.702238	620	tags=15%, list=4%, signal=14%	63827/1463/79586
R-HSA-9013422	R-HSA-9013422	RHOBTB1 GTPase cycle	23	0.655588	1.21631	0.236434	0.689423	0.689423	13	tags=4%, list=0%, signal=4%	7431
R-HSA-204174	R-HSA-204174	Regulation of pyruvate dehydrogenase (PDH) complex	15	0.655086	1.16639	0.310757	0.739336	0.739336	2574	tags=47%, list=17%, signal=39%	5162/8050/1738/5160/6256/5467/1737
R-HSA-912446	R-HSA-912446	Meiotic recombination	34	0.654913	1.27118	0.188082	0.668933	0.668933	2341	tags=18%, list=15%, signal=15%	3015/29893/6117/94239/6119/6118
R-HSA-196854	R-HSA-196854	Metabolism of vitamins and cofactors	174	0.653679	1.46628	0.0820771	0.646629	0.646629	368	tags=3%, list=2%, signal=3%	348/808/2817/57016/5091/26020
R-HSA-73929	R-HSA-73929	Base-Excision Repair, AP Site Formation	23	0.650787	1.2074	0.236434	0.689423	0.689423	68	tags=4%, list=0%, signal=4%	3015
R-HSA-933542	R-HSA-933542	TRAF6 mediated NF-kB activation	20	0.650064	1.19585	0.266	0.706195	0.706195	35	tags=5%, list=0%, signal=5%	6285
R-HSA-9020702	R-HSA-9020702	Interleukin-1 signaling	111	0.647984	1.41007	0.0856643	0.646629	0.646629	1699	tags=33%, list=11%, signal=30%	8878/6285/6233/6500/5689/7314/5714/5692/5719/5704/5687/5708/5682/5685/7334/9861/5710/5711/9097/5694/5688/10213/7979/5700/9978/5690/5705/23198/5683/5686/5693/5695/92610/4792/5684/9491/5691
R-HSA-2979096	R-HSA-2979096	NOTCH2 Activation and Transmission of Signal to the Nucleus	22	0.647144	1.19043	0.266272	0.706195	0.706195	424	tags=23%, list=3%, signal=22%	6233/4192/51107/55851/7314
R-HSA-937039	R-HSA-937039	IRAK1 recruits IKK complex	14	0.646901	1.15059	0.314	0.742635	0.742635	616	tags=21%, list=4%, signal=21%	6233/7314/7334
R-HSA-975144	R-HSA-975144	IRAK1 recruits IKK complex upon TLR7/8 or 9 stimulation	14	0.646901	1.15059	0.314	0.742635	0.742635	616	tags=21%, list=4%, signal=21%	6233/7314/7334
R-HSA-2559586	R-HSA-2559586	DNA Damage/Telomere Stress Induced Senescence	34	0.645163	1.25226	0.199255	0.677859	0.677859	394	tags=9%, list=3%, signal=9%	3159/3015/1026
R-HSA-193368	R-HSA-193368	Synthesis of bile acids and bile salts via 7alpha-hydroxycholesterol	17	0.644657	1.16019	0.292	0.717659	0.717659	2001	tags=24%, list=13%, signal=20%	6342/3295/9420/6256
R-HSA-69186	R-HSA-69186	Lagging Strand Synthesis	19	0.642607	1.17177	0.281124	0.711745	0.711745	2562	tags=42%, list=17%, signal=35%	5111/6117/5984/5425/6119/6118/5557/57804
R-HSA-196780	R-HSA-196780	Biotin transport and metabolism	11	0.641516	1.11865	0.35214	0.758325	0.758325	597	tags=18%, list=4%, signal=17%	5091/64087
R-HSA-69091	R-HSA-69091	Polymerase switching	14	0.639942	1.13821	0.328	0.750711	0.750711	2562	tags=36%, list=17%, signal=30%	5111/5984/5425/5557/57804
R-HSA-69109	R-HSA-69109	Leading Strand Synthesis	14	0.639942	1.13821	0.328	0.750711	0.750711	2562	tags=36%, list=17%, signal=30%	5111/5984/5425/5557/57804
R-HSA-72702	R-HSA-72702	Ribosomal scanning and start codon recognition	52	0.637885	1.31346	0.140541	0.655107	0.655107	571	tags=40%, list=4%, signal=39%	6187/6209/6217/6208/6224/6230/6235/6233/6210/6193/6218/6228/6188/6222/1973/8665/3921/6232/6191/6227/8662
R-HSA-73772	R-HSA-73772	RNA Polymerase I Promoter Escape	38	0.637827	1.25205	0.180812	0.664226	0.664226	1952	tags=21%, list=13%, signal=18%	3015/5440/11335/51082/9533/94239/5435/902
R-HSA-3296482	R-HSA-3296482	Defects in vitamin and cofactor metabolism	22	0.637772	1.17319	0.278107	0.711666	0.711666	2388	tags=27%, list=16%, signal=23%	5091/64087/6948/5826/51293/56922
R-HSA-70171	R-HSA-70171	Glycolysis	67	0.637285	1.31909	0.130199	0.655107	0.655107	232	tags=9%, list=2%, signal=9%	2597/230/2023/226/669/5518
R-HSA-1793185	R-HSA-1793185	Chondroitin sulfate/dermatan sulfate metabolism	47	0.636379	1.28822	0.153285	0.656	0.656	900	tags=19%, list=6%, signal=18%	63827/1463/3074/2817/3073/26229/79586/411/9672
R-HSA-5663084	R-HSA-5663084	Diseases of carbohydrate metabolism	28	0.636323	1.22668	0.222222	0.689423	0.689423	1848	tags=32%, list=12%, signal=28%	6888/6233/7314/2548/2992/411/92579/2542/4669
R-HSA-427389	R-HSA-427389	ERCC6 (CSB) and EHMT2 (G9a) positively regulate rRNA expression	25	0.636319	1.19197	0.252941	0.700975	0.700975	1704	tags=32%, list=11%, signal=28%	3015/5928/10919/11335/3065/94239/5931/3066
R-HSA-9639288	R-HSA-9639288	Amino acids regulate mTORC1	49	0.636075	1.29796	0.14955	0.656	0.656	1582	tags=33%, list=10%, signal=29%	9114/527/526/55004/51606/6009/8992/529/64121/10670/10312/201163/28956/523/58528/8649
R-HSA-189445	R-HSA-189445	Metabolism of porphyrins	23	0.635951	1.17987	0.26938	0.708611	0.708611	1659	tags=26%, list=11%, signal=23%	3162/7389/645/211/3145/11309
R-HSA-70221	R-HSA-70221	Glycogen breakdown (glycogenolysis)	14	0.635654	1.13059	0.33	0.752675	0.752675	1880	tags=43%, list=12%, signal=38%	808/2548/2992/805/5837/5261
R-HSA-450408	R-HSA-450408	AUF1 (hnRNP D0) binds and destabilizes mRNA	55	0.634167	1.30523	0.151625	0.656	0.656	1699	tags=56%, list=11%, signal=50%	3315/6233/3312/5689/7314/5714/5692/5719/5704/5687/5708/5682/5685/9861/5710/5711/5694/5688/10213/7979/5700/5690/5705/23198/5683/5686/5693/5695/5684/9491/5691
R-HSA-70326	R-HSA-70326	Glucose metabolism	84	0.633925	1.32238	0.134058	0.655107	0.655107	503	tags=13%, list=3%, signal=13%	2597/230/2023/226/4190/669/5518/5091/1468/8402/5213
R-HSA-69563	R-HSA-69563	p53-Dependent G1 DNA Damage Response	64	0.633887	1.32008	0.139535	0.655107	0.655107	1699	tags=50%, list=11%, signal=45%	6233/5689/57060/1026/7314/5714/5692/5719/5704/5687/5708/5682/5685/64326/9861/5710/5711/5694/5688/10213/7979/5700/5690/5705/23198/5683/5686/5693/5695/5684/9491/5691
R-HSA-69580	R-HSA-69580	p53-Dependent G1/S DNA damage checkpoint	64	0.633887	1.32008	0.139535	0.655107	0.655107	1699	tags=50%, list=11%, signal=45%	6233/5689/57060/1026/7314/5714/5692/5719/5704/5687/5708/5682/5685/64326/9861/5710/5711/5694/5688/10213/7979/5700/5690/5705/23198/5683/5686/5693/5695/5684/9491/5691
R-HSA-189451	R-HSA-189451	Heme biosynthesis	13	0.633382	1.12279	0.352475	0.758325	0.758325	3880	tags=54%, list=25%, signal=40%	7389/211/3145/1371/7390/210/2235
R-HSA-5358606	R-HSA-5358606	Mismatch repair (MMR) directed by MSH2:MSH3 (MutSbeta)	14	0.633019	1.1259	0.338	0.754181	0.754181	2562	tags=43%, list=17%, signal=36%	5111/6117/5425/6119/6118/57804
R-HSA-1632852	R-HSA-1632852	Macroautophagy	124	0.631682	1.39097	0.093913	0.646629	0.646629	616	tags=20%, list=4%, signal=20%	7431/8878/7846/10383/8655/11337/84617/100188893/6233/2034/3312/7415/347733/84557/10452/7277/7314/55004/56993/11345/23710/11315/1460/6009/7334
R-HSA-452723	R-HSA-452723	Transcriptional regulation of pluripotent stem cells	22	0.630937	1.16062	0.285996	0.714652	0.714652	373	tags=9%, list=2%, signal=9%	2034/6657
R-HSA-5619084	R-HSA-5619084	ABC transporter disorders	77	0.630934	1.31411	0.141049	0.655107	0.655107	1899	tags=44%, list=12%, signal=39%	6233/7415/5689/6048/7314/5714/5692/5719/5704/5687/5708/5682/5685/9861/5710/5711/5694/5688/10213/7979/5700/5690/5705/23198/5683/5686/5693/5695/5684/79139/9491/5691/5718/5826
R-HSA-376176	R-HSA-376176	Signaling by ROBO receptors	204	0.630886	1.42693	0.089701	0.646629	0.646629	1072	tags=34%, list=7%, signal=32%	6175/6187/6133/6171/6137/6209/6217/6208/6224/6176/6159/6230/6134/6156/11224/6155/6141/6235/6233/6128/6139/6210/6193/6218/6228/2817/6188/6142/6222/6170/5689/6161/6122/3921/6136/6166/6143/6232/6923/7314/6191/6168/5714/5692/5719/998/6227/5704/5687/5708/4440/5682/5685/6138/6173/9861/6129/6146/5710/10298/5711/5694/6202/5688/10213/7979/200916/6714/5700/9978
R-HSA-114608	R-HSA-114608	Platelet degranulation	116	0.630182	1.38177	0.0964912	0.646629	0.646629	382	tags=16%, list=2%, signal=15%	7114/1072/5660/6414/967/5478/7076/1191/226/3309/6678/808/928/7873/308/6647/7277/2621
R-HSA-2243919	R-HSA-2243919	Crosslinking of collagen fibrils	17	0.628672	1.13143	0.328	0.750711	0.750711	2370	tags=35%, list=15%, signal=30%	1277/1282/1284/4016/1287/649
R-HSA-3229121	R-HSA-3229121	Glycogen storage diseases	13	0.628646	1.1144	0.354455	0.760503	0.760503	1678	tags=46%, list=11%, signal=41%	6233/7314/2548/2992/92579/2542
R-HSA-9692916	R-HSA-9692916	SARS-CoV-1 activates/modulates innate immune responses	39	0.627295	1.24061	0.189781	0.668933	0.668933	424	tags=13%, list=3%, signal=12%	5478/2280/6233/3838/7314
R-HSA-70635	R-HSA-70635	Urea cycle	10	0.626499	1.07587	0.395712	0.783699	0.783699	3451	tags=30%, list=22%, signal=23%	57407/10166/435
R-HSA-76005	R-HSA-76005	Response to elevated platelet cytosolic Ca2+	121	0.625826	1.38052	0.09375	0.646629	0.646629	382	tags=15%, list=2%, signal=15%	7114/1072/5660/6414/967/5478/7076/1191/226/3309/6678/808/928/7873/308/6647/7277/2621
R-HSA-447115	R-HSA-447115	Interleukin-12 family signaling	53	0.624383	1.28458	0.15608	0.656	0.656	275	tags=15%, list=2%, signal=15%	1072/6175/5478/6888/302/5908/6647/375
R-HSA-69615	R-HSA-69615	G1/S DNA Damage Checkpoints	66	0.624235	1.29659	0.145161	0.656	0.656	1699	tags=48%, list=11%, signal=43%	6233/5689/57060/1026/7314/5714/5692/5719/5704/5687/5708/5682/5685/64326/9861/5710/5711/5694/5688/10213/7979/5700/5690/5705/23198/5683/5686/5693/5695/5684/9491/5691
R-HSA-5358346	R-HSA-5358346	Hedgehog ligand biogenesis	63	0.624104	1.29606	0.152057	0.656	0.656	1699	tags=48%, list=11%, signal=43%	6233/7415/5689/7314/5714/5692/5719/5704/5687/5708/5682/5685/9861/5710/5711/5694/5688/10213/7979/5700/5690/5705/23198/5683/5686/5693/5695/5684/9491/5691
R-HSA-9646399	R-HSA-9646399	Aggrephagy	36	0.623261	1.21933	0.217712	0.687368	0.687368	616	tags=33%, list=4%, signal=32%	7431/7846/10383/8655/84617/6233/7415/347733/7277/7314/11315/7334
R-HSA-3214858	R-HSA-3214858	RMTs methylate histone arginines	40	0.623167	1.24069	0.183784	0.668547	0.668547	414	tags=8%, list=3%, signal=7%	6187/3015/3276
R-HSA-176409	R-HSA-176409	APC/C:Cdc20 mediated degradation of mitotic proteins	75	0.622652	1.29435	0.153153	0.656	0.656	2013	tags=57%, list=13%, signal=50%	6233/27338/5689/991/891/7314/5714/5692/5719/5704/5687/5708/5682/5685/9861/5710/5711/5694/11065/5688/10213/7979/983/5700/5690/5705/23198/5683/5686/9232/8881/5693/5695/9184/119504/5684/9491/5691/5718/10393/51529/890/4085
R-HSA-5358565	R-HSA-5358565	Mismatch repair (MMR) directed by MSH2:MSH6 (MutSalpha)	14	0.622478	1.10715	0.364	0.764552	0.764552	2562	tags=43%, list=17%, signal=36%	5111/6117/5425/6119/6118/57804
R-HSA-191273	R-HSA-191273	Cholesterol biosynthesis	25	0.621895	1.16495	0.266667	0.706195	0.706195	1513	tags=32%, list=10%, signal=29%	3157/2224/1717/6713/4598/10654/50814/39
R-HSA-5358508	R-HSA-5358508	Mismatch Repair	15	0.620828	1.10539	0.36255	0.763439	0.763439	2562	tags=40%, list=17%, signal=33%	5111/6117/5425/6119/6118/57804
R-HSA-176814	R-HSA-176814	Activation of APC/C and APC/C:Cdc20 mediated degradation of mitotic proteins	76	0.618844	1.2874	0.153986	0.656	0.656	2013	tags=57%, list=13%, signal=49%	6233/27338/5689/991/891/7314/5714/5692/5719/5704/5687/5708/5682/5685/9861/5710/5711/5694/11065/5688/10213/7979/983/5700/5690/5705/23198/5683/5686/9232/8881/5693/5695/9184/119504/5684/9491/5691/5718/10393/51529/890/4085
R-HSA-428157	R-HSA-428157	Sphingolipid metabolism	83	0.616602	1.28488	0.15146	0.656	0.656	1092	tags=14%, list=7%, signal=14%	5660/9218/3074/8611/6609/3073/94103/5476/8879/411/285362/29095
R-HSA-3322077	R-HSA-3322077	Glycogen synthesis	12	0.61639	1.09209	0.389961	0.783699	0.783699	639	tags=25%, list=4%, signal=24%	6233/7314/2992
R-HSA-3134975	R-HSA-3134975	Regulation of innate immune responses to cytosolic DNA	13	0.61631	1.09253	0.380198	0.780188	0.780188	424	tags=15%, list=3%, signal=15%	6233/7314
R-HSA-9609523	R-HSA-9609523	Insertion of tail-anchored proteins into the endoplasmic reticulum membrane	22	0.615391	1.13202	0.317554	0.742635	0.742635	1720	tags=45%, list=11%, signal=40%	9218/3162/23480/10952/27230/118424/5621/7917/51608/7485
R-HSA-5696394	R-HSA-5696394	DNA Damage Recognition in GG-NER	37	0.615287	1.20272	0.235294	0.689423	0.689423	1724	tags=30%, list=11%, signal=26%	60/6233/7314/10987/1642/1069/9978/2873/10980/10445/10920
R-HSA-176408	R-HSA-176408	Regulation of APC/C activators between G1/S and early anaphase	80	0.615109	1.28186	0.157324	0.656	0.656	2013	tags=54%, list=13%, signal=47%	6233/6500/27338/5689/991/891/7314/5714/5692/5719/5704/5687/5708/5682/5685/9861/5710/5711/5694/11065/5688/10213/7979/983/5700/5690/5705/23198/5683/5686/8881/5693/5695/9184/119504/5684/9491/5691/5718/10393/51529/890/4085
R-HSA-69205	R-HSA-69205	G1/S-Specific Transcription	28	0.614905	1.18539	0.257407	0.702238	0.702238	2684	tags=43%, list=17%, signal=35%	5111/6241/5928/983/3065/7027/7083/1876/55957/1875/91750/7298
R-HSA-2871837	R-HSA-2871837	FCERI mediated NF-kB activation	78	0.614074	1.27842	0.157609	0.656	0.656	2040	tags=47%, list=13%, signal=41%	6233/6500/5689/7314/5714/5692/5719/5704/5687/5708/5682/5685/7334/7322/9861/5710/5711/5694/5688/10213/7979/5700/5690/5705/23198/5683/5686/5693/5695/4792/5684/9491/5691/5718/8915/3551/997
R-HSA-1660514	R-HSA-1660514	Synthesis of PIPs at the Golgi membrane	17	0.614039	1.10509	0.356	0.76065	0.76065	659	tags=12%, list=4%, signal=11%	375/377
R-HSA-174184	R-HSA-174184	Cdc20:Phospho-APC/C mediated degradation of Cyclin A	72	0.613766	1.27913	0.153986	0.656	0.656	2013	tags=57%, list=13%, signal=50%	6233/27338/5689/991/7314/5714/5692/5719/5704/5687/5708/5682/5685/9861/5710/5711/5694/11065/5688/10213/7979/983/5700/5690/5705/23198/5683/5686/8881/5693/5695/9184/119504/5684/9491/5691/5718/10393/51529/890/4085
R-HSA-179419	R-HSA-179419	APC:Cdc20 mediated degradation of cell cycle proteins prior to satisfation of the cell cycle checkpoint	73	0.612756	1.27427	0.162749	0.656	0.656	2013	tags=56%, list=13%, signal=49%	6233/27338/5689/991/7314/5714/5692/5719/5704/5687/5708/5682/5685/9861/5710/5711/5694/11065/5688/10213/7979/983/5700/5690/5705/23198/5683/5686/8881/5693/5695/9184/119504/5684/9491/5691/5718/10393/51529/890/4085
R-HSA-8957275	R-HSA-8957275	Post-translational protein phosphorylation	103	0.611643	1.32162	0.137566	0.655107	0.655107	71	tags=4%, list=0%, signal=4%	348/1471/8404/7076
R-HSA-174154	R-HSA-174154	APC/C:Cdc20 mediated degradation of Securin	67	0.610702	1.26407	0.16094	0.656	0.656	1955	tags=57%, list=13%, signal=50%	6233/27338/5689/991/7314/5714/5692/5719/5704/5687/5708/5682/5685/9861/5710/5711/5694/11065/5688/10213/7979/5700/5690/5705/23198/5683/5686/9232/8881/5693/5695/119504/5684/9491/5691/5718/10393/51529
R-HSA-446652	R-HSA-446652	Interleukin-1 family signaling	143	0.610499	1.36207	0.113043	0.652356	0.652356	1699	tags=26%, list=11%, signal=23%	8878/6285/6233/6500/5689/7314/5714/5692/5719/5704/5687/5708/5682/5685/7334/9861/5710/5711/9097/5694/5688/10213/7979/5700/9978/5690/5705/23198/5683/5686/5693/5695/92610/4792/5684/9491/5691
R-HSA-111465	R-HSA-111465	Apoptotic cleavage of cellular proteins	37	0.610417	1.1932	0.237132	0.689423	0.689423	258	tags=8%, list=2%, signal=8%	7431/1499/2934
R-HSA-9709957	R-HSA-9709957	Sensory Perception	193	0.609841	1.3679	0.107563	0.646629	0.646629	368	tags=4%, list=2%, signal=4%	348/60/808/2817/57016/2934/26020
R-HSA-174143	R-HSA-174143	APC/C-mediated degradation of cell cycle proteins	87	0.609812	1.27586	0.16	0.656	0.656	2013	tags=52%, list=13%, signal=45%	6233/6500/27338/5689/991/891/7314/5714/5692/5719/5704/5687/5708/5682/5685/9861/5710/5711/5694/11065/5688/10213/7979/983/5700/5690/5705/23198/5683/6790/5686/9232/8881/5693/5695/9184/119504/5684/9491/5691/5718/10393/51529/890/4085
R-HSA-453276	R-HSA-453276	Regulation of mitotic cell cycle	87	0.609812	1.27586	0.16	0.656	0.656	2013	tags=52%, list=13%, signal=45%	6233/6500/27338/5689/991/891/7314/5714/5692/5719/5704/5687/5708/5682/5685/9861/5710/5711/5694/11065/5688/10213/7979/983/5700/5690/5705/23198/5683/6790/5686/9232/8881/5693/5695/9184/119504/5684/9491/5691/5718/10393/51529/890/4085
R-HSA-8939902	R-HSA-8939902	Regulation of RUNX2 expression and activity	72	0.609272	1.26976	0.15942	0.656	0.656	1699	tags=44%, list=11%, signal=40%	6233/6500/5689/7314/5714/5692/5719/5704/5687/5708/5682/5685/9861/5710/5711/5694/5688/10213/7979/5700/9978/5690/5705/23198/2101/5683/5686/5693/5695/5684/9491/5691
R-HSA-1482922	R-HSA-1482922	Acyl chain remodelling of PI	16	0.607736	1.09183	0.385686	0.781468	0.781468	457	tags=6%, list=3%, signal=6%	11145
R-HSA-5250924	R-HSA-5250924	B-WICH complex positively regulates rRNA expression	36	0.607708	1.1889	0.243542	0.693328	0.693328	68	tags=6%, list=0%, signal=6%	60/3015
R-HSA-5357769	R-HSA-5357769	Caspase activation via extrinsic apoptotic signalling pathway	22	0.607594	1.11768	0.333333	0.754181	0.754181	142	tags=5%, list=1%, signal=5%	9500
R-HSA-162588	R-HSA-162588	Budding and maturation of HIV virion	27	0.607389	1.16421	0.277674	0.711666	0.711666	424	tags=15%, list=3%, signal=14%	5478/6233/51160/7314
R-HSA-3371571	R-HSA-3371571	HSF1-dependent transactivation	23	0.606771	1.12574	0.323643	0.750202	0.750202	575	tags=26%, list=4%, signal=25%	3312/26353/84335/3326/1410/3281
R-HSA-2160916	R-HSA-2160916	Hyaluronan uptake and degradation	12	0.606656	1.07484	0.399614	0.783699	0.783699	1599	tags=33%, list=10%, signal=30%	3074/3073/10894/8692
R-HSA-392154	R-HSA-392154	Nitric oxide stimulates guanylate cyclase	21	0.606262	1.1167	0.339921	0.754969	0.754969	1820	tags=14%, list=12%, signal=13%	2983/5152/27345
R-HSA-69190	R-HSA-69190	DNA strand elongation	31	0.606066	1.16968	0.286517	0.714652	0.714652	3118	tags=45%, list=20%, signal=36%	5111/6117/5984/5425/6119/84296/4172/6118/5557/4174/4176/57804/9837/4175
R-HSA-176974	R-HSA-176974	Unwinding of DNA	12	0.60521	1.07228	0.407336	0.783699	0.783699	4837	tags=75%, list=32%, signal=51%	84296/4172/4174/4176/9837/4175/64785/4173/8318
R-HSA-381426	R-HSA-381426	Regulation of Insulin-like Growth Factor (IGF) transport and uptake by Insulin-like Growth Factor Binding Proteins (IGFBPs)	113	0.604405	1.31474	0.130511	0.655107	0.655107	166	tags=4%, list=1%, signal=4%	348/1471/8404/7076/3485
R-HSA-2173789	R-HSA-2173789	TGF-beta receptor signaling activates SMADs	46	0.604114	1.2167	0.204753	0.677859	0.677859	806	tags=17%, list=5%, signal=17%	2280/6233/4738/7314/8425/9040/5501/11171
R-HSA-399954	R-HSA-399954	Sema3A PAK dependent Axon repulsion	15	0.602162	1.07216	0.408367	0.783699	0.783699	451	tags=13%, list=3%, signal=13%	1072/3326
R-HSA-9772572	R-HSA-9772572	Early SARS-CoV-2 Infection Events	34	0.600279	1.16514	0.264432	0.706195	0.706195	900	tags=18%, list=6%, signal=17%	1514/7415/2817/23479/7428/9672
R-HSA-72649	R-HSA-72649	Translation initiation complex formation	52	0.599321	1.23406	0.192793	0.668933	0.668933	571	tags=40%, list=4%, signal=39%	6187/6209/6217/6208/6224/6230/6235/6233/6210/6193/6218/6228/6188/6222/1973/8665/3921/6232/6191/6227/8662
R-HSA-432040	R-HSA-432040	Vasopressin regulates renal water homeostasis via Aquaporins	40	0.598763	1.1921	0.234234	0.689423	0.689423	889	tags=12%, list=6%, signal=12%	361/2783/2790/2787/2778
R-HSA-429958	R-HSA-429958	mRNA decay by 3' to 5' exoribonuclease	13	0.598433	1.06084	0.415842	0.787055	0.787055	3934	tags=77%, list=26%, signal=57%	10767/51010/28960/51013/118460/54512/23404/23016/56915/11340
R-HSA-5632684	R-HSA-5632684	Hedgehog 'on' state	84	0.59808	1.24761	0.172101	0.662364	0.662364	1858	tags=42%, list=12%, signal=37%	6233/5689/7314/5714/5692/5719/5704/5687/5708/5682/5685/9861/5710/5711/6608/5694/5688/10213/7979/5700/9978/5690/2619/5705/23198/5683/5686/1452/5693/5695/5684/9491/5691/156/5718
R-HSA-5676594	R-HSA-5676594	TNF receptor superfamily (TNFSF) members mediating non-canonical NF-kB pathway	14	0.59706	1.06194	0.412	0.784917	0.784917	378	tags=7%, list=2%, signal=7%	4055
R-HSA-166663	R-HSA-166663	Initial triggering of complement	16	0.596752	1.0721	0.409543	0.783699	0.783699	189	tags=19%, list=1%, signal=19%	712/713/714
R-HSA-174178	R-HSA-174178	APC/C:Cdh1 mediated degradation of Cdc20 and other APC/C:Cdh1 targeted proteins in late mitosis/early G1	73	0.59668	1.24084	0.169982	0.662364	0.662364	1955	tags=53%, list=13%, signal=47%	6233/27338/5689/991/7314/5714/5692/5719/5704/5687/5708/5682/5685/9861/5710/5711/5694/11065/5688/10213/7979/5700/5690/5705/23198/5683/6790/5686/9232/8881/5693/5695/119504/5684/9491/5691/5718/10393/51529
R-HSA-3000170	R-HSA-3000170	Syndecan interactions	26	0.596312	1.13666	0.301344	0.731298	0.731298	2114	tags=46%, list=14%, signal=40%	1277/50509/1281/3691/9672/1290/1289/3688/6385/6383/87/3693
R-HSA-445717	R-HSA-445717	Aquaporin-mediated transport	48	0.596301	1.21628	0.206093	0.677859	0.677859	889	tags=10%, list=6%, signal=10%	361/2783/2790/2787/2778
R-HSA-162710	R-HSA-162710	Synthesis of glycosylphosphatidylinositol (GPI)	16	0.596228	1.07116	0.409543	0.783699	0.783699	3628	tags=50%, list=24%, signal=38%	8818/5279/54965/5281/9091/5283/9487/55650
R-HSA-72662	R-HSA-72662	Activation of the mRNA upon binding of the cap-binding complex and eIFs, and subsequent binding to 43S	53	0.595945	1.22607	0.196007	0.673943	0.673943	571	tags=40%, list=4%, signal=38%	6187/6209/6217/6208/6224/6230/6235/6233/6210/6193/6218/6228/6188/6222/1973/8665/3921/6232/6191/6227/8662
R-HSA-209776	R-HSA-209776	Metabolism of amine-derived hormones	17	0.595895	1.07244	0.396	0.783699	0.783699	3333	tags=12%, list=22%, signal=9%	1735/7252
R-HSA-9692914	R-HSA-9692914	SARS-CoV-1-host interactions	89	0.595672	1.25357	0.176577	0.662364	0.662364	523	tags=26%, list=3%, signal=25%	1915/6187/5478/6209/6217/6208/6224/2280/6230/6235/6233/3838/6210/6193/6218/6228/6188/6222/3921/6232/7314/6191/6227
R-HSA-72766	R-HSA-72766	Translation	270	0.595209	1.36223	0.104839	0.646629	0.646629	1389	tags=36%, list=9%, signal=33%	6175/1915/6187/6133/6171/6137/6209/6217/6208/6224/6176/6159/6230/6134/6156/11224/6155/6141/6235/6233/6128/6139/6210/6193/6218/6228/6188/1933/6142/6222/1973/63875/6170/8665/23480/6161/6122/10952/3921/6136/64968/6166/6143/6232/54460/9553/6191/6168/6227/6746/8662/90701/84545/10573/55168/28972/118487/65993/6138/6173/6129/6146/116541/78988/7284/6202/1978/51081/1936/200916/122704/51264/6748/28977/51253…
R-HSA-9013694	R-HSA-9013694	Signaling by NOTCH4	77	0.595096	1.23947	0.180832	0.664226	0.664226	1699	tags=43%, list=11%, signal=38%	6233/6500/5689/51107/55851/7314/5714/5692/5719/5704/5687/5708/5682/5685/9861/5710/5711/5694/5688/10213/7979/5700/9978/5690/5705/10460/5683/5686/5693/5695/5684/9491/5691
R-HSA-5357956	R-HSA-5357956	TNFR1-induced NFkappaB signaling pathway	30	0.5943	1.15134	0.293785	0.718248	0.718248	636	tags=13%, list=4%, signal=13%	6233/10399/7314/7132
R-HSA-196025	R-HSA-196025	Formation of annular gap junctions	10	0.593633	1.01943	0.45614	0.791837	0.791837	121	tags=20%, list=1%, signal=20%	60/1173
R-HSA-8982491	R-HSA-8982491	Glycogen metabolism	24	0.593568	1.11069	0.326923	0.750711	0.750711	955	tags=25%, list=6%, signal=23%	808/6233/7314/2548/2992/805
R-HSA-8874081	R-HSA-8874081	MET activates PTK2 signaling	29	0.592861	1.15084	0.286778	0.714652	0.714652	1524	tags=28%, list=10%, signal=25%	1277/50509/1281/1302/6714/1290/1289/3688
R-HSA-168927	R-HSA-168927	TICAM1, RIP1-mediated IKK complex recruitment	18	0.592843	1.07659	0.372984	0.775848	0.775848	625	tags=22%, list=4%, signal=21%	6233/7314/7334/7322
R-HSA-211859	R-HSA-211859	Biological oxidations	164	0.592831	1.32754	0.129848	0.655107	0.655107	2237	tags=24%, list=15%, signal=21%	2950/10327/4144/217/3326/2947/2949/1545/55748/4257/127/128/2098/2946/373156/9420/2730/2729/9446/27306/84532/27430/5447/51504/8574/10380/4259/8459/8460/26873/2937/9049/95/55902/6256/191/54996/2941/112812/2052
R-HSA-5658442	R-HSA-5658442	Regulation of RAS by GAPs	67	0.591751	1.22484	0.19349	0.668933	0.668933	1699	tags=48%, list=11%, signal=43%	6233/5689/7314/5714/5692/5719/5704/5687/5708/5682/5685/9861/5710/5711/5694/5688/10213/7979/3265/5700/9978/5690/5705/23198/5683/5686/5693/5695/8831/5684/9491/5691
R-HSA-75153	R-HSA-75153	Apoptotic execution phase	44	0.591696	1.19528	0.232432	0.689423	0.689423	258	tags=7%, list=2%, signal=7%	7431/1499/2934
R-HSA-1638091	R-HSA-1638091	Heparan sulfate/heparin (HS-GAG) metabolism	48	0.591092	1.20565	0.22043	0.689423	0.689423	900	tags=12%, list=6%, signal=12%	63827/1463/2817/26229/9653/9672
R-HSA-8948216	R-HSA-8948216	Collagen chain trimerization	41	0.591044	1.18223	0.234234	0.689423	0.689423	1397	tags=27%, list=9%, signal=24%	1277/50509/1281/1299/1294/1302/1282/1307/1290/1289/1284
R-HSA-9014325	R-HSA-9014325	TICAM1,TRAF6-dependent induction of TAK1 complex	10	0.590937	1.0148	0.461988	0.791837	0.791837	424	tags=20%, list=3%, signal=19%	6233/7314
R-HSA-174084	R-HSA-174084	Autodegradation of Cdh1 by Cdh1:APC/C	63	0.590583	1.22645	0.200358	0.677859	0.677859	1955	tags=56%, list=13%, signal=49%	6233/27338/5689/7314/5714/5692/5719/5704/5687/5708/5682/5685/9861/5710/5711/5694/11065/5688/10213/7979/5700/5690/5705/5683/5686/8881/5693/5695/119504/5684/9491/5691/5718/10393/51529
R-HSA-69017	R-HSA-69017	CDK-mediated phosphorylation and removal of Cdc6	72	0.590306	1.23024	0.172101	0.662364	0.662364	1984	tags=51%, list=13%, signal=45%	6233/27338/5689/7314/5714/5692/5719/5704/5687/5708/5682/5685/9861/5710/5711/5694/11065/5688/10213/7979/5700/5690/5705/23198/5683/5686/8881/5693/5695/119504/5684/9491/5691/5718/10393/51529/890
R-HSA-442380	R-HSA-442380	Zinc influx into cells by the SLC39 gene family	10	0.587427	1.00878	0.465887	0.792797	0.792797	1224	tags=20%, list=8%, signal=18%	27173/7922
R-HSA-937042	R-HSA-937042	IRAK2 mediated activation of TAK1 complex	10	0.587099	1.00821	0.465887	0.792797	0.792797	424	tags=20%, list=3%, signal=19%	6233/7314
R-HSA-1474290	R-HSA-1474290	Collagen formation	86	0.586329	1.22682	0.184448	0.668933	0.668933	1457	tags=19%, list=9%, signal=17%	1508/1514/1277/50509/1281/3691/1299/1294/1302/1282/1307/1290/871/1289/1284/4016
R-HSA-68867	R-HSA-68867	Assembly of the pre-replicative complex	91	0.586025	1.23358	0.185586	0.668933	0.668933	2134	tags=45%, list=14%, signal=39%	3015/6233/27338/5689/7314/5714/5692/5719/5704/5687/5708/5682/5685/9861/5710/5711/5694/11065/5688/10213/7979/5700/5690/5705/5683/5686/8881/5693/5695/119504/94239/5684/51053/9491/5691/5718/10393/51529/3836/29945/4172
R-HSA-9006931	R-HSA-9006931	Signaling by Nuclear Receptors	233	0.585183	1.33272	0.117647	0.655107	0.655107	576	tags=9%, list=4%, signal=8%	348/3315/2771/2171/3015/2783/5360/808/3838/1509/3727/5162/6257/51523/3725/3276/3326/8050/7392/2790
R-HSA-9706369	R-HSA-9706369	Negative regulation of FLT3	15	0.584893	1.04141	0.436255	0.791837	0.791837	424	tags=13%, list=3%, signal=13%	6233/7314
R-HSA-3000171	R-HSA-3000171	Non-integrin membrane-ECM interactions	57	0.584459	1.20709	0.21519	0.686927	0.686927	2114	tags=32%, list=14%, signal=27%	780/1277/50509/1281/3691/5154/1302/9672/1282/1290/1289/1284/3688/6385/6383/87/1287/3693
R-HSA-190873	R-HSA-190873	Gap junction degradation	11	0.583601	1.01766	0.478599	0.799097	0.799097	121	tags=18%, list=1%, signal=18%	60/1173
R-HSA-937041	R-HSA-937041	IKK complex recruitment mediated by RIP1	21	0.582964	1.07379	0.379447	0.780188	0.780188	625	tags=19%, list=4%, signal=18%	6233/7314/7334/7322
R-HSA-1170546	R-HSA-1170546	Prolactin receptor signaling	11	0.582826	1.0163	0.478599	0.799097	0.799097	1131	tags=27%, list=7%, signal=25%	6500/9978/25970
R-HSA-5607764	R-HSA-5607764	CLEC7A (Dectin-1) signaling	99	0.58256	1.25363	0.171378	0.662364	0.662364	2040	tags=43%, list=13%, signal=38%	808/6233/6500/5689/7314/5714/5692/5719/5704/5687/5708/5682/5685/7334/7322/9040/9861/5710/5711/5694/5688/10213/805/7979/6714/5700/5690/5705/23198/5683/5686/5693/5695/5534/4792/5684/5971/9491/5691/5718/8915/3551/997
R-HSA-445989	R-HSA-445989	TAK1-dependent IKK and NF-kappa-B activation	42	0.58212	1.1629	0.24774	0.699992	0.699992	780	tags=12%, list=5%, signal=11%	6285/6233/7314/7334/9097
R-HSA-2142845	R-HSA-2142845	Hyaluronan metabolism	17	0.581114	1.04584	0.422	0.791837	0.791837	1599	tags=24%, list=10%, signal=21%	3074/3073/10894/8692
R-HSA-1222556	R-HSA-1222556	ROS and RNS production in phagocytes	34	0.578759	1.12337	0.3054	0.732377	0.732377	1458	tags=26%, list=10%, signal=24%	9114/527/526/51606/8992/529/10312/653361/523
R-HSA-71387	R-HSA-71387	Metabolism of carbohydrates	269	0.577291	1.31917	0.124797	0.655107	0.655107	1181	tags=15%, list=8%, signal=14%	2597/63827/230/2023/1463/226/10327/6888/808/6233/3074/4190/669/2817/5518/7086/5091/1468/3073/8402/7314/5213/2548/26229/79586/231/2992/4060/411/9653/6652/9672/805/25796/2806/9435/6576/2584/10894/5516/54480
R-HSA-9648002	R-HSA-9648002	RAS processing	25	0.577112	1.08106	0.35098	0.758325	0.758325	1055	tags=32%, list=7%, signal=30%	808/6233/7314/81926/10434/58489/805/3265
R-HSA-9758274	R-HSA-9758274	Regulation of NF-kappa B signaling	18	0.57624	1.04644	0.413306	0.784917	0.784917	780	tags=17%, list=5%, signal=16%	6233/7314/9097
R-HSA-69306	R-HSA-69306	DNA Replication	134	0.575366	1.2742	0.14711	0.656	0.656	2134	tags=38%, list=14%, signal=33%	3015/6233/6500/27338/5689/5111/7314/5714/5692/5719/5704/5687/5708/5682/5685/9861/5710/5711/5694/11065/5688/10213/7979/5700/9978/5690/5705/23198/5683/5686/8881/5693/6117/5695/5984/119504/94239/5684/51053/9491/5691/5718/10393/51529/890/3836/5425/6119/29945/84296/4172
R-HSA-975163	R-HSA-975163	IRAK2 mediated activation of TAK1 complex upon TLR7/8 or 9 stimulation	13	0.573779	1.01713	0.453465	0.791837	0.791837	424	tags=15%, list=3%, signal=15%	6233/7314
R-HSA-937072	R-HSA-937072	TRAF6-mediated induction of TAK1 complex within TLR4 complex	14	0.572872	1.01892	0.462	0.791837	0.791837	424	tags=14%, list=3%, signal=14%	6233/7314
R-HSA-2299718	R-HSA-2299718	Condensation of Prophase Chromosomes	22	0.570237	1.04896	0.404339	0.783699	0.783699	995	tags=14%, list=6%, signal=13%	3015/891/983
R-HSA-110313	R-HSA-110313	Translesion synthesis by Y family DNA polymerases bypasses lesions on DNA template	39	0.569156	1.12563	0.279197	0.711666	0.711666	2102	tags=28%, list=14%, signal=24%	6233/7415/5111/7314/9768/10459/6117/5984/25898/5425/6119
R-HSA-69052	R-HSA-69052	Switching of origins to a post-replicative state	91	0.56826	1.19618	0.212613	0.686927	0.686927	2134	tags=46%, list=14%, signal=40%	6233/6500/27338/5689/7314/5714/5692/5719/5704/5687/5708/5682/5685/9861/5710/5711/5694/11065/5688/10213/7979/5700/9978/5690/5705/23198/5683/5686/8881/5693/5695/119504/5684/51053/9491/5691/5718/10393/51529/890/29945/4172
R-HSA-389957	R-HSA-389957	Prefoldin mediated transfer of substrate to CCT/TriC	26	0.56811	1.0829	0.34357	0.754969	0.754969	662	tags=46%, list=4%, signal=44%	60/7846/10383/84617/347733/7277/5204/7203/7411/10576/10575/22948
R-HSA-2142691	R-HSA-2142691	Synthesis of Leukotrienes (LT) and Eoxins (EX)	13	0.568041	1.00696	0.461386	0.791837	0.791837	3336	tags=31%, list=22%, signal=24%	9261/4048/241/4056
R-HSA-69002	R-HSA-69002	DNA Replication Pre-Initiation	107	0.567776	1.22745	0.19224	0.668933	0.668933	2134	tags=40%, list=14%, signal=35%	3015/6233/27338/5689/7314/5714/5692/5719/5704/5687/5708/5682/5685/9861/5710/5711/5694/11065/5688/10213/7979/5700/5690/5705/5683/5686/8881/5693/6117/5695/119504/94239/5684/51053/9491/5691/5718/10393/51529/3836/6119/29945/4172
R-HSA-9679191	R-HSA-9679191	Potential therapeutics for SARS	96	0.567325	1.20728	0.206148	0.677859	0.677859	1147	tags=21%, list=7%, signal=19%	482/477/481/2280/1173/476/5348/1175/483/3326/10284/5928/79685/3716/4780/486/53826/9978/8819/10280
R-HSA-380972	R-HSA-380972	Energy dependent regulation of mTOR by LKB1-AMPK	28	0.566414	1.09191	0.357407	0.76065	0.76065	1796	tags=29%, list=12%, signal=25%	55004/6009/64121/10670/28956/58528/8649/6794
R-HSA-9678108	R-HSA-9678108	SARS-CoV-1 Infection	131	0.566359	1.24632	0.16696	0.662364	0.662364	434	tags=18%, list=3%, signal=18%	1915/6187/5478/6209/6217/1514/6208/6224/2280/6230/6235/6233/3838/6210/6193/7415/6218/6228/6188/6222/3921/6232/7314/6191
R-HSA-977444	R-HSA-977444	GABA B receptor activation	40	0.566126	1.12712	0.279279	0.711666	0.711666	783	tags=15%, list=5%, signal=14%	2771/2783/2550/3766/2790/2787
R-HSA-991365	R-HSA-991365	Activation of GABAB receptors	40	0.566126	1.12712	0.279279	0.711666	0.711666	783	tags=15%, list=5%, signal=14%	2771/2783/2550/3766/2790/2787
R-HSA-5686938	R-HSA-5686938	Regulation of TLR by endogenous ligand	17	0.564744	1.01637	0.448	0.791837	0.791837	3377	tags=18%, list=22%, signal=14%	6271/7097/3146
R-HSA-389958	R-HSA-389958	Cooperation of Prefoldin and TriC/CCT in actin and tubulin folding	28	0.564125	1.0875	0.362963	0.763439	0.763439	662	tags=43%, list=4%, signal=41%	60/7846/10383/84617/347733/7277/5204/7203/7411/10576/10575/22948
R-HSA-5357905	R-HSA-5357905	Regulation of TNFR1 signaling	40	0.563243	1.12138	0.282883	0.712826	0.712826	636	tags=12%, list=4%, signal=12%	6233/10399/7314/56928/7132
R-HSA-157118	R-HSA-157118	Signaling by NOTCH	177	0.562842	1.26572	0.155518	0.656	0.656	1704	tags=27%, list=11%, signal=24%	2173/3015/6233/4192/6500/5689/51107/55851/3725/7314/5714/5692/5719/5704/5687/5708/5682/5685/9861/3955/5710/5711/5694/5688/10213/7979/5700/9978/5690/5705/8841/3065/10460/5683/5686/8788/23129/5693/5695/51548/7027/6484/94239/5684/9491/5691/3066
R-HSA-442720	R-HSA-442720	CREB1 phosphorylation through the activation of Adenylate Cyclase	13	0.562467	0.997081	0.469307	0.795626	0.795626	1139	tags=23%, list=7%, signal=21%	808/805/5573
R-HSA-427413	R-HSA-427413	NoRC negatively regulates rRNA expression	53	0.561956	1.15614	0.254083	0.700975	0.700975	1952	tags=23%, list=13%, signal=20%	3015/10284/79685/5440/8819/51082/3065/9533/94239/5435/3066/902
R-HSA-9670095	R-HSA-9670095	Inhibition of DNA recombination at telomere	24	0.560608	1.04902	0.378846	0.780188	0.780188	1852	tags=25%, list=12%, signal=22%	3015/5440/5433/94239/5435/5436
R-HSA-9645460	R-HSA-9645460	Alpha-protein kinase 1 signaling pathway	11	0.560585	0.977523	0.51751	0.799918	0.799918	424	tags=18%, list=3%, signal=18%	6233/7314
R-HSA-8951664	R-HSA-8951664	Neddylation	230	0.560512	1.27388	0.145425	0.656	0.656	1753	tags=28%, list=11%, signal=25%	8878/26232/6233/2034/7415/6500/4738/5689/6923/7314/5714/5692/5719/10987/5704/5687/5708/5682/5685/7322/9040/64326/9861/54939/5710/5711/84259/7428/5694/4780/5688/10213/7979/1642/140461/5700/9978/23412/2873/5690/5705/29099/93611/9616/23198/5683/5686/5693/79016/90135/5695/899/23038/26259/6921/79791/10980/54620/5931/5684/9491/5691/10920/54461
R-HSA-5687128	R-HSA-5687128	MAPK6/MAPK4 signaling	85	0.559292	1.17063	0.217626	0.687368	0.687368	1891	tags=45%, list=12%, signal=39%	3315/6233/5689/3725/7314/5714/5692/5719/998/5704/5687/5708/5682/5685/9861/5710/5711/5694/5688/10213/7979/983/5700/896/5690/5705/23198/5683/5686/5693/5695/10435/5684/9491/5691/148170/5718/3337
R-HSA-77387	R-HSA-77387	Insulin receptor recycling	24	0.559203	1.04639	0.380769	0.780188	0.780188	1458	tags=33%, list=10%, signal=30%	9114/527/526/51606/8992/529/10312/523
R-HSA-8948751	R-HSA-8948751	Regulation of PTEN stability and activity	67	0.558057	1.1551	0.25859	0.702238	0.702238	1699	tags=46%, list=11%, signal=41%	6233/5689/7314/5714/5692/5719/5704/5687/5708/1460/5682/5685/9861/5710/5711/5694/5688/10213/7979/5700/5690/5705/23198/5683/5686/5693/5695/5684/9491/5987/5691
R-HSA-5620922	R-HSA-5620922	BBSome-mediated cargo-targeting to cilium	23	0.557133	1.03364	0.401163	0.783699	0.783699	1655	tags=30%, list=11%, signal=27%	7203/10576/10575/22948/6608/10694/84100
R-HSA-177504	R-HSA-177504	Retrograde neurotrophin signalling	14	0.557081	0.990835	0.494	0.799918	0.799918	922	tags=29%, list=6%, signal=27%	1173/1175/6456/1211
R-HSA-190241	R-HSA-190241	FGFR2 ligand binding and activation	14	0.556051	0.989004	0.496	0.799918	0.799918	322	tags=7%, list=2%, signal=7%	143282
R-HSA-8978934	R-HSA-8978934	Metabolism of cofactors	20	0.555276	1.02148	0.416	0.787055	0.787055	1995	tags=45%, list=13%, signal=39%	808/805/51805/3417/51004/10229/84274/57017/2643
R-HSA-3928662	R-HSA-3928662	EPHB-mediated forward signaling	42	0.554435	1.1076	0.287523	0.714652	0.714652	1055	tags=24%, list=7%, signal=22%	1072/60/10552/10094/10093/998/10095/1949/6714/3265
R-HSA-8878171	R-HSA-8878171	Transcriptional regulation by RUNX1	175	0.553815	1.24388	0.167504	0.662364	0.662364	1786	tags=27%, list=12%, signal=24%	3958/1514/3015/6233/5689/3276/7314/5714/5692/5719/5704/5687/5708/1460/5682/5685/10413/84661/9861/5710/5711/6604/5694/5688/10213/7979/6714/5700/896/5690/5705/23198/23466/3065/5683/5686/5693/5695/1513/94239/5684/9491/57678/5691/1912/5196/6929
R-HSA-5250941	R-HSA-5250941	Negative epigenetic regulation of rRNA expression	55	0.553344	1.13888	0.265343	0.706195	0.706195	1952	tags=22%, list=13%, signal=19%	3015/10284/79685/5440/8819/51082/3065/9533/94239/5435/3066/902
R-HSA-5250913	R-HSA-5250913	Positive epigenetic regulation of rRNA expression	51	0.553225	1.13839	0.263914	0.706195	0.706195	1704	tags=25%, list=11%, signal=23%	60/3015/5928/10919/5440/11335/51082/3065/9533/94239/5435/5931/3066
R-HSA-71406	R-HSA-71406	Pyruvate metabolism and Citric Acid (TCA) cycle	52	0.552592	1.13784	0.266667	0.706195	0.706195	1568	tags=42%, list=10%, signal=38%	3945/6391/8801/2739/5162/1431/6392/51660/8050/50/6390/8803/3421/8802/25874/4967/4199/4191/2271/7416/1738/5160
R-HSA-6798695	R-HSA-6798695	Neutrophil degranulation	414	0.552418	1.28432	0.129296	0.655107	0.655107	840	tags=16%, list=5%, signal=15%	1471/3958/3916/1508/5660/1915/967/5478/230/2950/2171/10383/4831/8655/226/7077/9218/1476/10493/1509/3074/11031/3312/7415/10577/6386/527/7305/302/9588/5908/2934/23406/5689/64114/2665/55754/94103/25798/5476/55004/3326/5719/1512/10857/4718/10576/353/53916/5708/10549/1460/2548/2992/10970/9861/10120/4257/56954/57153/11314/5199/411/81567/58485
R-HSA-2682334	R-HSA-2682334	EPH-Ephrin signaling	88	0.552403	1.15933	0.23689	0.689423	0.689423	1055	tags=20%, list=7%, signal=19%	1072/60/1173/6386/10552/1175/51107/10094/55851/10093/998/4637/10627/10095/1211/1949/6714/3265
R-HSA-69239	R-HSA-69239	Synthesis of DNA	119	0.552216	1.21055	0.193662	0.668933	0.668933	2134	tags=40%, list=14%, signal=35%	6233/6500/27338/5689/5111/7314/5714/5692/5719/5704/5687/5708/5682/5685/9861/5710/5711/5694/11065/5688/10213/7979/5700/9978/5690/5705/23198/5683/5686/8881/5693/6117/5695/5984/119504/5684/51053/9491/5691/5718/10393/51529/890/5425/6119/29945/84296/4172
R-HSA-15869	R-HSA-15869	Metabolism of nucleotides	89	0.551721	1.16108	0.234234	0.689423	0.689423	2863	tags=35%, list=19%, signal=28%	4831/3704/954/7296/6241/353/2987/6240/51727/4830/4832/204/51251/10591/3615/1854/7083/79077/2618/2766/2936/56985/271/5471/11164/56953/7298/4521/131870/957/56474
R-HSA-73780	R-HSA-73780	RNA Polymerase III Chain Elongation	16	0.550402	0.988828	0.481113	0.799097	0.799097	3405	tags=56%, list=22%, signal=44%	5440/51082/9533/171568/5435/27297/661/11128/84265
R-HSA-5668914	R-HSA-5668914	Diseases of metabolism	219	0.549634	1.24895	0.156863	0.656	0.656	2028	tags=21%, list=13%, signal=18%	63827/1463/6888/6233/3074/2817/5091/3073/7314/5476/353/2548/64087/26229/1545/2992/4060/54344/3955/8818/5199/411/9672/9420/2730/2584/4351/2729/92579/9507/3417/199857/2542/26873/2937/6385/10675/95/4669/6948/6383/5826/51293/4854/55624/191
R-HSA-2151201	R-HSA-2151201	Transcriptional activation of mitochondrial biogenesis	55	0.549373	1.1307	0.272563	0.708611	0.708611	2001	tags=24%, list=13%, signal=21%	506/2746/808/6604/805/8841/2101/23408/211/7019/55902/23410/6256
R-HSA-9006934	R-HSA-9006934	Signaling by Receptor Tyrosine Kinases	501	0.548984	1.30111	0.121406	0.655107	0.655107	695	tags=9%, list=5%, signal=9%	2670/348/3315/6285/60/3399/1173/1499/6678/808/6233/5327/4192/1277/9114/3397/527/3727/5518/5908/1175/51107/3400/50509/143282/14/1281/526/55851/7314/51606/6016/55845/998/29924/53916/6455/1299/6456/10413/5154/1302/8992/529
R-HSA-1980145	R-HSA-1980145	Signaling by NOTCH2	30	0.548586	1.06278	0.372881	0.775848	0.775848	424	tags=17%, list=3%, signal=16%	6233/4192/51107/55851/7314
R-HSA-5696397	R-HSA-5696397	Gap-filling DNA repair synthesis and ligation in GG-NER	25	0.548307	1.0271	0.4	0.783699	0.783699	2562	tags=36%, list=17%, signal=30%	6233/5111/7314/6117/5984/5425/6119/6118/57804
R-HSA-6790901	R-HSA-6790901	rRNA modification in the nucleus and cytosol	56	0.548304	1.13259	0.265343	0.706195	0.706195	2147	tags=25%, list=14%, signal=22%	6187/6208/4809/55505/54555/2091/10528/51504/9136/51096/9277/10607/1736/6203
R-HSA-382551	R-HSA-382551	Transport of small molecules	682	0.54648	1.31583	0.107087	0.646629	0.646629	1290	tags=14%, list=8%, signal=13%	348/361/291/482/477/481/292/57348/2783/5360/1173/808/6233/476/7415/10577/9114/3162/51310/527/6500/27173/5348/376497/4738/1468/1175/3931/5689/6506/3988/526/6048/483/91689/7417/7314/51606/5714/10539/5692/5719/51128/51129/5704/5687/2790/5708/23657/7991/5682/5685/6536/6538/6520/8992/6563/529/9861/5710/5711/2787/57153/30968/11331/2778/5694/6574/6560/2040/1211/5688/10213/805/486/7979/53826/444/10312/57…
R-HSA-2173788	R-HSA-2173788	Downregulation of TGF-beta receptor signaling	26	0.545187	1.03921	0.387716	0.783699	0.783699	806	tags=15%, list=5%, signal=15%	6233/7314/5501/11171
R-HSA-180910	R-HSA-180910	Vpr-mediated nuclear import of PICs	31	0.5437	1.04931	0.391386	0.783699	0.783699	402	tags=6%, list=3%, signal=6%	3159/8815
R-HSA-9033241	R-HSA-9033241	Peroxisomal protein import	62	0.543578	1.12868	0.277978	0.711666	0.711666	2826	tags=39%, list=18%, signal=32%	6233/1891/7314/1384/6342/7322/54469/3295/373156/23417/3155/3417/10455/51/83752/10901/4358/55825/219743/5195/5191/3416/390916/2053
R-HSA-3371568	R-HSA-3371568	Attenuation phase	13	0.543054	0.962668	0.508911	0.799918	0.799918	1891	tags=38%, list=12%, signal=34%	3312/3326/3281/2288/3337
R-HSA-110314	R-HSA-110314	Recognition of DNA damage by PCNA-containing replication complex	30	0.542853	1.05167	0.386064	0.781468	0.781468	2562	tags=37%, list=17%, signal=31%	6233/5111/7314/1642/9978/6117/5984/5425/6119/6118/57804
R-HSA-9748787	R-HSA-9748787	Azathioprine ADME	22	0.54267	0.998251	0.445759	0.791837	0.791837	1492	tags=18%, list=10%, signal=16%	4831/2987/4830/3615
R-HSA-202424	R-HSA-202424	Downstream TCR signaling	83	0.541984	1.12939	0.260949	0.704281	0.704281	2040	tags=47%, list=13%, signal=41%	6233/6500/5689/7314/5714/5692/5719/5704/5687/5708/5682/5685/7334/7322/9861/920/5710/5711/5694/5688/10213/7979/5700/5690/5705/23198/5683/5686/5693/5695/4792/5684/9491/5296/5691/5718/8915/3551/997
R-HSA-1362300	R-HSA-1362300	Transcription of E2F targets under negative control by p107 (RBL1) and p130 (RBL2) in complex with HDAC1	16	0.541943	0.973632	0.510934	0.799918	0.799918	2603	tags=50%, list=17%, signal=42%	5928/983/3065/7027/890/55957/1875/91750
R-HSA-2691230	R-HSA-2691230	Signaling by NOTCH1 HD Domain Mutants in Cancer	15	0.541422	0.964009	0.51992	0.799918	0.799918	424	tags=13%, list=3%, signal=13%	6233/7314
R-HSA-2691232	R-HSA-2691232	Constitutive Signaling by NOTCH1 HD Domain Mutants	15	0.541422	0.964009	0.51992	0.799918	0.799918	424	tags=13%, list=3%, signal=13%	6233/7314
R-HSA-977443	R-HSA-977443	GABA receptor activation	56	0.54099	1.11748	0.274368	0.711185	0.711185	783	tags=11%, list=5%, signal=10%	2771/2783/2550/3766/2790/2787
R-HSA-425561	R-HSA-425561	Sodium/Calcium exchangers	13	0.540482	0.958109	0.516832	0.799918	0.799918	955	tags=15%, list=6%, signal=14%	808/805
R-HSA-2022854	R-HSA-2022854	Keratan sulfate biosynthesis	26	0.539532	1.02843	0.40691	0.783699	0.783699	3329	tags=31%, list=22%, signal=24%	4060/9435/6484/8703/93010/8534/10678/6483
R-HSA-9748784	R-HSA-9748784	Drug ADME	78	0.537393	1.11878	0.28442	0.712826	0.712826	940	tags=8%, list=6%, signal=7%	2950/4831/3704/55748/2987/4830
R-HSA-9616222	R-HSA-9616222	Transcriptional regulation of granulopoiesis	37	0.536693	1.04909	0.386029	0.781468	0.781468	560	tags=8%, list=4%, signal=8%	3015/1026/1051
R-HSA-5626467	R-HSA-5626467	RHO GTPases activate IQGAPs	27	0.536655	1.02863	0.412758	0.784917	0.784917	501	tags=33%, list=3%, signal=32%	60/7846/10383/84617/1499/808/347733/7277/998
R-HSA-69202	R-HSA-69202	Cyclin E associated events during G1/S transition	82	0.53655	1.11947	0.275862	0.711666	0.711666	1984	tags=43%, list=13%, signal=37%	6233/6500/5689/1026/7314/5714/5692/5719/5704/5687/5708/5682/5685/5928/9861/5710/5711/5694/5688/10213/7979/5700/5690/5705/5683/5686/5693/5695/7027/5684/9491/5691/5718/902/890
R-HSA-8934903	R-HSA-8934903	Receptor Mediated Mitophagy	11	0.53549	0.933763	0.554475	0.812808	0.812808	1525	tags=36%, list=10%, signal=33%	84557/1460/6714/9474
R-HSA-8956319	R-HSA-8956319	Nucleotide catabolism	34	0.535032	1.03849	0.396648	0.783699	0.783699	2846	tags=29%, list=19%, signal=24%	3704/954/51251/10591/56985/11164/56953/4521/131870/957
R-HSA-76002	R-HSA-76002	Platelet activation, signaling and aggregation	244	0.535001	1.21987	0.179445	0.662364	0.662364	576	tags=11%, list=4%, signal=11%	7114/1072/5660/6414/967/5478/2771/7076/2783/1191/226/3309/6678/808/1277/928/7873/5908/308/6647/14/7277/2621/26090/998/51368/334/2790
R-HSA-2022928	R-HSA-2022928	HS-GAG biosynthesis	28	0.534965	1.03128	0.409259	0.783699	0.783699	1882	tags=18%, list=12%, signal=16%	2817/9653/9672/6385/6383
R-HSA-9637690	R-HSA-9637690	Response of Mtb to phagocytosis	21	0.534651	0.9848	0.454545	0.791837	0.791837	452	tags=19%, list=3%, signal=19%	2023/6233/7314/51606
R-HSA-203615	R-HSA-203615	eNOS activation	13	0.534599	0.947679	0.536634	0.808869	0.808869	1466	tags=31%, list=10%, signal=28%	808/10434/805/23564
R-HSA-2022377	R-HSA-2022377	Metabolism of Angiotensinogen to Angiotensins	15	0.533679	0.950222	0.523904	0.801015	0.801015	155	tags=13%, list=1%, signal=13%	183/1509
R-HSA-9706574	R-HSA-9706574	RHOBTB GTPase Cycle	35	0.533362	1.03829	0.396648	0.783699	0.783699	525	tags=9%, list=3%, signal=8%	7431/3326/10576
R-HSA-5656169	R-HSA-5656169	Termination of translesion DNA synthesis	32	0.533247	1.02534	0.404494	0.783699	0.783699	2562	tags=31%, list=17%, signal=26%	6233/5111/7314/9768/6117/5984/5425/6119/6118/57804
R-HSA-392170	R-HSA-392170	ADP signalling through P2Y purinoceptor 12	19	0.532725	0.971401	0.477912	0.799097	0.799097	783	tags=21%, list=5%, signal=20%	2771/2783/2790/2787
R-HSA-5651801	R-HSA-5651801	PCNA-Dependent Long Patch Base Excision Repair	21	0.53216	0.980213	0.460474	0.791837	0.791837	2562	tags=38%, list=17%, signal=32%	5111/328/6117/5984/5425/6119/6118/57804
R-HSA-69656	R-HSA-69656	Cyclin A:Cdk2-associated events at S phase entry	84	0.53098	1.10763	0.288043	0.714652	0.714652	1984	tags=42%, list=13%, signal=36%	6233/6500/5689/1026/7314/5714/5692/5719/5704/5687/5708/5682/5685/5928/9861/5710/5711/5694/5688/10213/7979/5700/5690/5705/5683/5686/5693/5695/7027/5684/9491/5691/5718/902/890
R-HSA-4086400	R-HSA-4086400	PCP/CE pathway	90	0.530886	1.11937	0.283906	0.712826	0.712826	1699	tags=38%, list=11%, signal=34%	1173/6233/1175/5689/7314/5714/5692/5719/2535/5704/5687/5708/5682/5685/9861/5710/5711/5694/1211/5688/10213/7979/5700/5690/5705/23198/5683/5686/5693/23513/5695/5684/9491/5691
R-HSA-450302	R-HSA-450302	activated TAK1 mediates p38 MAPK activation	22	0.530644	0.97613	0.465483	0.792797	0.792797	1334	tags=18%, list=9%, signal=17%	6233/7314/7334/9261
R-HSA-9696264	R-HSA-9696264	RND3 GTPase cycle	42	0.529792	1.05837	0.358047	0.76065	0.76065	273	tags=5%, list=2%, signal=5%	1152/11180
R-HSA-8852276	R-HSA-8852276	The role of GTSE1 in G2/M progression after G2 checkpoint	70	0.528982	1.10047	0.292115	0.717659	0.717659	1699	tags=59%, list=11%, signal=52%	7846/10383/84617/6233/347733/5689/7277/1026/891/7314/3326/5714/5692/5719/5704/5687/5708/5682/5685/9861/5710/5711/5694/5688/10213/7979/983/5700/5690/5705/10381/23198/5683/5686/5693/5695/7280/5684/10376/9491/5691
R-HSA-4641263	R-HSA-4641263	Regulation of FZD by ubiquitination	19	0.528476	0.963654	0.497992	0.799918	0.799918	424	tags=11%, list=3%, signal=10%	6233/7314
R-HSA-163615	R-HSA-163615	PKA activation	18	0.527918	0.958688	0.5	0.799918	0.799918	1139	tags=17%, list=7%, signal=15%	808/805/5573
R-HSA-74259	R-HSA-74259	Purine catabolism	17	0.526872	0.948215	0.52	0.799918	0.799918	2778	tags=35%, list=18%, signal=29%	3704/10591/56985/11164/4521/131870
R-HSA-8876384	R-HSA-8876384	Listeria monocytogenes entry into host cells	20	0.526725	0.968956	0.472	0.795626	0.795626	1053	tags=30%, list=7%, signal=28%	1499/6233/7314/6455/6456/6714
R-HSA-168638	R-HSA-168638	NOD1/2 Signaling Pathway	36	0.526491	1.03001	0.400369	0.783699	0.783699	616	tags=11%, list=4%, signal=11%	6233/14/7314/7334
R-HSA-71240	R-HSA-71240	Tryptophan catabolism	13	0.526219	0.932825	0.544554	0.812517	0.812517	2401	tags=23%, list=16%, signal=19%	6520/883/51166
R-HSA-73893	R-HSA-73893	DNA Damage Bypass	48	0.525918	1.07272	0.320789	0.747503	0.747503	1640	tags=23%, list=11%, signal=21%	6233/7415/5111/7314/9768/10459/1642/9978/6117/5984/25898
R-HSA-110373	R-HSA-110373	Resolution of AP sites via the multiple-nucleotide patch replacement pathway	26	0.52526	1.00122	0.443378	0.791837	0.791837	2562	tags=38%, list=17%, signal=32%	5111/328/6117/5984/54936/5425/6119/6118/142/57804
R-HSA-203927	R-HSA-203927	MicroRNA (miRNA) biogenesis	22	0.523354	0.962719	0.481262	0.799097	0.799097	1852	tags=27%, list=12%, signal=24%	5901/5440/6895/5433/5435/5436
R-HSA-166208	R-HSA-166208	mTORC1-mediated signalling	22	0.52329	0.962601	0.481262	0.799097	0.799097	1582	tags=45%, list=10%, signal=41%	2280/55004/84335/6009/64121/10670/1978/28956/58528/8649
R-HSA-3371511	R-HSA-3371511	HSF1 activation	12	0.52329	0.927138	0.554054	0.812808	0.812808	575	tags=33%, list=4%, signal=32%	1915/7415/3326/3281
R-HSA-1630316	R-HSA-1630316	Glycosaminoglycan metabolism	115	0.522485	1.14345	0.250877	0.700975	0.700975	1181	tags=12%, list=8%, signal=11%	63827/1463/3074/2817/3073/26229/79586/4060/411/9653/9672/9435/10894/54480
R-HSA-450321	R-HSA-450321	JNK (c-Jun kinases) phosphorylation and activation mediated by activated human TAK1	22	0.522362	0.960893	0.481262	0.799097	0.799097	616	tags=14%, list=4%, signal=13%	6233/7314/7334
R-HSA-400042	R-HSA-400042	Adrenaline,noradrenaline inhibits insulin secretion	26	0.522119	0.995237	0.451056	0.791837	0.791837	783	tags=15%, list=5%, signal=15%	2771/2783/2790/2787
R-HSA-375276	R-HSA-375276	Peptide ligand-binding receptors	165	0.521863	1.16787	0.210084	0.68334	0.68334	182	tags=2%, list=1%, signal=2%	5660/183/9283
R-HSA-450604	R-HSA-450604	KSRP (KHSRP) binds and destabilizes mRNA	17	0.521825	0.939132	0.53	0.805827	0.805827	3940	tags=71%, list=26%, signal=53%	8570/51010/51013/118460/54512/23404/5600/23016/56915/7534/11340/1432
R-HSA-73884	R-HSA-73884	Base Excision Repair	52	0.521184	1.07316	0.318919	0.744639	0.744639	2870	tags=33%, list=19%, signal=27%	3015/5111/328/6117/5984/94239/54936/6996/5425/6119/6118/142/4595/11284/57804/7515/26277
R-HSA-446219	R-HSA-446219	Synthesis of substrates in N-glycan biosythesis	63	0.521162	1.08228	0.323792	0.750202	0.750202	3389	tags=40%, list=22%, signal=31%	5372/5476/54344/8818/5973/51005/4351/54187/6484/29880/10559/22845/2720/29925/30815/7264/29906/57171/5238/197258/80896/55343/4597/6483/8869
R-HSA-901032	R-HSA-901032	ER Quality Control Compartment (ERQC)	21	0.521094	0.959829	0.488142	0.799918	0.799918	687	tags=19%, list=4%, signal=18%	6233/6048/7314/267
R-HSA-5578749	R-HSA-5578749	Transcriptional regulation by small RNAs	50	0.519793	1.06025	0.336957	0.754181	0.754181	1852	tags=18%, list=12%, signal=16%	3015/5901/5440/5433/4927/94239/5435/8480/5436
R-HSA-112040	R-HSA-112040	G-protein mediated events	53	0.518655	1.06706	0.324864	0.750711	0.750711	153	tags=6%, list=1%, signal=6%	2771/808/3838
R-HSA-1855183	R-HSA-1855183	Synthesis of IP2, IP, and Ins in the cytosol	14	0.518109	0.921519	0.568	0.815451	0.815451	297	tags=7%, list=2%, signal=7%	27124
R-HSA-390918	R-HSA-390918	Peroxisomal lipid metabolism	28	0.517399	0.997421	0.446296	0.791837	0.791837	2977	tags=36%, list=19%, signal=29%	1384/6342/3295/23417/10455/51/79777/55825/390916/283927
R-HSA-3781865	R-HSA-3781865	Diseases of glycosylation	128	0.517166	1.13769	0.260563	0.704281	0.704281	1163	tags=12%, list=8%, signal=11%	63827/1463/3074/2817/3073/5476/26229/4060/54344/3955/8818/5199/9672/2584/4351
R-HSA-5696400	R-HSA-5696400	Dual Incision in GG-NER	41	0.517075	1.03428	0.385586	0.781468	0.781468	2562	tags=32%, list=17%, signal=26%	6233/5111/7314/1642/9978/2067/6117/5984/5425/6119/6118/142/57804
R-HSA-418457	R-HSA-418457	cGMP effects	15	0.517026	0.920571	0.563745	0.812808	0.812808	1820	tags=13%, list=12%, signal=12%	5152/27345
R-HSA-351906	R-HSA-351906	Apoptotic cleavage of cell adhesion proteins	11	0.515748	0.899337	0.593385	0.822871	0.822871	128	tags=9%, list=1%, signal=9%	1499
R-HSA-1474151	R-HSA-1474151	Tetrahydrobiopterin (BH4) synthesis, recycling, salvage and regulation	12	0.515491	0.913321	0.573359	0.817851	0.817851	955	tags=17%, list=6%, signal=16%	808/805
R-HSA-9013407	R-HSA-9013407	RHOH GTPase cycle	35	0.51458	1.00173	0.422719	0.791837	0.791837	1118	tags=20%, list=7%, signal=19%	396/7415/55004/2631/10298/2040/9528
R-HSA-2029482	R-HSA-2029482	Regulation of actin dynamics for phagocytic cup formation	60	0.514481	1.06407	0.34296	0.754969	0.754969	501	tags=13%, list=3%, signal=13%	1072/60/10552/10094/10093/3326/55845/998
R-HSA-5609975	R-HSA-5609975	Diseases associated with glycosylation precursor biosynthesis	15	0.513004	0.913409	0.567729	0.815451	0.815451	2983	tags=47%, list=19%, signal=38%	54344/8818/2584/4351/22845/2592/2582
R-HSA-195253	R-HSA-195253	Degradation of beta-catenin by the destruction complex	80	0.512524	1.06807	0.34358	0.754969	0.754969	1409	tags=45%, list=9%, signal=41%	1499/6233/5518/6500/5689/7314/5714/5692/5719/5704/5687/5708/5682/5685/166/9861/5710/1487/5711/5694/5688/10213/7979/5700/9978/5690/5705/5516/23198/3065/5526/5683/5686/1452/5693/5695
R-HSA-435354	R-HSA-435354	Zinc transporters	17	0.51231	0.922008	0.558	0.812808	0.812808	3477	tags=41%, list=23%, signal=32%	27173/7922/148867/64924/283375/29985/7781
R-HSA-9705462	R-HSA-9705462	Inactivation of CSF3 (G-CSF) signaling	25	0.511832	0.958777	0.490196	0.799918	0.799918	1574	tags=28%, list=10%, signal=25%	6233/6923/7314/7322/3716/9616/6921
R-HSA-73621	R-HSA-73621	Pyrimidine catabolism	11	0.511096	0.891227	0.605058	0.827628	0.827628	4434	tags=36%, list=29%, signal=26%	51251/56953/84618/4907
R-HSA-168249	R-HSA-168249	Innate Immune System	869	0.510953	1.25565	0.126154	0.655107	0.655107	840	tags=13%, list=5%, signal=13%	1471/3958/3916/1072/1508/5660/975/1915/967/5478/6285/60/230/2950/1514/2171/10383/4831/8655/1191/712/226/713/7077/1499/808/9218/6233/1476/10493/1509/3074/11031/3312/7415/10577/714/9114/3162/6386/527/7305/5518/302/9588/6500/5908/2934/23646/23406/10552/5689/64114/2665/14/10094/55754/526/94103/25798/3725/54209/7314/5476/55004/10093/3326/51606/5714/5692/5719/1512/55845/998/10857/4718/10576/6271/353/53…
R-HSA-5213460	R-HSA-5213460	RIPK1-mediated regulated necrosis	27	0.510138	0.977808	0.459662	0.791837	0.791837	424	tags=11%, list=3%, signal=11%	6233/6386/7314
R-HSA-5675482	R-HSA-5675482	Regulation of necroptotic cell death	27	0.510138	0.977808	0.459662	0.791837	0.791837	424	tags=11%, list=3%, signal=11%	6233/6386/7314
R-HSA-983705	R-HSA-983705	Signaling by the B Cell Receptor (BCR)	111	0.509331	1.10835	0.29021	0.716836	0.716836	1699	tags=33%, list=11%, signal=30%	5478/2280/808/6233/6500/5689/7314/5714/5692/5719/5704/5687/5708/5682/5685/9861/5710/5711/5694/5688/10213/805/7979/3265/5700/5690/5705/23198/5683/5686/5693/5695/5534/4792/5684/9491/5691
R-HSA-450531	R-HSA-450531	Regulation of mRNA stability by proteins that bind AU-rich elements	87	0.509138	1.06523	0.365455	0.766538	0.766538	1699	tags=39%, list=11%, signal=35%	3315/6233/3312/5689/7314/5714/5692/5719/8570/5704/5687/5708/5682/5685/9861/5710/5711/5694/5688/10213/7979/5700/5690/5705/23198/5683/5686/9261/5693/5695/51010/5684/9491/5691
R-HSA-1474228	R-HSA-1474228	Degradation of the extracellular matrix	122	0.508279	1.11903	0.280977	0.711745	0.711745	668	tags=12%, list=4%, signal=12%	1508/63827/4323/1514/7076/7077/1509/1277/50509/1281/4327/8751/1299/1294/1302
R-HSA-381183	R-HSA-381183	ATF6 (ATF6-alpha) activates chaperone genes	10	0.507573	0.871644	0.62963	0.832764	0.832764	546	tags=30%, list=4%, signal=29%	3309/7494/468
R-HSA-392518	R-HSA-392518	Signal amplification	30	0.507212	0.982623	0.451977	0.791837	0.791837	1053	tags=20%, list=7%, signal=19%	2771/2783/14/2790/2787/6714
R-HSA-162909	R-HSA-162909	Host Interactions of HIV factors	122	0.507184	1.11662	0.284468	0.712826	0.712826	1419	tags=36%, list=9%, signal=33%	291/5478/3159/292/1173/5901/6233/6500/375/1175/5689/8815/6923/7314/51606/5714/5692/5719/5905/5704/5687/5708/5682/5685/9861/920/5710/5711/5694/5688/10213/7979/1174/5700/9978/5690/5705/23198/8907/5683/5686/5693/5695/1025
R-HSA-202403	R-HSA-202403	TCR signaling	103	0.506597	1.09464	0.303351	0.731298	0.731298	2040	tags=39%, list=13%, signal=34%	6233/6500/5689/7314/5714/5692/5719/5704/5687/5708/5682/5685/7334/7322/9861/920/5710/5711/5694/5688/10213/7979/5700/5690/5705/23198/5683/5686/5693/5695/4792/5684/9491/5296/5691/7408/5718/8915/3551/997
R-HSA-975110	R-HSA-975110	TRAF6 mediated IRF7 activation in TLR7/8 or 9 signaling	13	0.504776	0.894813	0.590099	0.822416	0.822416	616	tags=23%, list=4%, signal=22%	6233/7314/7334
R-HSA-193692	R-HSA-193692	Regulated proteolysis of p75NTR	11	0.504613	0.879921	0.618677	0.832643	0.832643	400	tags=18%, list=3%, signal=18%	51107/55851
R-HSA-1358803	R-HSA-1358803	Downregulation of ERBB2:ERBB3 signaling	13	0.503704	0.892913	0.590099	0.822416	0.822416	424	tags=15%, list=3%, signal=15%	6233/7314
R-HSA-111931	R-HSA-111931	PKA-mediated phosphorylation of CREB	20	0.502732	0.924819	0.552	0.812808	0.812808	1139	tags=15%, list=7%, signal=14%	808/805/5573
R-HSA-3296469	R-HSA-3296469	Defects in cobalamin (B12) metabolism	14	0.502674	0.894066	0.6	0.825703	0.825703	1926	tags=21%, list=13%, signal=19%	6948/5826/51293
R-HSA-5689901	R-HSA-5689901	Metalloprotease DUBs	22	0.502614	0.924568	0.522682	0.801015	0.801015	950	tags=14%, list=6%, signal=13%	6233/7314/10213
R-HSA-190828	R-HSA-190828	Gap junction trafficking	38	0.502136	0.985687	0.439114	0.791837	0.791837	365	tags=18%, list=2%, signal=18%	60/7846/10383/84617/1173/347733/7277
R-HSA-9013973	R-HSA-9013973	TICAM1-dependent activation of IRF3/IRF7	11	0.501828	0.875064	0.620623	0.832764	0.832764	424	tags=18%, list=3%, signal=18%	6233/7314
R-HSA-157579	R-HSA-157579	Telomere Maintenance	67	0.501692	1.03843	0.377939	0.780188	0.780188	2562	tags=30%, list=17%, signal=25%	3015/5111/55505/54921/5440/5433/6117/5984/94239/5435/79991/5436/890/1736/5425/6119/6118/5432/5557/57804
R-HSA-5610787	R-HSA-5610787	Hedgehog 'off' state	107	0.501414	1.08398	0.315697	0.742635	0.742635	1699	tags=40%, list=11%, signal=36%	7846/10383/84617/6233/347733/6500/5689/7277/7314/5714/5692/5719/5704/5687/5708/5682/5685/9861/5710/5711/6608/2778/5694/5688/10213/7979/5700/9978/5690/5573/5705/10381/23198/5683/5686/1452/5693/5695/7280/5684/10376/9491/5691
R-HSA-201722	R-HSA-201722	Formation of the beta-catenin:TCF transactivating complex	38	0.501074	0.983602	0.440959	0.791837	0.791837	1607	tags=16%, list=10%, signal=14%	3015/1499/90780/3065/283149/94239
R-HSA-174490	R-HSA-174490	Membrane binding and targetting of GAG proteins	14	0.499716	0.888804	0.602	0.825722	0.825722	424	tags=21%, list=3%, signal=21%	6233/51160/7314
R-HSA-174495	R-HSA-174495	Synthesis And Processing Of GAG, GAGPOL Polyproteins	14	0.499716	0.888804	0.602	0.825722	0.825722	424	tags=21%, list=3%, signal=21%	6233/51160/7314
R-HSA-416572	R-HSA-416572	Sema4D induced cell migration and growth-cone collapse	20	0.499304	0.918513	0.564	0.812808	0.812808	1008	tags=20%, list=7%, signal=19%	389/4637/10627/5364
R-HSA-5210891	R-HSA-5210891	Uptake and function of anthrax toxins	12	0.498987	0.88408	0.611969	0.831984	0.831984	955	tags=25%, list=6%, signal=23%	808/5605/805
R-HSA-418990	R-HSA-418990	Adherens junctions interactions	32	0.497997	0.957556	0.488764	0.799918	0.799918	128	tags=6%, list=1%, signal=6%	60/1499
R-HSA-174048	R-HSA-174048	APC/C:Cdc20 mediated degradation of Cyclin B	24	0.497363	0.93067	0.523077	0.801015	0.801015	2113	tags=50%, list=14%, signal=43%	6233/27338/991/891/7314/11065/983/8881/119504/10393/51529/29945
R-HSA-2132295	R-HSA-2132295	MHC class II antigen presentation	99	0.49698	1.06947	0.348057	0.757536	0.757536	1040	tags=25%, list=7%, signal=24%	1508/1514/7846/10383/8655/84617/1173/1509/347733/375/1175/7277/5476/10437/1512/51128/6456/830/10121/11258/10120/10540/1211/55860/1174
R-HSA-5260271	R-HSA-5260271	Diseases of Immune System	27	0.494893	0.948586	0.50469	0.799918	0.799918	3591	tags=33%, list=23%, signal=26%	6271/4792/81622/3551/7100/7097/4615/3146/4791
R-HSA-5602358	R-HSA-5602358	Diseases associated with the TLR signaling cascade	27	0.494893	0.948586	0.50469	0.799918	0.799918	3591	tags=33%, list=23%, signal=26%	6271/4792/81622/3551/7100/7097/4615/3146/4791
R-HSA-3769402	R-HSA-3769402	Deactivation of the beta-catenin transactivating complex	40	0.492588	0.980711	0.446847	0.791837	0.791837	1324	tags=22%, list=9%, signal=21%	1499/6233/6657/7314/25776/1487/90780/3065/283149
R-HSA-381033	R-HSA-381033	ATF6 (ATF6-alpha) activates chaperones	12	0.49205	0.871789	0.625483	0.832764	0.832764	546	tags=25%, list=4%, signal=24%	3309/7494/468
R-HSA-109582	R-HSA-109582	Hemostasis	531	0.491964	1.17096	0.201893	0.677859	0.677859	586	tags=8%, list=4%, signal=8%	7114/1072/5660/482/6414/967/6281/5478/60/481/2771/7076/7846/2783/10383/1191/226/84617/3309/6678/808/5327/1277/928/2817/347733/7873/5518/302/5908/308/6647/14/30846/7277/2621/483/26090/998/10749/51368/334/2790/23657/830
R-HSA-2672351	R-HSA-2672351	Stimuli-sensing channels	103	0.490482	1.05982	0.354497	0.760503	0.760503	1047	tags=7%, list=7%, signal=6%	57348/808/6233/7314/2040/805/444
R-HSA-5625900	R-HSA-5625900	RHO GTPases activate CIT	19	0.489441	0.892475	0.590361	0.822416	0.822416	801	tags=21%, list=5%, signal=20%	389/4637/10627/9055
R-HSA-69206	R-HSA-69206	G1/S Transition	129	0.488579	1.07064	0.325132	0.750711	0.750711	1984	tags=36%, list=13%, signal=31%	6233/5518/6500/5689/5111/1026/891/7314/5714/6241/5692/5719/5704/5687/5708/5682/5685/5928/9861/5710/5711/5694/5688/10213/7979/983/5700/5690/5705/5516/3065/5683/5686/5693/6117/5695/7027/5684/51053/9491/5691/7083/5718/902/1876/890
R-HSA-4419969	R-HSA-4419969	Depolymerisation of the Nuclear Lamina	15	0.487862	0.868644	0.613546	0.832432	0.832432	2927	tags=47%, list=19%, signal=38%	891/983/255919/4000/9663/23592/23399
R-HSA-73864	R-HSA-73864	RNA Polymerase I Transcription	57	0.487771	1.00739	0.405063	0.783699	0.783699	1704	tags=23%, list=11%, signal=20%	3015/284119/5928/10919/5440/11335/51082/3065/9533/94239/5435/5931/3066
R-HSA-379726	R-HSA-379726	Mitochondrial tRNA aminoacylation	18	0.4874	0.885107	0.596774	0.824066	0.824066	4216	tags=39%, list=27%, signal=28%	27068/79731/55699/10352/10667/57038/25973
R-HSA-111933	R-HSA-111933	Calmodulin induced events	35	0.486632	0.94732	0.497207	0.799918	0.799918	1139	tags=11%, list=7%, signal=11%	808/3838/805/5573
R-HSA-111997	R-HSA-111997	CaM pathway	35	0.486632	0.94732	0.497207	0.799918	0.799918	1139	tags=11%, list=7%, signal=11%	808/3838/805/5573
R-HSA-6781823	R-HSA-6781823	Formation of TC-NER Pre-Incision Complex	49	0.481845	0.983243	0.448649	0.791837	0.791837	2462	tags=33%, list=16%, signal=28%	6233/7314/10987/1642/9978/5440/2873/5433/10980/5435/10920/5436/902/51138/50813/5432
R-HSA-8978868	R-HSA-8978868	Fatty acid metabolism	155	0.481511	1.07591	0.316949	0.742635	0.742635	2001	tags=30%, list=13%, signal=26%	1622/33/3032/23205/60481/58526/51144/5538/1666/1384/3992/10449/6342/1632/1545/2876/35/641371/788/51495/3295/3033/54898/64834/84320/6576/11000/23417/37/9200/84693/27306/5730/9261/10455/145482/7923/51/55856/34/9374/4048/79777/4706/1374/6256
R-HSA-9013700	R-HSA-9013700	NOTCH4 Activation and Transmission of Signal to the Nucleus	11	0.479171	0.835556	0.663424	0.840099	0.840099	400	tags=18%, list=3%, signal=18%	51107/55851
R-HSA-212165	R-HSA-212165	Epigenetic regulation of gene expression	91	0.478601	1.00745	0.448649	0.791837	0.791837	1704	tags=19%, list=11%, signal=17%	60/3015/10284/5928/79685/10919/5440/8819/11335/51082/8726/3065/9533/94239/5435/5931/3066
R-HSA-2559582	R-HSA-2559582	Senescence-Associated Secretory Phenotype (SASP)	58	0.478302	0.989475	0.432188	0.791837	0.791837	2113	tags=31%, list=14%, signal=27%	3015/6233/27338/1026/3725/7314/3490/1051/11065/10919/8881/119504/94239/10393/51529/890/1031/29945
R-HSA-9660821	R-HSA-9660821	ADORA2B mediated anti-inflammatory cytokines production	39	0.477425	0.94421	0.490876	0.799918	0.799918	1139	tags=15%, list=7%, signal=14%	2771/2783/2790/2787/2778/5573
R-HSA-1296041	R-HSA-1296041	Activation of G protein gated Potassium channels	27	0.477294	0.914854	0.555347	0.812808	0.812808	783	tags=19%, list=5%, signal=18%	2783/2550/3766/2790/2787
R-HSA-1296059	R-HSA-1296059	G protein gated Potassium channels	27	0.477294	0.914854	0.555347	0.812808	0.812808	783	tags=19%, list=5%, signal=18%	2783/2550/3766/2790/2787
R-HSA-997272	R-HSA-997272	Inhibition of voltage gated Ca2+ channels via Gbeta/gamma subunits	27	0.477294	0.914854	0.555347	0.812808	0.812808	783	tags=19%, list=5%, signal=18%	2783/2550/3766/2790/2787
R-HSA-9637687	R-HSA-9637687	Suppression of phagosomal maturation	12	0.476198	0.843703	0.65251	0.840099	0.840099	452	tags=25%, list=3%, signal=24%	6233/7314/51606
R-HSA-1855204	R-HSA-1855204	Synthesis of IP3 and IP4 in the cytosol	27	0.475718	0.911832	0.562852	0.812808	0.812808	989	tags=19%, list=6%, signal=17%	808/27124/5333/805/84812
R-HSA-5602498	R-HSA-5602498	MyD88 deficiency (TLR2/4)	15	0.474571	0.84498	0.645418	0.83577	0.83577	3377	tags=27%, list=22%, signal=21%	6271/7097/4615/3146
R-HSA-157858	R-HSA-157858	Gap junction trafficking and regulation	40	0.474076	0.943855	0.502703	0.799918	0.799918	365	tags=18%, list=2%, signal=17%	60/7846/10383/84617/1173/347733/7277
R-HSA-418597	R-HSA-418597	G alpha (z) signalling events	45	0.474066	0.959986	0.487365	0.799918	0.799918	889	tags=11%, list=6%, signal=10%	2771/2783/2790/2787/2778
R-HSA-422475	R-HSA-422475	Axon guidance	525	0.473857	1.13011	0.240625	0.691429	0.691429	1072	tags=21%, list=7%, signal=20%	1072/6175/6187/6133/60/6171/6137/6209/6217/6208/1463/7846/389/10383/6224/6176/6159/6230/6134/6156/11224/84617/6155/6141/1173/6235/6233/6128/6139/6210/3312/6193/6218/6228/2817/6188/6386/347733/7305/6142/6222/6170/10552/1175/5689/51107/50509/6161/6122/10094/3921/6136/1281/7277/6166/6143/6232/55851/6923/54209/7314/6191/6168/10093/3326/5714/5692/4902/5719/998/6227/4637/5704/5687/5708/1460/1299/6456/4…
R-HSA-453279	R-HSA-453279	Mitotic G1 phase and G1/S transition	146	0.473028	1.06159	0.338384	0.754181	0.754181	1997	tags=34%, list=13%, signal=30%	6233/5518/6500/5689/5111/1026/891/7314/5714/6241/5692/5719/5704/5687/5708/7153/5682/5685/5928/9861/5710/5711/5694/5688/10213/7979/983/6714/5700/896/5690/5705/5516/3065/5683/5686/5693/6117/5695/7027/5684/51053/9491/5691/7083/5718/902/1876/890/1031
R-HSA-179409	R-HSA-179409	APC-Cdc20 mediated degradation of Nek2A	26	0.472192	0.900069	0.571977	0.817851	0.817851	2113	tags=46%, list=14%, signal=40%	6233/27338/991/7314/11065/8881/9184/119504/10393/51529/4085/29945
R-HSA-5663205	R-HSA-5663205	Infectious disease	831	0.471977	1.15886	0.211656	0.68678	0.68678	987	tags=18%, list=6%, signal=17%	6175/1915/291/482/6187/5478/6133/60/477/481/6171/6137/2023/3159/2771/6209/292/6217/1514/6208/7846/2783/10383/6224/6176/6159/2280/6230/8655/6134/6156/11224/84617/6155/6141/1173/6235/1499/5901/808/6233/3838/6128/6139/6210/476/6193/7415/6218/6228/928/2817/6188/3162/347733/7555/6142/6500/6222/5348/6170/375/10552/1175/5689/6161/6122/10094/6628/3921/6136/51160/7277/6166/6143/483/6232/10951/8815/6923/37…
R-HSA-1296065	R-HSA-1296065	Inwardly rectifying K+ channels	33	0.471941	0.913729	0.539889	0.810004	0.810004	783	tags=15%, list=5%, signal=14%	2783/2550/3766/2790/2787
R-HSA-416993	R-HSA-416993	Trafficking of GluR2-containing AMPA receptors	17	0.471664	0.848858	0.644	0.834651	0.834651	289	tags=12%, list=2%, signal=12%	1173/1175
R-HSA-202733	R-HSA-202733	Cell surface interactions at the vascular wall	111	0.47154	1.02611	0.384615	0.781468	0.781468	694	tags=9%, list=5%, signal=9%	482/5478/481/1277/2817/2621/483/23657/6520/4267
R-HSA-211976	R-HSA-211976	Endogenous sterols	20	0.471439	0.867252	0.616	0.832643	0.832643	2543	tags=25%, list=17%, signal=21%	1545/9420/6256/112812/2230
R-HSA-6783310	R-HSA-6783310	Fanconi Anemia Pathway	36	0.471251	0.921942	0.527675	0.803958	0.803958	3538	tags=36%, list=23%, signal=28%	6233/7314/2067/6117/6119/6118/29089/80198/2188/2178/55120/79008/199990
R-HSA-1852241	R-HSA-1852241	Organelle biogenesis and maintenance	281	0.469937	1.08083	0.3008	0.731298	0.731298	1002	tags=14%, list=7%, signal=14%	4508/498/506/518/7846/10383/2746/8655/84617/539/808/9551/517/10632/514/347733/5518/440574/378/513/7277/7203/10576/516/10575/10121/125988/10989/22948/11258/6604/10540/6608/521/255758/805/522/112752/983/1069
R-HSA-9031628	R-HSA-9031628	NGF-stimulated transcription	38	0.469615	0.921848	0.527675	0.803958	0.803958	302	tags=11%, list=2%, signal=10%	3399/3397/3727/3400
R-HSA-1660661	R-HSA-1660661	Sphingolipid de novo biosynthesis	44	0.469387	0.948206	0.50991	0.799918	0.799918	1361	tags=14%, list=9%, signal=12%	9218/8611/94103/8879/29095/171546
R-HSA-8868766	R-HSA-8868766	rRNA processing in the mitochondrion	10	0.468742	0.804961	0.727096	0.859209	0.859209	5567	tags=70%, list=36%, signal=45%	54931/60528/130916/29960/9692/3028/51106
R-HSA-5627123	R-HSA-5627123	RHO GTPases activate PAKs	22	0.468339	0.861519	0.61144	0.831984	0.831984	955	tags=23%, list=6%, signal=21%	808/998/4637/10627/805
R-HSA-75893	R-HSA-75893	TNF signaling	48	0.467495	0.95355	0.491039	0.799918	0.799918	636	tags=10%, list=4%, signal=10%	6233/10399/7314/56928/7132
R-HSA-382556	R-HSA-382556	ABC-family proteins mediated transport	99	0.467471	1.00597	0.432862	0.791837	0.791837	1699	tags=34%, list=11%, signal=31%	6233/7415/5689/6048/7314/5714/5692/5719/5704/5687/5708/5682/5685/9861/5710/5711/5694/5688/10213/7979/5700/5690/5705/23198/5683/5686/11194/1965/5693/5695/5684/79139/9491/5691
R-HSA-389960	R-HSA-389960	Formation of tubulin folding intermediates by CCT/TriC	21	0.466867	0.859946	0.628458	0.832764	0.832764	1204	tags=57%, list=8%, signal=53%	7846/10383/84617/347733/7277/7203/10576/10575/22948/10694/10574/10381
R-HSA-5607763	R-HSA-5607763	CLEC7A (Dectin-1) induces NFAT activation	13	0.46606	0.826181	0.673267	0.840099	0.840099	1423	tags=23%, list=9%, signal=21%	808/805/5534
R-HSA-73863	R-HSA-73863	RNA Polymerase I Transcription Termination	29	0.464357	0.901397	0.560521	0.812808	0.812808	3460	tags=38%, list=23%, signal=29%	284119/5440/51082/9533/5435/902/9014/9013/7343/404672/2071
R-HSA-190840	R-HSA-190840	Microtubule-dependent trafficking of connexons from Golgi to the plasma membrane	13	0.463873	0.822304	0.675248	0.840099	0.840099	365	tags=38%, list=2%, signal=38%	7846/10383/84617/347733/7277
R-HSA-190872	R-HSA-190872	Transport of connexons to the plasma membrane	14	0.463822	0.824962	0.672	0.840099	0.840099	365	tags=36%, list=2%, signal=35%	7846/10383/84617/347733/7277
R-HSA-9619483	R-HSA-9619483	Activation of AMPK downstream of NMDARs	24	0.462693	0.865797	0.598077	0.824066	0.824066	365	tags=25%, list=2%, signal=24%	7846/10383/84617/808/347733/7277
R-HSA-389977	R-HSA-389977	Post-chaperonin tubulin folding pathway	18	0.462368	0.839649	0.659274	0.840099	0.840099	530	tags=33%, list=3%, signal=32%	7846/10383/84617/347733/7277/6902
R-HSA-391251	R-HSA-391251	Protein folding	87	0.462289	0.967209	0.492727	0.799918	0.799918	1282	tags=26%, list=8%, signal=24%	60/7846/2783/10383/84617/347733/7277/5204/7203/7411/10576/6902/2790/1460/10575/22948/2787/10694/10574/8841/10381/10528/10471
R-HSA-9675108	R-HSA-9675108	Nervous system development	548	0.462175	1.10072	0.281201	0.711745	0.711745	1072	tags=20%, list=7%, signal=20%	1072/6175/6187/6133/60/6171/6137/6209/6217/6208/1463/7846/389/10383/6224/6176/6159/6230/6134/6156/11224/84617/6155/6141/1173/6235/6233/6128/6139/6210/3312/6193/6218/6228/2817/6188/6386/347733/7305/6142/6222/6170/10552/5376/1175/5689/51107/50509/6161/6122/10094/3921/6136/1281/4359/7277/6166/6143/6232/55851/6923/54209/7314/6191/6168/10093/3326/5714/5692/4902/5719/998/6227/4637/5704/5687/5708/1460/1…
R-HSA-9634597	R-HSA-9634597	GPER1 signaling	41	0.46204	0.924192	0.531532	0.805835	0.805835	1206	tags=20%, list=8%, signal=18%	2771/2783/2790/2787/2778/6714/5573/6464
R-HSA-390466	R-HSA-390466	Chaperonin-mediated protein folding	81	0.461887	0.961265	0.494565	0.799918	0.799918	1282	tags=27%, list=8%, signal=25%	60/7846/2783/10383/84617/347733/7277/5204/7203/7411/10576/2790/1460/10575/22948/2787/10694/10574/8841/10381/10528/10471
R-HSA-1234174	R-HSA-1234174	Cellular response to hypoxia	72	0.461464	0.961723	0.5	0.799918	0.799918	1699	tags=50%, list=11%, signal=45%	6233/2034/5689/6923/7314/5714/5692/5719/5704/5687/5708/5682/5685/7322/9861/5710/5711/7428/5694/5688/10213/112398/7979/5700/9978/5690/5705/23198/5683/5686/5693/5695/6921/5684/9491/5691
R-HSA-3000157	R-HSA-3000157	Laminin interactions	29	0.461354	0.895568	0.569832	0.817302	0.817302	2541	tags=31%, list=17%, signal=26%	3691/1294/1282/1284/3688/3679/1287/3908/3913
R-HSA-6782135	R-HSA-6782135	Dual incision in TC-NER	61	0.46115	0.951618	0.499093	0.799918	0.799918	2562	tags=30%, list=17%, signal=25%	6233/5111/7314/1642/9978/5440/5433/2067/6117/5984/5435/5436/902/5425/6119/6118/5432/57804
R-HSA-5689896	R-HSA-5689896	Ovarian tumor domain proteases	36	0.46089	0.901671	0.557196	0.812808	0.812808	995	tags=14%, list=6%, signal=13%	6233/7415/7314/55611/983
R-HSA-446193	R-HSA-446193	Biosynthesis of the N-glycan precursor (dolichol lipid-linked oligosaccharide, LLO) and transfer to a nascent protein	77	0.460079	0.958255	0.493671	0.799918	0.799918	3389	tags=35%, list=22%, signal=27%	5372/5476/54344/8818/5973/51005/4351/54187/199857/6484/29880/10559/22845/2720/85365/29925/30815/7264/29906/57171/5238/197258/80896/55343/4597/6483/8869
R-HSA-5603041	R-HSA-5603041	IRAK4 deficiency (TLR2/4)	16	0.459911	0.826256	0.675944	0.840099	0.840099	3377	tags=25%, list=22%, signal=20%	6271/7097/4615/3146
R-HSA-73854	R-HSA-73854	RNA Polymerase I Promoter Clearance	56	0.459517	0.949187	0.50361	0.799918	0.799918	1704	tags=21%, list=11%, signal=19%	3015/5928/10919/5440/11335/51082/3065/9533/94239/5435/5931/3066
R-HSA-168898	R-HSA-168898	Toll-like Receptor Cascades	156	0.459448	1.02568	0.386054	0.781468	0.781468	780	tags=8%, list=5%, signal=8%	1508/6285/1514/6233/5518/6500/3725/7314/6271/7334/7322/10695/9097
R-HSA-6804116	R-HSA-6804116	TP53 Regulates Transcription of Genes Involved in G1 Cell Cycle Arrest	13	0.458838	0.813379	0.685149	0.842148	0.842148	394	tags=15%, list=3%, signal=15%	57060/1026
R-HSA-2122948	R-HSA-2122948	Activated NOTCH1 Transmits Signal to the Nucleus	31	0.456658	0.881326	0.582397	0.81823	0.81823	424	tags=13%, list=3%, signal=13%	6233/51107/55851/7314
R-HSA-73933	R-HSA-73933	Resolution of Abasic Sites (AP sites)	39	0.45651	0.902846	0.554745	0.812808	0.812808	2806	tags=36%, list=18%, signal=29%	5111/328/6117/5984/54936/6996/5425/6119/6118/142/4595/11284/57804/7515
R-HSA-5358351	R-HSA-5358351	Signaling by Hedgehog	142	0.45556	1.01589	0.394783	0.783699	0.783699	1438	tags=29%, list=9%, signal=26%	7846/10383/84617/6233/7415/347733/6500/5689/7277/7314/5714/5692/5719/5704/5687/5708/5682/5685/9861/5710/5711/6608/2778/5694/5688/10213/7979/5700/9978/5690/5573/2619/5705/10381/23198/5683/5686/1452/5693/5695/7280
R-HSA-2151209	R-HSA-2151209	Activation of PPARGC1A (PGC-1alpha) by phosphorylation	10	0.455555	0.782315	0.750487	0.864093	0.864093	3940	tags=50%, list=26%, signal=37%	5564/51422/5600/6300/1432
R-HSA-1912408	R-HSA-1912408	Pre-NOTCH Transcription and Translation	38	0.455224	0.8936	0.590406	0.822416	0.822416	1607	tags=13%, list=10%, signal=12%	3015/3725/51548/7027/94239
R-HSA-936964	R-HSA-936964	Activation of IRF3/IRF7 mediated by TBK1/IKK epsilon	15	0.454747	0.809682	0.687251	0.842148	0.842148	424	tags=13%, list=3%, signal=13%	6233/7314
R-HSA-190861	R-HSA-190861	Gap junction assembly	28	0.454168	0.875526	0.609259	0.830515	0.830515	365	tags=18%, list=2%, signal=17%	7846/10383/84617/347733/7277
R-HSA-174437	R-HSA-174437	Removal of the Flap Intermediate from the C-strand	15	0.453703	0.807824	0.687251	0.842148	0.842148	2870	tags=47%, list=19%, signal=38%	5111/6117/5425/6119/6118/57804/26277
R-HSA-418359	R-HSA-418359	Reduction of cytosolic Ca++ levels	13	0.453503	0.803922	0.70099	0.847381	0.847381	955	tags=15%, list=6%, signal=14%	808/805
R-HSA-451306	R-HSA-451306	Ionotropic activity of kainate receptors	12	0.453298	0.80313	0.704633	0.848243	0.848243	955	tags=17%, list=6%, signal=16%	808/805
R-HSA-451308	R-HSA-451308	Activation of Ca-permeable Kainate Receptor	12	0.453298	0.80313	0.704633	0.848243	0.848243	955	tags=17%, list=6%, signal=16%	808/805
R-HSA-165159	R-HSA-165159	MTOR signalling	39	0.453022	0.895947	0.572993	0.817851	0.817851	1796	tags=28%, list=12%, signal=25%	2280/55004/84335/6009/64121/10670/1978/28956/58528/8649/6794
R-HSA-6802946	R-HSA-6802946	Signaling by moderate kinase activity BRAF mutants	46	0.451408	0.909146	0.563071	0.812808	0.812808	1055	tags=17%, list=7%, signal=16%	60/808/5908/5037/5605/805/6714/3265
R-HSA-6802949	R-HSA-6802949	Signaling by RAS mutants	46	0.451408	0.909146	0.563071	0.812808	0.812808	1055	tags=17%, list=7%, signal=16%	60/808/5908/5037/5605/805/6714/3265
R-HSA-6802955	R-HSA-6802955	Paradoxical activation of RAF signaling by kinase inactive BRAF	46	0.451408	0.909146	0.563071	0.812808	0.812808	1055	tags=17%, list=7%, signal=16%	60/808/5908/5037/5605/805/6714/3265
R-HSA-9649948	R-HSA-9649948	Signaling downstream of RAS mutants	46	0.451408	0.909146	0.563071	0.812808	0.812808	1055	tags=17%, list=7%, signal=16%	60/808/5908/5037/5605/805/6714/3265
R-HSA-6781827	R-HSA-6781827	Transcription-Coupled Nucleotide Excision Repair (TC-NER)	74	0.45091	0.935075	0.530797	0.805827	0.805827	2562	tags=32%, list=17%, signal=27%	6233/5111/7314/10987/1642/9978/5440/2873/5433/2067/6117/5984/10980/5435/10920/5436/902/5425/6119/51138/50813/6118/5432/57804
R-HSA-1655829	R-HSA-1655829	Regulation of cholesterol biosynthesis by SREBP (SREBF)	54	0.450831	0.925488	0.54529	0.812517	0.812517	1663	tags=20%, list=11%, signal=18%	3157/5901/2224/51128/6604/1717/6713/3638/4598/10654/57678
R-HSA-390471	R-HSA-390471	Association of TriC/CCT with target proteins during biosynthesis	36	0.45054	0.881425	0.575646	0.817851	0.817851	2434	tags=39%, list=16%, signal=33%	7203/10576/10575/22948/10694/10574/8841/10528/54461/11328/84261/83752/6468/10238
R-HSA-4085001	R-HSA-4085001	Sialic acid metabolism	33	0.449666	0.870603	0.597403	0.824066	0.824066	3389	tags=30%, list=22%, signal=24%	5476/54187/6484/10559/2720/30815/29906/80896/6483/8869
R-HSA-5576892	R-HSA-5576892	Phase 0 - rapid depolarisation	34	0.449227	0.871945	0.594041	0.823023	0.823023	955	tags=9%, list=6%, signal=8%	808/6324/805
R-HSA-76071	R-HSA-76071	RNA Polymerase III Transcription Initiation From Type 3 Promoter	25	0.449029	0.841133	0.668627	0.840099	0.840099	2097	tags=28%, list=14%, signal=24%	6618/5440/51082/9533/171568/5435/27297
R-HSA-5688426	R-HSA-5688426	Deubiquitination	235	0.448994	1.02223	0.377451	0.780188	0.780188	1705	tags=21%, list=11%, signal=19%	60/6233/7415/4738/7345/5689/991/7417/7314/5714/5692/5719/11047/5704/5687/5708/5682/5685/55611/6881/9861/5710/5711/9097/8078/10868/5694/5688/10213/126119/7979/983/5700/10869/5690/5705/114785/23198/5683/5686/5693/27430/5695/7416/4792/5684/9491/5691/10445
R-HSA-5689880	R-HSA-5689880	Ub-specific processing proteases	164	0.448023	1.00327	0.406408	0.783699	0.783699	1984	tags=27%, list=13%, signal=24%	6233/5689/991/7417/7314/5714/5692/5719/11047/5704/5687/5708/5682/5685/55611/6881/9861/5710/5711/9097/8078/10868/5694/5688/10213/7979/5700/10869/5690/5705/23198/5683/5686/5693/27430/5695/7416/4792/5684/9491/5691/5718/9868/10474/890
R-HSA-9679506	R-HSA-9679506	SARS-CoV Infections	371	0.447875	1.0421	0.340984	0.754969	0.754969	987	tags=15%, list=6%, signal=15%	1915/482/6187/5478/477/481/6209/6217/1514/6208/6224/2280/6230/1173/6235/6233/3838/6210/476/6193/7415/6218/6228/2817/6188/7555/6222/5348/1175/6628/3921/483/6232/3276/7314/6191/3326/51128/10284/6227/7991/7334/23479/11282/5928/79685/3716/51201/7428/6633/4780/9672/7284/6202/6634/486/53826
R-HSA-5617472	R-HSA-5617472	Activation of anterior HOX genes in hindbrain development during early embryogenesis	65	0.447438	0.930685	0.537634	0.808869	0.808869	2001	tags=23%, list=13%, signal=20%	3015/3725/5928/3212/5440/8841/8726/5433/3213/94239/5435/5931/79447/5436/6256
R-HSA-5619507	R-HSA-5619507	Activation of HOX genes during differentiation	65	0.447438	0.930685	0.537634	0.808869	0.808869	2001	tags=23%, list=13%, signal=20%	3015/3725/5928/3212/5440/8841/8726/5433/3213/94239/5435/5931/79447/5436/6256
R-HSA-8866652	R-HSA-8866652	Synthesis of active ubiquitin: roles of E1 and E2 enzymes	29	0.447348	0.868378	0.612663	0.831984	0.831984	1486	tags=34%, list=10%, signal=31%	6233/27338/7314/10477/7322/8078/7319/11065/7332/7327
R-HSA-6807070	R-HSA-6807070	PTEN Regulation	135	0.447171	0.989452	0.435852	0.791837	0.791837	1711	tags=36%, list=11%, signal=32%	6233/5689/3725/7314/55004/5714/5692/5719/5704/5687/5708/1460/5682/5685/6009/5928/9861/5710/84232/5711/5694/64121/10670/5688/10213/7979/5700/5690/5705/8841/8726/23198/23466/3065/5683/5686/5693/5695/28956/58528/8649/5931/5684/9491/5987/5691/3066/1912
R-HSA-3371556	R-HSA-3371556	Cellular response to heat stress	83	0.44703	0.931525	0.547445	0.812808	0.812808	649	tags=12%, list=4%, signal=12%	1915/3309/3312/7415/26353/84335/3326/1410/3281/9531
R-HSA-168928	R-HSA-168928	DDX58/IFIH1-mediated induction of interferon-alpha/beta	62	0.446312	0.926717	0.532491	0.805961	0.805961	625	tags=8%, list=4%, signal=8%	6285/6233/7314/3326/7322
R-HSA-201681	R-HSA-201681	TCF dependent signaling in response to WNT	170	0.446007	0.994063	0.423986	0.791837	0.791837	1409	tags=25%, list=9%, signal=23%	3015/1499/6233/5518/5689/6657/7314/5714/5692/5719/2535/25776/5704/5687/5708/1460/5682/5685/9861/5710/1487/5711/90780/5694/50964/5688/10213/7979/5700/9978/5690/5705/5516/23198/3065/5526/5683/5686/1452/283149/5693/5695
R-HSA-182971	R-HSA-182971	EGFR downregulation	31	0.444864	0.858565	0.617978	0.832643	0.832643	584	tags=19%, list=4%, signal=19%	6233/7314/998/29924/6455/6456
R-HSA-8875360	R-HSA-8875360	InlB-mediated entry of Listeria monocytogenes into host cell	15	0.444681	0.79176	0.699203	0.847144	0.847144	584	tags=27%, list=4%, signal=26%	6233/7314/6455/6456
R-HSA-2514853	R-HSA-2514853	Condensation of Prometaphase Chromosomes	10	0.444549	0.763414	0.773879	0.875124	0.875124	1600	tags=40%, list=10%, signal=36%	891/1460/983/23397
R-HSA-8964539	R-HSA-8964539	Glutamate and glutamine metabolism	12	0.444391	0.787349	0.723938	0.859209	0.859209	1424	tags=42%, list=9%, signal=38%	2746/4942/29920/2806/65263
R-HSA-449147	R-HSA-449147	Signaling by Interleukins	422	0.444296	1.03428	0.362745	0.763439	0.763439	791	tags=10%, list=5%, signal=10%	7431/1072/6175/8878/5478/6285/7076/6888/6233/3312/3162/4692/5518/302/6500/5908/6647/375/5689/6657/1026/3725/7314/5714/5692/5719/998/1435/5704/5687/5708/5682/5685/7334/7132/9861/920/5710/552900/5711/9097/3716
R-HSA-9702518	R-HSA-9702518	STAT5 activation downstream of FLT3 ITD mutants	10	0.443208	0.761111	0.773879	0.875124	0.875124	394	tags=10%, list=3%, signal=10%	1026
R-HSA-8936459	R-HSA-8936459	RUNX1 regulates genes involved in megakaryocyte differentiation and platelet function	42	0.443184	0.88535	0.600362	0.825703	0.825703	1776	tags=14%, list=12%, signal=13%	3015/3276/84661/3065/94239/5196
R-HSA-3858494	R-HSA-3858494	Beta-catenin independent WNT signaling	141	0.442751	0.987735	0.429809	0.791837	0.791837	1423	tags=27%, list=9%, signal=25%	2783/1173/1499/808/6233/1175/5689/7314/5714/5692/5719/2535/5704/5687/2790/5708/5682/5685/9861/5710/5711/2787/5694/1211/5688/10213/805/7979/5700/5690/5705/23198/5683/5686/5693/23513/5695/5534
R-HSA-211000	R-HSA-211000	Gene Silencing by RNA	78	0.44267	0.921577	0.557971	0.812808	0.812808	1628	tags=13%, list=11%, signal=12%	3015/5901/7247/5440/6895/5433/4927/94239/5435/8480
R-HSA-111996	R-HSA-111996	Ca-dependent events	37	0.442557	0.865082	0.606618	0.829007	0.829007	1139	tags=11%, list=7%, signal=10%	808/3838/805/5573
R-HSA-9037629	R-HSA-9037629	Lewis blood group biosynthesis	14	0.442274	0.786636	0.728	0.859209	0.859209	2843	tags=21%, list=19%, signal=17%	6484/170384/30815
R-HSA-1834949	R-HSA-1834949	Cytosolic sensors of pathogen-associated DNA	57	0.44139	0.911603	0.555154	0.812808	0.812808	2118	tags=23%, list=14%, signal=20%	1499/6233/7314/5440/51082/9533/171568/5435/4792/7520/3551/27297/11277
R-HSA-174417	R-HSA-174417	Telomere C-strand (Lagging Strand) Synthesis	32	0.441115	0.848183	0.631086	0.832764	0.832764	3290	tags=41%, list=21%, signal=32%	5111/54921/6117/5984/79991/5425/6119/6118/5557/57804/26277/80169/100134934
R-HSA-109581	R-HSA-109581	Apoptosis	163	0.440369	0.98528	0.4375	0.791837	0.791837	1509	tags=24%, list=10%, signal=22%	7431/8655/1499/6233/9500/2934/5689/7314/5714/5692/5719/5704/5687/5708/5682/5685/9861/572/5710/5711/581/5694/10134/5688/51074/10213/7979/5700/5690/5705/23198/5683/5686/5693/708/5695/5534/7027/4000
R-HSA-5621481	R-HSA-5621481	C-type lectin receptors (CLRs)	124	0.439167	0.967047	0.45913	0.791837	0.791837	1699	tags=32%, list=11%, signal=29%	808/6233/6500/5689/7314/5714/5692/5719/5704/5687/5708/5682/5685/7334/7322/9040/9861/5710/5711/5694/5688/10213/805/7979/6714/3265/5700/5690/5705/23198/5683/5686/5693/5695/5534/4792/5684/5971/9491/5691
R-HSA-606279	R-HSA-606279	Deposition of new CENPA-containing nucleosomes at the centromere	32	0.43888	0.843886	0.638577	0.832764	0.832764	3518	tags=47%, list=23%, signal=36%	3015/5928/94239/5931/11339/91687/80152/79019/64946/1058/55839/8607/79682/79172/23421
R-HSA-774815	R-HSA-774815	Nucleosome assembly	32	0.43888	0.843886	0.638577	0.832764	0.832764	3518	tags=47%, list=23%, signal=36%	3015/5928/94239/5931/11339/91687/80152/79019/64946/1058/55839/8607/79682/79172/23421
R-HSA-75109	R-HSA-75109	Triglyceride biosynthesis	12	0.438061	0.776135	0.743243	0.862732	0.862732	2456	tags=25%, list=16%, signal=21%	57678/9663/8694
R-HSA-8940973	R-HSA-8940973	RUNX2 regulates osteoblast differentiation	23	0.4378	0.812246	0.697674	0.847144	0.847144	1168	tags=22%, list=8%, signal=20%	1277/10413/4094/6714/8841
R-HSA-6804760	R-HSA-6804760	Regulation of TP53 Activity through Methylation	17	0.437106	0.786663	0.724	0.859209	0.859209	1036	tags=18%, list=7%, signal=16%	6233/7314/10919
R-HSA-9674555	R-HSA-9674555	Signaling by CSF3 (G-CSF)	30	0.436592	0.845811	0.629002	0.832764	0.832764	1206	tags=23%, list=8%, signal=22%	6233/6923/7314/7322/3716/9616/6464
R-HSA-425407	R-HSA-425407	SLC-mediated transmembrane transport	234	0.435447	0.990976	0.425532	0.791837	0.791837	1290	tags=9%, list=8%, signal=8%	291/292/808/27173/376497/1468/6506/23657/6536/6538/6520/6563/57153/6574/6560/805/10991/4891/7922/6529/6565
R-HSA-446107	R-HSA-446107	Type I hemidesmosome assembly	10	0.434119	0.745503	0.795322	0.888083	0.888083	444	tags=10%, list=3%, signal=10%	3691
R-HSA-1489509	R-HSA-1489509	DAG and IP3 signaling	41	0.433686	0.867478	0.614414	0.832643	0.832643	1139	tags=10%, list=7%, signal=9%	808/3838/805/5573
R-HSA-2564830	R-HSA-2564830	Cytosolic iron-sulfur cluster assembly	13	0.433005	0.767585	0.752475	0.865304	0.865304	4599	tags=54%, list=30%, signal=38%	57019/51647/64428/10101/22/5424/4682
R-HSA-8953854	R-HSA-8953854	Metabolism of RNA	633	0.432697	1.03199	0.370016	0.77395	0.77395	1373	tags=19%, list=9%, signal=18%	6175/6187/3315/6133/6171/6137/6209/6217/9343/6208/6224/6176/6159/6230/6134/6156/11224/6155/6141/6235/5901/6233/5093/6128/6139/6210/3312/6193/6218/6228/6188/5518/6142/6222/1973/6170/5689/6161/6122/6628/3921/6136/26097/6166/6143/6232/79897/7314/6191/6168/5714/3191/5692/6427/5719/8570/4809/6227/8106/79171/5704/5687/5708/5682/5685/6138/6173/1207/9861/3190/22827/6129/6146/5710/5711/55505/57418/6428/11…
R-HSA-9615933	R-HSA-9615933	Postmitotic nuclear pore complex (NPC) reformation	26	0.431998	0.823452	0.681382	0.840965	0.840965	536	tags=8%, list=3%, signal=7%	5901/5905
R-HSA-446353	R-HSA-446353	Cell-extracellular matrix interactions	18	0.431073	0.782819	0.733871	0.860085	0.860085	868	tags=17%, list=6%, signal=16%	60/2318/29780
R-HSA-204998	R-HSA-204998	Cell death signalling via NRAGE, NRIF and NADE	73	0.430343	0.894931	0.58047	0.81823	0.81823	424	tags=8%, list=3%, signal=8%	8878/6233/9500/51107/55851/7314
R-HSA-9656223	R-HSA-9656223	Signaling by RAF1 mutants	43	0.430216	0.861485	0.622744	0.832764	0.832764	1055	tags=16%, list=7%, signal=15%	60/808/5908/5605/805/6714/3265
R-HSA-162587	R-HSA-162587	HIV Life Cycle	141	0.430099	0.959509	0.471404	0.795626	0.795626	2032	tags=24%, list=13%, signal=21%	5478/3159/5901/6233/51160/8815/6923/7314/5905/6884/6881/920/5440/51497/93343/5433/2959/1025/4927/6921/83860/5435/8480/27183/7520/9397/51534/5436/2958/6883/902/1104/91782/3836
R-HSA-1266738	R-HSA-1266738	Developmental Biology	882	0.429987	1.05998	0.321646	0.74753	0.74753	1096	tags=15%, list=7%, signal=14%	1072/6175/6187/6133/60/6171/6137/6209/6217/6208/3015/1463/7846/389/10383/6224/6176/6159/6230/6134/6156/11224/84617/6155/6141/1173/6235/1499/6233/6128/6139/2034/6210/3312/6193/6218/6228/2817/6188/6386/347733/7305/6142/6222/6170/10552/5376/1175/5689/51107/50509/6161/6122/10094/3921/6136/1281/4359/7277/6166/6657/6143/6232/1026/55851/6923/3725/54209/7314/6191/6168/10093/3326/5714/5692/4902/5719/16317…
R-HSA-6802948	R-HSA-6802948	Signaling by high-kinase activity BRAF mutants	36	0.429177	0.83963	0.651292	0.840099	0.840099	1055	tags=17%, list=7%, signal=16%	60/5908/5037/5605/6714/3265
R-HSA-975577	R-HSA-975577	N-Glycan antennae elongation	15	0.429139	0.764088	0.741036	0.862732	0.862732	2059	tags=20%, list=13%, signal=17%	11282/6484/8703
R-HSA-380994	R-HSA-380994	ATF4 activates genes in response to endoplasmic reticulum stress	26	0.428934	0.817612	0.694818	0.846257	0.846257	2768	tags=42%, list=18%, signal=35%	8570/468/1051/467/51010/6347/51013/118460/9709/54512/23404
R-HSA-174414	R-HSA-174414	Processive synthesis on the C-strand of the telomere	17	0.428654	0.771453	0.738	0.862006	0.862006	2870	tags=41%, list=19%, signal=34%	5111/6117/5425/6119/6118/57804/26277
R-HSA-2162123	R-HSA-2162123	Synthesis of Prostaglandins (PG) and Thromboxanes (TX)	13	0.428432	0.759478	0.762376	0.873109	0.873109	2933	tags=38%, list=19%, signal=31%	27306/5730/145482/80142/9536
R-HSA-6782210	R-HSA-6782210	Gap-filling DNA repair synthesis and ligation in TC-NER	60	0.428149	0.885512	0.581227	0.81823	0.81823	2562	tags=28%, list=17%, signal=24%	6233/5111/7314/1642/9978/5440/5433/6117/5984/5435/5436/902/5425/6119/6118/5432/57804
R-HSA-5685942	R-HSA-5685942	HDR through Homologous Recombination (HRR)	64	0.427108	0.889459	0.586762	0.821459	0.821459	2341	tags=16%, list=15%, signal=13%	6233/5111/7314/7979/6117/5984/5425/116028/6119/6118
R-HSA-8866654	R-HSA-8866654	E3 ubiquitin ligases ubiquitinate target proteins	44	0.427023	0.862626	0.612613	0.831984	0.831984	1962	tags=36%, list=13%, signal=32%	6233/7415/5111/7314/7334/7322/118424/7319/10670/7332/51255/79139/7336/55829/8915/92305
R-HSA-162906	R-HSA-162906	HIV Infection	217	0.425264	0.966447	0.45114	0.791837	0.791837	1728	tags=29%, list=11%, signal=26%	291/5478/3159/292/1173/5901/6233/6500/375/1175/5689/51160/8815/6923/7314/51606/5714/5692/5719/5905/5704/5687/5708/5682/5685/6884/6881/9861/920/5710/5711/5694/5688/10213/7979/1174/5700/9978/5440/5690/5705/23198/8907/5683/51497/5686/93343/5433/5693/2959/5695/1025/4927/6921/83860/5435/8480/5684/9491/27183/7520/5691/9397
R-HSA-5218920	R-HSA-5218920	VEGFR2 mediated vascular permeability	28	0.42339	0.816194	0.681481	0.840965	0.840965	137	tags=7%, list=1%, signal=7%	1499/808
R-HSA-381070	R-HSA-381070	IRE1alpha activates chaperones	47	0.423157	0.856594	0.627737	0.832764	0.832764	1509	tags=28%, list=10%, signal=25%	3309/9114/56005/7494/27230/10106/10130/37/6464/5526/116138/55738/4000
R-HSA-75876	R-HSA-75876	Synthesis of very long-chain fatty acyl-CoAs	23	0.422478	0.783819	0.738372	0.862006	0.862006	1228	tags=35%, list=8%, signal=32%	23205/60481/51144/51495/54898/64834/11000/9200
R-HSA-162658	R-HSA-162658	Golgi Cisternae Pericentriolar Stack Reorganization	13	0.421544	0.747269	0.772277	0.875124	0.875124	2409	tags=54%, list=16%, signal=45%	5861/891/983/26003/8615/64689/5347
R-HSA-556833	R-HSA-556833	Metabolism of lipids	673	0.421487	1.00929	0.401274	0.783699	0.783699	1682	tags=16%, list=11%, signal=15%	2173/5660/1622/2171/3157/183/5901/9218/3074/33/3032/23205/376497/23646/8611/375/622/60481/58526/27124/6609/51144/6257/3073/5538/94103/5476/7296/1666/11145/10554/1384/2224/3992/51128/10449/51129/6342/1460/5833/1632/1545/231/10025/377/2876/35/5501/641371/5019/788/51495/84246/8879/57153/6604/411/3295/1717/3033/54898/6713/1149/64834/9420/84895/285362/1119/8760/84320/4199/29095/6576/11000/8841/7376/23…
R-HSA-9617324	R-HSA-9617324	Negative regulation of NMDA receptor-mediated neuronal transmission	22	0.421013	0.774462	0.757396	0.86939	0.86939	1238	tags=14%, list=8%, signal=13%	808/805/9647
R-HSA-5357801	R-HSA-5357801	Programmed Cell Death	190	0.420665	0.940659	0.494949	0.799918	0.799918	1509	tags=22%, list=10%, signal=20%	7431/8655/1499/6233/9500/6386/2934/5689/7314/5714/5692/5719/5704/5687/5708/5682/5685/9861/572/5710/5711/581/5694/10134/5688/51074/10213/7979/5700/5690/5705/10211/23198/5683/5686/5693/708/5695/5534/7027/4000
R-HSA-174411	R-HSA-174411	Polymerase switching on the C-strand of the telomere	25	0.420579	0.78784	0.747059	0.862784	0.862784	3545	tags=44%, list=23%, signal=34%	5111/54921/5984/79991/5425/5557/57804/26277/80169/100134934/79075
R-HSA-9020558	R-HSA-9020558	Interleukin-2 signaling	11	0.419672	0.731805	0.793774	0.888083	0.888083	2427	tags=27%, list=16%, signal=23%	3716/6464/3718
R-HSA-9009391	R-HSA-9009391	Extra-nuclear estrogen signaling	74	0.418607	0.868085	0.626812	0.832764	0.832764	1055	tags=14%, list=7%, signal=13%	3315/2771/2783/808/3276/2790/2787/805/6714/3265
R-HSA-5357786	R-HSA-5357786	TNFR1-induced proapoptotic signaling	13	0.417865	0.740746	0.778218	0.876579	0.876579	3303	tags=23%, list=22%, signal=18%	7132/27005/8717
R-HSA-2426168	R-HSA-2426168	Activation of gene expression by SREBF (SREBP)	41	0.415413	0.830926	0.677477	0.840099	0.840099	2177	tags=24%, list=14%, signal=21%	3157/2224/6604/1717/6713/4598/10654/57678/6256/6721
R-HSA-5674135	R-HSA-5674135	MAP2K and MAPK activation	40	0.415315	0.826866	0.686486	0.842148	0.842148	1055	tags=15%, list=7%, signal=14%	60/5908/5037/5605/6714/3265
R-HSA-69242	R-HSA-69242	S Phase	161	0.414392	0.927035	0.517007	0.799918	0.799918	2603	tags=39%, list=17%, signal=33%	6233/6500/27338/5689/5111/1026/7314/5714/5692/5719/5704/5687/5708/5682/5685/5928/9861/5710/5711/5694/11065/5688/10213/7979/5700/9978/5690/5705/23198/5683/5686/8881/5693/6117/5695/7027/5984/119504/5684/51053/9491/5691/5718/10393/902/51529/890/5425/6119/29945/84296/4172/6118/5715/7465/55957/5557/994/4174/4176/57804/1875/91750
R-HSA-425393	R-HSA-425393	Transport of inorganic cations/anions and amino acids/oligopeptides	105	0.413933	0.897966	0.561404	0.812808	0.812808	1290	tags=10%, list=8%, signal=9%	808/1468/6506/23657/6520/6574/6560/805/10991/6565
R-HSA-3371497	R-HSA-3371497	HSP90 chaperone cycle for steroid hormone receptors (SHR) in the presence of ligand	49	0.413404	0.843583	0.655856	0.840099	0.840099	823	tags=24%, list=5%, signal=23%	7846/10383/8655/84617/3312/347733/7277/3326/830/10121/11258/10540
R-HSA-9705683	R-HSA-9705683	SARS-CoV-2-host interactions	171	0.412454	0.922784	0.516779	0.799918	0.799918	523	tags=14%, list=3%, signal=14%	6187/6209/6217/6208/6224/6230/6235/6233/3838/6210/6193/6218/6228/6188/7555/6222/6628/3921/6232/7314/6191/3326/51128/6227
R-HSA-8852135	R-HSA-8852135	Protein ubiquitination	63	0.411516	0.854583	0.633274	0.832764	0.832764	2040	tags=35%, list=13%, signal=30%	6233/7415/27338/5111/7314/10477/7334/7322/118424/8078/7319/10670/11065/7332/51255/7327/79139/7336/55829/8915/92305/997
R-HSA-5669034	R-HSA-5669034	TNFs bind their physiological receptors	25	0.411506	0.770843	0.772549	0.875124	0.875124	3191	tags=12%, list=21%, signal=10%	7132/3604/8741
R-HSA-8963693	R-HSA-8963693	Aspartate and asparagine metabolism	10	0.409974	0.704039	0.82846	0.911614	0.911614	1850	tags=40%, list=12%, signal=35%	2806/339983/2805/8604
R-HSA-3928665	R-HSA-3928665	EPH-ephrin mediated repulsion of cells	49	0.409506	0.83563	0.668468	0.840099	0.840099	400	tags=10%, list=3%, signal=10%	60/1173/1175/51107/55851
R-HSA-1296071	R-HSA-1296071	Potassium Channels	97	0.409059	0.87601	0.596774	0.824066	0.824066	783	tags=5%, list=5%, signal=5%	2783/2550/3766/2790/2787
R-HSA-9620244	R-HSA-9620244	Long-term potentiation	24	0.406991	0.761565	0.780769	0.878147	0.878147	1053	tags=12%, list=7%, signal=12%	808/805/6714
R-HSA-2980736	R-HSA-2980736	Peptide hormone metabolism	80	0.405881	0.845834	0.654611	0.840099	0.840099	1046	tags=11%, list=7%, signal=11%	1499/183/1509/7941/1363/90701/28972/3479/10159
R-HSA-1236975	R-HSA-1236975	Antigen processing-Cross presentation	94	0.405601	0.858189	0.631579	0.832764	0.832764	1409	tags=38%, list=9%, signal=35%	1514/6233/5689/23480/10952/7314/5714/5692/5719/6271/5704/5687/5708/5682/5685/9861/5710/5711/5694/5688/10213/7979/5700/5690/653361/5705/2923/9902/23198/9554/5683/5686/8673/5693/4360/5695
R-HSA-190242	R-HSA-190242	FGFR1 ligand binding and activation	12	0.405303	0.718095	0.803089	0.894779	0.894779	1042	tags=8%, list=7%, signal=8%	2260
R-HSA-1474244	R-HSA-1474244	Extracellular matrix organization	273	0.404126	0.929105	0.517572	0.799918	0.799918	668	tags=8%, list=4%, signal=8%	1508/63827/4323/780/1514/7076/1463/7077/6678/1509/1277/50509/1281/4327/8425/3691/8751/1299/5154/4060/1294/1302
R-HSA-629594	R-HSA-629594	Highly calcium permeable postsynaptic nicotinic acetylcholine receptors	10	0.402469	0.691151	0.836257	0.915264	0.915264	6645	tags=60%, list=43%, signal=34%	1139/1138/1136/1135/1137/1141
R-HSA-8939211	R-HSA-8939211	ESR-mediated signaling	163	0.401921	0.899255	0.550676	0.812808	0.812808	576	tags=9%, list=4%, signal=8%	3315/2771/3015/2783/808/3838/1509/3727/51523/3725/3276/3326/7392/2790
R-HSA-5620924	R-HSA-5620924	Intraflagellar transport	50	0.401566	0.819093	0.693841	0.846257	0.846257	365	tags=12%, list=2%, signal=12%	7846/10383/8655/84617/347733/7277
R-HSA-418594	R-HSA-418594	G alpha (i) signalling events	257	0.401452	0.916017	0.560193	0.812808	0.812808	1170	tags=8%, list=8%, signal=7%	5660/2771/2783/2550/183/808/3838/9283/5518/2790/2787/84152/2778/6001/805/5179/187/6714/5573/5516
R-HSA-5696399	R-HSA-5696399	Global Genome Nucleotide Excision Repair (GG-NER)	83	0.400778	0.835143	0.678832	0.840099	0.840099	1726	tags=20%, list=11%, signal=18%	60/6233/5111/7314/10987/7334/1642/1069/9978/2873/2067/6117/5984/10980/10445/10920/7336
R-HSA-6811436	R-HSA-6811436	COPI-independent Golgi-to-ER retrograde traffic	45	0.400621	0.811259	0.707581	0.849775	0.849775	1438	tags=36%, list=9%, signal=32%	7846/10383/8655/84617/347733/7277/830/10121/11258/10540/22931/55860/10381/56894/2589/7280
R-HSA-9018519	R-HSA-9018519	Estrogen-dependent gene expression	93	0.400513	0.844301	0.662432	0.840099	0.840099	1868	tags=20%, list=12%, signal=18%	3015/3838/1509/3727/51523/3725/3276/3326/7392/5440/3065/5433/2288/1025/94239/5435/57678/5436/2958
R-HSA-9033658	R-HSA-9033658	Blood group systems biosynthesis	17	0.400137	0.72013	0.808	0.898043	0.898043	4417	tags=29%, list=29%, signal=21%	6484/170384/30815/10690/28
R-HSA-156584	R-HSA-156584	Cytosolic sulfonation of small molecules	18	0.399965	0.726328	0.802419	0.894779	0.894779	3411	tags=28%, list=22%, signal=22%	10380/8459/8460/347734/51000
R-HSA-418555	R-HSA-418555	G alpha (s) signalling events	137	0.399939	0.889535	0.576923	0.818065	0.818065	1206	tags=7%, list=8%, signal=6%	2771/2783/2790/2787/2778/6714/117/5573/6464
R-HSA-209952	R-HSA-209952	Peptide hormone biosynthesis	10	0.399713	0.686418	0.842105	0.917	0.917	5668	tags=40%, list=37%, signal=25%	7252/3623/5443/3972
R-HSA-70268	R-HSA-70268	Pyruvate metabolism	28	0.399551	0.770239	0.744444	0.862732	0.862732	1568	tags=36%, list=10%, signal=32%	3945/2739/5162/51660/8050/25874/4199/7416/1738/5160
R-HSA-73886	R-HSA-73886	Chromosome Maintenance	91	0.399041	0.839976	0.666667	0.840099	0.840099	3306	tags=38%, list=22%, signal=30%	3015/5111/5928/55505/54921/5440/5433/6117/5984/94239/5435/5931/79991/11339/5436/890/1736/5425/6119/91687/80152/6118/5432/5557/57804/79019/64946/26277/1058/55839/8607/80169/100134934/79682/5439
R-HSA-75105	R-HSA-75105	Fatty acyl-CoA biosynthesis	35	0.398734	0.776209	0.767225	0.875124	0.875124	1228	tags=29%, list=8%, signal=26%	23205/60481/51144/5538/51495/54898/64834/6576/11000/9200
R-HSA-112314	R-HSA-112314	Neurotransmitter receptors and postsynaptic signal transmission	186	0.397959	0.894491	0.557404	0.812808	0.812808	420	tags=7%, list=3%, signal=7%	2771/7846/2783/10383/84617/2550/1173/808/3838/347733/1175/7277/3766
R-HSA-9694516	R-HSA-9694516	SARS-CoV-2 Infection	260	0.39613	0.901922	0.582258	0.81823	0.81823	936	tags=15%, list=6%, signal=15%	6187/6209/6217/1514/6208/6224/6230/6235/6233/3838/6210/6193/7415/6218/6228/2817/6188/7555/6222/6628/3921/6232/3276/7314/6191/3326/51128/6227/7991/7334/23479/11282/3716/51201/7428/6633/9672/7284/6202/6634
R-HSA-2559585	R-HSA-2559585	Oncogene Induced Senescence	32	0.395848	0.761142	0.765918	0.875124	0.875124	424	tags=9%, list=3%, signal=9%	6233/3397/7314
R-HSA-166058	R-HSA-166058	MyD88:MAL(TIRAP) cascade initiated on plasma membrane	107	0.395413	0.854824	0.640212	0.832764	0.832764	780	tags=8%, list=5%, signal=8%	6285/6233/5518/6500/3725/7314/6271/7334/9097
R-HSA-168188	R-HSA-168188	Toll Like Receptor TLR6:TLR2 Cascade	107	0.395413	0.854824	0.640212	0.832764	0.832764	780	tags=8%, list=5%, signal=8%	6285/6233/5518/6500/3725/7314/6271/7334/9097
R-HSA-168179	R-HSA-168179	Toll Like Receptor TLR1:TLR2 Cascade	109	0.395369	0.858295	0.637961	0.832764	0.832764	780	tags=8%, list=5%, signal=8%	6285/6233/5518/6500/3725/7314/6271/7334/9097
R-HSA-181438	R-HSA-181438	Toll Like Receptor 2 (TLR2) Cascade	109	0.395369	0.858295	0.637961	0.832764	0.832764	780	tags=8%, list=5%, signal=8%	6285/6233/5518/6500/3725/7314/6271/7334/9097
R-HSA-195721	R-HSA-195721	Signaling by WNT	266	0.395239	0.905155	0.577849	0.818065	0.818065	1423	tags=21%, list=9%, signal=20%	3015/2783/1173/1499/808/6233/5518/6500/1175/5689/6657/7314/5714/5692/5719/2535/25776/5704/5687/2790/5708/1460/5682/5685/166/9861/5710/1487/79971/5711/2787/51699/90780/5694/1211/50964/5688/10213/805/7979/55737/5700/9978/5690/5705/5516/23198/3065/5526/5683/5686/1452/283149/5693/23513/5695/5534
R-HSA-352230	R-HSA-352230	Amino acid transport across the plasma membrane	32	0.395062	0.759632	0.76779	0.875124	0.875124	1959	tags=12%, list=13%, signal=11%	23657/6520/10991/56301
R-HSA-111885	R-HSA-111885	Opioid Signalling	87	0.393333	0.822938	0.681818	0.840965	0.840965	1170	tags=13%, list=8%, signal=12%	2771/2783/808/3838/5518/2790/2787/84152/805/5573/5516
R-HSA-6791312	R-HSA-6791312	TP53 Regulates Transcription of Cell Cycle Genes	46	0.392178	0.789856	0.749543	0.863666	0.863666	1984	tags=30%, list=13%, signal=27%	5111/57060/1026/3276/891/581/983/6790/28984/7027/10769/1647/85456/890
R-HSA-168142	R-HSA-168142	Toll Like Receptor 10 (TLR10) Cascade	92	0.392091	0.823787	0.6951	0.846257	0.846257	780	tags=9%, list=5%, signal=8%	6285/6233/5518/6500/3725/7314/7334/9097
R-HSA-168176	R-HSA-168176	Toll Like Receptor 5 (TLR5) Cascade	92	0.392091	0.823787	0.6951	0.846257	0.846257	780	tags=9%, list=5%, signal=8%	6285/6233/5518/6500/3725/7314/7334/9097
R-HSA-975871	R-HSA-975871	MyD88 cascade initiated on plasma membrane	92	0.392091	0.823787	0.6951	0.846257	0.846257	780	tags=9%, list=5%, signal=8%	6285/6233/5518/6500/3725/7314/7334/9097
R-HSA-5365859	R-HSA-5365859	RA biosynthesis pathway	19	0.391782	0.714398	0.811245	0.898273	0.898273	2672	tags=21%, list=17%, signal=17%	127/8854/10901/57665
R-HSA-373080	R-HSA-373080	Class B/2 (Secretin family receptors)	84	0.391714	0.817123	0.701087	0.847381	0.847381	1105	tags=11%, list=7%, signal=10%	2783/2535/2790/2787/2015/6608/2778/90226/117
R-HSA-2871809	R-HSA-2871809	FCERI mediated Ca+2 mobilization	30	0.390571	0.756655	0.772128	0.875124	0.875124	1423	tags=13%, list=9%, signal=12%	808/805/6464/5534
R-HSA-1280218	R-HSA-1280218	Adaptive Immune System	668	0.389031	0.933409	0.521327	0.801015	0.801015	1651	tags=19%, list=11%, signal=18%	1508/975/5478/1514/7846/10383/2280/8655/84617/3309/1173/26232/808/6233/1509/1277/347733/7305/5518/6500/5908/27338/375/1175/5689/23480/991/10952/1281/7277/6923/54209/7314/5476/10437/5714/5692/5719/1512/642/998/51128/56654/27246/6271/5704/10477/5687/5708/6456/830/5682/5685/7334/7322/10121/9040/11258/118424/4267/9861/10120/920/5710/5711/11314/10540/7428/7319/5694/10134/11065/1211/5688/10213/805/7979…
R-HSA-975138	R-HSA-975138	TRAF6 mediated induction of NFkB and MAP kinases upon TLR7/8 or 9 activation	96	0.388975	0.827747	0.685353	0.842148	0.842148	780	tags=8%, list=5%, signal=8%	6285/6233/5518/6500/3725/7314/7334/9097
R-HSA-194068	R-HSA-194068	Bile acid and bile salt metabolism	34	0.388413	0.753907	0.782123	0.879013	0.879013	2001	tags=15%, list=13%, signal=13%	6342/3295/9420/80765/6256
R-HSA-193704	R-HSA-193704	p75 NTR receptor-mediated signalling	94	0.386138	0.817008	0.69147	0.845255	0.845255	424	tags=7%, list=3%, signal=7%	8878/396/6233/9500/51107/55851/7314
R-HSA-5696398	R-HSA-5696398	Nucleotide Excision Repair	105	0.384266	0.833609	0.675439	0.840099	0.840099	2491	tags=30%, list=16%, signal=25%	60/6233/5111/7314/10987/7334/1642/1069/9978/5440/2873/5433/2067/6117/5984/10980/5435/10445/10920/7336/5436/902/5425/6119/51138/50813/6118/142/29844/5432/5886
R-HSA-211945	R-HSA-211945	Phase I - Functionalization of compounds	69	0.384038	0.797204	0.734657	0.860337	0.860337	2237	tags=20%, list=15%, signal=17%	217/3326/1545/127/128/9420/84532/5447/9049/55902/6256/54996/112812/2052
R-HSA-5620920	R-HSA-5620920	Cargo trafficking to the periciliary membrane	50	0.383243	0.781718	0.759058	0.870633	0.870633	1972	tags=20%, list=13%, signal=17%	378/7203/10576/10575/22948/6608/10694/84100/403/8766
R-HSA-69231	R-HSA-69231	Cyclin D associated events in G1	46	0.382762	0.770891	0.778793	0.876579	0.876579	1170	tags=17%, list=8%, signal=16%	6233/5518/6500/1026/7314/6714/896/5516
R-HSA-69236	R-HSA-69236	G1 Phase	46	0.382762	0.770891	0.778793	0.876579	0.876579	1170	tags=17%, list=8%, signal=16%	6233/5518/6500/1026/7314/6714/896/5516
R-HSA-6802952	R-HSA-6802952	Signaling by BRAF and RAF1 fusions	63	0.382652	0.794641	0.726297	0.859209	0.859209	1055	tags=13%, list=7%, signal=12%	60/808/5908/5037/5605/805/6714/3265
R-HSA-6811434	R-HSA-6811434	COPI-dependent Golgi-to-ER retrograde traffic	90	0.382193	0.805852	0.712477	0.854292	0.854292	1459	tags=26%, list=10%, signal=23%	7846/10383/84617/381/347733/5861/375/378/7277/10972/10749/377/10945/55850/53407/10381/9554/26958/54732/11316/55738/7280/1315
R-HSA-162599	R-HSA-162599	Late Phase of HIV Life Cycle	128	0.381256	0.838709	0.674296	0.840099	0.840099	2030	tags=23%, list=13%, signal=20%	5478/5901/6233/51160/6923/7314/5905/6884/6881/5440/51497/93343/5433/2959/1025/4927/6921/83860/5435/8480/27183/9397/51534/5436/2958/6883/902/1104/91782
R-HSA-5693606	R-HSA-5693606	DNA Double Strand Break Response	47	0.380566	0.770377	0.775547	0.875124	0.875124	1190	tags=13%, list=8%, signal=12%	6233/3838/7314/7334/5536/322
R-HSA-3781860	R-HSA-3781860	Diseases associated with N-glycosylation of proteins	19	0.380302	0.693465	0.833333	0.913881	0.913881	2729	tags=21%, list=18%, signal=17%	5476/199857/2720/85365
R-HSA-192105	R-HSA-192105	Synthesis of bile acids and bile salts	27	0.379798	0.727978	0.812383	0.898273	0.898273	1024	tags=11%, list=7%, signal=10%	6342/3295/9420
R-HSA-8941326	R-HSA-8941326	RUNX2 regulates bone development	30	0.37972	0.735633	0.804143	0.894779	0.894779	1168	tags=17%, list=8%, signal=15%	1277/10413/4094/6714/8841
R-HSA-180024	R-HSA-180024	DARPP-32 events	25	0.379699	0.711261	0.843137	0.91746	0.91746	1423	tags=28%, list=9%, signal=25%	808/5518/84152/805/5573/5516/5534
R-HSA-69275	R-HSA-69275	G2/M Transition	181	0.378353	0.851643	0.617696	0.832643	0.832643	1278	tags=25%, list=8%, signal=23%	7846/10383/8655/84617/6233/347733/5518/6500/5689/7277/1026/891/7314/3326/5714/5692/5719/5704/5687/5708/5682/5685/10121/11258/5928/9861/5710/5711/10540/5694/5688/10213/7979/983/1069/5700/9978/5690/5705/5516/10381/23198/5683/6790/5686
R-HSA-453274	R-HSA-453274	Mitotic G2-G2/M phases	183	0.377849	0.847586	0.620401	0.832764	0.832764	1278	tags=25%, list=8%, signal=23%	7846/10383/8655/84617/6233/347733/5518/6500/5689/7277/1026/891/7314/3326/5714/5692/5719/5704/5687/5708/5682/5685/10121/11258/5928/9861/5710/5711/10540/5694/5688/10213/7979/983/1069/5700/9978/5690/5705/5516/10381/23198/5683/6790/5686
R-HSA-1912422	R-HSA-1912422	Pre-NOTCH Expression and Processing	53	0.377407	0.776461	0.764065	0.874379	0.874379	2156	tags=19%, list=14%, signal=16%	3015/3725/3955/51548/7027/6484/94239/4854/5870/56983
R-HSA-1474165	R-HSA-1474165	Reproduction	79	0.377211	0.784573	0.744102	0.862732	0.862732	1747	tags=10%, list=11%, signal=9%	3015/928/29893/6117/4000/94239/25777/113177
R-HSA-2467813	R-HSA-2467813	Separation of Sister Chromatids	180	0.377181	0.846777	0.630872	0.832764	0.832764	1651	tags=29%, list=11%, signal=26%	7846/10383/8655/84617/6233/347733/5518/27338/5689/991/7277/6232/7314/5714/5692/5719/5905/11130/5704/5687/5708/5682/5685/9861/5501/5710/5711/5694/11065/5688/10213/7979/5700/5690/5705/5516/10381/23198/5526/5683/5686/9232/8881/5693/5695/7280/9184/119504/348235/5684/10376/9491
R-HSA-8856688	R-HSA-8856688	Golgi-to-ER retrograde transport	123	0.376973	0.829852	0.699825	0.847216	0.847216	1459	tags=26%, list=10%, signal=24%	7846/10383/8655/84617/381/347733/5861/375/378/7277/10972/10749/830/10121/377/11258/10540/22931/55860/10945/55850/53407/10381/9554/26958/54732/11316/56894/55738/2589/7280/1315
R-HSA-6807878	R-HSA-6807878	COPI-mediated anterograde transport	91	0.37663	0.792802	0.72973	0.859209	0.859209	1459	tags=27%, list=10%, signal=25%	7846/10383/8655/84617/381/347733/5861/375/378/7277/10972/830/10121/377/11258/10540/55860/10945/10381/26958/54732/11316/55738/7280/1315
R-HSA-141405	R-HSA-141405	Inhibition of the proteolytic activity of APC/C required for the onset of anaphase by mitotic spindle checkpoint components	21	0.375267	0.691224	0.849802	0.922048	0.922048	2113	tags=48%, list=14%, signal=41%	27338/991/11065/8881/9184/119504/10393/51529/4085/29945
R-HSA-141430	R-HSA-141430	Inactivation of APC/C via direct inhibition of the APC/C complex	21	0.375267	0.691224	0.849802	0.922048	0.922048	2113	tags=48%, list=14%, signal=41%	27338/991/11065/8881/9184/119504/10393/51529/4085/29945
R-HSA-74217	R-HSA-74217	Purine salvage	12	0.375197	0.664755	0.837838	0.916188	0.916188	3499	tags=42%, list=23%, signal=32%	353/2766/271/100/132
R-HSA-196741	R-HSA-196741	Cobalamin (Cbl, vitamin B12) transport and metabolism	18	0.375127	0.681222	0.83871	0.916188	0.916188	1926	tags=17%, list=13%, signal=15%	6948/5826/51293
R-HSA-168333	R-HSA-168333	NEP/NS2 Interacts with the Cellular Export Machinery	29	0.374089	0.72617	0.804469	0.894779	0.894779	133	tags=3%, list=1%, signal=3%	5901
R-HSA-73887	R-HSA-73887	Death Receptor Signalling	138	0.373268	0.832446	0.679443	0.840099	0.840099	721	tags=8%, list=5%, signal=8%	8878/396/6233/9500/10399/51107/55851/7314/56928/7132/572
R-HSA-168274	R-HSA-168274	Export of Viral Ribonucleoproteins from Nucleus	31	0.373246	0.720346	0.829588	0.911941	0.911941	133	tags=3%, list=1%, signal=3%	5901
R-HSA-983168	R-HSA-983168	Antigen processing: Ubiquitination & Proteasome degradation	293	0.372889	0.862188	0.639937	0.832764	0.832764	2113	tags=26%, list=14%, signal=23%	26232/6233/6500/27338/5689/991/6923/7314/5714/5692/5719/642/27246/5704/10477/5687/5708/5682/5685/7334/7322/9040/118424/9861/5710/5711/7428/7319/5694/11065/5688/10213/7979/6047/140461/5700/9978/5690/5705/93611/9616/55658/23198/10422/5683/5686/8881/5693/114088/7332/90135/5695/899/7327/127544/26259/6921/9690/79791/54620/5684/25898/9491/5691/7336/54461/5718/10393/9604/51529/9903/997/146330/84261/29945
R-HSA-8863795	R-HSA-8863795	Downregulation of ERBB2 signaling	29	0.37268	0.723435	0.81378	0.899159	0.899159	424	tags=7%, list=3%, signal=7%	6233/7314
R-HSA-1221632	R-HSA-1221632	Meiotic synapsis	36	0.372506	0.72876	0.841328	0.917	0.917	68	tags=3%, list=0%, signal=3%	3015
R-HSA-438066	R-HSA-438066	Unblocking of NMDA receptors, glutamate binding and activation	22	0.370741	0.681985	0.87574	0.931983	0.931983	955	tags=9%, list=6%, signal=9%	808/805
R-HSA-2454202	R-HSA-2454202	Fc epsilon receptor (FCERI) signaling	128	0.37014	0.814254	0.728873	0.859209	0.859209	1699	tags=31%, list=11%, signal=28%	808/6233/6500/5689/3725/7314/5714/5692/5719/5704/5687/5708/5682/5685/7334/7322/9861/5710/5711/5694/5688/10213/805/7979/3265/5700/5690/5705/6464/23198/5683/5686/5693/5695/5534/4792/5684/9491/5296/5691
R-HSA-391160	R-HSA-391160	Signal regulatory protein family interactions	13	0.370015	0.655923	0.861386	0.92926	0.92926	1053	tags=15%, list=7%, signal=14%	7305/6714
R-HSA-2559583	R-HSA-2559583	Cellular Senescence	130	0.369466	0.811417	0.727592	0.859209	0.859209	1997	tags=22%, list=13%, signal=19%	3159/3015/6233/3397/27338/1026/3725/7314/3490/1051/5928/11065/2077/10919/8726/23466/8881/9261/7027/119504/94239/5931/1912/10393/51529/6015/890/1031
R-HSA-6784531	R-HSA-6784531	tRNA processing in the nucleus	53	0.369456	0.760102	0.787659	0.883915	0.883915	1803	tags=17%, list=12%, signal=15%	5901/79897/339487/11102/4927/8480/116461/51493/10898
R-HSA-9754560	R-HSA-9754560	SARS-CoV-2 modulates autophagy	11	0.369101	0.643622	0.871595	0.931983	0.931983	2096	tags=27%, list=14%, signal=24%	7284/65082/11311
R-HSA-168164	R-HSA-168164	Toll Like Receptor 3 (TLR3) Cascade	100	0.367911	0.791958	0.722615	0.859209	0.859209	780	tags=9%, list=5%, signal=9%	6285/6233/5518/6500/3725/7314/7334/7322/9097
R-HSA-8875878	R-HSA-8875878	MET promotes cell motility	40	0.367911	0.732487	0.83964	0.916302	0.916302	1524	tags=25%, list=10%, signal=23%	1277/5908/50509/1281/1302/6714/1290/1289/1398/3688
R-HSA-180786	R-HSA-180786	Extension of Telomeres	48	0.367459	0.749506	0.818996	0.90409	0.90409	3585	tags=40%, list=23%, signal=30%	5111/55505/54921/6117/5984/79991/890/1736/5425/6119/6118/5557/57804/26277/8607/80169/100134934/79075/54433
R-HSA-168643	R-HSA-168643	Nucleotide-binding domain, leucine rich repeat containing receptor (NLR) signaling pathways	54	0.366714	0.752808	0.79529	0.888083	0.888083	616	tags=11%, list=4%, signal=11%	6233/3162/14/7314/3326/7334
R-HSA-975155	R-HSA-975155	MyD88 dependent cascade initiated on endosome	97	0.366285	0.784409	0.752688	0.865304	0.865304	780	tags=8%, list=5%, signal=8%	6285/6233/5518/6500/3725/7314/7334/9097
R-HSA-112315	R-HSA-112315	Transmission across Chemical Synapses	250	0.365936	0.834629	0.698873	0.847144	0.847144	657	tags=8%, list=4%, signal=7%	2771/7846/2783/10383/84617/2550/1173/808/3838/3312/347733/1175/217/6506/7277/3766/2790/18/6538
R-HSA-2453864	R-HSA-2453864	Retinoid cycle disease events	11	0.365877	0.638	0.873541	0.931983	0.931983	4609	tags=27%, list=30%, signal=19%	64220/6017/5950
R-HSA-2474795	R-HSA-2474795	Diseases associated with visual transduction	11	0.365877	0.638	0.873541	0.931983	0.931983	4609	tags=27%, list=30%, signal=19%	64220/6017/5950
R-HSA-9675143	R-HSA-9675143	Diseases of the neuronal system	11	0.365877	0.638	0.873541	0.931983	0.931983	4609	tags=27%, list=30%, signal=19%	64220/6017/5950
R-HSA-69481	R-HSA-69481	G2/M Checkpoints	133	0.3657	0.807644	0.731579	0.859209	0.859209	1726	tags=26%, list=11%, signal=24%	6233/5689/891/7314/5714/5692/5719/5704/5687/5708/5682/5685/7334/9861/5710/5711/5694/5688/10213/7979/983/5700/5690/5705/23198/5683/5686/5693/6117/5695/5984/5684/9491/5691/7336
R-HSA-168181	R-HSA-168181	Toll Like Receptor 7/8 (TLR7/8) Cascade	98	0.365036	0.781303	0.74552	0.862732	0.862732	780	tags=8%, list=5%, signal=8%	6285/6233/5518/6500/3725/7314/7334/9097
R-HSA-5653656	R-HSA-5653656	Vesicle-mediated transport	621	0.362939	0.865031	0.672	0.840099	0.840099	1306	tags=14%, list=9%, signal=13%	348/60/7846/10383/8655/11337/84617/1173/6678/808/6233/11031/3312/1277/9230/381/347733/5861/23166/4738/375/10552/55707/1175/378/2665/10094/1281/51160/7277/7314/10093/90196/10972/11345/51128/27131/10987/29924/10749/6455/6456/830/1777/10121/1294/377/11258/23557/29763/920/22870/10540/81567/58485/22931/1211/57134/805/10960/254263/1861/55860/1282/1174/6714/10945/55850/60592/2873/388552/1176/53407/5872/…
R-HSA-5218859	R-HSA-5218859	Regulated Necrosis	51	0.362042	0.74499	0.820467	0.904556	0.904556	1186	tags=10%, list=8%, signal=9%	6233/6386/7314/581/10211
R-HSA-166166	R-HSA-166166	MyD88-independent TLR4 cascade	103	0.361733	0.781619	0.742504	0.862732	0.862732	780	tags=9%, list=5%, signal=8%	6285/6233/5518/6500/3725/7314/7334/7322/9097
R-HSA-937061	R-HSA-937061	TRIF(TICAM1)-mediated TLR4 signaling	103	0.361733	0.781619	0.742504	0.862732	0.862732	780	tags=9%, list=5%, signal=8%	6285/6233/5518/6500/3725/7314/7334/7322/9097
R-HSA-5654219	R-HSA-5654219	Phospholipase C-mediated cascade: FGFR1	13	0.361603	0.641011	0.873267	0.931983	0.931983	1042	tags=8%, list=7%, signal=7%	2260
R-HSA-5619115	R-HSA-5619115	Disorders of transmembrane transporters	169	0.36136	0.806636	0.72344	0.859209	0.859209	1699	tags=21%, list=11%, signal=19%	6233/7415/5689/6048/7314/5714/5692/5719/5704/5687/5708/5682/5685/6520/9861/5710/5711/5694/5688/10213/7979/5700/5690/4891/5705/23198/5683/5686/5693/5695/4927/8480/5684/79139/9491/5691
R-HSA-983231	R-HSA-983231	Factors involved in megakaryocyte development and platelet production	126	0.360543	0.796176	0.768696	0.875124	0.875124	586	tags=8%, list=4%, signal=8%	60/7846/10383/84617/347733/30846/7277/998/10749/830
R-HSA-168138	R-HSA-168138	Toll Like Receptor 9 (TLR9) Cascade	101	0.359982	0.774904	0.743363	0.862732	0.862732	780	tags=8%, list=5%, signal=8%	6285/6233/5518/6500/3725/7314/7334/9097
R-HSA-8956321	R-HSA-8956321	Nucleotide salvage	20	0.359622	0.661556	0.878	0.931983	0.931983	2256	tags=20%, list=15%, signal=17%	353/7083/2766/271
R-HSA-9709570	R-HSA-9709570	Impaired BRCA2 binding to RAD51	33	0.359505	0.696041	0.864564	0.931354	0.931354	2341	tags=18%, list=15%, signal=15%	7979/6117/5984/116028/6119/6118
R-HSA-68882	R-HSA-68882	Mitotic Anaphase	221	0.358747	0.81449	0.733553	0.860085	0.860085	1699	tags=27%, list=11%, signal=24%	7846/10383/8655/84617/5901/6233/347733/5518/27338/5689/991/7277/6232/8815/891/7314/5714/5692/5719/5905/11130/5704/5687/5708/5682/5685/9861/5501/5710/5711/5694/11065/5688/10213/7979/983/5700/5690/5705/5516/10381/23198/5526/5683/5686/9232/8881/5693/5695/7280/4000/9184/119504/348235/5684/10376/9491/27183/5691
R-HSA-2555396	R-HSA-2555396	Mitotic Metaphase and Anaphase	222	0.358497	0.815358	0.727869	0.859209	0.859209	1699	tags=27%, list=11%, signal=24%	7846/10383/8655/84617/5901/6233/347733/5518/27338/5689/991/7277/6232/8815/891/7314/5714/5692/5719/5905/11130/5704/5687/5708/5682/5685/9861/5501/5710/5711/5694/11065/5688/10213/7979/983/5700/5690/5705/5516/10381/23198/5526/5683/5686/9232/8881/5693/5695/7280/4000/9184/119504/348235/5684/10376/9491/27183/5691
R-HSA-75067	R-HSA-75067	Processing of Capped Intronless Pre-mRNA	28	0.358317	0.690748	0.862963	0.930295	0.930295	2121	tags=29%, list=14%, signal=25%	6628/8106/11051/6634/7884/10898/51692/6637
R-HSA-76009	R-HSA-76009	Platelet Aggregation (Plug Formation)	36	0.357062	0.698546	0.874539	0.931983	0.931983	1520	tags=14%, list=10%, signal=13%	1277/5908/6714/6464/1398
R-HSA-1483213	R-HSA-1483213	Synthesis of PE	13	0.356839	0.632566	0.875248	0.931983	0.931983	1064	tags=15%, list=7%, signal=14%	5833/1119
R-HSA-73894	R-HSA-73894	DNA Repair	282	0.356238	0.819655	0.730769	0.859209	0.859209	2102	tags=16%, list=14%, signal=14%	60/3015/6233/3838/7415/5111/7314/10987/7334/5531/328/9768/10459/7979/1642/1069/6047/9978/5440/2873/5536/322/5433/2067/6117/51548/5984/54962/10980/94239/5435/25898/54936/7520/10445/10920/7336/5436/6996/902/890/5425/51588/116028/6119
R-HSA-2142753	R-HSA-2142753	Arachidonic acid metabolism	42	0.356085	0.711351	0.855335	0.92601	0.92601	2933	tags=26%, list=19%, signal=21%	1545/2876/27306/5730/9261/145482/4048/241/80142/2053/9536
R-HSA-418360	R-HSA-418360	Platelet calcium homeostasis	29	0.355373	0.68984	0.860335	0.928792	0.928792	955	tags=7%, list=6%, signal=6%	808/805
R-HSA-1483249	R-HSA-1483249	Inositol phosphate metabolism	49	0.35426	0.722894	0.859459	0.928512	0.928512	1506	tags=14%, list=10%, signal=13%	808/27124/5333/805/84812/11165/51447
R-HSA-5635838	R-HSA-5635838	Activation of SMO	18	0.353806	0.642504	0.875	0.931983	0.931983	1734	tags=22%, list=11%, signal=20%	6608/2619/1452/156
R-HSA-381042	R-HSA-381042	PERK regulates gene expression	31	0.352287	0.679895	0.882022	0.932158	0.932158	2248	tags=35%, list=15%, signal=30%	3309/8570/468/1051/1965/467/51010/6347/51013/118460/9709
R-HSA-1483166	R-HSA-1483166	Synthesis of PA	36	0.350618	0.685939	0.889299	0.937874	0.937874	3415	tags=33%, list=22%, signal=26%	10554/84895/56894/2820/2819/57678/10555/79888/254531/5319/84803/51205
R-HSA-500792	R-HSA-500792	GPCR ligand binding	378	0.350276	0.814597	0.736246	0.860859	0.860859	1105	tags=4%, list=7%, signal=4%	5660/2783/2550/183/9283/2535/2790/2787/2015/6608/2778/5179/187/90226/117
R-HSA-1538133	R-HSA-1538133	G0 and Early G1	27	0.349161	0.669254	0.881801	0.932158	0.932158	2603	tags=37%, list=17%, signal=31%	5111/7153/5928/983/3065/7027/890/55957/1875/91750
R-HSA-381038	R-HSA-381038	XBP1(S) activates chaperone genes	45	0.348986	0.706697	0.877256	0.931983	0.931983	1509	tags=27%, list=10%, signal=24%	9114/56005/7494/27230/10106/10130/37/6464/5526/116138/55738/4000
R-HSA-936440	R-HSA-936440	Negative regulators of DDX58/IFIH1 signaling	31	0.347726	0.671093	0.891386	0.939417	0.939417	1525	tags=16%, list=10%, signal=15%	6233/7314/7322/5300/9474
R-HSA-1650814	R-HSA-1650814	Collagen biosynthesis and modifying enzymes	64	0.346963	0.722554	0.833631	0.913881	0.913881	1397	tags=19%, list=9%, signal=17%	1277/50509/1281/1299/1294/1302/1282/1307/1290/871/1289/1284
R-HSA-68962	R-HSA-68962	Activation of the pre-replicative complex	32	0.345729	0.664774	0.900749	0.944	0.944	3260	tags=34%, list=21%, signal=27%	6117/51053/6119/4172/6118/5557/4174/4176/4999/4175/56655
R-HSA-165054	R-HSA-165054	Rev-mediated nuclear export of HIV RNA	32	0.344569	0.662543	0.904494	0.94595	0.94595	536	tags=6%, list=3%, signal=6%	5901/5905
R-HSA-112043	R-HSA-112043	PLC beta mediated events	49	0.343272	0.700474	0.886486	0.935563	0.935563	153	tags=4%, list=1%, signal=4%	808/3838
R-HSA-449836	R-HSA-449836	Other interleukin signaling	21	0.342688	0.631214	0.909091	0.950098	0.950098	791	tags=14%, list=5%, signal=14%	1435/920/3716
R-HSA-1989781	R-HSA-1989781	PPARA activates gene expression	111	0.341992	0.744206	0.835664	0.915264	0.915264	2177	tags=23%, list=14%, signal=20%	3157/183/376497/6257/7296/3992/51129/10025/84246/6604/4199/8841/7376/2101/211/51/400569/34/55090/27242/1374/6256/80306/9412/81857/6721
R-HSA-76046	R-HSA-76046	RNA Polymerase III Transcription Initiation	33	0.339975	0.658229	0.912801	0.952654	0.952654	2097	tags=21%, list=14%, signal=18%	6618/5440/51082/9533/171568/5435/27297
R-HSA-168276	R-HSA-168276	NS1 Mediated Effects on Host Pathways	38	0.339714	0.666854	0.920664	0.958203	0.958203	2032	tags=18%, list=13%, signal=16%	3838/8106/4927/3839/8480/10898/3836
R-HSA-400206	R-HSA-400206	Regulation of lipid metabolism by PPARalpha	113	0.338725	0.736813	0.848325	0.921773	0.921773	2177	tags=23%, list=14%, signal=20%	3157/183/376497/6257/7296/3992/51129/10025/84246/6604/4199/8841/7376/2101/211/51/400569/34/55090/27242/1374/6256/80306/9412/81857/6721
R-HSA-2980766	R-HSA-2980766	Nuclear Envelope Breakdown	49	0.338268	0.690263	0.899099	0.942927	0.942927	3848	tags=47%, list=25%, signal=35%	8815/891/10783/983/255919/4000/4927/8480/79902/5347/9663/23592/23399/6396/221496/348995/129401/9688/57122/23511/8086/4001/79023
R-HSA-196757	R-HSA-196757	Metabolism of folate and pterines	16	0.337751	0.60679	0.894632	0.941521	0.941521	1439	tags=12%, list=9%, signal=11%	10840/2350
R-HSA-1362277	R-HSA-1362277	Transcription of E2F targets under negative control by DREAM complex	19	0.336752	0.614054	0.915663	0.954978	0.954978	1470	tags=26%, list=10%, signal=24%	5111/7153/5928/3065/7027
R-HSA-1482801	R-HSA-1482801	Acyl chain remodelling of PS	21	0.33182	0.611196	0.932806	0.966832	0.966832	457	tags=5%, list=3%, signal=5%	11145
R-HSA-68875	R-HSA-68875	Mitotic Prophase	86	0.328512	0.687369	0.898734	0.942927	0.942927	1674	tags=16%, list=11%, signal=15%	3015/5861/5518/8815/891/10783/983/5516/255919/4000/4927/94239/8480/26003
R-HSA-72306	R-HSA-72306	tRNA processing	100	0.326645	0.70313	0.881625	0.932158	0.932158	3878	tags=33%, list=25%, signal=25%	5901/79897/339487/11102/55621/51504/4927/8480/116461/51493/10898/81605/25821/79902/55687/8270/54931/6396/80324/127253/60528/134637/348995/51367/129401/9688/60487/57122/23511/54888/8086/79023/283989
R-HSA-9675136	R-HSA-9675136	Diseases of DNA Double-Strand Break Repair	38	0.325112	0.638192	0.944649	0.973079	0.973079	2341	tags=16%, list=15%, signal=13%	7979/6117/5984/116028/6119/6118
R-HSA-9701190	R-HSA-9701190	Defective homologous recombination repair (HRR) due to BRCA2 loss of function	38	0.325112	0.638192	0.944649	0.973079	0.973079	2341	tags=16%, list=15%, signal=13%	7979/6117/5984/116028/6119/6118
R-HSA-983169	R-HSA-983169	Class I MHC mediated antigen processing & presentation	354	0.324016	0.751456	0.883495	0.93306	0.93306	1651	tags=21%, list=11%, signal=20%	1514/3309/26232/6233/6500/27338/5689/23480/991/10952/6923/7314/5714/5692/5719/642/51128/27246/6271/5704/10477/5687/5708/5682/5685/7334/7322/9040/118424/9861/5710/5711/7428/7319/5694/10134/11065/5688/10213/7979/6047/140461/5700/9978/5690/653361/5705/2923/93611/9616/9902/55658/23198/9554/10422/5683/5686/8881/8673/5693/114088/7332/90135/4360/5695/899/7327/127544/26259/6921/9690/79791/54620/5684/2589…
R-HSA-8983432	R-HSA-8983432	Interleukin-15 signaling	14	0.321076	0.571071	0.91	0.950388	0.950388	1206	tags=14%, list=8%, signal=13%	3716/6464
R-HSA-73762	R-HSA-73762	RNA Polymerase I Transcription Initiation	44	0.318785	0.643976	0.944144	0.973079	0.973079	2542	tags=27%, list=17%, signal=23%	5928/10919/5440/51082/3065/9533/5435/5931/3066/902/9014/54815
R-HSA-3238698	R-HSA-3238698	WNT ligand biogenesis and trafficking	26	0.316072	0.60248	0.953935	0.979963	0.979963	1021	tags=12%, list=7%, signal=11%	79971/51699/55737
R-HSA-372790	R-HSA-372790	Signaling by GPCR	607	0.315042	0.752371	0.919431	0.958203	0.958203	1468	tags=6%, list=10%, signal=6%	5660/2771/389/2783/2550/183/808/3838/9283/5518/26090/998/2535/2790/2787/2015/84152/6608/2778/6001/805/5179/187/5364/90226/6714/3265/117/5573/5516/6464/8601/57486/50865/5534/9138/1901/64748
R-HSA-1500620	R-HSA-1500620	Meiosis	62	0.314552	0.653131	0.927798	0.964295	0.964295	1654	tags=10%, list=11%, signal=9%	3015/29893/6117/4000/94239/25777
R-HSA-159418	R-HSA-159418	Recycling of bile acids and salts	13	0.31408	0.556767	0.936634	0.968133	0.968133	2001	tags=15%, list=13%, signal=13%	80765/6256
R-HSA-202433	R-HSA-202433	Generation of second messenger molecules	19	0.312612	0.570036	0.947791	0.974316	0.974316	1828	tags=11%, list=12%, signal=9%	920/7408
R-HSA-6782315	R-HSA-6782315	tRNA modification in the nucleus and cytosol	41	0.312283	0.624642	0.947748	0.974316	0.974316	4744	tags=34%, list=31%, signal=24%	55621/51504/81605/8270/80324/127253/134637/60487/54888/348180/24140/81890/93587/23536
R-HSA-430039	R-HSA-430039	mRNA decay by 5' to 3' exoribonuclease	15	0.310247	0.552399	0.936255	0.968133	0.968133	2616	tags=40%, list=17%, signal=33%	27258/51690/23658/57819/25804/27257
R-HSA-3301854	R-HSA-3301854	Nuclear Pore Complex (NPC) Disassembly	32	0.308723	0.593618	0.958801	0.982282	0.982282	1628	tags=16%, list=11%, signal=14%	891/10783/983/4927/8480
R-HSA-9675135	R-HSA-9675135	Diseases of DNA repair	48	0.304102	0.620278	0.964158	0.985758	0.985758	4636	tags=38%, list=30%, signal=26%	7979/6117/5984/116028/6119/6118/4595/10635/9156/5982/5985/5889/4968/5888/4683/2956/55247/4436
R-HSA-76066	R-HSA-76066	RNA Polymerase III Transcription Initiation From Type 2 Promoter	25	0.303597	0.568706	0.976471	0.994297	0.994297	2097	tags=24%, list=14%, signal=21%	5440/51082/9533/171568/5435/27297
R-HSA-76061	R-HSA-76061	RNA Polymerase III Transcription Initiation From Type 1 Promoter	26	0.303392	0.57831	0.973129	0.99292	0.99292	3625	tags=42%, list=24%, signal=32%	5440/51082/9533/171568/5435/27297/661/11128/84265/9330/2971
R-HSA-5693616	R-HSA-5693616	Presynaptic phase of homologous DNA pairing and strand exchange	37	0.298763	0.584002	0.983456	0.998035	0.998035	2341	tags=16%, list=15%, signal=14%	7979/6117/5984/116028/6119/6118
R-HSA-164378	R-HSA-164378	PKA activation in glucagon signalling	16	0.293069	0.526515	0.95825	0.982282	0.982282	1139	tags=12%, list=7%, signal=12%	2778/5573
R-HSA-8956320	R-HSA-8956320	Nucleotide biosynthesis	12	0.288324	0.510838	0.96139	0.984265	0.984265	4052	tags=50%, list=26%, signal=37%	3615/2618/5471/471/3614/1723
R-HSA-176187	R-HSA-176187	Activation of ATR in response to replication stress	37	0.284375	0.555877	0.992647	1	1	3118	tags=24%, list=20%, signal=19%	6117/5984/6119/4172/6118/4174/4176/4999/4175
R-HSA-5693579	R-HSA-5693579	Homologous DNA Pairing and Strand Exchange	40	0.282079	0.561602	0.98018	0.996424	0.996424	3029	tags=20%, list=20%, signal=16%	7979/6117/5984/116028/6119/6118/10635/7517
R-HSA-375281	R-HSA-375281	Hormone ligand-binding receptors	10	0.272336	0.467677	0.980507	0.996424	0.996424	11168	tags=100%, list=73%, signal=27%	7252/122876/3972/170589/2798/2492/1081/7253/3973/2796
R-HSA-5685938	R-HSA-5685938	HDR through Single Strand Annealing (SSA)	35	0.268575	0.522831	0.992551	1	1	2341	tags=17%, list=15%, signal=15%	2067/6117/5984/116028/6119/6118
R-HSA-549132	R-HSA-549132	Organic cation/anion/zwitterion transport	11	0.263103	0.458787	0.980545	0.996424	0.996424	3012	tags=9%, list=20%, signal=7%	6584
R-HSA-1810476	R-HSA-1810476	RIP-mediated NFkB activation via ZBP1	16	0.253071	0.454657	0.986083	1	1	3591	tags=25%, list=23%, signal=19%	4792/3551/4615/4791
R-HSA-977068	R-HSA-977068	Termination of O-glycan biosynthesis	15	0.239548	0.426518	0.994024	1	1	3329	tags=13%, list=22%, signal=10%	6484/6483
R-HSA-6785631	R-HSA-6785631	ERBB2 Regulates Cell Motility	14	0.238878	0.424873	0.99	1	1	11682	tags=100%, list=76%, signal=24%	387/2064/2065/1956/685/1839/145957/1950/9542/3084/1729/10718/2066/2069
R-HSA-9701192	R-HSA-9701192	Defective HDR through Homologous Recombination (HRR) due to BRCA1 loss-of-function	23	0.233994	0.434127	0.996124	1	1	4486	tags=30%, list=29%, signal=22%	7979/116028/10635/9156/5889/5888/4683
R-HSA-9701193	R-HSA-9701193	Defective HDR through Homologous Recombination (HRR) due to PALB2 loss of function	23	0.233994	0.434127	0.996124	1	1	4486	tags=30%, list=29%, signal=22%	7979/116028/10635/9156/5889/5888/4683
R-HSA-9704331	R-HSA-9704331	Defective HDR through Homologous Recombination Repair (HRR) due to PALB2 loss of BRCA1 binding function	23	0.233994	0.434127	0.996124	1	1	4486	tags=30%, list=29%, signal=22%	7979/116028/10635/9156/5889/5888/4683
R-HSA-9704646	R-HSA-9704646	Defective HDR through Homologous Recombination Repair (HRR) due to PALB2 loss of BRCA2/RAD51/RAD51C binding function	23	0.233994	0.434127	0.996124	1	1	4486	tags=30%, list=29%, signal=22%	7979/116028/10635/9156/5889/5888/4683
R-HSA-140534	R-HSA-140534	Caspase activation via Death Receptors in the presence of ligand	12	0.230042	0.407576	0.992278	1	1	11817	tags=100%, list=77%, signal=23%	8717/841/355/356/7186/8743/353376/7099/8737/8837/929/8772
R-HSA-5693568	R-HSA-5693568	Resolution of D-loop Structures through Holliday Junction Intermediates	31	0.228697	0.441373	0.998127	1	1	4640	tags=35%, list=30%, signal=25%	7979/116028/10635/7517/80198/9156/79008/5889/5888/4683/146956
R-HSA-5693554	R-HSA-5693554	Resolution of D-loop Structures through Synthesis-Dependent Strand Annealing (SDSA)	25	0.20995	0.393284	1	1	1	4486	tags=32%, list=29%, signal=23%	7979/116028/10635/7517/9156/5889/5888/4683
R-HSA-1606322	R-HSA-1606322	ZBP1(DAI) mediated induction of type I IFNs	19	0.199436	0.363664	1	1	1	3591	tags=21%, list=23%, signal=16%	4792/3551/4615/4791
R-HSA-5693537	R-HSA-5693537	Resolution of D-Loop Structures	32	0.191897	0.368983	1	1	1	3534	tags=22%, list=23%, signal=17%	7979/116028/10635/7517/80198/9156/79008
R-HSA-1296072	R-HSA-1296072	Voltage gated Potassium channels	41	-0.181664	-0.373175	1	1	1	12565	tags=27%, list=82%, signal=5%	3755/3745/3788/3756/3752/3742/3741/3738/56479/3736/3737
R-HSA-913709	R-HSA-913709	O-linked glycosylation of mucins	51	-0.219636	-0.45797	1	1	1	3264	tags=22%, list=21%, signal=17%	63917/11226/79623/6487/57452/6482/9331/6480/146712/55568/2590
R-HSA-9709603	R-HSA-9709603	Impaired BRCA2 binding to PALB2	22	-0.227079	-0.440504	0.99596	1	1	4896	tags=45%, list=32%, signal=31%	675/641/672/79728/472/80010/10524/4361/5932/10111
R-HSA-2453902	R-HSA-2453902	The canonical retinoid cycle in rods (twilight vision)	22	-0.227782	-0.441867	0.99596	1	1	3494	tags=23%, list=23%, signal=18%	3292/7276/222236/8608/51109
R-HSA-8847993	R-HSA-8847993	ERBB2 Activates PTK6 Signaling	13	-0.252821	-0.45754	0.98994	1	1	11469	tags=31%, list=75%, signal=8%	3084/10718/2066/2069
R-HSA-975576	R-HSA-975576	N-glycan antennae elongation in the medial/trans-Golgi	25	-0.254711	-0.50199	0.989837	1	1	2995	tags=28%, list=20%, signal=23%	9331/6480/8128/2530/51046/4248/4124
R-HSA-375280	R-HSA-375280	Amine ligand-binding receptors	35	-0.261088	-0.526602	0.989247	1	1	11348	tags=29%, list=74%, signal=7%	1128/3355/152/4935/3356/11255/3357/3274/150/3351
R-HSA-196849	R-HSA-196849	Metabolism of water-soluble vitamins and cofactors	114	-0.273668	-0.614248	0.988399	1	1	3127	tags=21%, list=20%, signal=17%	160428/56965/4363/10797/6470/4552/25902/6472/26119/83594/31/952/2194/54625/1528/83666/8566/51248/10243/79646/64802/10135/5168/6513
R-HSA-191859	R-HSA-191859	snRNP Assembly	50	-0.283289	-0.594246	0.975556	0.994037	0.994037	1760	tags=14%, list=11%, signal=12%	9972/10762/8021/9883/6606/7175/6632
R-HSA-194441	R-HSA-194441	Metabolism of non-coding RNA	50	-0.283289	-0.594246	0.975556	0.994037	0.994037	1760	tags=14%, list=11%, signal=12%	9972/10762/8021/9883/6606/7175/6632
R-HSA-5693567	R-HSA-5693567	HDR through Homologous Recombination (HRR) or Single Strand Annealing (SSA)	98	-0.283963	-0.635971	0.981982	0.997212	0.997212	1471	tags=8%, list=10%, signal=7%	10111/5893/1111/54107/7316/9656/7329/6613
R-HSA-9603798	R-HSA-9603798	Class I peroxisomal membrane protein import	20	-0.284601	-0.547519	0.966135	0.98711	0.98711	1960	tags=15%, list=13%, signal=13%	84896/5825/10478
R-HSA-112308	R-HSA-112308	Presynaptic depolarization and calcium channel opening	12	-0.288359	-0.510564	0.97314	0.99292	0.99292	4471	tags=42%, list=29%, signal=30%	785/777/783/774/9254
R-HSA-5693538	R-HSA-5693538	Homology Directed Repair	104	-0.293601	-0.657134	0.956522	0.981282	0.981282	1471	tags=9%, list=10%, signal=8%	10111/5893/1111/54107/7316/9656/3980/7329/6613
R-HSA-5693532	R-HSA-5693532	DNA Double-Strand Break Repair	133	-0.294777	-0.671543	0.956019	0.981282	0.981282	1495	tags=11%, list=10%, signal=10%	9031/10111/5893/1111/23030/8467/54107/7157/9682/7316/9656/3980/51035/7329/6613
R-HSA-1483206	R-HSA-1483206	Glycerophospholipid biosynthesis	121	-0.300824	-0.67504	0.946009	0.973814	0.973814	808	tags=9%, list=5%, signal=9%	114882/10162/122618/5337/137964/85465/11343/63874/1457/50640/23446
R-HSA-6804756	R-HSA-6804756	Regulation of TP53 Activity through Phosphorylation	89	-0.309993	-0.687222	0.930649	0.966086	0.966086	1540	tags=17%, list=10%, signal=15%	6908/6874/10111/1111/26155/4193/7157/6878/7316/4194/6749/11198/28996/1457/8148
R-HSA-1482925	R-HSA-1482925	Acyl chain remodelling of PG	17	-0.311187	-0.588793	0.940239	0.970528	0.970528	2910	tags=24%, list=19%, signal=19%	5321/81579/54675/9926
R-HSA-5576886	R-HSA-5576886	Phase 4 - resting membrane potential	17	-0.312986	-0.592197	0.938247	0.969136	0.969136	2428	tags=12%, list=16%, signal=10%	3768/51305
R-HSA-193648	R-HSA-193648	NRAGE signals death through JNK	56	-0.315219	-0.66457	0.930804	0.966086	0.966086	3013	tags=30%, list=20%, signal=24%	26574/64857/50649/89846/10018/9826/5599/8874/9459/6654/7204/23365/6453/9181/9639/29/5879
R-HSA-5693571	R-HSA-5693571	Nonhomologous End-Joining (NHEJ)	38	-0.316321	-0.646144	0.921739	0.95866	0.95866	3774	tags=45%, list=25%, signal=34%	51567/55183/165918/51720/10524/4361/64421/9577/7518/9025/7468/79184/8924/22976/7158/10111/9656
R-HSA-3772470	R-HSA-3772470	Negative regulation of TCF-dependent signaling by WNT ligand antagonists	14	-0.317574	-0.581637	0.964143	0.985758	0.985758	2652	tags=43%, list=17%, signal=35%	7483/27121/54361/6423/4040/4041
R-HSA-388396	R-HSA-388396	GPCR downstream signalling	542	-0.322122	-0.764623	0.83378	0.913881	0.913881	1086	tags=7%, list=7%, signal=7%	1524/5578/8525/5530/23365/1234/409/6453/57007/9181/2768/5142/58191/5996/9639/5170/1902/818/718/10000/29/801/3709/5594/11343/2335/4283/2776/59345/3845/23620/5595/1910/351/2782/5515/5295/55970/2840
R-HSA-8957322	R-HSA-8957322	Metabolism of steroids	133	-0.322693	-0.735141	0.819444	0.90409	0.90409	2024	tags=17%, list=13%, signal=14%	6667/6309/4047/10499/2194/3837/79718/6907/4802/10484/80205/10427/22937/9632/23054/114883/5469/114876/3422/7329/5641/6613
R-HSA-211897	R-HSA-211897	Cytochrome P450 - arranged by substrate type	35	-0.32907	-0.663717	0.896774	0.941854	0.941854	2289	tags=14%, list=15%, signal=12%	113612/8648/10499/405/1543
R-HSA-446203	R-HSA-446203	Asparagine N-linked glycosylation	287	-0.330811	-0.756715	0.810811	0.898273	0.898273	1419	tags=16%, list=9%, signal=15%	9919/4248/5589/22872/10195/10484/4124/11014/1314/3703/10427/9632/7039/1075/1639/1781/8729/2801/10175/22820/23193/2673/6400/7316/1778/4905/10342/6184/51164/3998/23243/375056/10905/5887/288/140735/51035/287/6709/10956/811/821/1783/6711/1522/10382
R-HSA-181431	R-HSA-181431	Acetylcholine binding and downstream events	11	-0.332616	-0.586754	0.934426	0.967179	0.967179	10245	tags=100%, list=67%, signal=33%	1138/1136/1135/1137/1141/1134/1142/55584/1143/1145
R-HSA-622327	R-HSA-622327	Postsynaptic nicotinic acetylcholine receptors	11	-0.332616	-0.586754	0.934426	0.967179	0.967179	10245	tags=100%, list=67%, signal=33%	1138/1136/1135/1137/1141/1134/1142/55584/1143/1145
R-HSA-383280	R-HSA-383280	Nuclear Receptor transcription pathway	50	-0.33355	-0.699677	0.88	0.931983	0.931983	1603	tags=14%, list=10%, signal=13%	9572/7182/2908/5914/5469/9611/9612
R-HSA-8963889	R-HSA-8963889	Assembly of active LPL and LIPC lipase complexes	19	-0.333872	-0.640187	0.896825	0.941854	0.941854	458	tags=11%, list=3%, signal=10%	51360/4023
R-HSA-416482	R-HSA-416482	G alpha (12/13) signalling events	75	-0.335749	-0.729791	0.838926	0.916188	0.916188	1015	tags=21%, list=7%, signal=20%	8874/9459/6654/9475/388/6093/7204/23365/6453/9181/2768/9639/29/59345/2782/55970
R-HSA-167161	R-HSA-167161	HIV Transcription Initiation	44	-0.336039	-0.694274	0.879195	0.931983	0.931983	1751	tags=18%, list=11%, signal=16%	6908/6874/5430/2965/6878/5431/2962/8148
R-HSA-167162	R-HSA-167162	RNA Polymerase II HIV Promoter Escape	44	-0.336039	-0.694274	0.879195	0.931983	0.931983	1751	tags=18%, list=11%, signal=16%	6908/6874/5430/2965/6878/5431/2962/8148
R-HSA-73776	R-HSA-73776	RNA Polymerase II Promoter Escape	44	-0.336039	-0.694274	0.879195	0.931983	0.931983	1751	tags=18%, list=11%, signal=16%	6908/6874/5430/2965/6878/5431/2962/8148
R-HSA-73779	R-HSA-73779	RNA Polymerase II Transcription Pre-Initiation And Promoter Opening	44	-0.336039	-0.694274	0.879195	0.931983	0.931983	1751	tags=18%, list=11%, signal=16%	6908/6874/5430/2965/6878/5431/2962/8148
R-HSA-75953	R-HSA-75953	RNA Polymerase II Transcription Initiation	44	-0.336039	-0.694274	0.879195	0.931983	0.931983	1751	tags=18%, list=11%, signal=16%	6908/6874/5430/2965/6878/5431/2962/8148
R-HSA-76042	R-HSA-76042	RNA Polymerase II Transcription Initiation And Promoter Clearance	44	-0.336039	-0.694274	0.879195	0.931983	0.931983	1751	tags=18%, list=11%, signal=16%	6908/6874/5430/2965/6878/5431/2962/8148
R-HSA-170660	R-HSA-170660	Adenylate cyclase activating pathway	10	-0.336179	-0.582124	0.932515	0.966832	0.966832	5004	tags=70%, list=33%, signal=47%	196883/109/114/115/111/113/112
R-HSA-170822	R-HSA-170822	Regulation of Glucokinase by Glucokinase Regulatory Protein	29	-0.340968	-0.670149	0.875269	0.931983	0.931983	1760	tags=41%, list=11%, signal=37%	23279/53371/9818/55706/4928/23636/5903/9972/10762/8021/9883/7175
R-HSA-5619107	R-HSA-5619107	Defective TPR may confer susceptibility towards thyroid papillary carcinoma (TPC)	29	-0.340968	-0.670149	0.875269	0.931983	0.931983	1760	tags=41%, list=11%, signal=37%	23279/53371/9818/55706/4928/23636/5903/9972/10762/8021/9883/7175
R-HSA-6811442	R-HSA-6811442	Intra-Golgi and retrograde Golgi-to-ER traffic	189	-0.342208	-0.787294	0.740099	0.862685	0.862685	1307	tags=17%, list=9%, signal=16%	26153/4124/9827/9712/11014/1314/10618/23046/1639/1781/8729/7110/400/22820/8675/3796/2590/3831/1778/4905/11127/27333/51164/6293/3799/2803/10905/140735/55605/23095/547/1783/10382
R-HSA-5693565	R-HSA-5693565	Recruitment and ATM-mediated phosphorylation of repair and signaling proteins at DNA double strand breaks	46	-0.343664	-0.717636	0.843956	0.917688	0.917688	1495	tags=22%, list=10%, signal=20%	9031/10111/23030/8467/7157/9682/7316/9656/51035/7329
R-HSA-166016	R-HSA-166016	Toll Like Receptor 4 (TLR4) Cascade	137	-0.344349	-0.781159	0.746512	0.862784	0.862784	1214	tags=15%, list=8%, signal=14%	5604/3684/8454/7157/11274/5781/7316/7321/26052/57162/1386/5594/4205/7323/1849/23118/5595/1785/351/3665/5515
R-HSA-69278	R-HSA-69278	Cell Cycle, Mitotic	481	-0.345441	-0.815041	0.706199	0.848792	0.848792	1809	tags=18%, list=12%, signal=17%	996/5000/22822/27243/3837/9972/64682/10051/23383/11190/23175/5934/3842/10762/5925/25906/10142/8021/2029/22897/9883/5696/1454/5707/23047/7514/5525/8454/11064/54107/10735/7157/25836/9793/55920/23332/4659/5578/1639/1781/894/23063/2801/7532/8697/140609/23122/5701/3796/51433/29781/7316/7321/57551/5108/5713/1028/1778/7175/4926/4609/10000/5594/4218/4957/8243/5520/9126/3320/2932/140735/1457/1027/984/1288…
R-HSA-3270619	R-HSA-3270619	IRF3-mediated induction of type I IFN	11	-0.346677	-0.611558	0.920082	0.958203	0.958203	3702	tags=45%, list=24%, signal=35%	23220/4361/29110/340061/51428
R-HSA-450513	R-HSA-450513	Tristetraprolin (TTP, ZFP36) binds and destabilizes mRNA	17	-0.347223	-0.656976	0.894422	0.941521	0.941521	2123	tags=24%, list=14%, signal=20%	54464/5393/3842/7529
R-HSA-1640170	R-HSA-1640170	Cell Cycle	602	-0.347432	-0.823696	0.643432	0.834632	0.834632	1320	tags=14%, list=9%, signal=13%	1454/5707/7533/5430/23047/51773/1111/7514/8467/5525/8454/11064/54107/10735/4193/7157/25836/3306/9793/55920/23332/4659/5578/1639/1781/894/23063/2801/7532/5431/8697/140609/23122/5701/3796/51433/29781/7316/4194/9656/7321/51230/57551/5108/5713/1028/1778/7175/4926/4609/10000/5594/4218/23243/4957/8243/5520/54386/9126/3320/2932/7529/10971/140735/1457/1027/984/128866/387893/5595/7329/10726/22919/7324/414…
R-HSA-8854214	R-HSA-8854214	TBC/RABGAPs	42	-0.34843	-0.716655	0.853007	0.924193	0.924193	1104	tags=12%, list=7%, signal=11%	26088/5869/4218/7879/5878
R-HSA-180746	R-HSA-180746	Nuclear import of Rev protein	31	-0.348812	-0.69385	0.833333	0.913881	0.913881	1780	tags=23%, list=12%, signal=20%	3837/9972/10762/8021/9883/7175/4869
R-HSA-373076	R-HSA-373076	Class A/1 (Rhodopsin-like receptors)	281	-0.349873	-0.800549	0.710875	0.85305	0.85305	1140	tags=5%, list=7%, signal=4%	1889/1524/1234/57007/58191/1902/718/4283/163404/23620/1910/351/2840
R-HSA-400253	R-HSA-400253	Circadian Clock	65	-0.349995	-0.749242	0.810811	0.898273	0.898273	2237	tags=35%, list=15%, signal=30%	9572/4208/1385/8648/10499/79718/200186/2908/6907/26224/1454/80205/8454/23373/23054/5469/3091/8553/10135/7316/1386/9611/79365
R-HSA-168271	R-HSA-168271	Transport of Ribonucleoproteins into the Host Nucleus	29	-0.350012	-0.687925	0.855914	0.92601	0.92601	1780	tags=45%, list=12%, signal=40%	23279/53371/9818/55706/4928/23636/5903/3837/9972/10762/8021/9883/7175
R-HSA-8943724	R-HSA-8943724	Regulation of PTEN gene transcription	58	-0.353455	-0.746774	0.81069	0.898273	0.898273	1574	tags=26%, list=10%, signal=23%	5978/57459/57504/8535/7157/80012/1958/9112/23186/6045/53615/648/1386/5594/5595
R-HSA-176412	R-HSA-176412	Phosphorylation of the APC/C	20	-0.35364	-0.680338	0.850598	0.922246	0.922246	1809	tags=35%, list=12%, signal=31%	996/64682/25906/8697/51433/7321/7324
R-HSA-5173105	R-HSA-5173105	O-linked glycosylation	98	-0.354538	-0.794033	0.731982	0.859209	0.859209	771	tags=15%, list=5%, signal=15%	79623/11174/9510/6487/57452/6482/9331/6480/146712/55568/84197/2590/54437/9037/1605
R-HSA-2586552	R-HSA-2586552	Signaling by Leptin	11	-0.355636	-0.627362	0.903689	0.94595	0.94595	2550	tags=27%, list=17%, signal=23%	3717/6777/5781
R-HSA-1296346	R-HSA-1296346	Tandem pore domain potassium channels	10	-0.356591	-0.617471	0.903885	0.94595	0.94595	1582	tags=20%, list=10%, signal=18%	54207/51305
R-HSA-159230	R-HSA-159230	Transport of the SLBP Dependant Mature mRNA	33	-0.3585	-0.713959	0.803456	0.894779	0.894779	1760	tags=42%, list=11%, signal=38%	23279/53371/9818/55706/4928/23636/1977/5903/9972/10762/8021/9883/7175/10482
R-HSA-8963691	R-HSA-8963691	Phenylalanine and tyrosine metabolism	11	-0.358866	-0.63306	0.895492	0.941767	0.941767	951	tags=27%, list=6%, signal=26%	2954/80150/2184
R-HSA-69620	R-HSA-69620	Cell Cycle Checkpoints	253	-0.359095	-0.818935	0.656168	0.840099	0.840099	1318	tags=14%, list=9%, signal=13%	5707/7533/1111/7514/5525/4193/7157/9793/55920/23332/1781/7532/8697/23122/5701/3796/51433/7316/4194/9656/7321/51230/57551/5713/1778/7529/10971/140735/1027/10726/22919/7324/5527/1783/5515/7531
R-HSA-5654688	R-HSA-5654688	SHC-mediated cascade:FGFR1	18	-0.360419	-0.687817	0.841897	0.917	0.917	1941	tags=28%, list=13%, signal=24%	2885/27006/6654/2250/3845
R-HSA-6802957	R-HSA-6802957	Oncogenic MAPK signaling	79	-0.360511	-0.790217	0.720621	0.859209	0.859209	1704	tags=33%, list=11%, signal=29%	1185/200734/22906/9061/55109/10142/8805/5604/4140/7094/8087/5906/23164/409/22808/8826/818/56829/801/5594/2335/3845/7529/1849/5595/71
R-HSA-5693607	R-HSA-5693607	Processing of DNA double-strand break ends	65	-0.360891	-0.772567	0.774775	0.875124	0.875124	745	tags=9%, list=5%, signal=9%	10111/1111/7316/9656/7329/6613
R-HSA-948021	R-HSA-948021	Transport to the Golgi and subsequent modification	171	-0.36181	-0.830948	0.660099	0.840099	0.840099	1419	tags=19%, list=9%, signal=18%	9919/4248/22872/10484/4124/11014/1314/10427/9632/7039/1075/1639/1781/8729/2801/10175/22820/1778/4905/10342/51164/3998/23243/375056/10905/288/140735/287/6709/1783/6711/1522/10382
R-HSA-5576893	R-HSA-5576893	Phase 2 - plateau phase	15	-0.361893	-0.667804	0.88	0.931983	0.931983	1834	tags=40%, list=12%, signal=35%	775/783/9254/59284/23630/10142
R-HSA-2032785	R-HSA-2032785	YAP1- and WWTR1 (TAZ)-stimulated gene expression	13	-0.362472	-0.655979	0.875252	0.931983	0.931983	3876	tags=38%, list=25%, signal=29%	7003/25937/204851/860/28996
R-HSA-176407	R-HSA-176407	Conversion from APC/C:Cdc20 to APC/C:Cdh1 in late anaphase	20	-0.364644	-0.701508	0.828685	0.911614	0.911614	1809	tags=35%, list=12%, signal=31%	996/64682/25906/8697/51433/7321/7324
R-HSA-354194	R-HSA-354194	GRB2:SOS provides linkage to MAPK signaling for Integrins	15	-0.364822	-0.67321	0.878	0.931983	0.931983	1941	tags=53%, list=13%, signal=47%	2885/3690/54518/6654/5747/7094/5906/2335
R-HSA-68886	R-HSA-68886	M Phase	343	-0.365179	-0.853037	0.574359	0.817851	0.817851	1781	tags=21%, list=12%, signal=19%	27243/3837/9972/64682/10051/23383/11190/23175/3842/10762/5925/25906/10142/8021/2029/22897/9883/5696/1454/5707/23047/7514/5525/11064/10735/25836/9793/55920/23332/5578/1639/1781/23063/2801/7532/8697/140609/23122/5701/3796/51433/29781/7316/7321/57551/5108/5713/1778/7175/4926/5594/4957/8243/5520/9126/3320/140735/1457/128866/387893/5595/7329/10726/22919/7324/5527/1783/22933/5515/7531/10382
R-HSA-2559580	R-HSA-2559580	Oxidative Stress Induced Senescence	68	-0.365227	-0.789964	0.727679	0.859209	0.859209	1257	tags=31%, list=8%, signal=28%	1911/23112/5599/5609/26523/2353/22955/57690/8535/4193/7157/80012/6045/7316/4194/648/5594/23135/23043/5595/9448
R-HSA-1280215	R-HSA-1280215	Cytokine Signaling in Immune system	622	-0.365658	-0.87237	0.507979	0.799918	0.799918	942	tags=12%, list=6%, signal=11%	1958/4282/23087/6773/1974/5781/10379/3556/3091/7706/5701/7316/7321/6597/818/5610/1981/1982/23321/5713/54739/6844/7175/4599/57162/4609/10000/1386/5594/4205/2309/2889/960/2335/3320/3845/7323/1436/6772/6775/6935/8672/3185/1849/3936/103/1027/3572/5898/6950/10410/5034/7184/23118/5595/3965/4478/351/4600/7324/3665/3429/821/4734/684/5515/5295/2534/3181/4684/7422/3934/567
R-HSA-6811438	R-HSA-6811438	Intra-Golgi traffic	43	-0.367744	-0.759029	0.790179	0.885423	0.885423	3298	tags=44%, list=21%, signal=35%	57511/9382/9265/4121/10228/63908/83548/57589/10652/8774/9570/9321/1523/4124/9827/8675/4905/27333/10905
R-HSA-1250347	R-HSA-1250347	SHC1 events in ERBB4 signaling	14	-0.367955	-0.673911	0.866534	0.931983	0.931983	399	tags=43%, list=3%, signal=42%	10718/2066/2069/2885/6654/3845
R-HSA-112316	R-HSA-112316	Neuronal System	383	-0.368152	-0.86257	0.551813	0.812808	0.812808	1285	tags=11%, list=8%, signal=11%	6857/5576/2891/57576/4193/55327/5864/5578/5802/5789/10611/3556/1742/8573/5170/54413/818/6844/4905/2743/801/321/6507/5594/8496/1739/5792/2035/57555/59345/3845/6505/5879/22839/5595/4137/7102/2782/80331/55970/2752/2037/10382
R-HSA-199977	R-HSA-199977	ER to Golgi Anterograde Transport	141	-0.37066	-0.837554	0.635294	0.832764	0.832764	1419	tags=21%, list=9%, signal=19%	9919/22872/10484/11014/1314/10427/9632/7039/1075/1639/1781/8729/2801/10175/22820/1778/4905/10342/51164/3998/23243/375056/288/140735/287/6709/1783/6711/1522/10382
R-HSA-9716542	R-HSA-9716542	Signaling by Rho GTPases, Miro GTPases and RHOBTB3	641	-0.371293	-0.885236	0.473118	0.795626	0.795626	1225	tags=19%, list=8%, signal=18%	4983/5525/9318/5099/94240/85440/50618/8153/9732/23013/124540/1629/4628/9793/55920/23332/4659/5578/1536/9146/1781/23365/9710/6453/10979/8976/7532/79869/6793/10254/5586/9181/9578/23122/57636/1742/23048/3796/9639/9748/5337/54874/7456/57514/8826/5170/10006/26030/3954/57498/3831/51347/55704/57551/120/394/1778/57572/143872/23380/9217/10097/5930/29/801/667/5594/3998/8502/1362/537/3799/10963/10163/2889/1…
R-HSA-381119	R-HSA-381119	Unfolded Protein Response (UPR)	88	-0.373108	-0.827659	0.672606	0.840099	0.840099	1541	tags=22%, list=10%, signal=20%	10897/22926/4802/22872/7094/1639/1200/2673/6734/64764/3068/5611/440/7184/1968/6745/811/118/8894
R-HSA-168325	R-HSA-168325	Viral Messenger RNA Synthesis	39	-0.373394	-0.762764	0.768722	0.875124	0.875124	1760	tags=21%, list=11%, signal=18%	9972/10762/8021/9883/5430/5431/7175/2962
R-HSA-9012999	R-HSA-9012999	RHO GTPase cycle	431	-0.374226	-0.883086	0.507937	0.799918	0.799918	1492	tags=23%, list=10%, signal=21%	9901/81704/56254/4646/7919/8476/5825/7204/2697/8452/57480/857/4983/9318/5099/94240/85440/50618/8153/9732/23013/124540/1629/1536/9146/23365/9710/6453/10979/8976/79869/6793/10254/5586/9181/9578/57636/23048/9639/9748/5337/54874/7456/57514/8826/10006/26030/3954/57498/51347/55704/120/394/57572/143872/23380/9217/5930/29/667/3998/8502/1362/537/10963/10163/2889/10810/8027/3320/5879/391/8936/116984/10152/…
R-HSA-194315	R-HSA-194315	Signaling by Rho GTPases	625	-0.374397	-0.891336	0.453333	0.791837	0.791837	1225	tags=20%, list=8%, signal=19%	2697/8452/57480/7533/857/7514/4983/5525/9318/5099/94240/85440/50618/8153/9732/23013/124540/1629/4628/9793/55920/23332/4659/5578/1536/9146/1781/23365/9710/6453/10979/8976/7532/79869/6793/10254/5586/9181/9578/23122/57636/1742/23048/3796/9639/9748/5337/54874/7456/57514/8826/5170/10006/26030/3954/57498/3831/51347/55704/57551/120/394/1778/57572/143872/23380/9217/10097/5930/29/801/667/5594/3998/8502/13…
R-HSA-163125	R-HSA-163125	Post-translational modification: synthesis of GPI-anchored proteins	77	-0.376773	-0.822719	0.683742	0.841958	0.841958	430	tags=9%, list=3%, signal=9%	128869/257194/94005/4978/4061/4045/51604
R-HSA-204005	R-HSA-204005	COPII-mediated vesicle transport	65	-0.376788	-0.806598	0.704955	0.848243	0.848243	2101	tags=29%, list=14%, signal=25%	55291/10652/8774/9570/9117/9919/22872/10484/10427/9632/7039/1075/2801/10175/4905/10342/3998/23243/1522
R-HSA-9617828	R-HSA-9617828	FOXO-mediated transcription of cell cycle genes	17	-0.377624	-0.714498	0.828685	0.911614	0.911614	1945	tags=35%, list=13%, signal=31%	2308/5934/857/4089/2309/1027
R-HSA-448424	R-HSA-448424	Interleukin-17 signaling	70	-0.378229	-0.820471	0.689189	0.843837	0.843837	745	tags=24%, list=5%, signal=23%	5528/4208/5599/1385/1845/5609/2353/5604/8454/7316/1386/5594/4205/1849/23118/5595/5515
R-HSA-1482788	R-HSA-1482788	Acyl chain remodelling of PC	26	-0.379018	-0.749239	0.769231	0.875124	0.875124	1144	tags=19%, list=7%, signal=18%	5321/8398/81579/10162/50640
R-HSA-400685	R-HSA-400685	Sema4D in semaphorin signaling	24	-0.379565	-0.744074	0.786307	0.883056	0.883056	1712	tags=38%, list=11%, signal=33%	9475/388/6093/4628/23365/103910/5879/10507/2909
R-HSA-450294	R-HSA-450294	MAP kinase activation	62	-0.381977	-0.810797	0.703125	0.848243	0.848243	745	tags=27%, list=5%, signal=26%	5528/4208/5599/1385/1845/5609/2353/5604/8454/7316/1386/5594/4205/1849/23118/5595/5515
R-HSA-9772573	R-HSA-9772573	Late SARS-CoV-2 Infection Events	67	-0.38262	-0.825048	0.67706	0.840099	0.840099	1747	tags=24%, list=11%, signal=21%	7113/196527/54625/5589/4124/3703/83666/121601/23193/7316/6184/6732/2932/6733/7329/821
R-HSA-9610379	R-HSA-9610379	HCMV Late Events	59	-0.384539	-0.815558	0.679204	0.840099	0.840099	1781	tags=17%, list=12%, signal=15%	27243/9972/10762/51028/8021/9883/7175/7251/128866/89853
R-HSA-202131	R-HSA-202131	Metabolism of nitric oxide: NOS3 activation and regulation	17	-0.385447	-0.7293	0.808765	0.89823	0.89823	1294	tags=29%, list=8%, signal=27%	857/8976/801/3320/1785
R-HSA-177243	R-HSA-177243	Interactions of Rev with host cellular proteins	34	-0.385641	-0.776244	0.729032	0.859209	0.859209	1780	tags=26%, list=12%, signal=23%	3837/9972/10762/8021/9883/7514/7175/5902/4869
R-HSA-5654227	R-HSA-5654227	Phospholipase C-mediated cascade; FGFR3	10	-0.385882	-0.66819	0.856851	0.926358	0.926358	3291	tags=20%, list=21%, signal=16%	5335/2250
R-HSA-3247509	R-HSA-3247509	Chromatin modifying enzymes	207	-0.386346	-0.889486	0.513924	0.799918	0.799918	2309	tags=36%, list=15%, signal=31%	55689/5970/1788/79813/112869/23774/8648/5927/7403/3054/54014/8464/55167/8473/9739/51111/8518/56970/10902/10499/79718/29072/51780/9869/55870/2648/5978/54904/2874/84159/57459/23081/80314/6907/58508/57504/79595/23030/57634/6599/64769/55729/57492/22992/84444/121536/84787/23522/9112/196528/84193/9682/23326/23186/6597/53615/55578/51230/55818/64324/6595/1386/8289/51317/7994/9611/23135/11240/6601/387893/…
R-HSA-4839726	R-HSA-4839726	Chromatin organization	207	-0.386346	-0.889486	0.513924	0.799918	0.799918	2309	tags=36%, list=15%, signal=31%	55689/5970/1788/79813/112869/23774/8648/5927/7403/3054/54014/8464/55167/8473/9739/51111/8518/56970/10902/10499/79718/29072/51780/9869/55870/2648/5978/54904/2874/84159/57459/23081/80314/6907/58508/57504/79595/23030/57634/6599/64769/55729/57492/22992/84444/121536/84787/23522/9112/196528/84193/9682/23326/23186/6597/53615/55578/51230/55818/64324/6595/1386/8289/51317/7994/9611/23135/11240/6601/387893/…
R-HSA-9006925	R-HSA-9006925	Intracellular signaling by second messengers	294	-0.386505	-0.880316	0.519231	0.799918	0.799918	1401	tags=17%, list=9%, signal=15%	2250/942/5696/5567/57504/5707/8535/5576/5525/2263/4193/7157/80012/7039/6199/5578/8396/1958/9112/5781/3556/23186/5701/6045/7316/5170/53615/818/5713/648/10000/1386/801/3709/5594/2309/2932/5879/391/1457/1027/5595/6801/2549/4734/5527/5515/5295/2534
R-HSA-159234	R-HSA-159234	Transport of Mature mRNAs Derived from Intronless Transcripts	40	-0.387264	-0.790162	0.727069	0.859209	0.859209	2718	tags=28%, list=18%, signal=23%	1977/8189/5903/53981/9972/10762/8021/9883/7175/10482/81608
R-HSA-4086398	R-HSA-4086398	Ca2+ pathway	59	-0.387976	-0.822847	0.665929	0.840099	0.840099	1485	tags=22%, list=10%, signal=20%	5331/57690/5532/5578/5530/2775/801/3709/59345/3845/2782/6934/55970
R-HSA-2644602	R-HSA-2644602	Signaling by NOTCH1 PEST Domain Mutants in Cancer	53	-0.388676	-0.819391	0.676275	0.840099	0.840099	1818	tags=34%, list=12%, signal=30%	57534/79718/2648/6868/23462/6907/8454/4851/23385/79885/7316/102/3516/4609/5663/9611/84441/9612
R-HSA-2644603	R-HSA-2644603	Signaling by NOTCH1 in Cancer	53	-0.388676	-0.819391	0.676275	0.840099	0.840099	1818	tags=34%, list=12%, signal=30%	57534/79718/2648/6868/23462/6907/8454/4851/23385/79885/7316/102/3516/4609/5663/9611/84441/9612
R-HSA-2644606	R-HSA-2644606	Constitutive Signaling by NOTCH1 PEST Domain Mutants	53	-0.388676	-0.819391	0.676275	0.840099	0.840099	1818	tags=34%, list=12%, signal=30%	57534/79718/2648/6868/23462/6907/8454/4851/23385/79885/7316/102/3516/4609/5663/9611/84441/9612
R-HSA-2894858	R-HSA-2894858	Signaling by NOTCH1 HD+PEST Domain Mutants in Cancer	53	-0.388676	-0.819391	0.676275	0.840099	0.840099	1818	tags=34%, list=12%, signal=30%	57534/79718/2648/6868/23462/6907/8454/4851/23385/79885/7316/102/3516/4609/5663/9611/84441/9612
R-HSA-2894862	R-HSA-2894862	Constitutive Signaling by NOTCH1 HD+PEST Domain Mutants	53	-0.388676	-0.819391	0.676275	0.840099	0.840099	1818	tags=34%, list=12%, signal=30%	57534/79718/2648/6868/23462/6907/8454/4851/23385/79885/7316/102/3516/4609/5663/9611/84441/9612
R-HSA-5683057	R-HSA-5683057	MAPK family signaling cascades	308	-0.389391	-0.892289	0.504065	0.799918	0.799918	1459	tags=16%, list=10%, signal=15%	57690/5604/2250/5696/5567/5707/8452/4140/7514/7094/5525/2263/3561/7039/5906/409/8202/5781/5921/22808/1742/5701/7316/8826/5786/818/5713/4609/801/5594/2309/1739/2335/3845/5879/7529/1849/3572/6709/2339/5595/22821/5527/6711/5515/71/5295/989/2534/4684
R-HSA-9694635	R-HSA-9694635	Translation of Structural Proteins	55	-0.390221	-0.824066	0.671875	0.840099	0.840099	1369	tags=22%, list=9%, signal=20%	5589/4124/3703/83666/23193/7316/6184/6732/2932/6733/7329/821
R-HSA-163685	R-HSA-163685	Integration of energy metabolism	102	-0.390725	-0.875018	0.603211	0.826567	0.826567	739	tags=13%, list=5%, signal=12%	5578/5906/8826/6844/3709/47/2776/59345/6513/2782/5515/55970/2181
R-HSA-8853884	R-HSA-8853884	Transcriptional Regulation by VENTX	38	-0.390758	-0.798198	0.717391	0.858134	0.858134	2295	tags=39%, list=15%, signal=34%	5970/79813/23112/26523/996/64682/25906/57690/7157/8697/51433/7321/1436/7324/6934
R-HSA-9694548	R-HSA-9694548	Maturation of spike protein	36	-0.392236	-0.794024	0.715217	0.856214	0.856214	1369	tags=36%, list=9%, signal=33%	6487/6482/6480/51114/6185/25921/2530/5589/4124/3703/23193/6184/821
R-HSA-6807505	R-HSA-6807505	RNA polymerase II transcribes snRNA genes	69	-0.392455	-0.84954	0.638393	0.832764	0.832764	2647	tags=29%, list=17%, signal=24%	8812/2957/2960/23379/26512/6617/51585/6667/29101/55197/6908/8178/23248/5430/6878/5431/905/22936/2962/6829
R-HSA-1250196	R-HSA-1250196	SHC1 events in ERBB2 signaling	22	-0.39317	-0.762699	0.775758	0.875124	0.875124	2040	tags=41%, list=13%, signal=36%	5581/10718/2066/2069/2885/5782/6654/5578/3845
R-HSA-113510	R-HSA-113510	E2F mediated regulation of DNA replication	22	-0.393477	-0.763294	0.775758	0.875124	0.875124	69	tags=23%, list=0%, signal=23%	5001/23595/5000/5925/5515
R-HSA-3214847	R-HSA-3214847	HATs acetylate histones	83	-0.394296	-0.871889	0.592511	0.822416	0.822416	2190	tags=29%, list=14%, signal=25%	112869/23774/8648/3054/8464/55167/8473/8518/56970/10902/10499/2648/80314/79595/57634/64769/23522/23326/55578/51230/1386/7994/9643/10933
R-HSA-5620916	R-HSA-5620916	VxPx cargo-targeting to cilium	20	-0.399272	-0.768126	0.75498	0.867277	0.867277	3173	tags=40%, list=21%, signal=32%	54536/55763/60412/10640/149371/8729/50807/4218
R-HSA-8849932	R-HSA-8849932	Synaptic adhesion-like molecules	21	-0.400703	-0.7725	0.762097	0.873109	0.873109	939	tags=24%, list=6%, signal=22%	5802/5789/1742/1739/5792
R-HSA-9645723	R-HSA-9645723	Diseases of programmed cell death	50	-0.401363	-0.841927	0.635556	0.832764	0.832764	1156	tags=12%, list=8%, signal=11%	7157/831/2801/2309/351/7531
R-HSA-174430	R-HSA-174430	Telomere C-strand synthesis initiation	12	-0.401612	-0.711088	0.789256	0.885048	0.885048	1769	tags=42%, list=12%, signal=37%	7013/5422/5558/7014/54386
R-HSA-9006936	R-HSA-9006936	Signaling by TGFB family members	119	-0.401744	-0.907149	0.536866	0.808869	0.808869	2043	tags=27%, list=13%, signal=23%	92/6667/6497/56288/1874/57154/4086/11167/5590/8239/659/54778/7050/867/51592/7046/7514/4089/7042/23327/905/6498/7316/7321/4609/5594/9611/7323/6772/5595/9612/4904
R-HSA-5601884	R-HSA-5601884	PIWI-interacting RNA (piRNA) biogenesis	24	-0.402388	-0.788813	0.73029	0.859209	0.859209	1302	tags=12%, list=8%, signal=11%	5430/5431/3320
R-HSA-5654228	R-HSA-5654228	Phospholipase C-mediated cascade; FGFR4	10	-0.402635	-0.697199	0.811861	0.898273	0.898273	9171	tags=100%, list=60%, signal=40%	2253/2249/9965/2246/2254/8074/8822/2247/5335
R-HSA-442755	R-HSA-442755	Activation of NMDA receptors and postsynaptic events	85	-0.40364	-0.889952	0.558296	0.812808	0.812808	1396	tags=21%, list=9%, signal=19%	320/5567/5576/2891/57576/55327/1742/8573/5170/818/801/5594/1739/3845/5879/5595/4137/10382
R-HSA-9609690	R-HSA-9609690	HCMV Early Events	74	-0.403853	-0.879442	0.56	0.812808	0.812808	636	tags=9%, list=4%, signal=9%	1778/7175/9611/140735/9612/1783/10382
R-HSA-9662851	R-HSA-9662851	Anti-inflammatory response favouring Leishmania parasite infection	73	-0.404584	-0.878739	0.583519	0.81823	0.81823	561	tags=8%, list=4%, signal=8%	801/3709/59345/2782/55970/2534
R-HSA-9664433	R-HSA-9664433	Leishmania parasite growth and survival	73	-0.404584	-0.878739	0.583519	0.81823	0.81823	561	tags=8%, list=4%, signal=8%	801/3709/59345/2782/55970/2534
R-HSA-9768919	R-HSA-9768919	NPAS4 regulates expression of target genes	20	-0.404584	-0.778345	0.749004	0.863666	0.863666	1449	tags=35%, list=9%, signal=32%	2353/405/7514/4193/10135/5594/5595
R-HSA-5673001	R-HSA-5673001	RAF/MAP kinase cascade	266	-0.404948	-0.924177	0.430079	0.791837	0.791837	1435	tags=15%, list=9%, signal=14%	5604/2250/5696/5707/8452/4140/7094/5525/2263/3561/7039/5906/409/5921/22808/1742/5701/7316/8826/5786/818/5713/801/5594/1739/2335/3845/7529/1849/6709/2339/5595/22821/5527/6711/5515/71/5295/2534/4684
R-HSA-159227	R-HSA-159227	Transport of the SLBP independent Mature mRNA	32	-0.405767	-0.805624	0.713675	0.855048	0.855048	3270	tags=44%, list=21%, signal=34%	23279/53371/9818/55706/4928/23636/1977/5903/9972/10762/8021/9883/7175/10482
R-HSA-9609646	R-HSA-9609646	HCMV Infection	97	-0.406397	-0.907624	0.540541	0.810004	0.810004	636	tags=10%, list=4%, signal=10%	1778/7175/9611/7251/140735/128866/89853/9612/1783/10382
R-HSA-167044	R-HSA-167044	Signalling to RAS	20	-0.406817	-0.782641	0.74502	0.862732	0.862732	399	tags=15%, list=3%, signal=15%	6654/3845/5898
R-HSA-195258	R-HSA-195258	RHO GTPase Effectors	260	-0.406864	-0.931679	0.426702	0.791837	0.791837	1121	tags=21%, list=7%, signal=20%	4628/9793/55920/23332/4659/5578/1536/1781/8976/7532/5586/23122/1742/3796/7456/8826/5170/10006/3831/57551/1778/23380/10097/801/5594/3799/10163/103910/1857/10810/5879/7529/391/10971/8936/140735/10152/1027/5595/10787/10109/10726/29941/26999/22919/3895/5527/1783/114793/5515/71/5216/7531/10382
R-HSA-438064	R-HSA-438064	Post NMDA receptor activation events	73	-0.407649	-0.885397	0.561247	0.812808	0.812808	824	tags=15%, list=5%, signal=14%	1742/5170/818/801/5594/1739/3845/5879/5595/4137/10382
R-HSA-3000178	R-HSA-3000178	ECM proteoglycans	71	-0.407837	-0.882557	0.578475	0.818065	0.818065	425	tags=15%, list=3%, signal=15%	633/5802/7042/2335/1605/1291/1634/1462/351/7143/4684
R-HSA-5654719	R-HSA-5654719	SHC-mediated cascade:FGFR4	15	-0.407894	-0.75269	0.774	0.875124	0.875124	399	tags=13%, list=3%, signal=13%	6654/3845
R-HSA-888590	R-HSA-888590	GABA synthesis, release, reuptake and degradation	18	-0.408815	-0.780175	0.731225	0.859209	0.859209	1285	tags=22%, list=8%, signal=20%	6857/5864/6844/80331
R-HSA-432720	R-HSA-432720	Lysosome Vesicle Biogenesis	33	-0.409011	-0.814553	0.691145	0.845255	0.845255	631	tags=15%, list=4%, signal=15%	9146/6844/1785/351/1522
R-HSA-5654726	R-HSA-5654726	Negative regulation of FGFR1 signaling	29	-0.409199	-0.804254	0.698925	0.847144	0.847144	1439	tags=24%, list=9%, signal=22%	867/2250/5781/7316/5594/5595/5515
R-HSA-2029480	R-HSA-2029480	Fcgamma receptor (FCGR) dependent phagocytosis	85	-0.40945	-0.902762	0.540359	0.810004	0.810004	808	tags=26%, list=5%, signal=25%	122618/5337/7456/10006/10097/3709/5594/10163/10810/3320/5879/9844/8936/10152/4650/5595/10787/10109/26999/71/5295/2534
R-HSA-72165	R-HSA-72165	mRNA Splicing - Minor Pathway	48	-0.409563	-0.851548	0.626126	0.832764	0.832764	1302	tags=23%, list=8%, signal=21%	5430/51639/5431/10594/23020/9416/2962/10992/23451/6632/4904
R-HSA-8851805	R-HSA-8851805	MET activates RAS signaling	11	-0.409585	-0.722532	0.790984	0.885666	0.885666	3458	tags=55%, list=23%, signal=42%	2885/10048/57610/4233/6654/3845
R-HSA-5684996	R-HSA-5684996	MAPK1/MAPK3 signaling	272	-0.409777	-0.939585	0.411609	0.784917	0.784917	1435	tags=15%, list=9%, signal=14%	5604/2250/5696/5707/8452/4140/7094/5525/2263/3561/7039/5906/409/5781/5921/22808/1742/5701/7316/8826/5786/818/5713/801/5594/1739/2335/3845/7529/1849/3572/6709/2339/5595/22821/5527/6711/5515/71/5295/2534/4684
R-HSA-3295583	R-HSA-3295583	TRP channels	28	-0.410142	-0.802148	0.703463	0.848243	0.848243	4521	tags=39%, list=29%, signal=28%	80036/7220/8737/197259/54822/7226/162514/7225/11035/51393/26133
R-HSA-198725	R-HSA-198725	Nuclear Events (kinase and transcription factor activation)	60	-0.410146	-0.869019	0.609375	0.830515	0.830515	942	tags=18%, list=6%, signal=17%	1958/6938/1386/5594/4205/6446/1849/5595/1785/6457/5515
R-HSA-1257604	R-HSA-1257604	PIP3 activates AKT signaling	254	-0.41029	-0.936123	0.418848	0.789469	0.789469	1584	tags=19%, list=10%, signal=17%	5371/5978/57459/57690/2250/942/5696/57504/5707/8535/5525/2263/4193/7157/80012/7039/6199/8396/1958/9112/5781/3556/23186/5701/6045/7316/5170/53615/5713/648/10000/1386/5594/2309/2932/5879/391/1457/1027/5595/6801/2549/4734/5527/5515/5295/2534
R-HSA-532668	R-HSA-532668	N-glycan trimming in the ER and Calnexin/Calreticulin cycle	34	-0.410391	-0.826061	0.666667	0.840099	0.840099	1557	tags=32%, list=10%, signal=29%	9761/56886/5589/23193/6400/7316/5887/51035/10956/811/821
R-HSA-8953750	R-HSA-8953750	Transcriptional Regulation by E2F6	33	-0.410536	-0.817589	0.686825	0.842148	0.842148	2239	tags=33%, list=15%, signal=29%	79813/1911/23269/8409/80314/1111/23468/80012/6045/648/4149
R-HSA-9707616	R-HSA-9707616	Heme signaling	42	-0.411551	-0.846485	0.659243	0.840099	0.840099	2237	tags=38%, list=15%, signal=33%	9572/4208/1385/8648/10499/79718/200186/6907/80205/7514/23373/23054/5469/3043/1386/9611
R-HSA-1980143	R-HSA-1980143	Signaling by NOTCH1	68	-0.412009	-0.89115	0.571429	0.817851	0.817851	1818	tags=34%, list=12%, signal=30%	57534/79718/2648/6868/83737/23462/6907/8454/1272/4851/409/23385/79885/3091/7088/7316/102/3516/4609/5663/9611/84441/9612
R-HSA-425381	R-HSA-425381	Bicarbonate transporters	10	-0.412464	-0.71422	0.795501	0.888083	0.888083	734	tags=30%, list=5%, signal=29%	9498/9497/8671
R-HSA-170834	R-HSA-170834	Signaling by TGF-beta Receptor Complex	90	-0.412628	-0.916973	0.538976	0.810004	0.810004	2024	tags=31%, list=13%, signal=27%	6667/6497/56288/1874/57154/5590/8239/54778/7050/867/51592/7046/7514/4089/7042/23327/905/6498/7316/7321/4609/5594/9611/7323/6772/5595/9612/4904
R-HSA-9013507	R-HSA-9013507	NOTCH3 Activation and Transmission of Signal to the Nucleus	25	-0.413924	-0.815767	0.678862	0.840099	0.840099	949	tags=20%, list=6%, signal=19%	23385/7316/102/5663/4904
R-HSA-6803204	R-HSA-6803204	TP53 Regulates Transcription of Genes Involved in Cytochrome C Release	16	-0.414116	-0.776493	0.735471	0.860621	0.860621	1654	tags=38%, list=11%, signal=33%	94241/23368/1387/7159/7157/665
R-HSA-5633007	R-HSA-5633007	Regulation of TP53 Activity	153	-0.414762	-0.944399	0.48184	0.799175	0.799175	1751	tags=21%, list=11%, signal=19%	6908/7874/7159/29117/5371/6874/57459/10111/117584/1111/26155/4193/7157/64769/6878/8396/7316/4194/5170/53615/51230/6749/10000/11198/28996/7994/6446/1457/387893/8148/5527/5515
R-HSA-6806834	R-HSA-6806834	Signaling by MET	78	-0.415162	-0.910846	0.504444	0.799918	0.799918	1993	tags=32%, list=13%, signal=28%	5770/6654/26018/23163/5747/3910/867/3915/85440/5795/9146/5906/10254/5781/7316/2889/2335/8027/3845/5879/9101/64759/6457/2549/5295
R-HSA-451326	R-HSA-451326	Activation of kainate receptors upon glutamate binding	30	-0.415422	-0.82233	0.675159	0.840099	0.840099	824	tags=20%, list=5%, signal=19%	1742/801/1739/59345/2782/55970
R-HSA-5663220	R-HSA-5663220	RHO GTPases Activate Formins	129	-0.415713	-0.944816	0.484988	0.799918	0.799918	1105	tags=16%, list=7%, signal=15%	9793/55920/23332/1781/23122/3796/57551/1778/23380/1857/5879/140735/10726/22919/5527/1783/114793/5515/71/5216/10382
R-HSA-6807004	R-HSA-6807004	Negative regulation of MET activity	21	-0.416639	-0.803223	0.719758	0.859209	0.859209	1993	tags=48%, list=13%, signal=41%	5770/26018/867/5795/9146/10254/7316/8027/9101/6457
R-HSA-5654704	R-HSA-5654704	SHC-mediated cascade:FGFR3	15	-0.416881	-0.769274	0.748	0.863209	0.863209	1941	tags=20%, list=13%, signal=17%	6654/2250/3845
R-HSA-1963640	R-HSA-1963640	GRB2 events in ERBB2 signaling	16	-0.416959	-0.781823	0.729459	0.859209	0.859209	399	tags=38%, list=3%, signal=37%	10718/2066/2069/2885/6654/3845
R-HSA-917729	R-HSA-917729	Endosomal Sorting Complex Required For Transport (ESCRT)	30	-0.41698	-0.825414	0.664544	0.840099	0.840099	1047	tags=33%, list=7%, signal=31%	27243/51028/9146/51510/10254/7316/7251/8027/128866/89853
R-HSA-399719	R-HSA-399719	Trafficking of AMPA receptors	31	-0.417165	-0.829818	0.660256	0.840099	0.840099	1608	tags=32%, list=10%, signal=29%	163/4646/2891/4193/5578/1742/818/4905/1739/7102
R-HSA-399721	R-HSA-399721	Glutamate binding, activation of AMPA receptors and synaptic plasticity	31	-0.417165	-0.829818	0.660256	0.840099	0.840099	1608	tags=32%, list=10%, signal=29%	163/4646/2891/4193/5578/1742/818/4905/1739/7102
R-HSA-187037	R-HSA-187037	Signaling by NTRK1 (TRKA)	114	-0.417179	-0.936359	0.477958	0.799097	0.799097	1002	tags=18%, list=7%, signal=17%	5906/1958/6938/57498/26052/1386/5594/4205/2889/6446/3845/7529/1849/5898/5595/1785/6457/4915/5515/5295
R-HSA-1566948	R-HSA-1566948	Elastic fibre formation	42	-0.41857	-0.860921	0.636971	0.832764	0.832764	3286	tags=36%, list=21%, signal=28%	2199/3690/2200/4238/655/4017/4237/3685/30008/2192/4015/7042/652/2335/2006
R-HSA-1236974	R-HSA-1236974	ER-Phagosome pathway	80	-0.419244	-0.918609	0.498886	0.799918	0.799918	175	tags=6%, list=1%, signal=6%	5701/7316/5713/811/567
R-HSA-9675126	R-HSA-9675126	Diseases of mitotic cell cycle	38	-0.419927	-0.85778	0.630435	0.832764	0.832764	1809	tags=29%, list=12%, signal=26%	996/64682/5925/25906/894/8697/51433/7321/1028/1027/7324
R-HSA-442982	R-HSA-442982	Ras activation upon Ca2+ influx through NMDA receptor	20	-0.420297	-0.808573	0.699203	0.847144	0.847144	824	tags=25%, list=5%, signal=24%	1742/818/801/1739/3845
R-HSA-5654732	R-HSA-5654732	Negative regulation of FGFR3 signaling	26	-0.420656	-0.831548	0.663202	0.840099	0.840099	1439	tags=27%, list=9%, signal=24%	867/2250/5781/7316/5594/5595/5515
R-HSA-9648025	R-HSA-9648025	EML4 and NUDC in mitotic spindle formation	107	-0.421242	-0.948736	0.457471	0.791837	0.791837	1249	tags=17%, list=8%, signal=16%	7514/5525/9793/55920/23332/1781/140609/23122/3796/57551/1778/140735/10726/22919/5527/1783/5515/10382
R-HSA-112310	R-HSA-112310	Neurotransmitter release cycle	50	-0.421395	-0.883947	0.582222	0.81823	0.81823	1648	tags=20%, list=11%, signal=18%	8500/320/6857/55327/5864/8573/6844/6507/6505/80331
R-HSA-390666	R-HSA-390666	Serotonin receptors	11	-0.421726	-0.743948	0.768443	0.875124	0.875124	6055	tags=36%, list=39%, signal=22%	3355/3356/3357/3351
R-HSA-198933	R-HSA-198933	Immunoregulatory interactions between a Lymphoid and a non-Lymphoid cell	88	-0.422222	-0.936607	0.485523	0.799918	0.799918	667	tags=5%, list=4%, signal=4%	11006/718/6614/567
R-HSA-69273	R-HSA-69273	Cyclin A/B1/B2 associated events during G2/M transition	24	-0.422293	-0.827834	0.678423	0.840099	0.840099	483	tags=12%, list=3%, signal=12%	7514/5520/5515
R-HSA-8955332	R-HSA-8955332	Carboxyterminal post-translational modifications of tubulin	37	-0.423771	-0.859523	0.637555	0.832764	0.832764	610	tags=8%, list=4%, signal=8%	23093/22846/10382
R-HSA-5663202	R-HSA-5663202	Diseases of signal transduction by growth factor receptors and second messengers	406	-0.423948	-1.0026	0.295165	0.720452	0.720452	1714	tags=27%, list=11%, signal=25%	55914/4040/1185/2804/79718/200734/1488/2648/3092/22906/1523/9061/6868/55109/10142/8805/26127/23462/11052/867/5604/2250/942/5696/6907/22872/5707/5430/4140/57599/4041/7046/7094/5525/8454/2263/11064/4193/7039/6199/4089/8087/1639/4851/5906/23164/409/23385/5431/4204/399687/79885/5781/2120/22808/5701/6400/7316/8826/5170/102/818/3831/56829/5713/6238/7175/3516/4609/10342/10000/5663/801/5594/2309/3799/849…
R-HSA-445355	R-HSA-445355	Smooth Muscle Contraction	40	-0.424235	-0.865596	0.642058	0.833569	0.833569	561	tags=15%, list=4%, signal=14%	801/309/103910/10580/7171/7170
R-HSA-199991	R-HSA-199991	Membrane Trafficking	590	-0.424495	-1.00594	0.30914	0.738504	0.738504	1368	tags=19%, list=9%, signal=18%	22872/6814/10484/2697/26153/7533/4124/9827/6857/9712/8867/11014/1314/10427/9318/9632/50618/29979/10618/26088/7039/1075/5864/23046/81846/9146/89781/1639/1781/9026/8729/80006/6643/409/7110/6453/51510/8976/2801/7532/10175/23011/400/10254/22820/23048/5869/8675/3796/2590/54874/7316/3831/22905/1778/6844/4905/11127/26052/27333/2664/10342/10000/10097/801/51164/3998/1362/6293/4218/3799/23243/2803/7251/232…
R-HSA-5696395	R-HSA-5696395	Formation of Incision Complex in GG-NER	43	-0.425088	-0.877388	0.620536	0.832764	0.832764	1916	tags=26%, list=12%, signal=22%	7508/2072/8450/54778/2965/8554/8451/7316/5887/7329/6613
R-HSA-373755	R-HSA-373755	Semaphorin interactions	63	-0.425784	-0.903745	0.544018	0.812517	0.812517	472	tags=21%, list=3%, signal=20%	103910/3320/5365/2932/5879/9037/10507/1809/2909/80031/57556/1808/2534
R-HSA-159231	R-HSA-159231	Transport of Mature mRNA Derived from an Intronless Transcript	39	-0.425952	-0.870128	0.634361	0.832764	0.832764	2718	tags=33%, list=18%, signal=27%	4928/23636/1977/8189/5903/53981/9972/10762/8021/9883/7175/10482/81608
R-HSA-9733458	R-HSA-9733458	Induction of Cell-Cell Fusion	12	-0.42649	-0.755137	0.745868	0.862732	0.862732	1747	tags=33%, list=11%, signal=30%	55107/7113/196527/121601
R-HSA-1834941	R-HSA-1834941	STING mediated induction of host immune responses	14	-0.426582	-0.781285	0.7251	0.859209	0.859209	4065	tags=57%, list=26%, signal=42%	6778/23220/4361/29110/115004/340061/6737/51428
R-HSA-9687139	R-HSA-9687139	Aberrant regulation of mitotic cell cycle due to RB1 defects	36	-0.427765	-0.865948	0.621739	0.832764	0.832764	1809	tags=31%, list=12%, signal=27%	996/64682/5925/25906/894/8697/51433/7321/1028/1027/7324
R-HSA-190239	R-HSA-190239	FGFR3 ligand binding and activation	10	-0.429341	-0.743444	0.773006	0.875124	0.875124	1401	tags=20%, list=9%, signal=18%	2591/2250
R-HSA-190372	R-HSA-190372	FGFR3c ligand binding and activation	10	-0.429341	-0.743444	0.773006	0.875124	0.875124	1401	tags=20%, list=9%, signal=18%	2591/2250
R-HSA-3906995	R-HSA-3906995	Diseases associated with O-glycosylation of proteins	58	-0.429478	-0.907393	0.554566	0.812808	0.812808	1012	tags=7%, list=7%, signal=6%	4851/54437/9037/1605
R-HSA-163841	R-HSA-163841	Gamma carboxylation, hypusine formation and arylsulfatase activation	36	-0.430187	-0.87085	0.615217	0.832643	0.832643	24	tags=6%, list=0%, signal=6%	79672/1938
R-HSA-2500257	R-HSA-2500257	Resolution of Sister Chromatid Cohesion	115	-0.430242	-0.968309	0.458333	0.791837	0.791837	1299	tags=19%, list=8%, signal=18%	23047/7514/5525/10735/9793/55920/23332/1781/23063/23122/3796/57551/1778/8243/9126/140735/10726/22919/5527/1783/5515/10382
R-HSA-525793	R-HSA-525793	Myogenesis	28	-0.430444	-0.841854	0.647186	0.83662	0.83662	1315	tags=25%, list=9%, signal=23%	6925/6938/663/9043/4205/1000/4756
R-HSA-167172	R-HSA-167172	Transcription of the HIV genome	66	-0.430584	-0.924836	0.513514	0.799918	0.799918	1751	tags=21%, list=11%, signal=19%	6908/8178/6874/5430/2965/6878/5431/905/6749/6924/11198/2962/8148/6829
R-HSA-9022699	R-HSA-9022699	MECP2 regulates neuronal receptors and channels	17	-0.430605	-0.814743	0.683267	0.841958	0.841958	3265	tags=41%, list=21%, signal=32%	5775/4233/25942/1385/5770/2891/4204
R-HSA-9609736	R-HSA-9609736	Assembly and cell surface presentation of NMDA receptors	35	-0.430935	-0.869174	0.634409	0.832764	0.832764	824	tags=23%, list=5%, signal=22%	320/57576/55327/1742/8573/818/1739/10382
R-HSA-163359	R-HSA-163359	Glucagon signaling in metabolic regulation	31	-0.431408	-0.858149	0.630342	0.832764	0.832764	402	tags=16%, list=3%, signal=16%	5567/5576/59345/2782/55970
R-HSA-2129379	R-HSA-2129379	Molecules associated with elastic fibres	35	-0.431802	-0.870924	0.630108	0.832764	0.832764	3286	tags=37%, list=21%, signal=29%	2199/3690/2200/4238/655/4237/3685/30008/2192/7042/652/2335/2006
R-HSA-114508	R-HSA-114508	Effects of PIP2 hydrolysis	27	-0.4321	-0.850299	0.652452	0.840099	0.840099	1052	tags=26%, list=7%, signal=24%	7225/221955/3710/5588/8525/3709/11343
R-HSA-9615017	R-HSA-9615017	FOXO-mediated transcription of oxidative stress, metabolic and neuronal genes	26	-0.432408	-0.854781	0.640333	0.832764	0.832764	3602	tags=42%, list=23%, signal=32%	114907/10891/6720/847/6648/4287/25942/2308/2908/4089/2309
R-HSA-5654733	R-HSA-5654733	Negative regulation of FGFR4 signaling	26	-0.432604	-0.855168	0.640333	0.832764	0.832764	853	tags=19%, list=6%, signal=18%	5781/7316/5594/5595/5515
R-HSA-381340	R-HSA-381340	Transcriptional regulation of white adipocyte differentiation	79	-0.433286	-0.949737	0.467849	0.795238	0.795238	2322	tags=28%, list=15%, signal=24%	23097/7026/5970/8648/9439/10499/9862/79718/9282/6907/2167/80205/9969/23054/5469/8202/9968/51586/9611/4023/9967/9612
R-HSA-2995410	R-HSA-2995410	Nuclear Envelope (NE) Reassembly	65	-0.433654	-0.928333	0.509009	0.799918	0.799918	483	tags=9%, list=3%, signal=9%	5520/128866/7329/22933/5515/10382
R-HSA-392517	R-HSA-392517	Rap1 signalling	14	-0.434668	-0.796096	0.705179	0.848243	0.848243	1329	tags=43%, list=9%, signal=39%	11069/5566/5567/5909/5906/7529
R-HSA-8856828	R-HSA-8856828	Clathrin-mediated endocytosis	139	-0.434799	-0.987897	0.431235	0.791837	0.791837	1285	tags=24%, list=8%, signal=22%	6857/8867/9318/50618/29979/10618/7039/9146/9026/409/6453/8976/10254/23048/5869/54874/7316/22905/6844/26052/10097/23208/3267/1601/8027/10109/1785/950/6457/8301/5878/71/7018
R-HSA-354192	R-HSA-354192	Integrin signaling	27	-0.434829	-0.855671	0.646055	0.835876	0.835876	1993	tags=44%, list=13%, signal=39%	207/1445/11069/54518/5770/6654/5747/7094/5906/5170/2335/9564
R-HSA-8873719	R-HSA-8873719	RAB geranylgeranylation	60	-0.435234	-0.922175	0.524554	0.801194	0.801194	1078	tags=13%, list=7%, signal=12%	5864/23011/5869/4218/7879/51552/8073/5878
R-HSA-5658623	R-HSA-5658623	FGFRL1 modulation of FGFR1 signaling	11	-0.435846	-0.768857	0.739754	0.862685	0.862685	3019	tags=27%, list=20%, signal=22%	27006/200734/2250
R-HSA-901042	R-HSA-901042	Calnexin/calreticulin cycle	26	-0.435886	-0.861655	0.634096	0.832764	0.832764	1490	tags=31%, list=10%, signal=28%	56886/5589/23193/6400/7316/10956/811/821
R-HSA-2122947	R-HSA-2122947	NOTCH1 Intracellular Domain Regulates Transcription	42	-0.43663	-0.898067	0.592428	0.822416	0.822416	1678	tags=36%, list=11%, signal=32%	79718/2648/23462/6907/8454/4851/79885/3091/7088/7316/3516/4609/9611/84441/9612
R-HSA-9659787	R-HSA-9659787	Aberrant regulation of mitotic G1/S transition in cancer due to RB1 defects	17	-0.436893	-0.82664	0.661355	0.840099	0.840099	1627	tags=24%, list=11%, signal=21%	5925/894/1028/1027
R-HSA-9661069	R-HSA-9661069	Defective binding of RB1 mutants to E2F1,(E2F2, E2F3)	17	-0.436893	-0.82664	0.661355	0.840099	0.840099	1627	tags=24%, list=11%, signal=21%	5925/894/1028/1027
R-HSA-5654727	R-HSA-5654727	Negative regulation of FGFR2 signaling	29	-0.436957	-0.85881	0.625806	0.832764	0.832764	1439	tags=28%, list=9%, signal=25%	867/2250/2263/5781/7316/5594/5595/5515
R-HSA-1295596	R-HSA-1295596	Spry regulation of FGF signaling	16	-0.437201	-0.819778	0.677355	0.840099	0.840099	853	tags=31%, list=6%, signal=30%	5781/7316/5594/5595/5515
R-HSA-73856	R-HSA-73856	RNA Polymerase II Transcription Termination	65	-0.437546	-0.936666	0.497748	0.799918	0.799918	1458	tags=26%, list=10%, signal=24%	7919/11052/6429/9877/57187/1478/79869/9939/10569/10914/84248/9295/81608/65109/10921/6430/10250
R-HSA-198323	R-HSA-198323	AKT phosphorylates targets in the cytosol	14	-0.438796	-0.803656	0.699203	0.847144	0.847144	1193	tags=36%, list=8%, signal=33%	208/4193/10000/2932/1027
R-HSA-5617833	R-HSA-5617833	Cilium Assembly	187	-0.440006	-1.01231	0.331683	0.753416	0.753416	1752	tags=19%, list=11%, signal=17%	3797/11190/54806/3842/149371/84747/28981/10142/22897/51098/1454/57576/11064/9793/23332/1639/1781/8729/80173/7532/50807/5108/1778/11127/4218/4957/79867/3320/140735/6950/22919/83658/79969/7531/10382
R-HSA-422356	R-HSA-422356	Regulation of insulin secretion	72	-0.442575	-0.96179	0.46	0.791837	0.791837	1329	tags=19%, list=9%, signal=18%	5331/5567/5576/5578/5906/8826/6844/3709/2776/59345/6513/2782/55970/2181
R-HSA-6785807	R-HSA-6785807	Interleukin-4 and Interleukin-13 signaling	99	-0.442819	-0.99041	0.412844	0.784917	0.784917	586	tags=10%, list=4%, signal=10%	4609/2309/2335/3320/6772/6935/7184/5295/7422/3934
R-HSA-264876	R-HSA-264876	Insulin processing	26	-0.442903	-0.875526	0.617464	0.832643	0.832643	2296	tags=42%, list=15%, signal=36%	54536/55763/60412/56605/10640/3798/149371/4644/6844/3799/30001
R-HSA-9687136	R-HSA-9687136	Aberrant regulation of mitotic exit in cancer due to RB1 defects	20	-0.443859	-0.853902	0.633466	0.832764	0.832764	1809	tags=40%, list=12%, signal=35%	996/64682/5925/25906/8697/51433/7321/7324
R-HSA-446728	R-HSA-446728	Cell junction organization	85	-0.44415	-0.97927	0.408072	0.783699	0.783699	730	tags=13%, list=5%, signal=12%	10979/23705/5818/667/1000/253559/6251/1012/55679/71/5010
R-HSA-5620971	R-HSA-5620971	Pyroptosis	24	-0.444448	-0.871266	0.618257	0.832643	0.832643	3487	tags=42%, list=23%, signal=32%	837/79792/836/3660/834/25978/3606/27243/7157/128866
R-HSA-69618	R-HSA-69618	Mitotic Spindle Checkpoint	108	-0.445015	-1.00301	0.400922	0.783699	0.783699	1249	tags=19%, list=8%, signal=17%	7514/5525/9793/55920/23332/1781/8697/23122/3796/51433/7321/57551/1778/140735/10726/22919/7324/5527/1783/5515
R-HSA-6788467	R-HSA-6788467	IL-6-type cytokine receptor ligand interactions	15	-0.445266	-0.821654	0.662	0.840099	0.840099	306	tags=27%, list=2%, signal=26%	7297/3717/3976/3572
R-HSA-9007101	R-HSA-9007101	Rab regulation of trafficking	115	-0.445823	-1.00338	0.405093	0.783699	0.783699	1104	tags=13%, list=7%, signal=12%	26088/5864/81846/89781/80006/23011/5869/2664/10000/4218/23258/7879/51552/5878/7531
R-HSA-1483257	R-HSA-1483257	Phospholipid metabolism	200	-0.446656	-1.0348	0.305211	0.732377	0.732377	1732	tags=14%, list=11%, signal=13%	55697/9896/6305/23175/23259/284161/51763/114882/8867/10162/3636/8396/81846/122618/5337/137964/85465/11343/63874/22874/1457/8898/50640/51552/133121/23446/5295/59338
R-HSA-1169410	R-HSA-1169410	Antiviral mechanism by IFN-stimulated genes	75	-0.447373	-0.972421	0.436242	0.791837	0.791837	1780	tags=29%, list=12%, signal=26%	3837/9972/10762/2316/8021/9883/3840/11274/1974/7706/7316/5610/1981/1982/7175/4599/6772/8672/5595/4600/7324/4734
R-HSA-5173214	R-HSA-5173214	O-glycosylation of TSR domain-containing proteins	37	-0.447418	-0.907486	0.582969	0.81823	0.81823	340	tags=16%, list=2%, signal=16%	81794/80731/11174/9510/54437/9037
R-HSA-171319	R-HSA-171319	Telomere Extension By Telomerase	21	-0.447516	-0.862749	0.633065	0.832764	0.832764	2101	tags=24%, list=14%, signal=21%	55291/51750/7014/23243/54386
R-HSA-9634815	R-HSA-9634815	Transcriptional Regulation by NPAS4	32	-0.447717	-0.888912	0.596154	0.824066	0.824066	3177	tags=59%, list=21%, signal=47%	146713/4343/8851/5979/1387/27327/27161/23112/26523/2353/2908/5978/57690/405/7514/4193/10135/5594/5595
R-HSA-380320	R-HSA-380320	Recruitment of NuMA to mitotic centrosomes	83	-0.448842	-0.992505	0.414097	0.785428	0.785428	1105	tags=17%, list=7%, signal=16%	11064/9793/23332/1639/1781/7532/5108/1778/4926/4957/3320/22919/7531/10382
R-HSA-8878159	R-HSA-8878159	Transcriptional regulation by RUNX3	90	-0.448997	-0.997795	0.403118	0.783699	0.783699	1193	tags=18%, list=8%, signal=16%	5696/5707/4193/7157/4089/4851/5701/7316/5713/3516/4609/2309/84441/3845/6934/6696
R-HSA-9668328	R-HSA-9668328	Sealing of the nuclear envelope (NE) by ESCRT-III	24	-0.44976	-0.881678	0.603734	0.826567	0.826567	280	tags=8%, list=2%, signal=8%	128866/10382
R-HSA-196807	R-HSA-196807	Nicotinate metabolism	29	-0.449907	-0.884262	0.591398	0.822416	0.822416	2442	tags=24%, list=16%, signal=20%	56965/83594/952/54625/83666/64802/10135
R-HSA-6805567	R-HSA-6805567	Keratinization	68	-0.450534	-0.974476	0.421875	0.791837	0.791837	2198	tags=9%, list=14%, signal=8%	1041/823/6768/5493/23254/8502
R-HSA-9005891	R-HSA-9005891	Loss of function of MECP2 in Rett syndrome	14	-0.450806	-0.825651	0.657371	0.840099	0.840099	1678	tags=50%, list=11%, signal=45%	79718/2874/6907/4204/801/9611/9612
R-HSA-9005895	R-HSA-9005895	Pervasive developmental disorders	14	-0.450806	-0.825651	0.657371	0.840099	0.840099	1678	tags=50%, list=11%, signal=45%	79718/2874/6907/4204/801/9611/9612
R-HSA-9675151	R-HSA-9675151	Disorders of Developmental Biology	14	-0.450806	-0.825651	0.657371	0.840099	0.840099	1678	tags=50%, list=11%, signal=45%	79718/2874/6907/4204/801/9611/9612
R-HSA-9697154	R-HSA-9697154	Disorders of Nervous System Development	14	-0.450806	-0.825651	0.657371	0.840099	0.840099	1678	tags=50%, list=11%, signal=45%	79718/2874/6907/4204/801/9611/9612
R-HSA-6809371	R-HSA-6809371	Formation of the cornified envelope	67	-0.450928	-0.972342	0.434298	0.791837	0.791837	2198	tags=9%, list=14%, signal=8%	1041/823/6768/5493/23254/8502
R-HSA-9658195	R-HSA-9658195	Leishmania infection	156	-0.451149	-1.03425	0.328502	0.75072	0.75072	751	tags=17%, list=5%, signal=16%	7456/10006/718/10097/801/3709/5594/10163/1857/10810/59345/5879/9844/8936/10152/4650/5595/10787/10109/26999/351/2782/71/55970/10628/2534
R-HSA-400508	R-HSA-400508	Incretin synthesis, secretion, and inactivation	22	-0.45159	-0.876027	0.60202	0.825722	0.825722	145	tags=14%, list=1%, signal=14%	60559/2782/6934
R-HSA-381771	R-HSA-381771	Synthesis, secretion, and inactivation of Glucagon-like Peptide-1 (GLP-1)	19	-0.451742	-0.8662	0.617063	0.832643	0.832643	145	tags=16%, list=1%, signal=16%	60559/2782/6934
R-HSA-6811440	R-HSA-6811440	Retrograde transport at the Trans-Golgi-Network	47	-0.451975	-0.942284	0.508811	0.799918	0.799918	3462	tags=55%, list=23%, signal=43%	51542/60560/57511/9382/3482/10228/63908/9367/79571/51209/9648/83548/57589/10139/8774/55275/51560/9827/9712/10618/7110/400/8675/4905/6293/2803
R-HSA-177929	R-HSA-177929	Signaling by EGFR	50	-0.45198	-0.948105	0.508889	0.799918	0.799918	1550	tags=36%, list=10%, signal=32%	8874/5782/6654/26018/6868/867/58513/7039/9146/10254/5781/7316/102/8027/3845/6457/2549/5295
R-HSA-180336	R-HSA-180336	SHC1 events in EGFR signaling	14	-0.452853	-0.829401	0.649402	0.838765	0.838765	1941	tags=21%, list=13%, signal=19%	6654/7039/3845
R-HSA-397795	R-HSA-397795	G-protein beta:gamma signalling	30	-0.45295	-0.896616	0.575372	0.817851	0.817851	732	tags=17%, list=5%, signal=16%	5170/10000/59345/2782/55970
R-HSA-1169408	R-HSA-1169408	ISG15 antiviral mechanism	68	-0.453436	-0.980753	0.417411	0.788733	0.788733	1780	tags=31%, list=12%, signal=27%	3837/9972/10762/8021/9883/3840/11274/1974/7706/7316/5610/1981/1982/7175/4599/6772/8672/5595/4600/7324/4734
R-HSA-2514856	R-HSA-2514856	The phototransduction cascade	32	-0.454125	-0.901635	0.581197	0.81823	0.81823	1061	tags=12%, list=7%, signal=12%	5578/801/2339/2782
R-HSA-2514859	R-HSA-2514859	Inactivation, recovery and regulation of the phototransduction cascade	31	-0.454681	-0.904442	0.566239	0.814476	0.814476	1061	tags=13%, list=7%, signal=12%	5578/801/2339/2782
R-HSA-9694676	R-HSA-9694676	Translation of Replicase and Assembly of the Replication Transcription Complex	13	-0.456186	-0.825578	0.653924	0.840099	0.840099	2778	tags=38%, list=18%, signal=32%	81631/25978/8678/27243/128866
R-HSA-5682910	R-HSA-5682910	LGI-ADAM interactions	14	-0.456237	-0.835599	0.641434	0.833477	0.833477	1661	tags=21%, list=11%, signal=19%	4185/1742/203190
R-HSA-5083635	R-HSA-5083635	Defective B3GALTL causes PpS	36	-0.456546	-0.92421	0.556522	0.812808	0.812808	340	tags=17%, list=2%, signal=16%	81794/80731/11174/9510/54437/9037
R-HSA-2565942	R-HSA-2565942	Regulation of PLK1 Activity at G2/M Transition	82	-0.456753	-1.00658	0.396896	0.783699	0.783699	1214	tags=21%, list=8%, signal=19%	8454/11064/9793/23332/4659/1639/1781/7532/7316/5108/1778/4218/4957/3320/22919/7531/10382
R-HSA-9008059	R-HSA-9008059	Interleukin-37 signaling	20	-0.457339	-0.879836	0.59761	0.824066	0.824066	3362	tags=35%, list=22%, signal=27%	29110/5775/5784/834/5782/5777/5781
R-HSA-5633008	R-HSA-5633008	TP53 Regulates Transcription of Cell Death Genes	33	-0.458317	-0.912746	0.574514	0.817851	0.817851	3428	tags=39%, list=22%, signal=31%	5875/94241/23368/1387/834/9540/1121/5876/604/7159/7157/665/10397
R-HSA-141424	R-HSA-141424	Amplification of signal from the kinetochores	91	-0.458541	-1.02159	0.380313	0.780188	0.780188	1249	tags=18%, list=8%, signal=16%	7514/5525/9793/55920/23332/1781/23122/3796/57551/1778/140735/10726/22919/5527/1783/5515
R-HSA-141444	R-HSA-141444	Amplification of signal from unattached kinetochores via a MAD2 inhibitory signal	91	-0.458541	-1.02159	0.380313	0.780188	0.780188	1249	tags=18%, list=8%, signal=16%	7514/5525/9793/55920/23332/1781/23122/3796/57551/1778/140735/10726/22919/5527/1783/5515
R-HSA-5654693	R-HSA-5654693	FRS-mediated FGFR1 signaling	20	-0.459016	-0.883062	0.591633	0.822416	0.822416	1941	tags=20%, list=13%, signal=17%	6654/2250/5781/3845
R-HSA-421270	R-HSA-421270	Cell-cell junction organization	59	-0.459062	-0.97361	0.45354	0.791837	0.791837	730	tags=12%, list=5%, signal=11%	23705/5818/1000/253559/1012/71/5010
R-HSA-419037	R-HSA-419037	NCAM1 interactions	41	-0.459306	-0.94351	0.527964	0.803958	0.803958	237	tags=7%, list=2%, signal=7%	1292/1291/4684
R-HSA-6814122	R-HSA-6814122	Cooperation of PDCL (PhLP1) and TRiC/CCT in G-protein beta folding	35	-0.459369	-0.926524	0.552688	0.812808	0.812808	407	tags=17%, list=3%, signal=17%	2776/59345/1457/6950/2782/55970
R-HSA-9706019	R-HSA-9706019	RHOBTB3 ATPase cycle	10	-0.460568	-0.797516	0.725971	0.859209	0.859209	2821	tags=50%, list=18%, signal=41%	9367/51209/10489/8452/9146
R-HSA-418346	R-HSA-418346	Platelet homeostasis	83	-0.460594	-1.01849	0.39207	0.783699	0.783699	561	tags=11%, list=4%, signal=11%	5781/801/3709/59345/488/2782/5527/5515/55970
R-HSA-9035034	R-HSA-9035034	RHOF GTPase cycle	39	-0.460765	-0.941243	0.548458	0.812808	0.812808	658	tags=21%, list=4%, signal=20%	120/394/23380/57584/4650/4162/7879/5295
R-HSA-68877	R-HSA-68877	Mitotic Prometaphase	187	-0.460823	-1.0602	0.272277	0.708611	0.708611	1320	tags=18%, list=9%, signal=16%	1454/23047/7514/5525/11064/10735/9793/55920/23332/1639/1781/23063/7532/140609/23122/3796/57551/5108/1778/4926/4957/8243/9126/3320/140735/1457/10726/22919/5527/1783/5515/7531/10382
R-HSA-72202	R-HSA-72202	Transport of Mature Transcript to Cytoplasm	79	-0.463048	-1.01497	0.392461	0.783699	0.783699	1888	tags=25%, list=12%, signal=22%	22794/9972/10762/8021/7919/9883/6429/9877/57187/9939/10569/7175/10482/84248/9295/81608/65109/10921/6430/10250
R-HSA-381676	R-HSA-381676	Glucagon-like Peptide-1 (GLP1) regulates insulin secretion	39	-0.463098	-0.946009	0.54185	0.811159	0.811159	1329	tags=21%, list=9%, signal=19%	5567/5576/5906/8826/3709/59345/2782/55970
R-HSA-9683701	R-HSA-9683701	Translation of Structural Proteins	27	-0.463748	-0.912577	0.560768	0.812808	0.812808	1621	tags=30%, list=11%, signal=27%	54625/5589/83666/23193/7316/2932/7329/821
R-HSA-74752	R-HSA-74752	Signaling by Insulin receptor	70	-0.464572	-1.00777	0.398649	0.783699	0.783699	1430	tags=20%, list=9%, signal=18%	2887/2250/2263/51382/5781/5170/5594/537/23545/3845/9550/5595/2549/5295
R-HSA-983189	R-HSA-983189	Kinesins	52	-0.466357	-0.975675	0.465324	0.792797	0.792797	786	tags=15%, list=5%, signal=15%	3796/3831/11127/3799/55605/23095/547/10382
R-HSA-5673000	R-HSA-5673000	RAF activation	35	-0.46893	-0.945809	0.533333	0.806426	0.806426	1435	tags=29%, list=9%, signal=26%	5604/4140/5525/22808/818/801/3845/7529/5527/5515
R-HSA-8856825	R-HSA-8856825	Cargo recognition for clathrin-mediated endocytosis	100	-0.469125	-1.05091	0.334862	0.754181	0.754181	1439	tags=23%, list=9%, signal=21%	867/58513/6857/9318/50618/29979/10618/7039/9146/409/6453/10254/7316/22905/6844/23208/3267/1601/8027/950/6457/8301/7018
R-HSA-8986944	R-HSA-8986944	Transcriptional Regulation by MECP2	61	-0.470073	-1.00177	0.4102	0.78396	0.78396	2901	tags=46%, list=19%, signal=37%	816/2571/3064/27327/4233/5566/27161/6750/5728/23112/4208/25942/1385/5770/26523/79718/2874/57690/6907/2891/4204/818/801/28996/9611/6446/9612/4336
R-HSA-372708	R-HSA-372708	p130Cas linkage to MAPK signaling for integrins	15	-0.470371	-0.867979	0.608	0.830143	0.830143	1680	tags=33%, list=11%, signal=30%	5747/7094/5906/2335/9564
R-HSA-9022692	R-HSA-9022692	Regulation of MECP2 expression and activity	32	-0.470846	-0.934834	0.544872	0.812517	0.812517	2901	tags=59%, list=19%, signal=48%	816/3064/27327/5566/27161/23112/25942/1385/26523/79718/2874/57690/6907/4204/818/801/28996/9611/9612
R-HSA-1368082	R-HSA-1368082	RORA activates gene expression	17	-0.471172	-0.891499	0.573705	0.817851	0.817851	2137	tags=59%, list=14%, signal=51%	6720/85441/1387/8648/10499/79718/6907/80205/23054/5469
R-HSA-437239	R-HSA-437239	Recycling pathway of L1	41	-0.471838	-0.969253	0.487696	0.799918	0.799918	617	tags=24%, list=4%, signal=23%	26052/57698/5594/1785/4478/7430/5962/71/1808/10382
R-HSA-6806003	R-HSA-6806003	Regulation of TP53 Expression and Degradation	37	-0.47235	-0.958054	0.508734	0.799918	0.799918	1271	tags=30%, list=8%, signal=27%	117584/4193/7157/7316/4194/5170/51230/10000/6446/5527/5515
R-HSA-6804757	R-HSA-6804757	Regulation of TP53 Degradation	36	-0.47242	-0.956344	0.515217	0.799918	0.799918	1271	tags=31%, list=8%, signal=28%	117584/4193/7157/7316/4194/5170/51230/10000/6446/5527/5515
R-HSA-5675221	R-HSA-5675221	Negative regulation of MAPK pathway	43	-0.472959	-0.976196	0.484375	0.799918	0.799918	745	tags=26%, list=5%, signal=24%	5604/4140/5525/7316/5594/3845/7529/1849/5595/5527/5515
R-HSA-8964616	R-HSA-8964616	G beta:gamma signalling through CDC42	18	-0.473886	-0.904355	0.565217	0.813783	0.813783	402	tags=17%, list=3%, signal=16%	59345/2782/55970
R-HSA-420092	R-HSA-420092	Glucagon-type ligand receptors	29	-0.474096	-0.931804	0.535484	0.808865	0.808865	402	tags=10%, list=3%, signal=10%	59345/2782/55970
R-HSA-9665686	R-HSA-9665686	Signaling by ERBB2 TMD/JMD mutants	22	-0.47462	-0.920701	0.545455	0.812517	0.812517	1941	tags=18%, list=13%, signal=16%	6654/55914/3320/3845
R-HSA-3232142	R-HSA-3232142	SUMOylation of ubiquitinylation proteins	36	-0.475922	-0.963434	0.508696	0.799918	0.799918	1760	tags=28%, list=11%, signal=25%	9972/10762/5371/8021/9883/4193/8554/9063/7175/7329
R-HSA-674695	R-HSA-674695	RNA Polymerase II Pre-transcription Events	76	-0.476588	-1.03897	0.36	0.760771	0.760771	1829	tags=24%, list=12%, signal=21%	27125/6908/8178/6874/5430/2965/6878/123169/5431/905/6749/6924/11198/6830/2962/8148/54623/6829
R-HSA-8851708	R-HSA-8851708	Signaling by FGFR2 IIIa TM	17	-0.477418	-0.903318	0.555777	0.812808	0.812808	1302	tags=24%, list=8%, signal=22%	5430/2263/5431/2962
R-HSA-194138	R-HSA-194138	Signaling by VEGF	106	-0.477825	-1.06998	0.314088	0.742635	0.742635	732	tags=19%, list=5%, signal=18%	5170/10006/10000/801/3709/10163/10810/3320/3845/5879/9844/8936/10152/10787/9564/26999/71/5295/2534/7422
R-HSA-77595	R-HSA-77595	Processing of Intronless Pre-mRNAs	20	-0.480029	-0.923487	0.531873	0.805835	0.805835	2618	tags=50%, list=17%, signal=42%	8189/1479/23283/53981/51585/11052/1478/79869/10914/81608
R-HSA-5663213	R-HSA-5663213	RHO GTPases Activate WASPs and WAVEs	36	-0.481174	-0.974066	0.493478	0.799918	0.799918	941	tags=42%, list=6%, signal=39%	8976/7456/10006/10097/5594/10163/10810/5879/8936/10152/5595/10787/10109/26999/71
R-HSA-6804758	R-HSA-6804758	Regulation of TP53 Activity through Acetylation	28	-0.483016	-0.944673	0.510823	0.799918	0.799918	2179	tags=39%, list=14%, signal=34%	23774/208/29117/5371/57459/7157/64769/8396/53615/10000/7994
R-HSA-1839126	R-HSA-1839126	FGFR2 mutant receptor activation	26	-0.483168	-0.955121	0.494802	0.799918	0.799918	1401	tags=19%, list=9%, signal=18%	2250/5430/2263/5431/2962
R-HSA-500657	R-HSA-500657	Presynaptic function of Kainate receptors	19	-0.483935	-0.927928	0.521825	0.801015	0.801015	402	tags=21%, list=3%, signal=21%	5331/59345/2782/55970
R-HSA-167169	R-HSA-167169	HIV Transcription Elongation	40	-0.486112	-0.991849	0.451902	0.791837	0.791837	1302	tags=22%, list=8%, signal=21%	8178/5430/2965/5431/6749/6924/11198/2962/6829
R-HSA-167200	R-HSA-167200	Formation of HIV-1 elongation complex containing HIV-1 Tat	40	-0.486112	-0.991849	0.451902	0.791837	0.791837	1302	tags=22%, list=8%, signal=21%	8178/5430/2965/5431/6749/6924/11198/2962/6829
R-HSA-167246	R-HSA-167246	Tat-mediated elongation of the HIV-1 transcript	40	-0.486112	-0.991849	0.451902	0.791837	0.791837	1302	tags=22%, list=8%, signal=21%	8178/5430/2965/5431/6749/6924/11198/2962/6829
R-HSA-8848021	R-HSA-8848021	Signaling by PTK6	53	-0.486281	-1.02516	0.394678	0.783699	0.783699	852	tags=21%, list=6%, signal=20%	5921/3091/7316/10656/10457/3845/5879/9844/1027/9564/2909
R-HSA-9006927	R-HSA-9006927	Signaling by Non-Receptor Tyrosine Kinases	53	-0.486281	-1.02516	0.394678	0.783699	0.783699	852	tags=21%, list=6%, signal=20%	5921/3091/7316/10656/10457/3845/5879/9844/1027/9564/2909
R-HSA-5339562	R-HSA-5339562	Uptake and actions of bacterial toxins	29	-0.486833	-0.956838	0.498925	0.799918	0.799918	631	tags=28%, list=4%, signal=27%	5604/10015/6857/6844/801/84168/3320/1938
R-HSA-74158	R-HSA-74158	RNA Polymerase III Transcription	38	-0.487627	-0.996069	0.452174	0.791837	0.791837	2226	tags=32%, list=15%, signal=27%	6617/2972/10623/2976/55814/6908/4782/4781/2975/4784/4774/6741
R-HSA-749476	R-HSA-749476	RNA Polymerase III Abortive And Retractive Initiation	38	-0.487627	-0.996069	0.452174	0.791837	0.791837	2226	tags=32%, list=15%, signal=27%	6617/2972/10623/2976/55814/6908/4782/4781/2975/4784/4774/6741
R-HSA-159236	R-HSA-159236	Transport of Mature mRNA derived from an Intron-Containing Transcript	70	-0.4881	-1.05881	0.335586	0.754181	0.754181	1888	tags=27%, list=12%, signal=24%	22794/9972/10762/8021/7919/9883/6429/9877/57187/9939/10569/7175/10482/84248/9295/65109/10921/6430/10250
R-HSA-1445148	R-HSA-1445148	Translocation of SLC2A4 (GLUT4) to the plasma membrane	65	-0.488394	-1.04552	0.349099	0.757536	0.757536	631	tags=18%, list=4%, signal=18%	6844/11127/801/4218/5879/7529/10971/5898/51552/71/7531/10382
R-HSA-2173796	R-HSA-2173796	SMAD2/SMAD3:SMAD4 heterotrimer regulates transcription	33	-0.488991	-0.973833	0.4946	0.799918	0.799918	1517	tags=33%, list=10%, signal=30%	6667/1874/54778/7050/4089/905/7316/4609/5594/5595/4904
R-HSA-399997	R-HSA-399997	Acetylcholine regulates insulin secretion	10	-0.489539	-0.847682	0.658487	0.840099	0.840099	1485	tags=40%, list=10%, signal=36%	23236/5331/5578/2776
R-HSA-5654699	R-HSA-5654699	SHC-mediated cascade:FGFR2	18	-0.491479	-0.937929	0.519763	0.799918	0.799918	1941	tags=33%, list=13%, signal=29%	2885/27006/6654/2250/2263/3845
R-HSA-418217	R-HSA-418217	G beta:gamma signalling through PLC beta	18	-0.492898	-0.940637	0.513834	0.799918	0.799918	402	tags=22%, list=3%, signal=22%	5331/59345/2782/55970
R-HSA-3371453	R-HSA-3371453	Regulation of HSF1-mediated heat shock response	64	-0.493198	-1.04805	0.352144	0.758325	0.758325	1760	tags=22%, list=11%, signal=19%	9972/10762/3308/8021/9883/7266/27000/3306/7175/5594/6767/2932/5595/7531
R-HSA-1483191	R-HSA-1483191	Synthesis of PC	28	-0.493417	-0.965016	0.484848	0.799918	0.799918	335	tags=11%, list=2%, signal=10%	23175/1457/23446
R-HSA-4420097	R-HSA-4420097	VEGFA-VEGFR2 Pathway	97	-0.493818	-1.10287	0.279279	0.711666	0.711666	732	tags=22%, list=5%, signal=21%	5921/5170/10006/10000/801/3709/10163/10810/3320/3845/5879/9844/8936/10152/10787/9564/26999/71/5295/2534/7422
R-HSA-6796648	R-HSA-6796648	TP53 Regulates Transcription of DNA Repair Genes	59	-0.493929	-1.04756	0.356195	0.76065	0.76065	1302	tags=24%, list=8%, signal=22%	5430/2965/1111/51755/7157/5431/905/9656/6749/6924/1386/11198/2962/6829
R-HSA-425410	R-HSA-425410	Metal ion SLC transporters	26	-0.493971	-0.976476	0.469854	0.795626	0.795626	43	tags=23%, list=0%, signal=23%	254428/6556/23516/57181/25800/1356
R-HSA-8953897	R-HSA-8953897	Cellular responses to stimuli	679	-0.494115	-1.18017	0.233696	0.689423	0.689423	405	tags=5%, list=3%, signal=6%	3320/23135/2932/7323/9550/23043/140735/1457/30001/1027/9045/5034/7184/1968/5595/6745/6229/25873/6206/811/7324/6189/9612/118/1783/8894/9349/6144/6164/10628/6201/9448/7531/7422/10382/4512/4513
R-HSA-171007	R-HSA-171007	p38MAPK events	13	-0.494434	-0.894796	0.575453	0.817851	0.817851	399	tags=23%, list=3%, signal=22%	5900/3845/5898
R-HSA-392851	R-HSA-392851	Prostacyclin signalling through prostacyclin receptor	17	-0.496614	-0.939638	0.50996	0.799918	0.799918	402	tags=18%, list=3%, signal=17%	59345/2782/55970
R-HSA-428930	R-HSA-428930	Thromboxane signalling through TP receptor	22	-0.496912	-0.963946	0.492929	0.799918	0.799918	407	tags=18%, list=3%, signal=18%	2776/59345/2782/55970
R-HSA-5620912	R-HSA-5620912	Anchoring of the basal body to the plasma membrane	92	-0.498271	-1.11452	0.268293	0.708048	0.708048	1208	tags=16%, list=8%, signal=15%	11064/9793/23332/1639/1781/7532/5108/1778/4218/4957/79867/3320/22919/7531/10382
R-HSA-1912420	R-HSA-1912420	Pre-NOTCH Processing in Golgi	17	-0.498626	-0.943445	0.505976	0.799918	0.799918	1012	tags=18%, list=7%, signal=17%	4851/6400/488
R-HSA-167152	R-HSA-167152	Formation of HIV elongation complex in the absence of HIV Tat	42	-0.499778	-1.02795	0.405345	0.783699	0.783699	1302	tags=24%, list=8%, signal=22%	8178/5430/2965/5431/905/6749/6924/11198/2962/6829
R-HSA-8854518	R-HSA-8854518	AURKA Activation by TPX2	68	-0.501933	-1.08565	0.314732	0.742635	0.742635	1208	tags=19%, list=8%, signal=18%	11064/9793/23332/1639/1781/7532/5108/1778/4957/3320/22919/7531/10382
R-HSA-3214815	R-HSA-3214815	HDACs deacetylate histones	41	-0.502355	-1.03194	0.395973	0.783699	0.783699	1678	tags=29%, list=11%, signal=26%	79718/5978/2874/57459/6907/57504/9112/23186/53615/51317/9611/9612
R-HSA-4641262	R-HSA-4641262	Disassembly of the destruction complex and recruitment of AXIN to the membrane	29	-0.504108	-0.990791	0.470968	0.795626	0.795626	1294	tags=28%, list=8%, signal=25%	857/4041/5525/1857/2932/324/5527/5515
R-HSA-72187	R-HSA-72187	mRNA 3'-end processing	57	-0.504822	-1.06758	0.33853	0.754181	0.754181	1458	tags=30%, list=10%, signal=27%	7919/11052/6429/9877/57187/1478/79869/9939/10569/10914/84248/9295/81608/65109/10921/6430/10250
R-HSA-4641265	R-HSA-4641265	Repression of WNT target genes	12	-0.505502	-0.895034	0.588843	0.822416	0.822416	1626	tags=25%, list=11%, signal=22%	1488/7088/6934
R-HSA-2262752	R-HSA-2262752	Cellular responses to stress	672	-0.505809	-1.2128	0.225201	0.689423	0.689423	405	tags=6%, list=3%, signal=6%	3320/23135/2932/7323/9550/23043/140735/1457/30001/1027/9045/5034/7184/1968/5595/6745/6229/25873/6206/811/7324/6189/9612/118/1783/8894/9349/6144/6164/10628/6201/9448/7531/7422/10382/4512/4513
R-HSA-9700206	R-HSA-9700206	Signaling by ALK in cancer	52	-0.506059	-1.05874	0.360179	0.760771	0.760771	1036	tags=33%, list=7%, signal=31%	1639/4204/3831/6238/7175/10342/5594/3799/8496/2335/5595/6801/4478/7171/4869/7170/5295
R-HSA-9725370	R-HSA-9725370	Signaling by ALK fusions and activated point mutants	52	-0.506059	-1.05874	0.360179	0.760771	0.760771	1036	tags=33%, list=7%, signal=31%	1639/4204/3831/6238/7175/10342/5594/3799/8496/2335/5595/6801/4478/7171/4869/7170/5295
R-HSA-1482839	R-HSA-1482839	Acyl chain remodelling of PE	26	-0.506373	-1.00099	0.446985	0.791837	0.791837	1144	tags=23%, list=7%, signal=21%	5321/8398/81579/10162/63874/50640
R-HSA-167238	R-HSA-167238	Pausing and recovery of Tat-mediated HIV elongation	28	-0.5068	-0.99119	0.465368	0.792797	0.792797	1302	tags=29%, list=8%, signal=26%	8178/5430/5431/6749/6924/11198/2962/6829
R-HSA-167243	R-HSA-167243	Tat-mediated HIV elongation arrest and recovery	28	-0.5068	-0.99119	0.465368	0.792797	0.792797	1302	tags=29%, list=8%, signal=26%	8178/5430/5431/6749/6924/11198/2962/6829
R-HSA-429914	R-HSA-429914	Deadenylation-dependent mRNA decay	52	-0.50714	-1.061	0.357942	0.76065	0.76065	2313	tags=31%, list=15%, signal=26%	9924/4849/54464/219988/5393/5073/79670/4850/23019/1974/4848/255967/1981/1656/1975/26986
R-HSA-5674400	R-HSA-5674400	Constitutive Signaling by AKT1 E17K in Cancer	25	-0.5072	-0.999597	0.445122	0.791837	0.791837	2155	tags=44%, list=14%, signal=38%	2475/1385/2308/208/4193/6199/5170/10000/2309/2932/1027
R-HSA-210500	R-HSA-210500	Glutamate Neurotransmitter Release Cycle	23	-0.508268	-0.990486	0.45679	0.791837	0.791837	1648	tags=30%, list=11%, signal=27%	6812/8500/6857/5864/6844/6507/6505
R-HSA-380259	R-HSA-380259	Loss of Nlp from mitotic centrosomes	65	-0.508317	-1.08816	0.317568	0.742635	0.742635	1208	tags=20%, list=8%, signal=19%	11064/9793/23332/1639/1781/7532/5108/1778/4957/3320/22919/7531/10382
R-HSA-380284	R-HSA-380284	Loss of proteins required for interphase microtubule organization from the centrosome	65	-0.508317	-1.08816	0.317568	0.742635	0.742635	1208	tags=20%, list=8%, signal=19%	11064/9793/23332/1639/1781/7532/5108/1778/4957/3320/22919/7531/10382
R-HSA-166520	R-HSA-166520	Signaling by NTRKs	133	-0.508805	-1.15913	0.208333	0.680586	0.680586	1002	tags=20%, list=7%, signal=18%	5906/1958/5802/6938/5781/57498/26052/1386/5594/4205/2889/6446/3845/5879/7529/1849/5800/5898/5595/1785/6457/4915/2549/5515/5295/2534
R-HSA-8934593	R-HSA-8934593	Regulation of RUNX1 Expression and Activity	17	-0.509733	-0.96446	0.48008	0.799097	0.799097	3154	tags=59%, list=21%, signal=47%	4343/27327/27161/23112/26523/865/5371/57690/894/5781
R-HSA-380270	R-HSA-380270	Recruitment of mitotic centrosome proteins and complexes	75	-0.510476	-1.10958	0.290828	0.716836	0.716836	1208	tags=19%, list=8%, signal=17%	11064/9793/23332/1639/1781/7532/5108/1778/4957/3320/984/22919/7531/10382
R-HSA-380287	R-HSA-380287	Centrosome maturation	75	-0.510476	-1.10958	0.290828	0.716836	0.716836	1208	tags=19%, list=8%, signal=17%	11064/9793/23332/1639/1781/7532/5108/1778/4957/3320/984/22919/7531/10382
R-HSA-5694530	R-HSA-5694530	Cargo concentration in the ER	31	-0.510477	-1.01543	0.448718	0.791837	0.791837	1337	tags=35%, list=9%, signal=32%	9570/4253/10484/10427/9632/7039/1075/10175/3998/375056/1522
R-HSA-432722	R-HSA-432722	Golgi Associated Vesicle Biogenesis	52	-0.511439	-1.06999	0.340045	0.754969	0.754969	1130	tags=19%, list=7%, signal=18%	10618/9026/6643/6844/1362/9685/1785/8301/5878/152503
R-HSA-2046104	R-HSA-2046104	alpha-linolenic (omega3) and linoleic (omega6) acid metabolism	12	-0.511949	-0.906448	0.578512	0.818065	0.818065	31	tags=17%, list=0%, signal=17%	2180/9415
R-HSA-2046106	R-HSA-2046106	alpha-linolenic acid (ALA) metabolism	12	-0.511949	-0.906448	0.578512	0.818065	0.818065	31	tags=17%, list=0%, signal=17%	2180/9415
R-HSA-8964315	R-HSA-8964315	G beta:gamma signalling through BTK	16	-0.512084	-0.960189	0.480962	0.799097	0.799097	402	tags=19%, list=3%, signal=18%	59345/2782/55970
R-HSA-113418	R-HSA-113418	Formation of the Early Elongation Complex	31	-0.512266	-1.01899	0.444444	0.791837	0.791837	1302	tags=16%, list=8%, signal=15%	5430/2965/5431/2962/6829
R-HSA-167158	R-HSA-167158	Formation of the HIV-1 Early Elongation Complex	31	-0.512266	-1.01899	0.444444	0.791837	0.791837	1302	tags=16%, list=8%, signal=15%	5430/2965/5431/2962/6829
R-HSA-2871796	R-HSA-2871796	FCERI mediated MAPK activation	28	-0.514557	-1.00636	0.441558	0.791837	0.791837	2558	tags=39%, list=17%, signal=33%	5601/3937/5599/5609/6654/2353/2207/5594/3845/5879/5595
R-HSA-392451	R-HSA-392451	G beta:gamma signalling through PI3Kgamma	23	-0.51592	-1.0054	0.432099	0.791837	0.791837	732	tags=22%, list=5%, signal=21%	5170/10000/59345/2782/55970
R-HSA-450385	R-HSA-450385	Butyrate Response Factor 1 (BRF1) binds and destabilizes mRNA	17	-0.51714	-0.978475	0.458167	0.791837	0.791837	380	tags=24%, list=2%, signal=23%	54464/5393/7529/677
R-HSA-418592	R-HSA-418592	ADP signalling through P2Y purinoceptor 1	23	-0.517466	-1.00841	0.432099	0.791837	0.791837	407	tags=17%, list=3%, signal=17%	2776/59345/2782/55970
R-HSA-5654706	R-HSA-5654706	FRS-mediated FGFR3 signaling	17	-0.519408	-0.982767	0.452191	0.791837	0.791837	1941	tags=24%, list=13%, signal=21%	6654/2250/5781/3845
R-HSA-167287	R-HSA-167287	HIV elongation arrest and recovery	30	-0.52037	-1.03008	0.433121	0.791837	0.791837	1302	tags=30%, list=8%, signal=28%	8178/5430/5431/905/6749/6924/11198/2962/6829
R-HSA-167290	R-HSA-167290	Pausing and recovery of HIV elongation	30	-0.52037	-1.03008	0.433121	0.791837	0.791837	1302	tags=30%, list=8%, signal=28%	8178/5430/5431/905/6749/6924/11198/2962/6829
R-HSA-9614085	R-HSA-9614085	FOXO-mediated transcription	58	-0.521009	-1.10078	0.30735	0.73588	0.73588	3021	tags=43%, list=20%, signal=35%	207/1387/10370/847/6648/4800/1649/10018/4287/25942/2308/208/604/5934/2908/4802/857/4089/7532/10000/2309/7529/10971/1027/10628
R-HSA-5654736	R-HSA-5654736	Signaling by FGFR1	45	-0.521424	-1.08168	0.330357	0.752675	0.752675	853	tags=18%, list=6%, signal=17%	5781/7316/5594/3845/5595/2549/5515/5295
R-HSA-113501	R-HSA-113501	Inhibition of replication initiation of damaged DNA by RB1/E2F1	13	-0.522095	-0.944855	0.513078	0.799918	0.799918	69	tags=15%, list=0%, signal=15%	5925/5515
R-HSA-193697	R-HSA-193697	p75NTR regulates axonogenesis	10	-0.523528	-0.906537	0.586912	0.821459	0.821459	1472	tags=40%, list=10%, signal=36%	4974/84894/4099/57142
R-HSA-9013106	R-HSA-9013106	RHOC GTPase cycle	71	-0.523907	-1.13373	0.266816	0.706195	0.706195	2103	tags=42%, list=14%, signal=37%	55219/64283/23002/80728/9743/613/10395/55914/9475/6093/5825/857/4983/23365/6793/5586/9639/9748/8826/394/9217/29/3998/57584/4650/29941/2909/4162/114793/5295
R-HSA-5625740	R-HSA-5625740	RHO GTPases activate PKNs	41	-0.524546	-1.07753	0.333333	0.754181	0.754181	1416	tags=32%, list=9%, signal=29%	23081/7533/4628/4659/7532/5586/5170/103910/5879/7529/10971/29941/7531
R-HSA-187687	R-HSA-187687	Signalling to ERKs	34	-0.524686	-1.05612	0.391398	0.783699	0.783699	1002	tags=26%, list=7%, signal=25%	5604/5906/57498/5594/2889/3845/7529/5898/5595
R-HSA-9013408	R-HSA-9013408	RHOG GTPase cycle	70	-0.525715	-1.1404	0.259009	0.702238	0.702238	1380	tags=27%, list=9%, signal=25%	7204/857/4983/9732/9710/6453/5337/26030/3954/394/9217/3998/391/57584/2909/4162/3895/7879/5295
R-HSA-9664323	R-HSA-9664323	FCGR3A-mediated IL10 synthesis	39	-0.526818	-1.07618	0.337004	0.754181	0.754181	561	tags=13%, list=4%, signal=12%	5567/5576/801/3709/2534
R-HSA-373760	R-HSA-373760	L1CAM interactions	111	-0.527912	-1.19251	0.204651	0.677859	0.677859	617	tags=18%, list=4%, signal=17%	26052/57698/5594/1739/5879/288/1457/287/6709/5595/1785/4478/7430/6711/5962/71/1808/23114/4684/10382
R-HSA-442742	R-HSA-442742	CREB1 phosphorylation through NMDA receptor-mediated activation of RAS signaling	28	-0.5281	-1.03285	0.406926	0.783699	0.783699	824	tags=29%, list=5%, signal=27%	1742/5170/818/801/5594/1739/3845/5595
R-HSA-9027284	R-HSA-9027284	Erythropoietin activates RAS	14	-0.529324	-0.969458	0.498008	0.799918	0.799918	497	tags=21%, list=3%, signal=21%	6654/2889/3845
R-HSA-5654712	R-HSA-5654712	FRS-mediated FGFR4 signaling	17	-0.529381	-1.00164	0.432271	0.791837	0.791837	1941	tags=18%, list=13%, signal=15%	6654/5781/3845
R-HSA-9659379	R-HSA-9659379	Sensory processing of sound	72	-0.532137	-1.15642	0.255556	0.700975	0.700975	790	tags=12%, list=5%, signal=12%	8573/6844/6709/4478/7430/80331/6711/5962/71
R-HSA-9682385	R-HSA-9682385	FLT3 signaling in disease	28	-0.53236	-1.04118	0.398268	0.783699	0.783699	905	tags=43%, list=6%, signal=40%	9846/6654/9321/2804/867/399687/5781/2120/7316/3845/6711/5295
R-HSA-425366	R-HSA-425366	Transport of bile salts and organic acids, metal ions and amine compounds	78	-0.533829	-1.1712	0.242222	0.692357	0.692357	421	tags=5%, list=3%, signal=5%	6566/682/23446/1356
R-HSA-1433617	R-HSA-1433617	Regulation of signaling by NODAL	11	-0.534302	-0.942539	0.530738	0.805827	0.805827	2043	tags=64%, list=13%, signal=55%	55997/199699/4838/7044/6997/91/92
R-HSA-9013406	R-HSA-9013406	RHOQ GTPase cycle	57	-0.534376	-1.13008	0.289532	0.716836	0.716836	1869	tags=33%, list=12%, signal=29%	9743/11060/9815/10395/8476/2697/857/4983/6453/8976/9578/23048/8826/26030/394/23380/57584/2909/7879
R-HSA-9664420	R-HSA-9664420	Killing mechanisms	12	-0.534572	-0.946505	0.514463	0.799918	0.799918	456	tags=25%, list=3%, signal=24%	5599/1857/5879
R-HSA-9673324	R-HSA-9673324	WNT5:FZD7-mediated leishmania damping	12	-0.534572	-0.946505	0.514463	0.799918	0.799918	456	tags=25%, list=3%, signal=24%	5599/1857/5879
R-HSA-112409	R-HSA-112409	RAF-independent MAPK1/3 activation	23	-0.535515	-1.04358	0.382716	0.781468	0.781468	853	tags=30%, list=6%, signal=29%	1850/5604/5781/5594/1849/3572/5595
R-HSA-917977	R-HSA-917977	Transferrin endocytosis and recycling	29	-0.537946	-1.0573	0.397849	0.783699	0.783699	523	tags=14%, list=3%, signal=13%	537/23545/9550/7018
R-HSA-4791275	R-HSA-4791275	Signaling by WNT in cancer	30	-0.539488	-1.06792	0.369427	0.773792	0.773792	397	tags=33%, list=3%, signal=33%	54894/4040/1488/4041/5525/2932/324/6934/5527/5515
R-HSA-913531	R-HSA-913531	Interferon Signaling	158	-0.540917	-1.23857	0.161836	0.656	0.656	1109	tags=28%, list=7%, signal=27%	6737/10762/5371/2316/5777/8021/9883/53840/5696/2634/6672/3840/11274/3437/8554/1958/23087/6773/1974/5781/10379/7706/7316/818/5610/1981/1982/23321/54739/7175/4599/960/6772/8672/103/10410/5595/4600/7324/3665/3429/4734/684/4684/567
R-HSA-428540	R-HSA-428540	Activation of RAC1	12	-0.541278	-0.958378	0.504132	0.799918	0.799918	3229	tags=58%, list=21%, signal=46%	6655/5058/57144/5063/6654/6091/5879
R-HSA-112382	R-HSA-112382	Formation of RNA Pol II elongation complex	54	-0.542295	-1.14428	0.271111	0.708611	0.708611	1302	tags=26%, list=8%, signal=24%	27125/8178/5430/2965/123169/5431/905/6749/6924/11198/6830/2962/54623/6829
R-HSA-75955	R-HSA-75955	RNA Polymerase II Transcription Elongation	54	-0.542295	-1.14428	0.271111	0.708611	0.708611	1302	tags=26%, list=8%, signal=24%	27125/8178/5430/2965/123169/5431/905/6749/6924/11198/6830/2962/54623/6829
R-HSA-9662361	R-HSA-9662361	Sensory processing of sound by outer hair cells of the cochlea	51	-0.543005	-1.13224	0.276404	0.711666	0.711666	295	tags=14%, list=2%, signal=14%	8573/6709/4478/7430/6711/5962/71
R-HSA-202040	R-HSA-202040	G-protein activation	22	-0.54308	-1.05351	0.381818	0.781275	0.781275	407	tags=18%, list=3%, signal=18%	2776/59345/2782/55970
R-HSA-72203	R-HSA-72203	Processing of Capped Intron-Containing Pre-mRNA	236	-0.543534	-1.24659	0.170543	0.662364	0.662364	1518	tags=27%, list=10%, signal=25%	8021/8175/7919/11052/9883/51503/6429/10181/9877/988/5430/57187/23517/11100/51639/55696/1478/9129/4670/10236/79869/5431/10523/10946/9939/3184/10285/10594/10569/23020/55749/10914/9416/7175/10482/84248/9879/5094/3188/9295/23350/81608/65109/55660/10921/1655/2962/6434/3185/10992/6625/23451/2521/11193/3187/6430/10250/6632/23524/3192/220988/4904/3181/3178
R-HSA-199220	R-HSA-199220	Vitamin B5 (pantothenate) metabolism	16	-0.544452	-1.02088	0.428858	0.791837	0.791837	1863	tags=25%, list=12%, signal=22%	2194/51248/79646/5168
R-HSA-9013404	R-HSA-9013404	RAC2 GTPase cycle	85	-0.544657	-1.20087	0.190583	0.668933	0.668933	1869	tags=32%, list=12%, signal=28%	9743/613/23075/9815/55619/55914/7204/857/4983/9732/1536/9710/8826/10006/51347/143872/9217/29/3998/10163/10152/57584/10787/2909/4162/7879/5295
R-HSA-179812	R-HSA-179812	GRB2 events in EGFR signaling	13	-0.544707	-0.985777	0.472837	0.795626	0.795626	1941	tags=38%, list=13%, signal=34%	2069/2885/6654/7039/3845
R-HSA-917937	R-HSA-917937	Iron uptake and transport	52	-0.546005	-1.14231	0.268456	0.708048	0.708048	523	tags=13%, list=3%, signal=13%	7316/537/23545/9550/1356/7018/3934
R-HSA-196299	R-HSA-196299	Beta-catenin phosphorylation cascade	15	-0.547983	-1.0112	0.442	0.791837	0.791837	397	tags=33%, list=3%, signal=33%	5525/2932/324/5527/5515
R-HSA-8875656	R-HSA-8875656	MET receptor recycling	10	-0.548451	-0.949695	0.523517	0.801015	0.801015	119	tags=20%, list=1%, signal=20%	23163/2549
R-HSA-167242	R-HSA-167242	Abortive elongation of HIV-1 transcript in the absence of Tat	21	-0.549144	-1.05867	0.385081	0.781468	0.781468	1302	tags=19%, list=8%, signal=17%	5430/5431/2962/6829
R-HSA-197264	R-HSA-197264	Nicotinamide salvaging	17	-0.549145	-1.03903	0.406375	0.783699	0.783699	3126	tags=29%, list=20%, signal=23%	56965/83594/54625/83666/10135
R-HSA-5654741	R-HSA-5654741	Signaling by FGFR3	37	-0.550115	-1.11578	0.303493	0.731298	0.731298	853	tags=22%, list=6%, signal=20%	5781/7316/5594/3845/5595/2549/5515/5295
R-HSA-1660516	R-HSA-1660516	Synthesis of PIPs at the early endosome membrane	16	-0.550152	-1.03157	0.418838	0.789469	0.789469	1732	tags=31%, list=11%, signal=28%	4534/5286/55697/9896/8898
R-HSA-9664407	R-HSA-9664407	Parasite infection	58	-0.550422	-1.16292	0.25167	0.700975	0.700975	751	tags=31%, list=5%, signal=30%	8976/7456/10006/10097/5594/10163/10810/5879/9844/8936/10152/4650/5595/10787/10109/26999/71/2534
R-HSA-9664417	R-HSA-9664417	Leishmania phagocytosis	58	-0.550422	-1.16292	0.25167	0.700975	0.700975	751	tags=31%, list=5%, signal=30%	8976/7456/10006/10097/5594/10163/10810/5879/9844/8936/10152/4650/5595/10787/10109/26999/71/2534
R-HSA-9664422	R-HSA-9664422	FCGR3A-mediated phagocytosis	58	-0.550422	-1.16292	0.25167	0.700975	0.700975	751	tags=31%, list=5%, signal=30%	8976/7456/10006/10097/5594/10163/10810/5879/9844/8936/10152/4650/5595/10787/10109/26999/71/2534
R-HSA-1368108	R-HSA-1368108	BMAL1:CLOCK,NPAS2 activates circadian gene expression	25	-0.551518	-1.08694	0.349593	0.757536	0.757536	2137	tags=56%, list=14%, signal=48%	85441/5054/9575/1387/8648/10499/79718/6907/80205/23054/5469/8553/10135/79365
R-HSA-1500931	R-HSA-1500931	Cell-Cell communication	120	-0.552957	-1.24557	0.161663	0.656	0.656	957	tags=18%, list=6%, signal=17%	10979/8976/5781/8573/8826/23705/5818/667/961/81/1000/253559/6251/1012/6709/55679/6711/71/5295/5010/2534
R-HSA-4839743	R-HSA-4839743	Signaling by CTNNB1 phospho-site mutants	14	-0.553586	-1.01389	0.438247	0.791837	0.791837	397	tags=36%, list=3%, signal=35%	5525/2932/324/5527/5515
R-HSA-5339716	R-HSA-5339716	Signaling by GSK3beta mutants	14	-0.553586	-1.01389	0.438247	0.791837	0.791837	397	tags=36%, list=3%, signal=35%	5525/2932/324/5527/5515
R-HSA-5358747	R-HSA-5358747	CTNNB1 S33 mutants aren't phosphorylated	14	-0.553586	-1.01389	0.438247	0.791837	0.791837	397	tags=36%, list=3%, signal=35%	5525/2932/324/5527/5515
R-HSA-5358749	R-HSA-5358749	CTNNB1 S37 mutants aren't phosphorylated	14	-0.553586	-1.01389	0.438247	0.791837	0.791837	397	tags=36%, list=3%, signal=35%	5525/2932/324/5527/5515
R-HSA-5358751	R-HSA-5358751	CTNNB1 S45 mutants aren't phosphorylated	14	-0.553586	-1.01389	0.438247	0.791837	0.791837	397	tags=36%, list=3%, signal=35%	5525/2932/324/5527/5515
R-HSA-5358752	R-HSA-5358752	CTNNB1 T41 mutants aren't phosphorylated	14	-0.553586	-1.01389	0.438247	0.791837	0.791837	397	tags=36%, list=3%, signal=35%	5525/2932/324/5527/5515
R-HSA-877300	R-HSA-877300	Interferon gamma signaling	68	-0.553619	-1.19744	0.212054	0.68678	0.68678	1013	tags=18%, list=7%, signal=17%	8554/23087/5781/10379/7706/818/23321/960/6772/3665/4684/567
R-HSA-9018678	R-HSA-9018678	Biosynthesis of specialized proresolving mediators (SPMs)	15	-0.554287	-1.02283	0.428	0.791837	0.791837	303	tags=13%, list=2%, signal=13%	5743/1543
R-HSA-73980	R-HSA-73980	RNA Polymerase III Transcription Termination	21	-0.554381	-1.06877	0.379032	0.780188	0.780188	333	tags=29%, list=2%, signal=28%	10623/4782/4781/4784/4774/6741
R-HSA-199992	R-HSA-199992	trans-Golgi Network Vesicle Budding	66	-0.554749	-1.19153	0.218468	0.688313	0.688313	1130	tags=21%, list=7%, signal=20%	10618/9146/9026/8729/6643/6844/1362/9685/1785/351/8301/1522/5878/152503
R-HSA-1643713	R-HSA-1643713	Signaling by EGFR in Cancer	25	-0.555622	-1.09503	0.345528	0.755248	0.755248	1098	tags=28%, list=7%, signal=26%	867/7039/7316/3320/3845/2549/5295
R-HSA-430116	R-HSA-430116	GP1b-IX-V activation signalling	10	-0.555804	-0.962426	0.507157	0.799918	0.799918	64	tags=20%, list=0%, signal=20%	2316/5295
R-HSA-9634600	R-HSA-9634600	Regulation of glycolysis by fructose 2,6-bisphosphate metabolism	11	-0.556604	-0.981881	0.473361	0.795626	0.795626	1329	tags=27%, list=9%, signal=25%	5567/5209/5515
R-HSA-9705671	R-HSA-9705671	SARS-CoV-2 activates/modulates innate and adaptive immune responses	100	-0.55733	-1.2485	0.162844	0.656	0.656	1523	tags=20%, list=10%, signal=18%	5777/8021/9883/64135/10484/10427/9632/6773/5781/7706/7316/23367/7175/9908/3320/5648/6772/23118/3665/567
R-HSA-72086	R-HSA-72086	mRNA Capping	27	-0.557815	-1.09769	0.345416	0.755248	0.755248	1302	tags=19%, list=8%, signal=17%	5430/2965/5431/2962/6829
R-HSA-9660826	R-HSA-9660826	Purinergic signaling in leishmaniasis infection	24	-0.558315	-1.09448	0.344398	0.754969	0.754969	619	tags=29%, list=4%, signal=28%	5025/5970/9051/3606/718/351/10628
R-HSA-9664424	R-HSA-9664424	Cell recruitment (pro-inflammatory response)	24	-0.558315	-1.09448	0.344398	0.754969	0.754969	619	tags=29%, list=4%, signal=28%	5025/5970/9051/3606/718/351/10628
R-HSA-6804115	R-HSA-6804115	TP53 regulates transcription of additional cell cycle genes whose exact role in the p53 pathway remain uncertain	20	-0.5584	-1.07426	0.37251	0.775848	0.775848	3429	tags=55%, list=22%, signal=43%	5325/246175/9337/55835/1263/4849/4850/7157/23019/4848/4869
R-HSA-167160	R-HSA-167160	RNA Pol II CTD phosphorylation and interaction with CE during HIV infection	25	-0.5585	-1.1007	0.337398	0.754181	0.754181	1302	tags=20%, list=8%, signal=18%	5430/2965/5431/2962/6829
R-HSA-77075	R-HSA-77075	RNA Pol II CTD phosphorylation and interaction with CE	25	-0.5585	-1.1007	0.337398	0.754181	0.754181	1302	tags=20%, list=8%, signal=18%	5430/2965/5431/2962/6829
R-HSA-419812	R-HSA-419812	Calcitonin-like ligand receptors	10	-0.559103	-0.968139	0.503067	0.799918	0.799918	3404	tags=40%, list=22%, signal=31%	797/10267/10203/133
R-HSA-2990846	R-HSA-2990846	SUMOylation	162	-0.559129	-1.28368	0.141809	0.655107	0.655107	2295	tags=32%, list=15%, signal=28%	5970/1788/1911/25942/6304/8648/29843/6670/7508/10499/7158/22955/115426/9972/4152/10762/2908/5371/8021/51602/9883/5893/5914/8535/10735/4193/23468/6672/7157/80012/23137/8554/9063/9112/79677/6045/9656/648/7175/28996/8243/10054/9126/1655/6294/7329/7155/4869/9612/10521/7150/6613
R-HSA-456926	R-HSA-456926	Thrombin signalling through proteinase activated receptors (PARs)	30	-0.559467	-1.10747	0.335456	0.754181	0.754181	979	tags=27%, list=6%, signal=25%	409/2768/5594/2776/59345/5595/2782/55970
R-HSA-3108232	R-HSA-3108232	SUMO E3 ligases SUMOylate target proteins	157	-0.560786	-1.28323	0.145278	0.656	0.656	2295	tags=32%, list=15%, signal=27%	5970/1788/1911/25942/6304/8648/6670/7508/10499/7158/22955/115426/9972/4152/10762/2908/5371/8021/51602/9883/5893/5914/8535/10735/4193/23468/6672/7157/80012/23137/8554/9063/9112/79677/6045/9656/648/7175/28996/8243/9126/1655/6294/7329/7155/4869/9612/10521/7150/6613
R-HSA-9734009	R-HSA-9734009	Defective Intrinsic Pathway for Apoptosis	23	-0.561057	-1.09336	0.331276	0.753416	0.753416	1156	tags=26%, list=8%, signal=24%	7157/831/2801/2309/351/7531
R-HSA-111461	R-HSA-111461	Cytochrome c-mediated apoptotic response	12	-0.561186	-0.993627	0.47314	0.795626	0.795626	544	tags=42%, list=4%, signal=40%	840/836/331/5594/5595
R-HSA-8980692	R-HSA-8980692	RHOA GTPase cycle	140	-0.561306	-1.27151	0.141204	0.655107	0.655107	2103	tags=31%, list=14%, signal=27%	55219/8874/64283/23002/80728/10652/57569/9743/613/10395/55914/9475/6093/3163/5825/7204/857/4983/5099/23365/6793/5586/9181/57636/9639/9748/5337/57514/8826/26030/394/143872/9217/29/3998/537/116984/57584/4650/29941/2909/4162/3895/5295
R-HSA-5685939	R-HSA-5685939	HDR through MMEJ (alt-NHEJ)	12	-0.562002	-0.995072	0.47314	0.795626	0.795626	1471	tags=42%, list=10%, signal=38%	4361/5932/10111/5893/3980
R-HSA-9662360	R-HSA-9662360	Sensory processing of sound by inner hair cells of the cochlea	66	-0.562109	-1.20733	0.20045	0.677859	0.677859	790	tags=14%, list=5%, signal=13%	8573/6844/6709/4478/7430/80331/6711/5962/71
R-HSA-419408	R-HSA-419408	Lysosphingolipid and LPA receptors	14	-0.56226	-1.02978	0.428287	0.791837	0.791837	728	tags=21%, list=5%, signal=20%	53637/1902/163404
R-HSA-9013148	R-HSA-9013148	CDC42 GTPase cycle	146	-0.563109	-1.27415	0.139706	0.655107	0.655107	2102	tags=32%, list=14%, signal=28%	8874/23002/9459/80728/10652/752/57569/10928/9743/613/9815/10395/55619/23348/9901/81704/8476/7204/57480/857/4983/85440/23365/6453/8976/9578/23048/9639/5337/54874/7456/57514/8826/26030/394/57572/143872/23380/29/116984/57584/4650/2909/3895/7879/114793/5295
R-HSA-9634285	R-HSA-9634285	Constitutive Signaling by Overexpressed ERBB2	11	-0.563387	-0.993847	0.461066	0.791837	0.791837	2040	tags=45%, list=13%, signal=39%	5782/6654/55914/3320/3845
R-HSA-8876198	R-HSA-8876198	RAB GEFs exchange GTP for GDP on RABs	84	-0.564157	-1.24274	0.164444	0.658652	0.658652	1078	tags=31%, list=7%, signal=29%	414918/22879/201627/25782/51762/6764/10890/208/6305/51560/55667/9827/5864/81846/89781/80006/23011/5869/2664/10000/4218/23258/7879/51552/5878/7531
R-HSA-4755510	R-HSA-4755510	SUMOylation of immune response proteins	11	-0.564607	-0.995999	0.461066	0.791837	0.791837	2606	tags=36%, list=17%, signal=30%	10210/7341/5970/7329
R-HSA-5223345	R-HSA-5223345	Miscellaneous transport and binding events	25	-0.564798	-1.11311	0.327236	0.750711	0.750711	658	tags=12%, list=4%, signal=12%	120/55144/118
R-HSA-5654743	R-HSA-5654743	Signaling by FGFR4	36	-0.565332	-1.14443	0.280435	0.711745	0.711745	853	tags=22%, list=6%, signal=21%	5781/7316/5594/3845/5595/2549/5515/5295
R-HSA-450282	R-HSA-450282	MAPK targets/ Nuclear events mediated by MAP kinases	31	-0.565413	-1.12471	0.316239	0.742635	0.742635	573	tags=48%, list=4%, signal=47%	6195/5601/9252/5528/4208/5599/1385/1845/2353/1386/5594/4205/1849/5595/5515
R-HSA-73857	R-HSA-73857	RNA Polymerase II Transcription	961	-0.56652	-1.37973	0.137143	0.655107	0.655107	789	tags=9%, list=5%, signal=9%	5701/1345/905/10135/7528/10569/51433/6498/6045/7316/4194/9656/7321/6597/5170/53615/9968/51586/51230/818/6749/5713/10914/6924/648/2821/3516/22936/4609/10000/84248/6595/1386/8289/801/11198/5594/665/28996/2309/7994/9611/7913/6446/9295/84441/81608/65109/10921/3845/2932/7323/7529/1436/6830/6772/10971/10397/2962/1457/6601/1027/387893/5595/7329/8148/54623/6430/6605/10250/7324/4149/6829/7082/6934/4869/96…
R-HSA-72172	R-HSA-72172	mRNA Splicing	187	-0.568273	-1.30741	0.141089	0.655107	0.655107	1481	tags=30%, list=10%, signal=27%	8175/11052/51503/6429/10181/988/5430/23517/11100/51639/55696/1478/9129/4670/10236/79869/5431/10523/10946/9939/3184/10285/10594/10569/23020/55749/10914/9416/9879/5094/3188/9295/23350/81608/65109/55660/10921/1655/2962/6434/3185/10992/6625/23451/2521/11193/3187/6430/10250/6632/23524/3192/220988/4904/3181/3178
R-HSA-622312	R-HSA-622312	Inflammasomes	19	-0.569044	-1.09112	0.355159	0.76065	0.76065	172	tags=16%, list=1%, signal=16%	9447/351/10628
R-HSA-2029485	R-HSA-2029485	Role of phospholipids in phagocytosis	25	-0.569297	-1.12198	0.321138	0.747503	0.747503	808	tags=16%, list=5%, signal=15%	122618/5337/3709/5295
R-HSA-1855167	R-HSA-1855167	Synthesis of pyrophosphates in the cytosol	10	-0.572724	-0.991725	0.478528	0.799097	0.799097	2117	tags=50%, list=14%, signal=43%	3705/9807/23262/11163/9677
R-HSA-1428517	R-HSA-1428517	The citric acid (TCA) cycle and respiratory electron transport	169	-0.573057	-1.32187	0.129584	0.655107	0.655107	34	tags=5%, list=0%, signal=5%	682/3939/4538/4541/4536/4512/4540/4513
R-HSA-8862803	R-HSA-8862803	Deregulated CDK5 triggers multiple neurodegenerative pathways in Alzheimer's disease models	20	-0.573349	-1.10302	0.342629	0.754969	0.754969	1016	tags=25%, list=7%, signal=23%	831/2801/2309/351/7531
R-HSA-8863678	R-HSA-8863678	Neurodegenerative Diseases	20	-0.573349	-1.10302	0.342629	0.754969	0.754969	1016	tags=25%, list=7%, signal=23%	831/2801/2309/351/7531
R-HSA-1236382	R-HSA-1236382	Constitutive Signaling by Ligand-Responsive EGFR Cancer Variants	19	-0.573508	-1.09968	0.349206	0.757536	0.757536	745	tags=26%, list=5%, signal=25%	7316/3320/3845/2549/5295
R-HSA-5637815	R-HSA-5637815	Signaling by Ligand-Responsive EGFR Variants in Cancer	19	-0.573508	-1.09968	0.349206	0.757536	0.757536	745	tags=26%, list=5%, signal=25%	7316/3320/3845/2549/5295
R-HSA-8853659	R-HSA-8853659	RET signaling	38	-0.57467	-1.17387	0.25	0.700975	0.700975	2118	tags=26%, list=14%, signal=23%	9846/6654/2675/2887/5567/5578/5909/5781/2549/5295
R-HSA-2995383	R-HSA-2995383	Initiation of Nuclear Envelope (NE) Reformation	17	-0.575023	-1.08799	0.374502	0.777931	0.777931	483	tags=18%, list=3%, signal=17%	5520/22933/5515
R-HSA-416476	R-HSA-416476	G alpha (q) signalling events	197	-0.575206	-1.33627	0.134804	0.655107	0.655107	788	tags=9%, list=5%, signal=9%	5578/8525/5996/1902/3709/5594/11343/2776/59345/3845/23620/5595/1910/351/2782/5295/55970/2840
R-HSA-212436	R-HSA-212436	Generic Transcription Pathway	843	-0.575451	-1.3876	0.123944	0.655107	0.655107	789	tags=9%, list=5%, signal=9%	5701/1345/905/10135/7528/51433/6498/6045/7316/4194/9656/7321/6597/5170/53615/9968/51586/51230/818/6749/5713/6924/648/2821/3516/4609/10000/6595/1386/8289/801/11198/5594/665/28996/2309/7994/9611/7913/6446/84441/3845/2932/7323/7529/1436/6772/10971/10397/2962/1457/6601/1027/387893/5595/7329/8148/6605/7324/4149/6829/7082/6934/4869/9612/55904/5527/4336/5515/10628/4904/7531/7422/6696/4512/4513
R-HSA-9725371	R-HSA-9725371	Nuclear events stimulated by ALK signaling in cancer	18	-0.575494	-1.09826	0.351779	0.758325	0.758325	1214	tags=39%, list=8%, signal=36%	8454/4204/5594/3799/2335/5595/4869
R-HSA-9013409	R-HSA-9013409	RHOJ GTPase cycle	53	-0.575625	-1.21351	0.217295	0.687368	0.687368	1869	tags=34%, list=12%, signal=30%	9743/11060/9815/81704/8476/7204/2697/857/4983/8976/9578/23048/54874/394/57584/2909/7879/5295
R-HSA-3214841	R-HSA-3214841	PKMTs methylate histone lysines	43	-0.577035	-1.19101	0.238839	0.691429	0.691429	2295	tags=40%, list=15%, signal=34%	5970/79813/9739/51111/29072/9869/55870/54904/58508/55729/84444/121536/84787/84193/64324/387893/55904
R-HSA-72163	R-HSA-72163	mRNA Splicing - Major Pathway	179	-0.577965	-1.32333	0.138272	0.655107	0.655107	1481	tags=31%, list=10%, signal=29%	8175/11052/51503/6429/10181/988/5430/23517/11100/51639/55696/1478/9129/4670/10236/79869/5431/10523/10946/9939/3184/10285/10594/10569/23020/55749/10914/9416/9879/5094/3188/9295/23350/81608/65109/55660/10921/1655/2962/6434/3185/10992/6625/23451/2521/11193/3187/6430/10250/6632/23524/3192/220988/4904/3181/3178
R-HSA-5654700	R-HSA-5654700	FRS-mediated FGFR2 signaling	20	-0.578475	-1.11288	0.326693	0.750711	0.750711	1941	tags=25%, list=13%, signal=22%	6654/2250/2263/5781/3845
R-HSA-512988	R-HSA-512988	Interleukin-3, Interleukin-5 and GM-CSF signaling	47	-0.578693	-1.20647	0.222467	0.689423	0.689423	1552	tags=21%, list=10%, signal=19%	29760/5777/867/3636/3561/5781/7316/2889/5295/2534
R-HSA-6794362	R-HSA-6794362	Protein-protein interactions at synapses	83	-0.578877	-1.28004	0.143172	0.656	0.656	1719	tags=25%, list=11%, signal=23%	4916/8500/26037/320/6857/55327/5802/5789/10611/3556/1742/8573/54413/321/8496/1739/5792/2035/57555/22839/2037
R-HSA-877312	R-HSA-877312	Regulation of IFNG signaling	13	-0.579116	-1.04805	0.430584	0.791837	0.791837	2490	tags=46%, list=16%, signal=39%	7341/5770/5777/8554/5781/6772
R-HSA-450341	R-HSA-450341	Activation of the AP-1 family of transcription factors	10	-0.579801	-1.00398	0.462168	0.791837	0.791837	573	tags=70%, list=4%, signal=67%	5602/5601/5599/2353/1386/5594/5595
R-HSA-6783589	R-HSA-6783589	Interleukin-6 family signaling	22	-0.582052	-1.12911	0.315152	0.742635	0.742635	1439	tags=18%, list=9%, signal=17%	867/5781/6772/3572
R-HSA-428542	R-HSA-428542	Regulation of commissural axon pathfinding by SLIT and ROBO	10	-0.585802	-1.01437	0.447853	0.791837	0.791837	1912	tags=40%, list=12%, signal=35%	6092/6585/9423/6091
R-HSA-163200	R-HSA-163200	Respiratory electron transport, ATP synthesis by chemiosmotic coupling, and heat production by uncoupling proteins.	121	-0.586181	-1.31537	0.119718	0.655107	0.655107	14	tags=5%, list=0%, signal=5%	4538/4541/4536/4512/4540/4513
R-HSA-190236	R-HSA-190236	Signaling by FGFR	77	-0.58889	-1.28589	0.153675	0.656	0.656	1439	tags=25%, list=9%, signal=22%	867/2250/5430/2263/7072/4670/5431/5781/7316/5594/3845/2962/3185/5595/3187/2549/5515/5295/3178
R-HSA-380108	R-HSA-380108	Chemokine receptors bind chemokines	46	-0.589574	-1.23114	0.2	0.677859	0.677859	2161	tags=15%, list=14%, signal=13%	6376/3627/1524/1234/57007/58191/4283
R-HSA-912526	R-HSA-912526	Interleukin receptor SHC signaling	26	-0.5896	-1.16552	0.293139	0.718248	0.718248	2118	tags=23%, list=14%, signal=20%	9846/6654/5777/3636/3561/5295
R-HSA-69473	R-HSA-69473	G2/M DNA damage checkpoint	62	-0.592009	-1.25662	0.169643	0.662364	0.662364	1471	tags=15%, list=10%, signal=13%	10111/7533/1111/7157/7532/9656/7529/10971/7531
R-HSA-9635486	R-HSA-9635486	Infection with Mycobacterium tuberculosis	24	-0.596522	-1.16938	0.271784	0.708611	0.708611	1171	tags=33%, list=8%, signal=31%	11151/9146/5230/7316/5594/5595/7879/567
R-HSA-111458	R-HSA-111458	Formation of apoptosome	10	-0.597073	-1.03389	0.439673	0.791837	0.791837	544	tags=30%, list=4%, signal=29%	331/5594/5595
R-HSA-9627069	R-HSA-9627069	Regulation of the apoptosome activity	10	-0.597073	-1.03389	0.439673	0.791837	0.791837	544	tags=30%, list=4%, signal=29%	331/5594/5595
R-HSA-844456	R-HSA-844456	The NLRP3 inflammasome	15	-0.597208	-1.10203	0.348	0.757536	0.757536	172	tags=27%, list=1%, signal=26%	5970/9051/351/10628
R-HSA-375165	R-HSA-375165	NCAM signaling for neurite out-growth	61	-0.598174	-1.27477	0.152993	0.656	0.656	713	tags=15%, list=5%, signal=14%	5786/5594/3845/6709/5595/1291/6711/2534/4684
R-HSA-9717189	R-HSA-9717189	Sensory perception of taste	24	-0.598313	-1.17289	0.26971	0.708611	0.708611	145	tags=8%, list=1%, signal=8%	3710/2782
R-HSA-2173795	R-HSA-2173795	Downregulation of SMAD2/3:SMAD4 transcriptional activity	30	-0.599027	-1.18578	0.252654	0.700975	0.700975	1666	tags=50%, list=11%, signal=45%	8239/54778/7050/51592/4089/23327/6498/7316/7321/5594/9611/7323/6772/5595/9612
R-HSA-4615885	R-HSA-4615885	SUMOylation of DNA replication proteins	43	-0.600982	-1.24044	0.191964	0.668933	0.668933	626	tags=21%, list=4%, signal=20%	9972/10762/8021/9883/7175/7329/7155/7150/6613
R-HSA-2173793	R-HSA-2173793	Transcriptional activity of SMAD2/SMAD3:SMAD4 heterotrimer	48	-0.601023	-1.24963	0.182432	0.665238	0.665238	2024	tags=44%, list=13%, signal=38%	6667/6497/1874/8239/54778/7050/51592/4089/23327/905/6498/7316/7321/4609/5594/9611/7323/6772/5595/9612/4904
R-HSA-1483255	R-HSA-1483255	PI Metabolism	80	-0.601559	-1.31808	0.126949	0.655107	0.655107	1732	tags=19%, list=11%, signal=17%	55697/9896/6305/284161/51763/8867/3636/8396/81846/22874/8898/51552/133121/5295/59338
R-HSA-109606	R-HSA-109606	Intrinsic Pathway for Apoptosis	52	-0.604109	-1.26387	0.170022	0.662364	0.662364	581	tags=21%, list=4%, signal=20%	7533/7157/7532/10000/5594/7529/10971/140735/5595/5414/7531
R-HSA-9717207	R-HSA-9717207	Sensory perception of sweet, bitter, and umami (glutamate) taste	19	-0.606556	-1.16305	0.287698	0.714652	0.714652	145	tags=11%, list=1%, signal=10%	3710/2782
R-HSA-9614657	R-HSA-9614657	FOXO-mediated transcription of cell death genes	14	-0.606945	-1.11162	0.358566	0.76065	0.76065	2986	tags=64%, list=19%, signal=52%	1387/10370/4800/1649/10018/2308/604/4802/2309
R-HSA-9648895	R-HSA-9648895	Response of EIF2AK1 (HRI) to heme deficiency	15	-0.608219	-1.12235	0.338	0.754181	0.754181	1543	tags=47%, list=10%, signal=42%	79094/2887/22809/27102/440/1968/8894
R-HSA-9013418	R-HSA-9013418	RHOBTB2 GTPase cycle	23	-0.609064	-1.18691	0.259259	0.702238	0.702238	1478	tags=52%, list=10%, signal=47%	11329/29766/55023/9352/4646/7919/8452/124540/3320/6434/10250/71
R-HSA-9018677	R-HSA-9018677	Biosynthesis of DHA-derived SPMs	13	-0.609423	-1.1029	0.372233	0.775848	0.775848	303	tags=15%, list=2%, signal=15%	5743/1543
R-HSA-114452	R-HSA-114452	Activation of BH3-only proteins	29	-0.609946	-1.19881	0.24086	0.691429	0.691429	1305	tags=34%, list=9%, signal=32%	90427/7159/7533/7157/7532/10000/7529/10971/140735/7531
R-HSA-5578768	R-HSA-5578768	Physiological factors	11	-0.611368	-1.07849	0.391393	0.783699	0.783699	522	tags=27%, list=3%, signal=26%	25937/204851/28996
R-HSA-6799198	R-HSA-6799198	Complex I biogenesis	53	-0.612219	-1.29065	0.148559	0.656	0.656	14	tags=9%, list=0%, signal=9%	4731/4538/4541/4536/4540
R-HSA-418890	R-HSA-418890	Role of second messengers in netrin-1 signaling	10	-0.612895	-1.06129	0.421268	0.791837	0.791837	3295	tags=40%, list=21%, signal=31%	7225/5335/1630/9423
R-HSA-201451	R-HSA-201451	Signaling by BMP	28	-0.613006	-1.19891	0.244589	0.693692	0.693692	2043	tags=32%, list=13%, signal=28%	92/6497/57154/4086/11167/659/4089/7321/7323
R-HSA-5654738	R-HSA-5654738	Signaling by FGFR2	65	-0.61523	-1.31704	0.132883	0.655107	0.655107	1439	tags=29%, list=9%, signal=27%	867/2250/5430/2263/7072/4670/5431/5781/7316/5594/3845/2962/3185/5595/3187/2549/5515/5295/3178
R-HSA-201556	R-HSA-201556	Signaling by ALK	26	-0.615485	-1.21669	0.234927	0.689423	0.689423	1248	tags=27%, list=8%, signal=25%	5777/5803/3561/3091/4609/5295/5764
R-HSA-432142	R-HSA-432142	Platelet sensitization by LDL	16	-0.615763	-1.15459	0.304609	0.732377	0.732377	1795	tags=38%, list=12%, signal=33%	2268/5777/5525/5781/5527/5515
R-HSA-5668599	R-HSA-5668599	RHO GTPases Activate NADPH Oxidases	24	-0.615889	-1.20735	0.242739	0.692357	0.692357	1061	tags=29%, list=7%, signal=27%	5579/5590/5578/1536/5594/5879/5595
R-HSA-912694	R-HSA-912694	Regulation of IFNA/IFNB signaling	14	-0.617247	-1.13049	0.342629	0.754969	0.754969	1993	tags=43%, list=13%, signal=37%	5770/5777/11274/6773/5781/6772
R-HSA-5619102	R-HSA-5619102	SLC transporter disorders	92	-0.617438	-1.38107	0.097561	0.646629	0.646629	1889	tags=16%, list=12%, signal=14%	9990/283652/9972/10762/8021/3098/9883/8671/7175/6507/6566/6505/6513/682/1356
R-HSA-3108214	R-HSA-3108214	SUMOylation of DNA damage response and repair proteins	71	-0.619425	-1.34043	0.123318	0.655107	0.655107	1916	tags=34%, list=12%, signal=30%	7508/22955/9972/10762/5371/8021/9883/5893/8535/10735/6672/80012/23137/8554/9063/79677/6045/9656/648/7175/8243/9126/7329/6613
R-HSA-611105	R-HSA-611105	Respiratory electron transport	97	-0.619779	-1.38418	0.0990991	0.646629	0.646629	14	tags=6%, list=0%, signal=6%	4538/4541/4536/4512/4540/4513
R-HSA-9679504	R-HSA-9679504	Translation of Replicase and Assembly of the Replication Transcription Complex	12	-0.623815	-1.10452	0.378099	0.780188	0.780188	2778	tags=42%, list=18%, signal=34%	81631/25978/8678/27243/128866
R-HSA-4551638	R-HSA-4551638	SUMOylation of chromatin organization proteins	53	-0.624041	-1.31558	0.13969	0.655107	0.655107	2575	tags=38%, list=17%, signal=32%	5903/7341/9759/1911/6304/22955/9972/10762/8021/9883/8535/23468/80012/8554/9063/6045/648/7175/7329/6613
R-HSA-9013420	R-HSA-9013420	RHOU GTPase cycle	38	-0.624982	-1.27664	0.191304	0.668933	0.668933	2102	tags=50%, list=14%, signal=43%	8874/79834/9459/11060/9352/9815/8239/4646/50618/9146/10254/57514/8826/23380/667/8027/6709/6711/5295
R-HSA-216083	R-HSA-216083	Integrin cell surface interactions	80	-0.625455	-1.37044	0.106904	0.646629	0.646629	486	tags=8%, list=3%, signal=7%	961/960/2335/1291/682/6696
R-HSA-2404192	R-HSA-2404192	Signaling by Type 1 Insulin-like Growth Factor 1 Receptor (IGF1R)	48	-0.625558	-1.30064	0.157658	0.656	0.656	1401	tags=23%, list=9%, signal=21%	9846/6654/208/2250/2263/5781/5170/3481/3845/2549/5295
R-HSA-379724	R-HSA-379724	tRNA Aminoacylation	37	-0.625559	-1.2688	0.19214	0.668933	0.668933	1814	tags=30%, list=12%, signal=26%	9255/8565/3376/6897/10056/4141/6301/51520/7453/16/4677
R-HSA-1266695	R-HSA-1266695	Interleukin-7 signaling	23	-0.626713	-1.22131	0.22428	0.689423	0.689423	1117	tags=13%, list=7%, signal=12%	3561/6597/5295
R-HSA-3928664	R-HSA-3928664	Ephrin signaling	18	-0.62767	-1.19783	0.254941	0.700975	0.700975	395	tags=11%, list=3%, signal=11%	5879/2534
R-HSA-9703648	R-HSA-9703648	Signaling by FLT3 ITD and TKD mutants	16	-0.628577	-1.17862	0.282565	0.712826	0.712826	853	tags=31%, list=6%, signal=30%	9846/6654/5781/3845/5295
R-HSA-2428924	R-HSA-2428924	IGF1R signaling cascade	47	-0.62894	-1.31122	0.156388	0.656	0.656	1401	tags=23%, list=9%, signal=21%	9846/6654/208/2250/2263/5781/5170/3481/3845/2549/5295
R-HSA-9013149	R-HSA-9013149	RAC1 GTPase cycle	179	-0.629988	-1.44244	0.103704	0.646629	0.646629	2215	tags=36%, list=14%, signal=31%	397/84144/27/8874/9459/80728/10652/6654/752/57569/10928/9743/613/23075/9815/10395/55619/55914/23348/9901/81704/8476/7204/57480/857/4983/85440/9732/1536/9710/10979/8976/5586/57636/9639/5337/7456/57514/8826/10006/26030/51347/394/57572/143872/23380/29/10163/10810/5879/8936/116984/10152/57584/4650/10787/2909/11188/4162/26999/3895/7879/5295/1124
R-HSA-451927	R-HSA-451927	Interleukin-2 family signaling	42	-0.630511	-1.29684	0.160356	0.656	0.656	2238	tags=24%, list=15%, signal=20%	84868/9846/6654/5777/3636/3561/6772/6775/3965/5295
R-HSA-416700	R-HSA-416700	Other semaphorin interactions	19	-0.630523	-1.209	0.255952	0.700975	0.700975	401	tags=32%, list=3%, signal=31%	5788/5365/9037/10507/80031/57556
R-HSA-4570464	R-HSA-4570464	SUMOylation of RNA binding proteins	44	-0.63057	-1.30279	0.154362	0.656	0.656	1820	tags=30%, list=12%, signal=26%	22955/9972/10762/8021/51602/9883/8535/80012/6045/648/7175/7329/6613
R-HSA-9020958	R-HSA-9020958	Interleukin-21 signaling	10	-0.63234	-1.09496	0.390593	0.783699	0.783699	1117	tags=40%, list=7%, signal=37%	6777/3561/6772/6775
R-HSA-111471	R-HSA-111471	Apoptotic factor-mediated response	18	-0.632543	-1.20713	0.252964	0.700975	0.700975	544	tags=22%, list=4%, signal=21%	331/5594/5595/5414
R-HSA-110056	R-HSA-110056	MAPK3 (ERK1) activation	10	-0.634432	-1.09858	0.388548	0.783699	0.783699	1435	tags=40%, list=9%, signal=36%	5604/5781/3572/5595
R-HSA-1226099	R-HSA-1226099	Signaling by FGFR in disease	55	-0.634493	-1.33992	0.116071	0.655107	0.655107	2352	tags=36%, list=15%, signal=31%	9208/11160/9846/6654/613/1523/8805/26127/11052/2250/5430/2263/11064/5431/399687/3845/6772/2962/2549/5295
R-HSA-8875555	R-HSA-8875555	MET activates RAP1 and RAC1	11	-0.637235	-1.12412	0.358607	0.76065	0.76065	1169	tags=45%, list=8%, signal=42%	85440/5906/2889/5879/2549
R-HSA-9034015	R-HSA-9034015	Signaling by NTRK3 (TRKC)	17	-0.639583	-1.21015	0.25498	0.700975	0.700975	939	tags=35%, list=6%, signal=33%	6654/4916/5802/3845/5800/5295
R-HSA-9607240	R-HSA-9607240	FLT3 Signaling	37	-0.641158	-1.30044	0.168122	0.662364	0.662364	1439	tags=30%, list=9%, signal=27%	867/2887/5795/5781/7316/10000/2309/3845/1027/5295/2534
R-HSA-350054	R-HSA-350054	Notch-HLH transcription pathway	25	-0.641626	-1.26453	0.20122	0.677859	0.677859	1678	tags=44%, list=11%, signal=39%	9759/10014/79718/2648/6907/4851/79885/3516/9611/84441/9612
R-HSA-140875	R-HSA-140875	Common Pathway of Fibrin Clot Formation	20	-0.642144	-1.23537	0.241036	0.691429	0.691429	185	tags=10%, list=1%, signal=10%	462/5270
R-HSA-9694631	R-HSA-9694631	Maturation of nucleoprotein	14	-0.642196	-1.17618	0.302789	0.731298	0.731298	1621	tags=43%, list=11%, signal=38%	54625/83666/6732/2932/6733/7329
R-HSA-1227986	R-HSA-1227986	Signaling by ERBB2	49	-0.643385	-1.34738	0.129754	0.655107	0.655107	745	tags=18%, list=5%, signal=18%	5578/7316/10000/3320/3845/9101/2549/5295/2534
R-HSA-4085377	R-HSA-4085377	SUMOylation of SUMOylation proteins	32	-0.643504	-1.27764	0.190171	0.668933	0.668933	1760	tags=22%, list=11%, signal=19%	9972/10762/8021/9883/7175/7329/6613
R-HSA-445095	R-HSA-445095	Interaction between L1 and Ankyrins	30	-0.643664	-1.27413	0.186837	0.668933	0.668933	369	tags=20%, list=2%, signal=20%	288/287/6709/6711/71/23114
R-HSA-2428928	R-HSA-2428928	IRS-related events triggered by IGF1R	46	-0.650831	-1.35906	0.118681	0.655107	0.655107	2118	tags=24%, list=14%, signal=21%	9846/6654/208/2250/2263/5781/5170/3481/3845/2549/5295
R-HSA-9013423	R-HSA-9013423	RAC3 GTPase cycle	90	-0.652667	-1.45041	0.0757238	0.646629	0.646629	2215	tags=38%, list=14%, signal=33%	397/27/80728/10652/9743/613/23075/9815/55619/55914/7204/857/4983/1536/9710/10979/10006/51347/394/143872/23380/29/3998/10163/2889/8936/116984/10152/57584/10787/2909/4162/7879/5295
R-HSA-2219528	R-HSA-2219528	PI3K/AKT Signaling in Cancer	98	-0.653411	-1.4634	0.0765766	0.646629	0.646629	1401	tags=18%, list=9%, signal=17%	2250/942/2263/4193/7039/6199/5781/5170/10000/2309/2932/5879/391/1027/6801/2549/5295/2534
R-HSA-429947	R-HSA-429947	Deadenylation of mRNA	24	-0.655481	-1.28496	0.176349	0.662364	0.662364	1801	tags=42%, list=12%, signal=37%	5073/79670/4850/23019/1974/4848/255967/1981/1975/26986
R-HSA-9013405	R-HSA-9013405	RHOD GTPase cycle	50	-0.655666	-1.37537	0.113333	0.652356	0.652356	658	tags=30%, list=4%, signal=29%	80728/9590/51479/9743/832/857/120/394/9217/3998/57584/2909/4162/7879/5295
R-HSA-912631	R-HSA-912631	Regulation of signaling by CBL	22	-0.656335	-1.2732	0.19596	0.673943	0.673943	745	tags=18%, list=5%, signal=17%	7316/2889/5295/2534
R-HSA-8854691	R-HSA-8854691	Interleukin-20 family signaling	20	-0.656614	-1.2632	0.215139	0.686927	0.686927	903	tags=25%, list=6%, signal=24%	6777/6773/5781/6772/6775
R-HSA-982772	R-HSA-982772	Growth hormone receptor signaling	20	-0.656941	-1.26383	0.215139	0.686927	0.686927	1993	tags=35%, list=13%, signal=30%	6777/5770/6868/5777/5594/6772/5595
R-HSA-8939243	R-HSA-8939243	RUNX1 interacts with co-factors whose precise effect on RUNX1 targets is not known	36	-0.657065	-1.33013	0.156522	0.656	0.656	1257	tags=39%, list=8%, signal=36%	8535/6599/80012/57492/196528/6045/6597/648/6595/8289/28996/1457/6601/6605
R-HSA-9696270	R-HSA-9696270	RND2 GTPase cycle	42	-0.657565	-1.35249	0.124722	0.655107	0.655107	1294	tags=29%, list=8%, signal=26%	857/8153/23048/57498/394/667/8502/10726/2909/11188/3895/5295
R-HSA-9013026	R-HSA-9013026	RHOB GTPase cycle	66	-0.65786	-1.41299	0.101351	0.646629	0.646629	2075	tags=41%, list=14%, signal=36%	64283/23002/80728/9743/613/10395/55914/9475/388/6093/857/4983/5099/23365/6793/5586/9181/9639/9748/394/29/57584/4650/29941/2909/4162/5295
R-HSA-9619665	R-HSA-9619665	EGR2 and SOX10-mediated initiation of Schwann cell myelination	26	-0.65855	-1.30181	0.178794	0.662364	0.662364	735	tags=19%, list=5%, signal=18%	6597/4099/1605/6663/4155
R-HSA-186797	R-HSA-186797	Signaling by PDGF	58	-0.660766	-1.39606	0.109131	0.646629	0.646629	853	tags=16%, list=6%, signal=15%	5781/5921/2889/3845/6772/1291/9564/5295/6696
R-HSA-186763	R-HSA-186763	Downstream signal transduction	29	-0.661509	-1.30015	0.167742	0.662364	0.662364	853	tags=24%, list=6%, signal=23%	5781/5921/2889/3845/6772/9564/5295
R-HSA-1660499	R-HSA-1660499	Synthesis of PIPs at the plasma membrane	50	-0.661541	-1.38769	0.111111	0.651102	0.651102	1343	tags=20%, list=9%, signal=18%	51763/8867/3636/8396/81846/22874/8898/51552/5295/59338
R-HSA-3928663	R-HSA-3928663	EPHA-mediated growth cone collapse	28	-0.662345	-1.2954	0.170996	0.662364	0.662364	1712	tags=21%, list=11%, signal=19%	9475/6093/1943/4628/103910/2534
R-HSA-189200	R-HSA-189200	Cellular hexose transport	18	-0.663598	-1.2664	0.219368	0.689423	0.689423	180	tags=11%, list=1%, signal=11%	55974/6513
R-HSA-881907	R-HSA-881907	Gastrin-CREB signalling pathway via PKC and MAPK	17	-0.663982	-1.25631	0.231076	0.689423	0.689423	2583	tags=41%, list=17%, signal=34%	6195/1385/6654/5578/5594/3845/5595
R-HSA-198753	R-HSA-198753	ERK/MAPK targets	22	-0.664853	-1.28973	0.181818	0.665238	0.665238	544	tags=45%, list=4%, signal=44%	6195/9252/5528/4208/1845/5594/4205/1849/5595/5515
R-HSA-5218921	R-HSA-5218921	VEGFR2 mediated cell proliferation	21	-0.6671	-1.28608	0.191532	0.668933	0.668933	1061	tags=33%, list=7%, signal=31%	5578/5921/5170/801/3709/3845/7422
R-HSA-376172	R-HSA-376172	DSCAM interactions	11	-0.668334	-1.17898	0.309426	0.738504	0.738504	3224	tags=55%, list=21%, signal=43%	5058/1630/57453/5599/9423/5879
R-HSA-210745	R-HSA-210745	Regulation of gene expression in beta cells	19	-0.670287	-1.28525	0.208333	0.680586	0.680586	3021	tags=32%, list=20%, signal=25%	207/5080/2308/208/10000/4821
R-HSA-388841	R-HSA-388841	Costimulation by the CD28 family	53	-0.670913	-1.41439	0.0953437	0.646629	0.646629	853	tags=15%, list=6%, signal=14%	5781/5170/10000/5879/5527/5515/5295/2534
R-HSA-112399	R-HSA-112399	IRS-mediated signalling	42	-0.672069	-1.38232	0.104677	0.646629	0.646629	2118	tags=24%, list=14%, signal=21%	9846/6654/208/2250/2263/5781/5170/3845/2549/5295
R-HSA-210993	R-HSA-210993	Tie2 Signaling	18	-0.674903	-1.28797	0.203557	0.677859	0.677859	853	tags=28%, list=6%, signal=26%	6654/284/5781/3845/5295
R-HSA-5655253	R-HSA-5655253	Signaling by FGFR2 in disease	36	-0.675116	-1.36667	0.121739	0.655107	0.655107	1401	tags=22%, list=9%, signal=20%	2250/5430/2263/5431/3845/2962/2549/5295
R-HSA-9013424	R-HSA-9013424	RHOV GTPase cycle	35	-0.675247	-1.36194	0.122581	0.655107	0.655107	941	tags=23%, list=6%, signal=22%	8976/8826/667/6709/7171/7170/6711/5295
R-HSA-9696273	R-HSA-9696273	RND1 GTPase cycle	42	-0.675471	-1.38932	0.0957684	0.646629	0.646629	1294	tags=29%, list=8%, signal=26%	857/94240/57498/55704/394/667/8502/1362/10963/22800/2909/5295
R-HSA-199418	R-HSA-199418	Negative regulation of the PI3K/AKT network	105	-0.677526	-1.51398	0.0740741	0.646629	0.646629	1401	tags=18%, list=9%, signal=17%	2250/942/5525/2263/7039/8396/5781/3556/10000/5594/5879/391/5595/6801/2549/5527/5515/5295/2534
R-HSA-74751	R-HSA-74751	Insulin receptor signalling cascade	47	-0.677879	-1.41325	0.0969163	0.646629	0.646629	1430	tags=28%, list=9%, signal=25%	9846/6654/208/2887/2250/2263/5781/5170/5594/3845/5595/2549/5295
R-HSA-114604	R-HSA-114604	GPVI-mediated activation cascade	34	-0.679907	-1.36856	0.122581	0.655107	0.655107	853	tags=29%, list=6%, signal=28%	5590/388/5777/2207/5781/5170/5879/391/5295/2534
R-HSA-139853	R-HSA-139853	Elevation of cytosolic Ca2+ levels	16	-0.680865	-1.27666	0.214429	0.686927	0.686927	3295	tags=44%, list=21%, signal=34%	84876/80228/7225/5027/3710/5025/3709
R-HSA-5654687	R-HSA-5654687	Downstream signaling of activated FGFR1	28	-0.682698	-1.33521	0.145022	0.656	0.656	853	tags=18%, list=6%, signal=17%	2250/5781/3845/2549/5295
R-HSA-983695	R-HSA-983695	Antigen activates B Cell Receptor (BCR) leading to generation of second messengers	32	-0.683324	-1.35669	0.134615	0.655107	0.655107	561	tags=12%, list=4%, signal=12%	801/3709/5295/2534
R-HSA-181429	R-HSA-181429	Serotonin Neurotransmitter Release Cycle	17	-0.68639	-1.29871	0.193227	0.668933	0.668933	2318	tags=29%, list=15%, signal=25%	6812/8500/6857/5864/6844
R-HSA-4839735	R-HSA-4839735	Signaling by AXIN mutants	13	-0.686756	-1.24285	0.235412	0.689423	0.689423	397	tags=38%, list=3%, signal=37%	5525/2932/324/5527/5515
R-HSA-4839744	R-HSA-4839744	Signaling by APC mutants	13	-0.686756	-1.24285	0.235412	0.689423	0.689423	397	tags=38%, list=3%, signal=37%	5525/2932/324/5527/5515
R-HSA-4839748	R-HSA-4839748	Signaling by AMER1 mutants	13	-0.686756	-1.24285	0.235412	0.689423	0.689423	397	tags=38%, list=3%, signal=37%	5525/2932/324/5527/5515
R-HSA-5467337	R-HSA-5467337	APC truncation mutants have impaired AXIN binding	13	-0.686756	-1.24285	0.235412	0.689423	0.689423	397	tags=38%, list=3%, signal=37%	5525/2932/324/5527/5515
R-HSA-5467340	R-HSA-5467340	AXIN missense mutants destabilize the destruction complex	13	-0.686756	-1.24285	0.235412	0.689423	0.689423	397	tags=38%, list=3%, signal=37%	5525/2932/324/5527/5515
R-HSA-5467348	R-HSA-5467348	Truncations of AMER1 destabilize the destruction complex	13	-0.686756	-1.24285	0.235412	0.689423	0.689423	397	tags=38%, list=3%, signal=37%	5525/2932/324/5527/5515
R-HSA-6811558	R-HSA-6811558	PI5P, PP2A and IER3 Regulate PI3K/AKT Signaling	98	-0.686756	-1.53808	0.0653153	0.646629	0.646629	1401	tags=18%, list=9%, signal=17%	2250/942/5525/2263/7039/8396/5781/3556/5594/5879/391/5595/6801/2549/5527/5515/5295/2534
R-HSA-164938	R-HSA-164938	Nef-mediates down modulation of cell surface receptors by recruiting them to clathrin adapters	19	-0.688567	-1.3203	0.186508	0.668933	0.668933	9	tags=11%, list=0%, signal=11%	163/567
R-HSA-181430	R-HSA-181430	Norepinephrine Neurotransmitter Release Cycle	17	-0.68986	-1.30528	0.189243	0.668933	0.668933	2318	tags=29%, list=15%, signal=25%	6812/8500/6857/5864/6844
R-HSA-9703465	R-HSA-9703465	Signaling by FLT3 fusion proteins	19	-0.691803	-1.32651	0.178571	0.662364	0.662364	905	tags=47%, list=6%, signal=45%	9846/6654/9321/2804/399687/2120/3845/6711/5295
R-HSA-6794361	R-HSA-6794361	Neurexins and neuroligins	53	-0.693541	-1.4621	0.0820399	0.646629	0.646629	1457	tags=25%, list=9%, signal=22%	26037/320/6857/55327/10611/1742/8573/54413/321/2035/57555/22839/2037
R-HSA-1059683	R-HSA-1059683	Interleukin-6 signaling	11	-0.694078	-1.22439	0.254098	0.700975	0.700975	1439	tags=36%, list=9%, signal=33%	867/5781/6772/3572
R-HSA-1369062	R-HSA-1369062	ABC transporters in lipid homeostasis	17	-0.69687	-1.31854	0.175299	0.662364	0.662364	1410	tags=24%, list=9%, signal=21%	10347/5825/9619/20
R-HSA-202670	R-HSA-202670	ERKs are inactivated	13	-0.697779	-1.2628	0.215292	0.686927	0.686927	544	tags=31%, list=4%, signal=30%	5594/1849/5595/5515
R-HSA-109704	R-HSA-109704	PI3K Cascade	38	-0.698082	-1.42596	0.0847826	0.646629	0.646629	1401	tags=21%, list=9%, signal=19%	9846/208/2250/2263/5781/5170/2549/5295
R-HSA-186712	R-HSA-186712	Regulation of beta-cell development	32	-0.701384	-1.39255	0.108974	0.646629	0.646629	1945	tags=34%, list=13%, signal=30%	207/1387/5080/2308/208/2648/4851/3516/10000/4821/84441
R-HSA-379716	R-HSA-379716	Cytosolic tRNA aminoacylation	20	-0.701817	-1.35016	0.155378	0.656	0.656	2094	tags=55%, list=14%, signal=48%	9255/8565/3376/6897/10056/4141/6301/51520/7453/16/4677
R-HSA-9711123	R-HSA-9711123	Cellular response to chemical stress	182	-0.702158	-1.61347	0.0648379	0.646629	0.646629	56	tags=2%, list=0%, signal=2%	9612/10628/4512/4513
R-HSA-4655427	R-HSA-4655427	SUMOylation of DNA methylation proteins	16	-0.70318	-1.3185	0.182365	0.665238	0.665238	2723	tags=62%, list=18%, signal=51%	1786/7341/1788/1911/22955/8535/80012/6045/648/7329
R-HSA-4090294	R-HSA-4090294	SUMOylation of intracellular receptors	29	-0.71344	-1.40222	0.101075	0.646629	0.646629	1603	tags=21%, list=10%, signal=19%	2908/5914/8554/9063/7329/6613
R-HSA-1502540	R-HSA-1502540	Signaling by Activin	15	-0.71554	-1.32039	0.176	0.662364	0.662364	1041	tags=27%, list=7%, signal=25%	92/4089/5594/5595
R-HSA-3700989	R-HSA-3700989	Transcriptional Regulation by TP53	337	-0.716393	-1.66257	0.0751295	0.646629	0.646629	380	tags=4%, list=2%, signal=4%	7529/10971/10397/2962/1457/1027/387893/8148/6829/4869/5527/5515/7531/4512/4513
R-HSA-6803157	R-HSA-6803157	Antimicrobial peptides	29	-0.718062	-1.4113	0.0989247	0.646629	0.646629	12	tags=7%, list=0%, signal=7%	51248/3934
R-HSA-389513	R-HSA-389513	CTLA4 inhibitory signaling	21	-0.718495	-1.38516	0.131048	0.655107	0.655107	1397	tags=33%, list=9%, signal=30%	942/5525/5781/10000/5527/5515/2534
R-HSA-388844	R-HSA-388844	Receptor-type tyrosine-protein phosphatases	19	-0.718879	-1.37842	0.138889	0.655107	0.655107	1719	tags=42%, list=11%, signal=37%	8495/4916/8500/5802/5789/3556/8496/5792
R-HSA-373752	R-HSA-373752	Netrin-1 signaling	49	-0.721971	-1.51195	0.0693512	0.646629	0.646629	1380	tags=22%, list=9%, signal=20%	7204/6585/8976/5781/84448/9423/6091/5879/4756/7430/2534
R-HSA-5654708	R-HSA-5654708	Downstream signaling of activated FGFR3	22	-0.722399	-1.40136	0.123232	0.655107	0.655107	853	tags=23%, list=6%, signal=21%	2250/5781/3845/2549/5295
R-HSA-5654221	R-HSA-5654221	Phospholipase C-mediated cascade; FGFR2	13	-0.723904	-1.31008	0.179074	0.662364	0.662364	3291	tags=31%, list=21%, signal=24%	5335/27006/2250/2263
R-HSA-5655302	R-HSA-5655302	Signaling by FGFR1 in disease	35	-0.724105	-1.46049	0.0688172	0.646629	0.646629	2352	tags=46%, list=15%, signal=39%	9208/11160/9846/6654/613/1523/8805/26127/11052/2250/11064/399687/3845/6772/2549/5295
R-HSA-1234158	R-HSA-1234158	Regulation of gene expression by Hypoxia-inducible Factor	10	-0.724484	-1.25451	0.229039	0.689423	0.689423	16	tags=40%, list=0%, signal=40%	405/64344/3091/7422
R-HSA-264642	R-HSA-264642	Acetylcholine Neurotransmitter Release Cycle	16	-0.724942	-1.35931	0.150301	0.656	0.656	2318	tags=31%, list=15%, signal=27%	6812/8500/6857/5864/6844
R-HSA-933541	R-HSA-933541	TRAF6 mediated IRF7 activation	14	-0.724978	-1.3278	0.163347	0.656	0.656	3362	tags=50%, list=22%, signal=39%	29110/1387/10010/57506/64135/7706/3665
R-HSA-9028731	R-HSA-9028731	Activated NTRK2 signals through FRS2 and FRS3	11	-0.72665	-1.28185	0.217213	0.687368	0.687368	853	tags=36%, list=6%, signal=34%	6654/5781/3845/4915
R-HSA-1181150	R-HSA-1181150	Signaling by NODAL	21	-0.727864	-1.40322	0.116935	0.655107	0.655107	1041	tags=24%, list=7%, signal=22%	92/4089/5594/2309/5595
R-HSA-1660517	R-HSA-1660517	Synthesis of PIPs at the late endosome membrane	11	-0.727981	-1.2842	0.217213	0.687368	0.687368	3354	tags=55%, list=22%, signal=43%	4534/5286/9108/55697/9896/8898
R-HSA-140877	R-HSA-140877	Formation of Fibrin Clot (Clotting Cascade)	34	-0.728028	-1.46542	0.0688172	0.646629	0.646629	185	tags=9%, list=1%, signal=9%	462/5270/710
R-HSA-909733	R-HSA-909733	Interferon alpha/beta signaling	51	-0.729598	-1.52131	0.0629213	0.646629	0.646629	2334	tags=47%, list=15%, signal=40%	4939/3433/8638/5770/9636/3837/5777/5696/2634/11274/3437/1958/6773/5781/10379/54739/4599/6772/103/10410/4600/3665/3429/684
R-HSA-3899300	R-HSA-3899300	SUMOylation of transcription cofactors	41	-0.730313	-1.50022	0.0581655	0.646629	0.646629	1257	tags=51%, list=8%, signal=47%	1911/25942/8648/10499/22955/115426/4152/8535/80012/8554/9063/6045/648/28996/1655/6294/7329/4869/9612/10521/6613
R-HSA-2219530	R-HSA-2219530	Constitutive Signaling by Aberrant PI3K in Cancer	72	-0.730598	-1.58771	0.0577778	0.646629	0.646629	1401	tags=15%, list=9%, signal=14%	2250/942/2263/7039/5781/5879/391/6801/2549/5295/2534
R-HSA-2033519	R-HSA-2033519	Activated point mutants of FGFR2	12	-0.734872	-1.30115	0.188017	0.668933	0.668933	3019	tags=25%, list=20%, signal=20%	27006/2250/2263
R-HSA-75892	R-HSA-75892	Platelet Adhesion to exposed collagen	13	-0.734911	-1.33	0.169014	0.662364	0.662364	23	tags=15%, list=0%, signal=15%	2207/2534
R-HSA-5654696	R-HSA-5654696	Downstream signaling of activated FGFR2	25	-0.735219	-1.44898	0.0873984	0.646629	0.646629	1401	tags=24%, list=9%, signal=22%	2250/2263/5781/3845/2549/5295
R-HSA-9013695	R-HSA-9013695	NOTCH4 Intracellular Domain Regulates Transcription	16	-0.736294	-1.3806	0.134269	0.655107	0.655107	1624	tags=31%, list=11%, signal=28%	2648/23462/4851/3516/84441
R-HSA-169893	R-HSA-169893	Prolonged ERK activation events	14	-0.737631	-1.35097	0.143426	0.656	0.656	1435	tags=50%, list=9%, signal=45%	5604/5906/57498/5594/2889/7529/5595
R-HSA-9768759	R-HSA-9768759	Regulation of NPAS4 gene expression	13	-0.738259	-1.33605	0.162978	0.656	0.656	3154	tags=62%, list=21%, signal=49%	4343/27327/27161/23112/26523/2908/5978/57690
R-HSA-68884	R-HSA-68884	Mitotic Telophase/Cytokinesis	13	-0.738819	-1.33707	0.162978	0.656	0.656	2039	tags=62%, list=13%, signal=53%	23244/23383/23047/10735/25836/23063/8243/9126
R-HSA-212676	R-HSA-212676	Dopamine Neurotransmitter Release Cycle	22	-0.739785	-1.43509	0.109091	0.646629	0.646629	2318	tags=36%, list=15%, signal=31%	6812/8500/320/6857/55327/5864/8573/6844
R-HSA-389356	R-HSA-389356	CD28 co-stimulation	31	-0.742336	-1.47664	0.0769231	0.646629	0.646629	732	tags=16%, list=5%, signal=15%	5170/10000/5879/5295/2534
R-HSA-1433557	R-HSA-1433557	Signaling by SCF-KIT	42	-0.742416	-1.52701	0.0679737	0.646629	0.646629	1523	tags=31%, list=10%, signal=28%	6654/4318/5777/867/2887/1111/5578/5781/3845/5879/6772/5295/2534
R-HSA-164952	R-HSA-164952	The role of Nef in HIV-1 replication and disease pathogenesis	24	-0.742976	-1.45648	0.0871369	0.646629	0.646629	395	tags=17%, list=3%, signal=16%	5879/9844/2534/567
R-HSA-1839124	R-HSA-1839124	FGFR1 mutant receptor activation	28	-0.745739	-1.4585	0.0714286	0.646629	0.646629	2550	tags=50%, list=17%, signal=42%	6777/9208/11160/9846/613/1523/8805/26127/11052/2250/11064/399687/6772/5295
R-HSA-3214842	R-HSA-3214842	HDMs demethylate histones	24	-0.746385	-1.46316	0.0829876	0.646629	0.646629	2666	tags=54%, list=17%, signal=45%	84864/5253/23133/5927/7403/51780/84159/23081/23030/22992/9682/55818/23135
R-HSA-1227990	R-HSA-1227990	Signaling by ERBB2 in Cancer	26	-0.749577	-1.48176	0.0644491	0.646629	0.646629	405	tags=27%, list=3%, signal=26%	5782/6654/55914/3320/3845/2549/5295
R-HSA-6803205	R-HSA-6803205	TP53 regulates transcription of several additional cell death genes whose specific roles in p53-dependent apoptosis remain uncertain	14	-0.751088	-1.37562	0.131474	0.655107	0.655107	3428	tags=64%, list=22%, signal=50%	5875/23368/9540/1121/5876/604/7159/7157/10397
R-HSA-983170	R-HSA-983170	Antigen Presentation: Folding, assembly and peptide loading of class I MHC	22	-0.760346	-1.47497	0.0767677	0.646629	0.646629	175	tags=32%, list=1%, signal=32%	22872/10484/10427/9632/811/821/567
R-HSA-8941856	R-HSA-8941856	RUNX3 regulates NOTCH signaling	10	-0.761278	-1.31822	0.173824	0.662364	0.662364	1624	tags=50%, list=11%, signal=45%	1387/2648/4851/3516/84441
R-HSA-170968	R-HSA-170968	Frs2-mediated activation	12	-0.762843	-1.35068	0.150826	0.656	0.656	1435	tags=50%, list=9%, signal=45%	5604/5906/5594/2889/7529/5595
R-HSA-1433559	R-HSA-1433559	Regulation of KIT signaling	16	-0.765094	-1.4346	0.104208	0.646629	0.646629	1523	tags=31%, list=10%, signal=28%	6654/5777/867/5578/2534
R-HSA-9664565	R-HSA-9664565	Signaling by ERBB2 KD Mutants	25	-0.765189	-1.50805	0.050813	0.646629	0.646629	405	tags=24%, list=3%, signal=23%	6654/55914/3320/3845/2549/5295
R-HSA-918233	R-HSA-918233	TRAF3-dependent IRF activation pathway	10	-0.765246	-1.3251	0.155419	0.656	0.656	1358	tags=60%, list=9%, signal=55%	29110/1387/57506/64135/7706/3665
R-HSA-9006335	R-HSA-9006335	Signaling by Erythropoietin	25	-0.766399	-1.51043	0.050813	0.646629	0.646629	497	tags=16%, list=3%, signal=16%	2889/3845/2549/5295
R-HSA-5654716	R-HSA-5654716	Downstream signaling of activated FGFR4	22	-0.76765	-1.48914	0.0686869	0.646629	0.646629	853	tags=18%, list=6%, signal=17%	5781/3845/2549/5295
R-HSA-9673767	R-HSA-9673767	Signaling by PDGFRA transmembrane, juxtamembrane and kinase domain mutants	12	-0.771857	-1.36664	0.136364	0.655107	0.655107	399	tags=42%, list=3%, signal=41%	5156/6654/3845/6772/5295
R-HSA-9673770	R-HSA-9673770	Signaling by PDGFRA extracellular domain mutants	12	-0.771857	-1.36664	0.136364	0.655107	0.655107	399	tags=42%, list=3%, signal=41%	5156/6654/3845/6772/5295
R-HSA-6803529	R-HSA-6803529	FGFR2 alternative splicing	24	-0.7747	-1.51867	0.0518672	0.646629	0.646629	1302	tags=33%, list=8%, signal=31%	5430/7072/4670/5431/2962/3185/3187/3178
R-HSA-5621575	R-HSA-5621575	CD209 (DC-SIGN) signaling	16	-0.775213	-1.45357	0.0921844	0.646629	0.646629	399	tags=19%, list=3%, signal=18%	5567/3845/2534
R-HSA-210744	R-HSA-210744	Regulation of gene expression in late stage (branching morphogenesis) pancreatic bud precursor cells	10	-0.77747	-1.34626	0.134969	0.655107	0.655107	1624	tags=50%, list=11%, signal=45%	1387/2648/4851/3516/84441
R-HSA-418885	R-HSA-418885	DCC mediated attractive signaling	13	-0.777619	-1.40729	0.110664	0.651015	0.651015	1680	tags=54%, list=11%, signal=48%	5747/7204/8976/84448/9423/5879/2534
R-HSA-9683610	R-HSA-9683610	Maturation of nucleoprotein	10	-0.778241	-1.3476	0.134969	0.655107	0.655107	1621	tags=60%, list=11%, signal=54%	56965/7341/54625/83666/2932/7329
R-HSA-6804759	R-HSA-6804759	Regulation of TP53 Activity through Association with Co-factors	13	-0.779832	-1.41129	0.108652	0.646629	0.646629	3212	tags=62%, list=21%, signal=49%	54971/23368/207/208/7159/7157/51230/10000
R-HSA-445144	R-HSA-445144	Signal transduction by L1	21	-0.779869	-1.50348	0.0725806	0.646629	0.646629	544	tags=24%, list=4%, signal=23%	5594/5879/1457/5595/4684
R-HSA-5625970	R-HSA-5625970	RHO GTPases activate KTN1	11	-0.78068	-1.37716	0.129098	0.655107	0.655107	696	tags=55%, list=5%, signal=52%	3798/3831/3799/5879/391/3895
R-HSA-9749641	R-HSA-9749641	Aspirin ADME	28	-0.784549	-1.53441	0.0517425	0.646629	0.646629	421	tags=11%, list=3%, signal=10%	8714/6566/682
R-HSA-9700645	R-HSA-9700645	ALK mutants bind TKIs	12	-0.785616	-1.391	0.113636	0.652356	0.652356	425	tags=33%, list=3%, signal=32%	3092/2335/6801/4869
R-HSA-5655332	R-HSA-5655332	Signaling by FGFR3 in disease	19	-0.785833	-1.50681	0.0793651	0.646629	0.646629	399	tags=26%, list=3%, signal=26%	6654/2250/3845/2549/5295
R-HSA-381753	R-HSA-381753	Olfactory Signaling Pathway	13	-0.786371	-1.42313	0.104628	0.646629	0.646629	145	tags=15%, list=1%, signal=15%	65055/2782
R-HSA-9665348	R-HSA-9665348	Signaling by ERBB2 ECD mutants	16	-0.791502	-1.48411	0.0741483	0.646629	0.646629	405	tags=38%, list=3%, signal=37%	6654/55914/3320/3845/2549/5295
R-HSA-5637810	R-HSA-5637810	Constitutive Signaling by EGFRvIII	15	-0.792308	-1.46205	0.068	0.646629	0.646629	405	tags=33%, list=3%, signal=32%	867/3320/3845/2549/5295
R-HSA-5637812	R-HSA-5637812	Signaling by EGFRvIII in Cancer	15	-0.792308	-1.46205	0.068	0.646629	0.646629	405	tags=33%, list=3%, signal=32%	867/3320/3845/2549/5295
R-HSA-2468052	R-HSA-2468052	Establishment of Sister Chromatid Cohesion	11	-0.792921	-1.39876	0.102459	0.646629	0.646629	2039	tags=55%, list=13%, signal=47%	23244/23047/10735/23063/8243/9126
R-HSA-9671555	R-HSA-9671555	Signaling by PDGFR in disease	20	-0.793821	-1.52717	0.0577689	0.646629	0.646629	835	tags=45%, list=5%, signal=43%	57599/2120/2803/81608/3845/6772/23189/6801/5295
R-HSA-180292	R-HSA-180292	GAB1 signalosome	17	-0.796207	-1.50649	0.0677291	0.646629	0.646629	1098	tags=24%, list=7%, signal=22%	7039/5781/2549/5295
R-HSA-1839117	R-HSA-1839117	Signaling by cytosolic FGFR1 fusion mutants	18	-0.796633	-1.52028	0.0632411	0.646629	0.646629	2550	tags=67%, list=17%, signal=56%	6777/9208/9846/613/1523/8805/26127/11052/11064/399687/6772/5295
R-HSA-210990	R-HSA-210990	PECAM1 interactions	11	-0.796883	-1.40575	0.102459	0.646629	0.646629	23	tags=27%, list=0%, signal=27%	5777/5781/2534
R-HSA-75035	R-HSA-75035	Chk1/Chk2(Cds1) mediated inactivation of Cyclin B:Cdk1 complex	13	-0.798076	-1.44431	0.0945674	0.646629	0.646629	1305	tags=46%, list=9%, signal=42%	7533/1111/7532/7529/10971/7531
R-HSA-9651496	R-HSA-9651496	Defects of contact activation system (CAS) and kallikrein/kinin system (KKS)	14	-0.800144	-1.46547	0.0677291	0.646629	0.646629	63	tags=14%, list=0%, signal=14%	2157/710
R-HSA-9671793	R-HSA-9671793	Diseases of hemostasis	14	-0.800144	-1.46547	0.0677291	0.646629	0.646629	63	tags=14%, list=0%, signal=14%	2157/710
R-HSA-8849471	R-HSA-8849471	PTK6 Regulates RHO GTPases, RAS GTPase and MAP kinases	14	-0.802945	-1.47059	0.061753	0.646629	0.646629	852	tags=43%, list=6%, signal=41%	5921/3845/5879/9844/9564/2909
R-HSA-9634638	R-HSA-9634638	Estrogen-dependent nuclear events downstream of ESR-membrane signaling	24	-0.804611	-1.57731	0.032752	0.646629	0.646629	2147	tags=46%, list=14%, signal=39%	1385/2353/208/5747/7514/7039/10000/5594/2309/1027/5595
R-HSA-5654689	R-HSA-5654689	PI-3K cascade:FGFR1	18	-0.805124	-1.53648	0.0533597	0.646629	0.646629	1401	tags=22%, list=9%, signal=20%	2250/5781/2549/5295
R-HSA-5628897	R-HSA-5628897	TP53 Regulates Metabolic Genes	83	-0.808831	-1.78853	0.0115589	0.646629	0.646629	17	tags=4%, list=0%, signal=4%	7531/4512/4513
R-HSA-111447	R-HSA-111447	Activation of BAD and translocation to mitochondria	15	-0.809391	-1.49358	0.052	0.646629	0.646629	938	tags=40%, list=6%, signal=38%	7533/7532/10000/7529/10971/7531
R-HSA-9614399	R-HSA-9614399	Regulation of localization of FOXO transcription factors	11	-0.814593	-1.43699	0.0819672	0.646629	0.646629	1945	tags=64%, list=13%, signal=56%	2308/208/7532/10000/2309/7529/10971
R-HSA-9020956	R-HSA-9020956	Interleukin-27 signaling	11	-0.81505	-1.4378	0.0819672	0.646629	0.646629	375	tags=36%, list=2%, signal=36%	10148/6772/3572/821
R-HSA-2028269	R-HSA-2028269	Signaling by Hippo	19	-0.815148	-1.56302	0.0301292	0.646629	0.646629	846	tags=21%, list=6%, signal=20%	51421/7529/7082/7531
R-HSA-9707564	R-HSA-9707564	Cytoprotection by HMOX1	60	-0.817232	-1.73155	0.0235432	0.646629	0.646629	124	tags=7%, list=1%, signal=7%	9612/10628/4512/4513
R-HSA-389359	R-HSA-389359	CD28 dependent Vav1 pathway	11	-0.819348	-1.44538	0.079918	0.646629	0.646629	395	tags=27%, list=3%, signal=27%	942/5879/2534
R-HSA-2730905	R-HSA-2730905	Role of LAT2/NTAL/LAB on calcium mobilization	14	-0.820916	-1.50351	0.0517928	0.646629	0.646629	64	tags=21%, list=0%, signal=21%	5170/5295/2534
R-HSA-3232118	R-HSA-3232118	SUMOylation of transcription factors	20	-0.821226	-1.57989	0.0236928	0.646629	0.646629	1193	tags=45%, list=8%, signal=42%	6670/7158/4193/7157/8554/9063/9112/7329/6613
R-HSA-400451	R-HSA-400451	Free fatty acids regulate insulin secretion	10	-0.829868	-1.43699	0.0756646	0.646629	0.646629	407	tags=50%, list=3%, signal=49%	23236/2182/5331/2776/2181
R-HSA-389357	R-HSA-389357	CD28 dependent PI3K/Akt signaling	22	-0.831276	-1.61257	0.0155654	0.646629	0.646629	732	tags=18%, list=5%, signal=17%	5170/10000/5295/2534
R-HSA-9006115	R-HSA-9006115	Signaling by NTRK2 (TRKB)	25	-0.832079	-1.63988	0.013692	0.646629	0.646629	399	tags=28%, list=3%, signal=27%	5781/3845/5879/4915/2549/5295/2534
R-HSA-9669938	R-HSA-9669938	Signaling by KIT in disease	20	-0.832688	-1.60194	0.0189245	0.646629	0.646629	399	tags=20%, list=3%, signal=20%	3845/6772/5295/2534
R-HSA-9670439	R-HSA-9670439	Signaling by phosphorylated juxtamembrane, extracellular and kinase domain KIT mutants	20	-0.832688	-1.60194	0.0189245	0.646629	0.646629	399	tags=20%, list=3%, signal=20%	3845/6772/5295/2534
R-HSA-2172127	R-HSA-2172127	DAP12 interactions	31	-0.838594	-1.66812	0.0116903	0.646629	0.646629	399	tags=16%, list=3%, signal=16%	3845/5879/5295/2534/567
R-HSA-8984722	R-HSA-8984722	Interleukin-35 Signalling	12	-0.840624	-1.4884	0.0578512	0.646629	0.646629	375	tags=33%, list=2%, signal=33%	6772/6775/3572/821
R-HSA-2029481	R-HSA-2029481	FCGR activation	12	-0.840752	-1.48862	0.0578512	0.646629	0.646629	23	tags=17%, list=0%, signal=17%	2268/2534
R-HSA-2424491	R-HSA-2424491	DAP12 signaling	26	-0.842538	-1.66552	0.0185066	0.646629	0.646629	399	tags=19%, list=3%, signal=19%	3845/5879/5295/2534/567
R-HSA-5654710	R-HSA-5654710	PI-3K cascade:FGFR3	15	-0.84406	-1.55755	0.0478101	0.646629	0.646629	1401	tags=27%, list=9%, signal=24%	2250/5781/2549/5295
R-HSA-5655291	R-HSA-5655291	Signaling by FGFR4 in disease	11	-0.844326	-1.48944	0.057377	0.646629	0.646629	399	tags=36%, list=3%, signal=35%	6654/3845/2549/5295
R-HSA-420029	R-HSA-420029	Tight junction interactions	25	-0.845936	-1.66719	0.0106662	0.646629	0.646629	25	tags=12%, list=0%, signal=12%	56288/64398/5010
R-HSA-140837	R-HSA-140837	Intrinsic Pathway of Fibrin Clot Formation	19	-0.846354	-1.62285	0.0170684	0.646629	0.646629	185	tags=16%, list=1%, signal=16%	462/5270/710
R-HSA-2470946	R-HSA-2470946	Cohesin Loading onto Chromatin	10	-0.846463	-1.46573	0.0674847	0.646629	0.646629	2039	tags=80%, list=13%, signal=69%	23244/23383/23047/10735/25836/23063/8243/9126
R-HSA-373753	R-HSA-373753	Nephrin family interactions	23	-0.847562	-1.65169	0.0198554	0.646629	0.646629	941	tags=35%, list=6%, signal=33%	8976/8573/8826/81/6709/6711/5295/2534
R-HSA-399955	R-HSA-399955	SEMA3A-Plexin repulsion signaling by inhibiting Integrin adhesion	14	-0.851903	-1.56026	0.0290572	0.646629	0.646629	395	tags=21%, list=3%, signal=21%	7094/5879/2534
R-HSA-5654695	R-HSA-5654695	PI-3K cascade:FGFR2	18	-0.860248	-1.64168	0.0273491	0.646629	0.646629	1401	tags=28%, list=9%, signal=25%	2250/2263/5781/2549/5295
R-HSA-9755779	R-HSA-9755779	SARS-CoV-2 targets host intracellular signalling and regulatory pathways	12	-0.886644	-1.56988	0.0285923	0.646629	0.646629	1305	tags=67%, list=9%, signal=61%	7533/857/7532/5170/10000/7529/10971/7531
R-HSA-9735871	R-HSA-9735871	SARS-CoV-1 targets host intracellular signalling and regulatory pathways	14	-0.890429	-1.63082	0.0150503	0.646629	0.646629	1305	tags=64%, list=9%, signal=59%	7533/857/4089/7532/5170/7529/10971/7329/7531
R-HSA-399956	R-HSA-399956	CRMPs in Sema3A signaling	16	-0.900847	-1.68914	0.0145441	0.646629	0.646629	397	tags=25%, list=3%, signal=24%	2932/1809/1808/2534
R-HSA-8866910	R-HSA-8866910	TFAP2 (AP-2) family regulates transcription of growth factors and their receptors	12	-0.905459	-1.60319	0.0205556	0.646629	0.646629	1098	tags=25%, list=7%, signal=23%	7039/7528/7422
R-HSA-5654720	R-HSA-5654720	PI-3K cascade:FGFR4	15	-0.90608	-1.672	0.0225907	0.646629	0.646629	853	tags=20%, list=6%, signal=19%	5781/2549/5295
R-HSA-1963642	R-HSA-1963642	PI3K events in ERBB2 signaling	16	-0.907134	-1.70093	0.0133508	0.646629	0.646629	119	tags=19%, list=1%, signal=19%	2885/2549/5295
R-HSA-8963743	R-HSA-8963743	Digestion and absorption	17	-0.909261	-1.7204	0.00409456	0.646629	0.646629	55	tags=12%, list=0%, signal=12%	6518/5406
R-HSA-1250342	R-HSA-1250342	PI3K events in ERBB4 signaling	10	-0.909966	-1.57569	0.0234049	0.646629	0.646629	64	tags=40%, list=0%, signal=40%	10718/2066/2069/5295
R-HSA-8935690	R-HSA-8935690	Digestion	13	-0.92027	-1.66545	0.00644576	0.646629	0.646629	55	tags=15%, list=0%, signal=15%	27159/5406
R-HSA-418038	R-HSA-418038	Nucleotide-like (purinergic) receptors	14	-0.921666	-1.68803	0.0085261	0.646629	0.646629	15	tags=14%, list=0%, signal=14%	5031/2840
R-HSA-9027276	R-HSA-9027276	Erythropoietin activates Phosphoinositide-3-kinase (PI3K)	12	-0.928815	-1.64455	0.0136107	0.646629	0.646629	119	tags=25%, list=1%, signal=25%	5294/2549/5295
R-HSA-417957	R-HSA-417957	P2Y receptors	11	-0.936278	-1.65165	0.0067923	0.646629	0.646629	15	tags=18%, list=0%, signal=18%	5031/2840
R-HSA-5621480	R-HSA-5621480	Dectin-2 family	16	-0.937295	-1.75748	0.00947237	0.646629	0.646629	23	tags=12%, list=0%, signal=12%	2207/2534
R-HSA-196791	R-HSA-196791	Vitamin D (calciferol) metabolism	12	-0.942501	-1.66878	0.0113038	0.646629	0.646629	250	tags=25%, list=2%, signal=25%	7329/5641/6613
R-HSA-2485179	R-HSA-2485179	Activation of the phototransduction cascade	10	-0.967375	-1.6751	0.00175298	0.646629	0.646629	145	tags=20%, list=1%, signal=20%	9187/2782
R-HSA-391903	R-HSA-391903	Eicosanoid ligand-binding receptors	14	-0.968833	-1.77442	0.00148843	0.646629	0.646629	15	tags=14%, list=0%, signal=14%	5734/2840
